# Supplementary material for: Benchmarking sequencing methods and tools that facilitate the study of alternative polyadenylation
Source: Genome Biol. 2021 Oct 14;22:291. doi: 10.1186/s13059-021-02502-z (PMC8518154; doi:10.1186/s13059-021-02502-z)
Supplement: Supplementary file 2 — Additional file 2: Iso-Seq.PAS.sites. Iso-Seq PAS sites with PAU > 5% (BED format). [file 13059_2021_2502_MOESM2_ESM.xls]

## Sheet: Iso-Seq.PAS.sites.PAU.0.05
Chromosome	Start	End	Annotation (RefSeq_GeneName_GenicRegion)	PAU	Strand	Coverage
chr1	328478	328578	NR_028322_LOC100132287_TTS	0.5	+	1
chr1	413224	413324	NM_001005277_OR4F16_Intergenic	1	+	1
chr1	644651	644751	NR_028327_LOC100133331_Intergenic	1	-	1
chr1	727483	727583	NR_033908_LOC100288069_Intergenic	0.5	-	1
chr1	731724	731824	NR_033908_LOC100288069_Intergenic	0.5	-	1
chr1	745337	745437	NR_103536_FAM87B_Intergenic	1	+	2
chr1	777281	777381	NR_047526_LINC01128_non-coding	0.1	+	3
chr1	789465	789565	NR_047519_LINC01128_non-coding	0.166667	+	5
chr1	789691	789791	NR_047519_LINC01128_non-coding	0.5	+	15
chr1	792523	792623	NR_047519_LINC01128_non-coding	0.1	+	3
chr1	879581	879681	NM_015658_NOC2L_TTS	1	-	123
chr1	901005	901105	NM_001160184_PLEKHN1_promoter-TSS	0.857143	+	6
chr1	911143	911243	NM_001160184_PLEKHN1_TTS	0.142857	+	1
chr1	934340	934440	NM_021170_HES4_TTS	1	-	1
chr1	949818	949918	NM_005101_ISG15_TTS	1	+	132
chr1	991399	991499	NM_001305275_AGRN_TTS	1	+	5
chr1	1001736	1001836	NR_148960_LOC100288175_non-coding	1	+	14
chr1	1017198	1017298	NM_001330306_C1orf159_TTS	0.941176	-	16
chr1	1017613	1017713	NM_001330306_C1orf159_3' UTR	0.0588235	-	1
chr1	1138881	1138981	NM_004195_TNFRSF18_TTS	1	-	24
chr1	1146720	1146820	NM_003327_TNFRSF4_TTS	1	-	9
chr1	1152286	1152386	NM_016547_SDF4_TTS	0.970588	-	33
chr1	1177831	1177931	NM_001014980_C1QTNF12_TTS	1	-	4
chr1	1189288	1189388	NM_058167_UBE2J2_TTS	0.222222	-	16
chr1	1190279	1190379	NM_058167_UBE2J2_3' UTR	0.777778	-	56
chr1	1227765	1227865	NM_030649_ACAP3_TTS	1	-	1
chr1	1247052	1247152	NR_144369_PUSL1_TTS	1	+	24
chr1	1264177	1264277	NM_001029885_CPTP_TTS	0.970588	+	33
chr1	1288071	1288171	NM_032348_MXRA8_TTS	1	-	1
chr1	1309088	1309188	NM_017900_AURKAIP1_TTS	1	-	147
chr1	1353805	1353905	NM_001145210_ANKRD65_TTS	1	-	1
chr1	1376046	1376146	NM_022834_VWA1_3' UTR	1	+	1
chr1	1431484	1431584	NM_031921_ATAD3B_TTS	1	+	12
chr1	1469967	1470067	NM_018188_ATAD3A_TTS	1	+	40
chr1	1477046	1477146	NM_014188_SSU72_TTS	1	-	102
chr1	1565885	1565985	NM_001170689_MIB2_TTS	1	+	8
chr1	1592937	1593037	NM_001290264_SLC35E2B_TTS	0.75	-	9
chr1	1594081	1594181	NM_001290264_SLC35E2B_3' UTR	0.0833333	-	1
chr1	1595718	1595818	NM_001290264_SLC35E2B_3' UTR	0.166667	-	2
chr1	1640955	1641055	NM_001313896_CDK11A_exon	1	-	2
chr1	1682672	1682772	NM_023018_NADK_TTS	0.736842	-	14
chr1	1683948	1684048	NM_023018_NADK_3' UTR	0.263158	-	5
chr1	1716723	1716823	NM_002074_GNB1_TTS	0.215517	-	25
chr1	1718182	1718282	NM_002074_GNB1_3' UTR	0.784483	-	91
chr1	1848632	1848732	NM_138705_CALML6_TTS	1	+	1
chr1	2115897	2115997	NR_146290_PRKCZ-AS1_promoter-TSS	1	-	6
chr1	2116731	2116831	NM_001350805_PRKCZ_TTS	1	+	1
chr1	2120985	2121085	NR_046427_FAAP20_TTS	0.909091	-	40
chr1	2252693	2252793	NM_024848_MORN1_TTS	0.333333	-	1
chr1	2294481	2294581	NM_001301060_MORN1_intron	0.333333	-	1
chr1	2314964	2315064	NR_125361_MORN1_intron	0.333333	-	1
chr1	2334643	2334743	NM_007033_RER1_3' UTR	0.506849	+	74
chr1	2335111	2335211	NM_007033_RER1_3' UTR	0.465753	+	68
chr1	2335401	2335501	NM_002617_PEX10_TTS	0.208333	-	5
chr1	2336237	2336337	NM_002617_PEX10_TTS	0.791667	-	19
chr1	2439968	2440068	NM_018216_PANK4_TTS	1	-	37
chr1	2488021	2488121	NR_037844_TNFRSF14-AS1_non-coding	1	-	1
chr1	2495208	2495308	NM_003820_TNFRSF14_3' UTR	0.979167	+	235
chr1	2496957	2497057	NR_121638_LOC100996583_promoter-TSS	0.25	+	1
chr1	2515889	2515989	NR_121638_LOC100996583_TTS	0.75	+	3
chr1	2522810	2522910	NM_001195741_PRXL2B_TTS	0.967742	+	30
chr1	3419921	3420021	NM_001409_MEGF6_intron	0.5	-	1
chr1	3454606	3454706	NM_001409_MEGF6_intron	0.5	-	1
chr1	3538910	3539010	NM_182752_TPRG1L_Intergenic	0.333333	+	1
chr1	3546589	3546689	NM_182752_TPRG1L_TTS	0.666667	+	2
chr1	3650371	3650471	NM_001204186_TP73_3' UTR	0.75	+	6
chr1	3652664	3652764	NM_001204186_TP73_TTS	0.25	+	2
chr1	3696780	3696880	NM_020710_LRRC47_TTS	1	-	15
chr1	3731345	3731445	NM_014704_CEP104_3' UTR	1	-	3
chr1	3801890	3801990	NM_001320136_DFFB_TTS	1	+	4
chr1	3805686	3805786	NM_207356_C1orf174_TTS	1	-	82
chr1	4119695	4119795	NR_147024_LINC01345_Intergenic	1	-	1
chr1	6161153	6161253	NM_001199862_KCNAB2_TTS	0.970588	+	33
chr1	6245078	6245178	NM_000983_RPL22_TTS	0.250996	-	63
chr1	6246275	6246375	NM_000983_RPL22_3' UTR	0.673307	-	169
chr1	6246586	6246686	NM_000983_RPL22_3' UTR	0.0717131	-	18
chr1	6283544	6283644	NM_012405_ICMT_3' UTR	1	-	4
chr1	6324326	6324426	NM_181866_ACOT7_TTS	0.992593	-	134
chr1	6581408	6581508	NM_024654_NOL9_TTS	0.545455	-	6
chr1	6585625	6585725	NM_024654_NOL9_3' UTR	0.454545	-	5
chr1	6649240	6649340	NM_001278648_ZBTB48_TTS	1	+	18
chr1	6650784	6650884	NM_014851_KLHL21_TTS	1	-	3
chr1	6682016	6682116	NM_153812_PHF13_3' UTR	1	+	3
chr1	6683985	6684085	NM_001195753_THAP3_promoter-TSS	0.333333	+	15
chr1	6693536	6693636	NM_001195753_THAP3_TTS	0.644444	+	29
chr1	6845606	6845706	NR_149049_CAMTA1-DT_promoter-TSS	1	-	1
chr1	6932009	6932109	NR_146204_CAMTA1_TTS	0.208333	+	5
chr1	6948161	6948261	NR_038934_CAMTA1_TTS	0.708333	+	17
chr1	7839743	7839843	NM_004781_VAMP3_3' UTR	0.0769231	+	1
chr1	7840169	7840269	NM_004781_VAMP3_3' UTR	0.0769231	+	1
chr1	7840289	7840389	NM_004781_VAMP3_3' UTR	0.0769231	+	1
chr1	7841392	7841492	NM_004781_VAMP3_TTS	0.769231	+	10
chr1	7902867	7902967	NM_001289862_PER3_3' UTR	0.125	+	1
chr1	7903461	7903561	NM_001289862_PER3_3' UTR	0.125	+	1
chr1	7904924	7905024	NM_001289862_PER3_3' UTR	0.25	+	2
chr1	7905141	7905241	NM_001289862_PER3_TTS	0.5	+	4
chr1	7968774	7968874	NM_001561_TNFRSF9_Intergenic	0.0769231	-	1
chr1	7976932	7977032	NM_001561_TNFRSF9_3' UTR	0.153846	-	2
chr1	7977657	7977757	NM_001561_TNFRSF9_3' UTR	0.0769231	-	1
chr1	7978754	7978854	NM_001561_TNFRSF9_3' UTR	0.0769231	-	1
chr1	7979881	7979981	NM_001561_TNFRSF9_3' UTR	0.538462	-	7
chr1	7980430	7980530	NM_001561_TNFRSF9_3' UTR	0.0769231	-	1
chr1	8045303	8045403	NM_001123377_PARK7_TTS	1	+	639
chr1	8071785	8071885	NM_018948_ERRFI1_TTS	1	-	2
chr1	8412462	8412562	NM_012102_RERE_TTS	0.666667	-	6
chr1	8414593	8414693	NM_012102_RERE_3' UTR	0.111111	-	1
chr1	8498021	8498121	NM_001042681_RERE_intron	0.111111	-	1
chr1	8550549	8550649	NM_001042681_RERE_intron	0.111111	-	1
chr1	8921203	8921303	NM_001201483_ENO1_3' UTR	1	-	1
chr1	8926397	8926497	NR_106786_MIR6728_TTS	1	-	7
chr1	8938683	8938783	NR_038351_ENO1-AS1_promoter-TSS	1	+	16
chr1	9095163	9095263	NM_207420_SLC2A7_Intergenic	0.666667	-	2
chr1	9095815	9095915	NM_207420_SLC2A7_Intergenic	0.333333	-	1
chr1	9096998	9097098	NM_001328619_SLC2A5_TTS	0.763158	-	145
chr1	9097526	9097626	NM_001328619_SLC2A5_3' UTR	0.194737	-	37
chr1	9245338	9245438	NR_132738_LNCTAM34A_intron	0.5	+	1
chr1	9252048	9252148	NR_132738_LNCTAM34A_TTS	0.5	+	1
chr1	9327866	9327966	NM_001282587_H6PD_3' UTR	1	+	1
chr1	9642503	9642603	NM_032315_SLC25A33_exon	0.0666667	+	1
chr1	9642731	9642831	NM_032315_SLC25A33_TTS	0.933333	+	14
chr1	9645132	9645232	NM_001130924_TMEM201_Intergenic	0.571429	+	4
chr1	9664904	9665004	NM_001010866_TMEM201_TTS	0.142857	+	1
chr1	9674833	9674933	NM_001130924_TMEM201_TTS	0.285714	+	2
chr1	9772112	9772212	NM_001350234_PIK3CD_intron	0.5	+	1
chr1	9787190	9787290	NM_001350235_PIK3CD_3' UTR	0.5	+	1
chr1	9790023	9790123	NM_001302883_CLSTN1_3' UTR	1	-	2
chr1	9908334	9908434	NM_020248_CTNNBIP1_TTS	0.166667	-	1
chr1	9910163	9910263	NM_020248_CTNNBIP1_3' UTR	0.833333	-	5
chr1	9986452	9986552	NM_001316976_LZIC_3' UTR	0.0909091	-	2
chr1	9989337	9989437	NM_001316976_LZIC_3' UTR	0.227273	-	5
chr1	9989781	9989881	NM_001316976_LZIC_3' UTR	0.0909091	-	2
chr1	9990159	9990259	NM_001316976_LZIC_3' UTR	0.0909091	-	2
chr1	9990290	9990390	NM_001316976_LZIC_3' UTR	0.454545	-	10
chr1	10041724	10041824	NM_001297779_NMNAT1_TTS	0.4	+	2
chr1	10042781	10042881	NM_001297778_NMNAT1_3' UTR	0.2	+	1
chr1	10043105	10043205	NM_001297778_NMNAT1_3' UTR	0.2	+	1
chr1	10045457	10045557	NM_001297778_NMNAT1_TTS	0.2	+	1
chr1	10049667	10049767	NM_052960_RBP7_Intergenic	1	+	2
chr1	10240565	10240665	NM_006048_UBE4B_3' UTR	0.416667	+	5
chr1	10241197	10241297	NM_006048_UBE4B_TTS	0.583333	+	7
chr1	10332268	10332368	NM_183416_KIF1B_exon	1	+	2
chr1	10480102	10480202	NM_001304452_PGD_3' UTR	0.890476	+	187
chr1	10480468	10480568	NM_001304452_PGD_TTS	0.109524	+	23
chr1	10502768	10502868	NR_036462_CENPS_TTS	1	+	6
chr1	10521278	10521378	NM_004401_DFFA_3' UTR	0.245902	-	15
chr1	10522514	10522614	NM_213566_DFFA_3' UTR	0.147541	-	9
chr1	10522896	10522996	NM_213566_DFFA_3' UTR	0.557377	-	34
chr1	10690715	10690815	NM_004565_PEX14_TTS	1	+	39
chr1	10707275	10707375	NM_017766_CASZ1_TTS	0.5	-	1
chr1	10712536	10712636	NM_001079843_CASZ1_intron	0.5	-	1
chr1	11082774	11082874	NM_007375_TARDBP_3' UTR	0.0683761	+	8
chr1	11084002	11084102	NM_007375_TARDBP_3' UTR	0.769231	+	90
chr1	11085449	11085549	NM_007375_TARDBP_TTS	0.111111	+	13
chr1	11114642	11114742	NM_003132_SRM_TTS	0.993789	-	160
chr1	11126668	11126768	NM_002685_EXOSC10_TTS	1	-	69
chr1	11166592	11166692	NM_004958_MTOR_TTS	1	-	7
chr1	11346242	11346342	NM_013319_UBIAD1_3' UTR	0.962963	+	26
chr1	11708418	11708518	NM_012168_FBXO2_TTS	1	-	1
chr1	11722248	11722348	NR_130909_FBXO44_non-coding	1	+	21
chr1	11723284	11723384	NM_018438_FBXO6_promoter-TSS	0.909091	+	10
chr1	11734524	11734624	NM_006341_MAD2L2_TTS	1	-	103
chr1	11735039	11735139	NM_018438_FBXO6_TTS	0.0909091	+	1
chr1	11810728	11810828	NM_001040195_AGTRAP_TTS	1	+	13
chr1	11900845	11900945	NR_037806_NPPA-AS1_non-coding	1	+	1
chr1	11903086	11903186	NR_046428_CLCN6_TTS	1	+	1
chr1	11979646	11979746	NM_138346_KIAA2013_TTS	0.294118	-	5
chr1	11980118	11980218	NM_138346_KIAA2013_3' UTR	0.705882	-	12
chr1	12035515	12035615	NM_001316320_PLOD1_TTS	1	+	58
chr1	12073472	12073572	NM_001127660_MFN2_TTS	1	+	26
chr1	12092003	12092103	NM_021933_MIIP_TTS	0.991525	+	117
chr1	12202997	12203097	NM_001243_TNFRSF8_3' UTR	0.25	+	14
chr1	12204178	12204278	NM_001243_TNFRSF8_TTS	0.732143	+	41
chr1	12269181	12269281	NM_001066_TNFRSF1B_TTS	0.978261	+	45
chr1	12272368	12272468	NM_015378_VPS13D_Intergenic	0.285714	+	2
chr1	12569396	12569496	NM_015378_VPS13D_3' UTR	0.285714	+	2
chr1	12570316	12570416	NM_015378_VPS13D_3' UTR	0.285714	+	2
chr1	12571999	12572099	NM_015378_VPS13D_TTS	0.142857	+	1
chr1	12627939	12628039	NM_001319225_DHRS3_TTS	1	-	1
chr1	14112962	14113062	NM_015866_PRDM2_exon	0.0555556	+	1
chr1	14114058	14114158	NM_015866_PRDM2_3' UTR	0.388889	+	7
chr1	14114474	14114574	NM_015866_PRDM2_TTS	0.111111	+	2
chr1	14149893	14149993	NM_001135610_PRDM2_3' UTR	0.222222	+	4
chr1	14151471	14151571	NM_001135610_PRDM2_TTS	0.222222	+	4
chr1	15288133	15288233	NM_001017999_KAZN_intron	1	+	1
chr1	15546874	15546974	NR_135082_TMEM51_TTS	1	+	4
chr1	15755257	15755357	NM_024329_EFHD2_3' UTR	0.44	+	11
chr1	15756604	15756704	NM_024329_EFHD2_3' UTR	0.32	+	8
chr1	15756735	15756835	NM_024329_EFHD2_TTS	0.24	+	6
chr1	15863057	15863157	NR_109898_DNAJC16_non-coding	0.333333	+	1
chr1	15870978	15871078	NR_109898_DNAJC16_non-coding	0.333333	+	1
chr1	15896504	15896604	NR_109898_DNAJC16_non-coding	0.333333	+	1
chr1	15899808	15899908	NM_024758_AGMAT_3' UTR	0.333333	-	1
chr1	15899921	15900021	NM_024758_AGMAT_3' UTR	0.666667	-	2
chr1	15995439	15995539	NM_006511_RSC1A1_Intergenic	0.961538	+	25
chr1	16061164	16061264	NM_015164_PLEKHM2_TTS	1	+	23
chr1	16067787	16067887	NM_207348_SLC25A34_TTS	1	+	1
chr1	16256226	16256326	NM_015001_SPEN_exon	0.75	+	3
chr1	16260374	16260474	NM_015001_SPEN_exon	0.25	+	1
chr1	16268362	16268462	NM_001242884_ZBTB17_TTS	1	-	26
chr1	16524348	16524448	NM_153213_ARHGEF19_TTS	0.0909091	-	1
chr1	16524590	16524690	NM_153213_ARHGEF19_3' UTR	0.727273	-	8
chr1	16542402	16542502	NM_153213_ARHGEF19_Intergenic	0.181818	-	2
chr1	16555162	16555262	NM_030907_CPLANE2_Intergenic	0.416667	-	5
chr1	16558180	16558280	NM_030907_CPLANE2_TTS	0.5	-	6
chr1	16567635	16567735	NM_030907_CPLANE2_Intergenic	0.0833333	-	1
chr1	16576493	16576593	NM_018994_FBXO42_3' UTR	0.107143	-	3
chr1	16576892	16576992	NM_018994_FBXO42_3' UTR	0.178571	-	5
chr1	16577140	16577240	NM_018994_FBXO42_exon	0.678571	-	19
chr1	16722784	16722884	NR_073500_SZRD1_non-coding	0.734694	+	108
chr1	16724542	16724642	NR_073500_SZRD1_TTS	0.258503	+	38
chr1	16785614	16785714	NM_001145278_NECAP2_3' UTR	0.75	+	3
chr1	16785865	16785965	NM_001145278_NECAP2_3' UTR	0.25	+	1
chr1	16786485	16786585	NR_147210_LINC01772_promoter-TSS	1	+	178
chr1	16797191	16797291	NR_023386_CROCCP3_intron	1	-	1
chr1	16888923	16889023	NM_017940_NBPF1_TTS	0.333333	-	1
chr1	16922562	16922662	NM_017940_NBPF1_intron	0.333333	-	1
chr1	16931911	16932011	NM_017940_NBPF1_intron	0.333333	-	1
chr1	16976812	16976912	NR_027504_MST1P2_TTS	1	+	2
chr1	17221019	17221119	NR_135058_LOC105376805_Intergenic	1	-	2
chr1	17312451	17312551	NM_001141973_ATP13A2_TTS	1	-	9
chr1	17345249	17345349	NM_003000_SDHB_TTS	1	-	3
chr1	17393254	17393354	NM_007365_PADI2_TTS	0.555556	-	5
chr1	17394316	17394416	NM_007365_PADI2_3' UTR	0.222222	-	2
chr1	17395241	17395341	NM_007365_PADI2_3' UTR	0.222222	-	2
chr1	17733254	17733354	NM_018715_RCC2_TTS	0.384615	-	5
chr1	17734156	17734256	NM_018715_RCC2_3' UTR	0.0769231	-	1
chr1	17735243	17735343	NM_018715_RCC2_3' UTR	0.538462	-	7
chr1	19197922	19198022	NM_001319218_ALDH4A1_TTS	1	-	6
chr1	19230779	19230879	NM_001136265_IFFO2_TTS	1	-	1
chr1	19401001	19401101	NM_020765_UBR4_TTS	1	-	25
chr1	19538642	19538742	NR_135114_EMC1-AS1_intron	0.0769231	+	1
chr1	19540112	19540212	NR_135114_EMC1-AS1_intron	0.923077	+	12
chr1	19544582	19544682	NM_001271427_EMC1_3' UTR	0.103448	-	3
chr1	19544714	19544814	NM_001271427_EMC1_3' UTR	0.103448	-	3
chr1	19545427	19545527	NM_001271427_EMC1_3' UTR	0.724138	-	21
chr1	19585419	19585519	NM_016183_MRTO4_3' UTR	0.436364	+	24
chr1	19585867	19585967	NM_016183_MRTO4_3' UTR	0.309091	+	17
chr1	19586522	19586622	NM_016183_MRTO4_TTS	0.254545	+	14
chr1	19628150	19628250	NR_037847_LOC100506730_Intergenic	1	-	1
chr1	19630454	19630554	NM_001320979_AKR7A2_3' UTR	0.98	-	49
chr1	19655382	19655482	NM_001040125_SLC66A1_3' UTR	0.222222	+	2
chr1	19655694	19655794	NM_001040125_SLC66A1_TTS	0.777778	+	7
chr1	19665251	19665351	NM_001206540_CAPZB_TTS	0.549296	-	273
chr1	19665501	19665601	NM_001206540_CAPZB_3' UTR	0.247485	-	123
chr1	19665842	19665942	NM_001206540_CAPZB_3' UTR	0.185111	-	92
chr1	19923504	19923604	NR_135054_LOC105378614_promoter-TSS	1	-	1
chr1	19953029	19953129	NR_033757_MICOS10_non-coding	1	+	8
chr1	20008726	20008826	NM_001349113_TMCO4_TTS	0.333333	-	1
chr1	20009399	20009499	NM_001349113_TMCO4_3' UTR	0.333333	-	1
chr1	20104648	20104748	NM_001349112_TMCO4_intron	0.333333	-	1
chr1	20141764	20141864	NM_019062_RNF186_promoter-TSS	1	-	1
chr1	20233681	20233781	NM_015207_OTUD3_intron	0.333333	+	1
chr1	20239333	20239433	NM_015207_OTUD3_TTS	0.666667	+	2
chr1	20417548	20417648	NM_000929_PLA2G5_3' UTR	1	+	1
chr1	20822211	20822311	NM_018584_CAMK2N1_Intergenic	1	-	1
chr1	20825939	20826039	NM_024544_MUL1_TTS	1	-	42
chr1	20978653	20978753	NR_046507_PINK1-AS_promoter-TSS	0.995726	-	233
chr1	21069146	21069246	NM_016287_HP1BP3_TTS	0.706897	-	41
chr1	21069701	21069801	NM_016287_HP1BP3_3' UTR	0.12069	-	7
chr1	21071126	21071226	NM_016287_HP1BP3_3' UTR	0.172414	-	10
chr1	21132969	21133069	NM_001198802_EIF4G3_3' UTR	0.166667	-	1
chr1	21188787	21188887	NM_003760_EIF4G3_intron	0.5	-	3
chr1	21191683	21191783	NM_001198802_EIF4G3_exon	0.166667	-	1
chr1	21267735	21267835	NM_001198803_EIF4G3_TTS	0.166667	-	1
chr1	21543741	21543841	NM_001113349_ECE1_TTS	0.333333	-	3
chr1	21546024	21546124	NM_001113349_ECE1_3' UTR	0.555556	-	5
chr1	21782664	21782764	NM_001330381_NBPF3_intron	1	+	1
chr1	21922715	21922815	NM_002885_RAP1GAP_TTS	1	-	1
chr1	22005704	22005804	NM_001350166_USP48_3' UTR	0.402439	-	33
chr1	22054337	22054437	NM_001032730_USP48_TTS	0.402439	-	33
chr1	22148737	22148837	NM_001291860_HSPG2_TTS	1	-	1
chr1	22418016	22418116	NM_044472_CDC42_TTS	0.111765	+	19
chr1	22418808	22418908	NM_001791_CDC42_3' UTR	0.170588	+	29
chr1	22419131	22419231	NM_001791_CDC42_3' UTR	0.0705882	+	12
chr1	22419343	22419443	NM_001791_CDC42_TTS	0.588235	+	100
chr1	22607447	22607547	NR_039613_MIR4418_Intergenic	1	+	1
chr1	22779949	22780049	NM_001083621_ZBTB40_intron	0.2	+	1
chr1	22853889	22853989	NM_014870_ZBTB40_3' UTR	0.2	+	1
chr1	22854437	22854537	NM_014870_ZBTB40_3' UTR	0.4	+	2
chr1	22854879	22854979	NM_014870_ZBTB40_3' UTR	0.2	+	1
chr1	23414025	23414125	NM_033631_LUZP1_3' UTR	1	-	1
chr1	23606557	23606657	NR_110616_LINC01355_Intergenic	1	-	1
chr1	23636258	23636358	NM_001297622_HNRNPR_3' UTR	0.980519	-	151
chr1	23698176	23698276	NR_033690_ZNF436-AS1_non-coding	1	+	6
chr1	23835992	23836092	NM_004091_E2F2_3' UTR	1	-	1
chr1	23884405	23884505	NM_002167_ID3_TTS	0.989817	-	486
chr1	24022816	24022916	NM_001199802_RPL11_TTS	1	+	1345
chr1	24088449	24088549	NM_003198_ELOA_TTS	1	+	5
chr1	24104954	24105054	NR_038280_ELOA-AS1_promoter-TSS	1	-	1
chr1	24114625	24114725	NM_020362_PITHD1_TTS	1	+	94
chr1	24122086	24122186	NM_001127621_GALE_TTS	1	-	65
chr1	24128364	24128464	NM_001166059_HMGCL_TTS	1	-	126
chr1	24171510	24171610	NM_000147_FUCA1_TTS	1	-	29
chr1	24199563	24199663	NM_001841_CNR2_TTS	1	-	6
chr1	24288940	24289040	NM_017761_PNRC2_3' UTR	0.0740741	+	2
chr1	24289072	24289172	NM_017761_PNRC2_3' UTR	0.851852	+	23
chr1	24289268	24289368	NM_017761_PNRC2_3' UTR	0.0740741	+	2
chr1	24292936	24293036	NR_034035_SRSF10_non-coding	0.224138	-	13
chr1	24293210	24293310	NR_034035_SRSF10_non-coding	0.0517241	-	3
chr1	24293949	24294049	NR_034035_SRSF10_non-coding	0.137931	-	8
chr1	24295568	24295668	NM_001191005_SRSF10_3' UTR	0.206897	-	12
chr1	24297295	24297395	NM_001191005_SRSF10_3' UTR	0.0517241	-	3
chr1	24297459	24297559	NM_001191005_SRSF10_3' UTR	0.310345	-	18
chr1	24480649	24480749	NM_170743_IFNLR1_TTS	0.5	-	1
chr1	24482948	24483048	NM_170743_IFNLR1_3' UTR	0.5	-	1
chr1	24524888	24524988	NR_027087_LINC02800_Intergenic	1	+	1
chr1	24683490	24683590	NM_001199013_STPG1_TTS	0.5	-	2
chr1	24684587	24684687	NM_001199013_STPG1_3' UTR	0.5	-	2
chr1	24793098	24793198	NM_001330409_NIPAL3_TTS	0.2	+	2
chr1	24795721	24795821	NR_136506_NIPAL3_non-coding	0.4	+	4
chr1	24799366	24799466	NR_136506_NIPAL3_TTS	0.4	+	4
chr1	24803034	24803134	NM_001251984_RCAN3_Intergenic	1	+	1
chr1	24999661	24999761	NM_005839_SRRM1_TTS	1	+	3
chr1	25167344	25167444	NM_013943_CLIC4_exon	0.214286	+	12
chr1	25168182	25168282	NM_013943_CLIC4_3' UTR	0.0535714	+	3
chr1	25170714	25170814	NM_013943_CLIC4_TTS	0.696429	+	39
chr1	25229677	25229777	NM_001031680_RUNX3_intron	0.0769231	-	1
chr1	25230393	25230493	NM_001031680_RUNX3_intron	0.230769	-	3
chr1	25231420	25231520	NM_001031680_RUNX3_intron	0.0769231	-	1
chr1	25235663	25235763	NM_001031680_RUNX3_intron	0.0769231	-	1
chr1	25245479	25245579	NR_106789_MIR6731_TTS	1	-	1
chr1	25251149	25251249	NM_001031680_RUNX3_intron	0.230769	-	3
chr1	25252968	25253068	NM_001031680_RUNX3_intron	0.153846	-	2
chr1	25280690	25280790	NM_001031680_RUNX3_intron	0.0769231	-	1
chr1	25281967	25282067	NM_001031680_RUNX3_intron	0.0769231	-	1
chr1	25353141	25353241	NR_039623_MIR4425_Intergenic	0.0769231	+	1
chr1	25363628	25363728	NR_039623_MIR4425_Intergenic	0.0769231	+	1
chr1	25370878	25370978	NR_039623_MIR4425_Intergenic	0.230769	+	3
chr1	25371223	25371323	NR_039623_MIR4425_Intergenic	0.0769231	+	1
chr1	25371356	25371456	NR_039623_MIR4425_Intergenic	0.153846	+	2
chr1	25373770	25373870	NR_039623_MIR4425_Intergenic	0.307692	+	4
chr1	25379169	25379269	NR_039623_MIR4425_Intergenic	0.0769231	+	1
chr1	25549167	25549267	NM_015484_SYF2_3' UTR	0.394495	-	43
chr1	25549472	25549572	NM_015484_SYF2_3' UTR	0.266055	-	29
chr1	25549599	25549699	NM_015484_SYF2_3' UTR	0.33945	-	37
chr1	25687533	25687633	NM_014313_TMEM50A_3' UTR	0.112676	+	8
chr1	25688753	25688853	NM_014313_TMEM50A_TTS	0.887324	+	63
chr1	25825128	25825228	NM_018202_MACO1_3' UTR	1	+	8
chr1	25895279	25895379	NM_015627_LDLRAP1_TTS	1	+	20
chr1	26158686	26158786	NM_019557_MTFR1L_3' UTR	0.108108	+	8
chr1	26159334	26159434	NM_019557_MTFR1L_TTS	0.891892	+	66
chr1	26160493	26160593	NM_024037_AUNIP_TTS	0.705882	-	12
chr1	26161308	26161408	NM_024037_AUNIP_3' UTR	0.294118	-	5
chr1	26187977	26188077	NM_178422_PAQR7_TTS	1	-	1
chr1	26226594	26226694	NM_005563_STMN1_TTS	0.139573	-	85
chr1	26226953	26227053	NM_005563_STMN1_3' UTR	0.847291	-	516
chr1	26286256	26286356	NM_000437_PAFAH2_TTS	0.166667	-	1
chr1	26287243	26287343	NM_000437_PAFAH2_3' UTR	0.166667	-	1
chr1	26287957	26288057	NM_000437_PAFAH2_3' UTR	0.666667	-	4
chr1	26449219	26449319	NM_152835_PDIK1L_3' UTR	1	+	1
chr1	26497262	26497362	NM_015871_ZNF593_TTS	1	+	15
chr1	26516269	26516369	NM_198137_CATSPER4_promoter-TSS	1	+	1
chr1	26605197	26605297	NM_031286_SH3BGRL3_promoter-TSS	0.6	+	3
chr1	26607712	26607812	NM_031286_SH3BGRL3_3' UTR	0.4	+	2
chr1	26608771	26608871	NM_145345_UBXN11_TTS	1	-	16
chr1	26646915	26647015	NM_001803_CD52_TTS	1	+	234
chr1	26795617	26795717	NM_205861_DHDDS_3' UTR	0.409091	+	9
chr1	26797697	26797797	NM_205861_DHDDS_TTS	0.5	+	11
chr1	26802364	26802464	NM_005517_HMGN2_3' UTR	0.99403	+	1665
chr1	26901431	26901531	NM_002953_RPS6KA1_TTS	0.990385	+	103
chr1	27108492	27108592	NM_006015_ARID1A_TTS	1	+	1
chr1	27124310	27124410	NM_001202554_PIGV_3' UTR	0.0952381	+	2
chr1	27124837	27124937	NM_001202554_PIGV_TTS	0.904762	+	19
chr1	27182110	27182210	NM_032283_ZDHHC18_TTS	1	+	4
chr1	27205865	27205965	NM_018066_GPN2_TTS	0.77907	-	67
chr1	27216977	27217077	NM_018066_GPN2_promoter-TSS	0.22093	-	19
chr1	27272793	27272893	NM_006600_NUDC_3' UTR	0.986622	+	295
chr1	27634634	27634734	NM_015023_WDTC1_3' UTR	0.933333	+	14
chr1	27634900	27635000	NM_015023_WDTC1_3' UTR	0.0666667	+	1
chr1	27662792	27662892	NR_037576_TMEM222_TTS	1	+	61
chr1	27681668	27681768	NM_004672_MAP3K6_TTS	1	-	2
chr1	27722218	27722318	NM_005281_GPR3_TTS	1	+	1
chr1	27730729	27730829	NM_001201404_WASF2_TTS	0.357143	-	5
chr1	27733356	27733456	NM_001201404_WASF2_3' UTR	0.214286	-	3
chr1	27734058	27734158	NM_001201404_WASF2_3' UTR	0.142857	-	2
chr1	27734392	27734492	NM_001201404_WASF2_3' UTR	0.0714286	-	1
chr1	27734516	27734616	NM_001201404_WASF2_3' UTR	0.0714286	-	1
chr1	27734680	27734780	NM_006990_WASF2_exon	0.142857	-	2
chr1	27932348	27932448	NM_001029882_AHDC1_Intergenic	1	-	1
chr1	27938798	27938898	NM_005248_FGR_TTS	0.956522	-	110
chr1	27992569	27992669	NM_002038_IFI6_TTS	0.992537	-	133
chr1	28088013	28088113	NM_152660_FAM76A_3' UTR	0.5	+	1
chr1	28089522	28089622	NM_152660_FAM76A_TTS	0.5	+	1
chr1	28149890	28149990	NM_177424_STX12_3' UTR	0.097561	+	4
chr1	28150182	28150282	NM_177424_STX12_3' UTR	0.463415	+	19
chr1	28150718	28150818	NM_177424_STX12_3' UTR	0.097561	+	4
chr1	28150861	28150961	NM_177424_STX12_TTS	0.317073	+	13
chr1	28177955	28178055	NM_002713_PPP1R8_3' UTR	0.925926	+	50
chr1	28213093	28213193	NM_001286113_THEMIS2_TTS	0.984496	+	127
chr1	28218033	28218133	NM_001286076_RPA2_TTS	1	-	187
chr1	28285563	28285663	NM_018053_XKR8_promoter-TSS	0.333333	+	1
chr1	28294504	28294604	NM_018053_XKR8_TTS	0.666667	+	2
chr1	28296855	28296955	NM_001282562_EYA3_TTS	0.125	-	1
chr1	28300550	28300650	NM_001282562_EYA3_3' UTR	0.125	-	1
chr1	28421657	28421757	NM_001282560_EYA3_Intergenic	0.5	-	4
chr1	28422237	28422337	NM_001282560_EYA3_Intergenic	0.125	-	1
chr1	28422719	28422819	NM_001282560_EYA3_Intergenic	0.125	-	1
chr1	28527058	28527158	NM_014280_DNAJC8_3' UTR	0.891026	-	278
chr1	28527387	28527487	NM_014280_DNAJC8_3' UTR	0.0673077	-	21
chr1	28564516	28564616	NM_178191_ATP5IF1_TTS	0.992908	+	140
chr1	28608902	28609002	NM_031459_SESN2_TTS	1	+	15
chr1	28662378	28662478	NM_001127350_MED18_TTS	0.931034	+	27
chr1	28714139	28714239	NM_001350161_PHACTR4_intron	0.333333	+	1
chr1	28815637	28815737	NM_001350159_PHACTR4_exon	0.333333	+	1
chr1	28818200	28818300	NM_001350159_PHACTR4_exon	0.333333	+	1
chr1	28864651	28864751	NR_030726_RCC1_non-coding	0.218182	+	12
chr1	28865493	28865593	NR_030726_RCC1_non-coding	0.745455	+	41
chr1	28868439	28868539	NR_003109_TRNAU1AP_Intergenic	1	+	1
chr1	28920646	28920746	NM_152304_RAB42_3' UTR	1	+	1
chr1	28929606	28929706	NM_001135218_TAF12_TTS	0.679245	-	36
chr1	28929762	28929862	NM_001135218_TAF12_3' UTR	0.320755	-	17
chr1	28975243	28975343	NR_146731_LINC01715_TTS	1	+	3
chr1	29041383	29041483	NM_001319674_GMEB1_3' UTR	0.857143	+	6
chr1	29041583	29041683	NM_001319674_GMEB1_3' UTR	0.142857	+	1
chr1	29096193	29096293	NM_001173128_YTHDF2_TTS	0.95	+	38
chr1	29438817	29438917	NM_203342_EPB41_intron	0.5	+	1
chr1	29443402	29443502	NM_203343_EPB41_3' UTR	0.5	+	1
chr1	29474253	29474353	NM_005626_SRSF4_TTS	0.975	-	78
chr1	29520327	29520427	NR_146213_MECR_non-coding	0.958333	-	46
chr1	31185997	31186097	NM_002379_MATN1_3' UTR	1	-	1
chr1	31199489	31199589	NR_034182_MATN1-AS1_TTS	1	+	1
chr1	31205303	31205403	NM_006762_LAPTM5_TTS	0.856947	-	1875
chr1	31206278	31206378	NM_006762_LAPTM5_3' UTR	0.142596	-	312
chr1	31211790	31211890	NR_039616_MIR4420_TTS	1	-	1
chr1	31342311	31342411	NM_014654_SDC3_TTS	1	-	1
chr1	31404350	31404450	NM_014676_PUM1_TTS	0.5	-	2
chr1	31404545	31404645	NM_014676_PUM1_3' UTR	0.25	-	1
chr1	31435724	31435824	NM_001020658_PUM1_intron	0.25	-	1
chr1	31732413	31732513	NM_004814_SNRNP40_3' UTR	1	-	187
chr1	31837687	31837787	NM_016505_ZCCHC17_TTS	0.976744	+	42
chr1	31907425	31907525	NM_018565_SERINC2_TTS	1	+	47
chr1	31973742	31973842	NR_034112_LDC1P_non-coding	0.333333	+	1
chr1	31974067	31974167	NR_034112_LDC1P_TTS	0.666667	+	2
chr1	31989899	31989999	NR_027085_LINC01226_TTS	0.5	+	1
chr1	31990011	31990111	NR_027085_LINC01226_TTS	0.5	+	1
chr1	32118184	32118284	NM_001856_COL16A1_3' UTR	1	-	1
chr1	32372020	32372120	NM_001195101_PTP4A2_TTS	1	-	2
chr1	32508140	32508240	NM_001271878_KHDRBS1_exon	0.1	+	1
chr1	32509378	32509478	NM_001271878_KHDRBS1_TTS	0.7	+	7
chr1	32526352	32526452	NR_073499_KHDRBS1_TTS	0.2	+	2
chr1	32568367	32568467	NM_001319679_TMEM39B_TTS	1	+	30
chr1	32636948	32637048	NM_012316_KPNA6_3' UTR	0.909091	+	10
chr1	32638105	32638205	NM_012316_KPNA6_3' UTR	0.0909091	+	1
chr1	32663792	32663892	NM_175852_TXLNA_TTS	0.925926	+	25
chr1	32670891	32670991	NM_018134_IQCC_promoter-TSS	1	+	1
chr1	32674188	32674288	NM_001099434_DCDC2B_promoter-TSS	1	+	4
chr1	32687989	32688089	NR_133635_TMEM234_promoter-TSS	0.6	-	3
chr1	32688136	32688236	NR_133635_TMEM234_promoter-TSS	0.4	-	2
chr1	32751672	32751772	NM_005356_LCK_TTS	1	+	235
chr1	33066193	33066293	NR_111980_ZBTB8A_non-coding	1	+	2
chr1	33086417	33086517	NM_001308135_ZBTB8OS_TTS	0.431034	-	25
chr1	33087429	33087529	NM_001308135_ZBTB8OS_exon	0.517241	-	30
chr1	33151709	33151809	NM_005610_RBBP4_TTS	1	+	2
chr1	33240825	33240925	NM_003680_YARS_TTS	0.975758	-	161
chr1	33321729	33321829	NR_135106_S100PBP_non-coding	0.735294	+	25
chr1	33324376	33324476	NR_135106_S100PBP_TTS	0.235294	+	8
chr1	33360196	33360296	NM_033504_TMEM54_TTS	1	-	1
chr1	33402044	33402144	NM_001300826_RNF19B_TTS	1	-	5
chr1	33474475	33474575	NR_134976_AK2_non-coding	0.216285	-	85
chr1	33475515	33475615	NR_134976_AK2_non-coding	0.465649	-	183
chr1	33475665	33475765	NR_134976_AK2_non-coding	0.0737913	-	29
chr1	33478621	33478721	NM_001319143_AK2_TTS	0.211196	-	83
chr1	33592215	33592315	NM_001301826_AZIN2_Intergenic	1	+	1
chr1	33611000	33611100	NM_001330483_TRIM62_TTS	1	-	3
chr1	33766218	33766318	NM_152493_ZNF362_TTS	1	+	1
chr1	33789224	33789324	NM_004427_PHC2_TTS	1	-	3
chr1	33961150	33961250	NM_145238_ZSCAN20_3' UTR	0.5	+	1
chr1	33967143	33967243	NM_145238_ZSCAN20_Intergenic	0.5	+	1
chr1	35320638	35320738	NM_001320261_SMIM12_3' UTR	0.911111	-	41
chr1	35436961	35437061	NR_037869_LOC653160_Intergenic	0.5	-	1
chr1	35439955	35440055	NR_037869_LOC653160_Intergenic	0.5	-	1
chr1	35447125	35447225	NM_001195156_TMEM35B_TTS	0.933333	-	28
chr1	35452581	35452681	NM_007167_ZMYM6_3' UTR	1	-	2
chr1	35581360	35581460	NM_001289089_ZMYM1_TTS	1	+	1
chr1	35885686	35885786	NM_001350139_ZMYM4_3' UTR	1	+	4
chr1	35899091	35899191	NM_024874_KIAA0319L_TTS	0.25	-	1
chr1	35899846	35899946	NM_024874_KIAA0319L_3' UTR	0.25	-	1
chr1	35930107	35930207	NM_024874_KIAA0319L_intron	0.25	-	1
chr1	35971584	35971684	NM_024874_KIAA0319L_intron	0.25	-	1
chr1	36032280	36032380	NM_014284_NCDN_TTS	1	+	17
chr1	36043319	36043419	NM_178548_TFAP2E_intron	1	+	1
chr1	36067181	36067281	NM_001199780_PSMB2_3' UTR	0.0891365	-	32
chr1	36067416	36067516	NM_001199780_PSMB2_3' UTR	0.225627	-	81
chr1	36068676	36068776	NM_001199780_PSMB2_3' UTR	0.682451	-	245
chr1	36179478	36179578	NM_001348691_C1orf216_TTS	0.875	-	7
chr1	36180085	36180185	NM_001348691_C1orf216_3' UTR	0.125	-	1
chr1	36192774	36192874	NM_001330490_CLSPN_intron	0.166667	-	1
chr1	36199853	36199953	NM_022111_CLSPN_3' UTR	0.333333	-	2
chr1	36200571	36200671	NM_022111_CLSPN_3' UTR	0.333333	-	2
chr1	36200862	36200962	NM_022111_CLSPN_3' UTR	0.166667	-	1
chr1	36320429	36320529	NM_017629_AGO4_3' UTR	1	+	1
chr1	36326681	36326781	NM_001317123_AGO1_Intergenic	0.142857	+	1
chr1	36386458	36386558	NM_012199_AGO1_3' UTR	0.285714	+	2
chr1	36387756	36387856	NM_012199_AGO1_3' UTR	0.142857	+	1
chr1	36388553	36388653	NM_012199_AGO1_3' UTR	0.285714	+	2
chr1	36389798	36389898	NM_012199_AGO1_TTS	0.142857	+	1
chr1	36390942	36391042	NM_024852_AGO3_Intergenic	0.142857	+	1
chr1	36395111	36395211	NM_024852_AGO3_Intergenic	0.571429	+	4
chr1	36396028	36396128	NM_024852_AGO3_promoter-TSS	0.142857	+	1
chr1	36521612	36521712	NM_024852_AGO3_3' UTR	0.142857	+	1
chr1	36524834	36524934	NM_014466_TEKT2_Intergenic	0.166667	+	1
chr1	36528398	36528498	NM_014466_TEKT2_Intergenic	0.166667	+	1
chr1	36528662	36528762	NM_014466_TEKT2_Intergenic	0.666667	+	4
chr1	36559434	36559534	NM_017825_ADPRHL2_TTS	1	+	116
chr1	36602171	36602271	NM_014408_TRAPPC3_TTS	0.724138	-	105
chr1	36602531	36602631	NR_073098_TRAPPC3_non-coding	0.275862	-	40
chr1	36646350	36646450	NM_001286366_MAP7D1_TTS	1	+	13
chr1	36770071	36770171	NM_001321473_THRAP3_3' UTR	0.2	+	3
chr1	36770858	36770958	NM_001321473_THRAP3_TTS	0.8	+	12
chr1	36787629	36787729	NR_130899_EVA1B_TTS	1	-	2
chr1	36805220	36805320	NM_032017_STK40_TTS	0.866667	-	26
chr1	36807095	36807195	NM_032017_STK40_3' UTR	0.0666667	-	2
chr1	36859012	36859112	NM_032881_LSM10_TTS	1	-	86
chr1	36883506	36883606	NR_145725_SNORA63C_TTS	1	-	3
chr1	36921317	36921417	NM_031280_MRPS15_TTS	0.973451	-	110
chr1	37915013	37915113	NR_038842_LINC01137_Intergenic	1	-	1
chr1	37949879	37949979	NM_001323551_ZC3H12A_TTS	1	+	48
chr1	38002136	38002236	NM_024700_SNIP1_3' UTR	0.5	-	4
chr1	38002499	38002599	NM_024700_SNIP1_3' UTR	0.375	-	3
chr1	38003071	38003171	NM_024700_SNIP1_3' UTR	0.125	-	1
chr1	38032297	38032397	NM_001323623_GNL2_TTS	0.0714286	-	1
chr1	38032407	38032507	NM_001323623_GNL2_TTS	0.928571	-	13
chr1	38175152	38175252	NM_001256875_CDCA8_3' UTR	0.146667	+	11
chr1	38175291	38175391	NM_001256875_CDCA8_TTS	0.853333	+	64
chr1	38266705	38266805	NM_001113482_MANEAL_3' UTR	1	+	4
chr1	38268615	38268715	NM_024640_YRDC_TTS	0.454545	-	15
chr1	38269257	38269357	NM_024640_YRDC_3' UTR	0.515152	-	17
chr1	38275026	38275126	NM_198446_C1orf122_TTS	1	+	33
chr1	38322659	38322759	NM_005955_MTF1_intron	1	-	1
chr1	38326367	38326467	NM_001297434_INPP5B_TTS	0.657895	-	25
chr1	38327741	38327841	NM_001297434_INPP5B_3' UTR	0.342105	-	13
chr1	38423602	38423702	NM_001320830_SF3A3_3' UTR	0.982456	-	112
chr1	38462434	38462534	NM_001243878_FHL3_TTS	1	-	20
chr1	38489394	38489494	NM_016037_UTP11_3' UTR	0.670103	+	65
chr1	38490397	38490497	NM_016037_UTP11_TTS	0.329897	+	32
chr1	39303868	39303968	NM_022157_RRAGC_TTS	1	-	4
chr1	39471477	39471577	NM_024595_AKIRIN1_3' UTR	0.836735	+	41
chr1	39471640	39471740	NM_024595_AKIRIN1_TTS	0.0816327	+	4
chr1	39500208	39500308	NM_004552_NDUFS5_TTS	0.989362	+	93
chr1	39727338	39727438	NM_012090_MACF1_intron	0.0555556	+	1
chr1	39749954	39750054	NM_012090_MACF1_intron	0.166667	+	3
chr1	39775751	39775851	NM_012090_MACF1_intron	0.0555556	+	1
chr1	39790307	39790407	NM_012090_MACF1_exon	0.111111	+	2
chr1	39795256	39795356	NM_012090_MACF1_intron	0.0555556	+	1
chr1	39822981	39823081	NM_012090_MACF1_intron	0.0555556	+	1
chr1	39833881	39833981	NM_012090_MACF1_exon	0.0555556	+	1
chr1	39853466	39853566	NM_012090_MACF1_exon	0.0555556	+	1
chr1	39894842	39894942	NM_012090_MACF1_intron	0.0555556	+	1
chr1	39951797	39951897	NM_012090_MACF1_3' UTR	0.166667	+	3
chr1	39952557	39952657	NM_012090_MACF1_3' UTR	0.166667	+	3
chr1	40026483	40026583	NM_001135654_PABPC4_TTS	0.987654	-	80
chr1	40089823	40089923	NM_014571_HEYL_3' UTR	1	-	1
chr1	40219288	40219388	NR_036544_PPIE_non-coding	0.843972	+	119
chr1	40229486	40229586	NM_001319293_PPIE_TTS	0.120567	+	17
chr1	40268096	40268196	NR_135805_LOC101929536_Intergenic	0.5	+	1
chr1	40271025	40271125	NR_135805_LOC101929536_Intergenic	0.5	+	1
chr1	40361098	40361198	NM_001033082_MYCL_TTS	1	-	1
chr1	40435534	40435634	NM_001287808_MFSD2A_TTS	1	+	13
chr1	40538224	40538324	NM_001350477_CAP1_TTS	0.984127	+	124
chr1	40539275	40539375	NM_001142604_PPT1_3' UTR	0.5	-	1
chr1	40539572	40539672	NM_001142604_PPT1_3' UTR	0.5	-	1
chr1	40706254	40706354	NM_012421_RLF_3' UTR	0.166667	+	1
chr1	40706493	40706593	NM_012421_RLF_TTS	0.833333	+	5
chr1	40758512	40758612	NM_005857_ZMPSTE24_3' UTR	0.0714286	+	3
chr1	40759587	40759687	NM_005857_ZMPSTE24_3' UTR	0.214286	+	9
chr1	40759755	40759855	NM_005857_ZMPSTE24_TTS	0.690476	+	29
chr1	40766157	40766257	NM_001852_COL9A2_TTS	0.979592	-	48
chr1	40887689	40887789	NM_022733_SMAP2_exon	0.133333	+	12
chr1	40888912	40889012	NM_022733_SMAP2_TTS	0.833333	+	75
chr1	40929288	40929388	NM_023070_ZFP69B_TTS	1	+	1
chr1	40932337	40932437	NM_001320179_ZFP69_Intergenic	0.333333	+	1
chr1	40937485	40937585	NM_001320179_ZFP69_Intergenic	0.333333	+	1
chr1	40961789	40961889	NM_001320178_ZFP69_3' UTR	0.333333	+	1
chr1	40965101	40965201	NM_001346953_EXO5_Intergenic	0.0769231	+	1
chr1	40981618	40981718	NM_022774_EXO5_3' UTR	0.923077	+	12
chr1	41013078	41013178	NM_152373_ZNF684_exon	0.5	+	1
chr1	41013739	41013839	NM_152373_ZNF684_TTS	0.5	+	1
chr1	41236698	41236798	NM_001308115_NFYC_3' UTR	0.2	+	12
chr1	41237179	41237279	NM_001308115_NFYC_TTS	0.8	+	48
chr1	41477420	41477520	NR_125440_CTPS1_non-coding	0.536232	+	37
chr1	41478135	41478235	NR_125440_CTPS1_TTS	0.405797	+	28
chr1	41485022	41485122	NR_037868_SLFNL1-AS1_intron	1	+	1
chr1	41492872	41492972	NM_001172220_SCMH1_TTS	1	-	3
chr1	41944446	41944546	NR_126098_EDN2_TTS	1	-	2
chr1	41975875	41975975	NM_024503_HIVEP3_3' UTR	1	-	1
chr1	42639509	42639609	NM_033553_GUCA2A_Intergenic	1	-	1
chr1	42642213	42642313	NM_001198851_FOXJ3_TTS	1	-	9
chr1	42880645	42880745	NM_173642_RIMKLA_3' UTR	1	+	1
chr1	42896087	42896187	NM_001146192_ZMYND12_3' UTR	1	-	1
chr1	42925986	42926086	NM_001287507_PPCS_3' UTR	0.977273	+	86
chr1	43141614	43141714	NM_001330510_PPIH_intron	0.0540541	+	4
chr1	43142329	43142429	NM_006347_PPIH_TTS	0.932432	+	69
chr1	43167934	43168034	NR_132737_YBX1_non-coding	0.997024	+	670
chr1	43212043	43212143	NM_022356_P3H1_TTS	1	-	18
chr1	43241156	43241256	NR_040733_C1orf50_non-coding	1	+	18
chr1	43272704	43272804	NM_199342_SVBP_TTS	1	-	5
chr1	43310558	43310658	NM_018538_ERMAP_TTS	1	+	2
chr1	43317609	43317709	NM_015911_ZNF691_3' UTR	0.111111	+	2
chr1	43318048	43318148	NM_015911_ZNF691_TTS	0.888889	+	16
chr1	43391825	43391925	NM_006516_SLC2A1_3' UTR	0.857143	-	24
chr1	43392468	43392568	NM_006516_SLC2A1_3' UTR	0.107143	-	3
chr1	43629851	43629951	NM_001159936_EBNA1BP2_3' UTR	0.90411	-	66
chr1	43630312	43630412	NM_001159936_EBNA1BP2_exon	0.0547945	-	4
chr1	43637201	43637301	NM_001195831_CFAP57_promoter-TSS	0.2	+	1
chr1	43676471	43676571	NM_001167965_CFAP57_TTS	0.2	+	1
chr1	43701047	43701147	NM_001195831_CFAP57_intron	0.2	+	1
chr1	43719929	43720029	NM_001195831_CFAP57_TTS	0.4	+	2
chr1	43788679	43788779	NM_001253357_TIE1_TTS	1	+	3
chr1	43828776	43828876	NM_001255_CDC20_TTS	1	+	238
chr1	43849575	43849675	NM_052877_MED8_TTS	0.333333	-	27
chr1	43850393	43850493	NM_201542_MED8_3' UTR	0.62963	-	51
chr1	44165354	44165454	NR_033827_KDM4A-AS1_TTS	1	-	1
chr1	44171087	44171187	NM_014663_KDM4A_TTS	1	+	12
chr1	44396731	44396831	NM_174967_ST3GAL3_TTS	1	+	12
chr1	44402810	44402910	NM_001136215_ARTN_TTS	1	+	1
chr1	44433325	44433425	NM_014652_IPO13_3' UTR	0.615385	+	8
chr1	44433594	44433694	NM_014652_IPO13_TTS	0.384615	+	5
chr1	44438352	44438452	NM_001319171_DPH2_3' UTR	0.0833333	+	4
chr1	44438945	44439045	NM_001319171_DPH2_TTS	0.916667	+	44
chr1	44443869	44443969	NM_003780_B4GALT2_promoter-TSS	1	+	231
chr1	44456743	44456843	NR_146064_CCDC24_promoter-TSS	1	+	15
chr1	44686741	44686841	NM_001301700_ERI3_TTS	1	-	86
chr1	45117296	45117396	NM_001319956_RNF220_TTS	1	+	29
chr1	45119830	45119930	NM_001300747_TMEM53_3' UTR	0.5	-	9
chr1	45120165	45120265	NM_001300747_TMEM53_3' UTR	0.5	-	9
chr1	45191163	45191263	NM_001145636_ARMH1_TTS	1	+	8
chr1	45232780	45232880	NM_001297657_KIF2C_exon	0.2	+	2
chr1	45233341	45233441	NM_001297657_KIF2C_TTS	0.8	+	8
chr1	45244351	45244451	NR_001456_SNORD38A_TTS	1	+	1357
chr1	45244662	45244762	NR_001457_SNORD38B_TTS	0.5	+	1
chr1	45245906	45246006	NR_001457_SNORD38B_Intergenic	0.5	+	1
chr1	45249255	45249355	NM_153274_BEST4_TTS	1	-	1
chr1	45271562	45271662	NM_004073_PLK3_TTS	1	+	5
chr1	45316446	45316546	NM_001261418_EIF2B3_3' UTR	0.884058	-	61
chr1	45340204	45340304	NM_001166588_EIF2B3_TTS	0.115942	-	8
chr1	45468218	45468318	NM_024602_HECTD3_TTS	1	-	22
chr1	45771209	45771309	NR_024270_LINC01144_TTS	1	+	2
chr1	45794912	45795012	NM_012222_MUTYH_TTS	1	-	31
chr1	45809660	45809760	NM_025077_TOE1_TTS	1	+	1
chr1	45976339	45976439	NM_181697_PRDX1_TTS	1	-	2
chr1	46035626	46035726	NM_153326_AKR1A1_TTS	1	+	368
chr1	46083825	46083925	NM_001195193_NASP_3' UTR	0.974194	+	151
chr1	46092954	46093054	NM_021639_GPBP1L1_TTS	0.0897436	-	7
chr1	46093157	46093257	NM_021639_GPBP1L1_3' UTR	0.730769	-	57
chr1	46093494	46093594	NM_021639_GPBP1L1_3' UTR	0.0512821	-	4
chr1	46093783	46093883	NM_021639_GPBP1L1_3' UTR	0.128205	-	10
chr1	46160017	46160117	NM_016486_TMEM69_TTS	1	+	48
chr1	46162728	46162828	NM_001145349_IPP_intron	0.5	-	1
chr1	46165310	46165410	NM_005897_IPP_3' UTR	0.5	-	1
chr1	46480873	46480973	NM_001319245_MAST2_intron	0.142857	+	1
chr1	46501696	46501796	NM_001324320_MAST2_TTS	0.857143	+	6
chr1	46505813	46505913	NM_001303429_PIK3R3_TTS	0.428571	-	3
chr1	46508362	46508462	NR_137329_PIK3R3_non-coding	0.285714	-	2
chr1	46509325	46509425	NM_001303429_PIK3R3_exon	0.142857	-	1
chr1	46542583	46542683	NM_001328654_PIK3R3_intron	0.142857	-	1
chr1	46651526	46651626	NM_005727_TSPAN1_TTS	1	+	1
chr1	46654351	46654451	NM_017739_POMGNT1_TTS	1	-	47
chr1	46743350	46743450	NM_006369_LRRC41_TTS	0.166667	-	1
chr1	46744080	46744180	NM_001142548_RAD54L_TTS	1	+	156
chr1	46746797	46746897	NM_006369_LRRC41_exon	0.166667	-	1
chr1	46769369	46769469	NM_006369_LRRC41_promoter-TSS	0.666667	-	4
chr1	46782352	46782452	NM_006004_UQCRH_TTS	1	+	258
chr1	46827765	46827865	NR_045789_NSUN4_non-coding	0.969697	+	32
chr1	46834296	46834396	NM_001441_FAAH_Intergenic	1	+	1
chr1	47023077	47023177	NM_001135553_MKNK1_TTS	1	-	20
chr1	47073387	47073487	NM_145279_MOB3C_TTS	0.555556	-	5
chr1	47074677	47074777	NM_145279_MOB3C_3' UTR	0.111111	-	1
chr1	47074789	47074889	NM_145279_MOB3C_3' UTR	0.111111	-	1
chr1	47074957	47075057	NM_145279_MOB3C_3' UTR	0.111111	-	1
chr1	47098413	47098513	NM_201403_MOB3C_Intergenic	0.111111	-	1
chr1	47100708	47100808	NM_001243728_ATPAF1_TTS	1	-	33
chr1	47140829	47140929	NM_014774_EFCAB14_TTS	0.473684	-	9
chr1	47142241	47142341	NM_014774_EFCAB14_3' UTR	0.157895	-	3
chr1	47143573	47143673	NM_014774_EFCAB14_3' UTR	0.0526316	-	1
chr1	47143852	47143952	NM_014774_EFCAB14_3' UTR	0.315789	-	6
chr1	47641370	47641470	NR_047498_LINC00853_Intergenic	1	+	1
chr1	47715809	47715909	NM_003035_STIL_TTS	1	-	9
chr1	47843442	47843542	NR_046394_CMPK1_non-coding	0.492958	+	70
chr1	47844411	47844511	NR_046394_CMPK1_TTS	0.5	+	71
chr1	48850458	48850558	NM_001286238_SPATA6_intron	1	-	1
chr1	49193538	49193638	NR_146232_BEND5_non-coding	1	-	1
chr1	50905111	50905211	NM_032110_DMRTA2_Intergenic	1	-	1
chr1	50906934	50907034	NM_007051_FAF1_TTS	1	-	31
chr1	51440282	51440382	NM_001262_CDKN2C_TTS	0.835443	+	66
chr1	51479040	51479140	NM_078626_CDKN2C_Intergenic	0.101266	+	8
chr1	51738828	51738928	NM_014372_RNF11_3' UTR	0.85	+	17
chr1	51739027	51739127	NM_014372_RNF11_TTS	0.1	+	2
chr1	51752985	51753085	NM_001297666_TTC39A_3' UTR	1	-	2
chr1	51819933	51820033	NM_001159969_EPS15_TTS	0.0526316	-	3
chr1	51820069	51820169	NM_001159969_EPS15_3' UTR	0.157895	-	9
chr1	51820894	51820994	NM_001159969_EPS15_3' UTR	0.719298	-	41
chr1	52253673	52253773	NR_036662_OSBPL9_non-coding	0.809524	+	17
chr1	52255787	52255887	NM_001350208_OSBPL9_TTS	0.0952381	+	2
chr1	52272545	52272645	NM_001101662_NRDC_intron	1	-	1
chr1	52485804	52485904	NM_015913_TXNDC12_TTS	0.944444	-	17
chr1	52486319	52486419	NM_015913_TXNDC12_3' UTR	0.0555556	-	1
chr1	52552562	52552662	NM_001243767_BTF3L4_3' UTR	0.246575	+	18
chr1	52552732	52552832	NM_001243767_BTF3L4_3' UTR	0.205479	+	15
chr1	52554002	52554102	NM_001243767_BTF3L4_3' UTR	0.520548	+	38
chr1	52812215	52812315	NM_004799_ZFYVE9_TTS	1	+	2
chr1	52818202	52818302	NM_001330585_CC2D1B_3' UTR	0.846154	-	11
chr1	52818762	52818862	NM_001330585_CC2D1B_3' UTR	0.0769231	-	1
chr1	52836661	52836761	NM_001330585_CC2D1B_Intergenic	0.0769231	-	1
chr1	52838498	52838598	NM_004153_ORC1_TTS	0.954545	-	21
chr1	52882603	52882703	NM_032864_PRPF38A_3' UTR	0.772021	+	149
chr1	52883892	52883992	NM_032864_PRPF38A_3' UTR	0.165803	+	32
chr1	52888945	52889045	NM_015269_TUT4_TTS	0.666667	-	6
chr1	52889070	52889170	NM_015269_TUT4_3' UTR	0.333333	-	3
chr1	53074499	53074599	NM_015696_GPX7_3' UTR	0.588235	+	10
chr1	53074623	53074723	NM_015696_GPX7_TTS	0.411765	+	7
chr1	53122639	53122739	NM_001042693_SHISAL2A_TTS	1	+	1
chr1	53150126	53150226	NM_023077_COA7_Intergenic	0.0769231	-	1
chr1	53152507	53152607	NM_023077_COA7_3' UTR	0.384615	-	5
chr1	53152984	53153084	NM_023077_COA7_3' UTR	0.0769231	-	1
chr1	53153144	53153244	NM_023077_COA7_3' UTR	0.461538	-	6
chr1	53287328	53287428	NM_024646_ZYG11B_3' UTR	1	+	1
chr1	53360143	53360243	NM_001307931_ZYG11A_TTS	1	+	1
chr1	53361597	53361697	NM_001198961_ECHDC2_TTS	0.125	-	1
chr1	53361902	53362002	NM_001198961_ECHDC2_3' UTR	0.875	-	7
chr1	53516851	53516951	NM_001193599_SCP2_3' UTR	0.0551724	+	8
chr1	53517000	53517100	NM_001193599_SCP2_3' UTR	0.110345	+	16
chr1	53517265	53517365	NM_001193599_SCP2_TTS	0.82069	+	119
chr1	53692562	53692662	NM_002370_MAGOH_TTS	1	-	43
chr1	53708338	53708438	NR_038953_LOC100507564_TTS	1	+	1
chr1	53711217	53711317	NM_004631_LRP8_3' UTR	1	-	2
chr1	53804884	53804984	NR_131923_LINC01771_Intergenic	1	+	2
chr1	54233382	54233482	NR_033142_NDC1_non-coding	0.888889	-	24
chr1	54387232	54387332	NR_133632_HSPB11_TTS	1	-	4
chr1	54433742	54433842	NM_052940_LRRC42_TTS	0.985915	+	70
chr1	54497334	54497434	NM_004872_TMEM59_3' UTR	0.269767	-	58
chr1	54497669	54497769	NM_004872_TMEM59_3' UTR	0.730233	-	157
chr1	54562865	54562965	NM_153035_TCEANC2_3' UTR	0.9	+	9
chr1	54578091	54578191	NR_130900_TCEANC2_TTS	0.1	+	1
chr1	54637825	54637925	NM_001353354_CYB5RL_TTS	0.5	-	1
chr1	54638889	54638989	NM_001353354_CYB5RL_3' UTR	0.5	-	1
chr1	54683956	54684056	NM_016491_MRPL37_TTS	0.996845	+	316
chr1	54692192	54692292	NM_018070_SSBP3_3' UTR	1	-	2
chr1	55207882	55207982	NR_037639_MROH7-TTC4_non-coding	0.965517	+	56
chr1	55222518	55222618	NM_152268_PARS2_TTS	1	-	17
chr1	55315298	55315398	NM_014762_DHCR24_TTS	0.969231	-	63
chr1	55418060	55418160	NM_182532_TMEM61_Intergenic	0.5	+	1
chr1	55442110	55442210	NM_182532_TMEM61_Intergenic	0.5	+	1
chr1	55533575	55533675	NM_015306_USP24_3' UTR	0.166667	-	1
chr1	55533727	55533827	NM_015306_USP24_3' UTR	0.666667	-	4
chr1	55595186	55595286	NM_015306_USP24_exon	0.166667	-	1
chr1	55682694	55682794	NR_146283_MIR4422HG_promoter-TSS	0.5	+	1
chr1	55682834	55682934	NR_146283_MIR4422HG_promoter-TSS	0.5	+	1
chr1	55789740	55789840	NR_039618_MIR4422_Intergenic	1	+	1
chr1	58946389	58946489	NM_145243_OMA1_TTS	0.978261	-	45
chr1	59122535	59122635	NM_001085487_MYSM1_3' UTR	0.2	-	1
chr1	59124819	59124919	NM_001085487_MYSM1_3' UTR	0.2	-	1
chr1	59125546	59125646	NM_001085487_MYSM1_3' UTR	0.6	-	3
chr1	59291124	59291224	NR_108106_LINC01135_intron	0.5	+	1
chr1	59366680	59366780	NR_034015_LINC01135_Intergenic	0.5	+	1
chr1	59479487	59479587	NR_110626_LINC01358_Intergenic	0.125	+	1
chr1	59488712	59488812	NR_110626_LINC01358_intron	0.125	+	1
chr1	59502271	59502371	NR_110626_LINC01358_intron	0.125	+	1
chr1	59511137	59511237	NR_110626_LINC01358_intron	0.375	+	3
chr1	59548542	59548642	NR_110626_LINC01358_intron	0.125	+	1
chr1	59554542	59554642	NR_110626_LINC01358_TTS	0.125	+	1
chr1	60228302	60228402	NM_001113411_FGGY_TTS	1	+	12
chr1	60314025	60314125	NM_015888_HOOK1_exon	1	+	1
chr1	62629076	62629176	NM_176877_PATJ_3' UTR	1	+	1
chr1	62916892	62916992	NM_003368_USP1_3' UTR	0.0810811	+	3
chr1	62917375	62917475	NM_003368_USP1_TTS	0.891892	+	33
chr1	62920680	62920780	NM_001271999_DOCK7_3' UTR	0.909091	-	10
chr1	63049771	63049871	NM_001272002_DOCK7_TTS	0.0909091	-	1
chr1	63329950	63330050	NM_178221_ATG4C_3' UTR	0.952381	+	20
chr1	63902778	63902878	NM_013339_ALG6_3' UTR	0.954545	+	21
chr1	63906439	63906539	NR_045147_ITGB3BP_TTS	0.885246	-	54
chr1	63915117	63915217	NM_001347147_ITGB3BP_TTS	0.0983607	-	6
chr1	63988780	63988880	NM_032437_EFCAB7_promoter-TSS	0.153846	+	2
chr1	64038264	64038364	NM_032437_EFCAB7_TTS	0.846154	+	11
chr1	64125817	64125917	NM_001172818_PGM1_TTS	1	+	52
chr1	64614227	64614327	NM_005012_ROR1_intron	1	+	1
chr1	65298906	65299006	NM_001321853_JAK1_TTS	0.956522	-	22
chr1	65692577	65692677	NM_203464_AK4_3' UTR	0.297101	+	41
chr1	65692809	65692909	NM_203464_AK4_3' UTR	0.152174	+	21
chr1	65693194	65693294	NM_203464_AK4_3' UTR	0.434783	+	60
chr1	65694300	65694400	NM_203464_AK4_3' UTR	0.0652174	+	9
chr1	65697727	65697827	NM_203464_AK4_TTS	0.0507246	+	7
chr1	65880857	65880957	NM_014787_DNAJC6_3' UTR	1	+	1
chr1	65893591	65893691	NM_001198683_LEPROT_TTS	0.111111	+	1
chr1	65899389	65899489	NM_001198681_LEPROT_3' UTR	0.888889	+	8
chr1	66839864	66839964	NM_001297442_PDE4B_3' UTR	0.222222	+	4
chr1	66840163	66840263	NM_001297442_PDE4B_TTS	0.666667	+	12
chr1	66905239	66905339	NM_001297442_PDE4B_Intergenic	0.111111	+	2
chr1	67445324	67445424	NM_001077700_MIER1_intron	0.12	+	3
chr1	67451272	67451372	NM_001350530_MIER1_3' UTR	0.12	+	3
chr1	67453249	67453349	NM_001350530_MIER1_3' UTR	0.48	+	12
chr1	67453614	67453714	NM_001350530_MIER1_3' UTR	0.16	+	4
chr1	67465068	67465168	NM_015139_SLC35D1_3' UTR	0.5	-	1
chr1	67469833	67469933	NM_015139_SLC35D1_3' UTR	0.5	-	1
chr1	67635126	67635226	NM_144701_IL23R_exon	0.2	+	1
chr1	67636288	67636388	NM_144701_IL23R_intron	0.6	+	3
chr1	67673307	67673407	NM_144701_IL23R_intron	0.2	+	1
chr1	67861907	67862007	NR_047583_IL12RB2_non-coding	0.666667	+	2
chr1	67862240	67862340	NR_047583_IL12RB2_non-coding	0.333333	+	1
chr1	67876701	67876801	NM_015640_SERBP1_3' UTR	0.142857	-	46
chr1	67878356	67878456	NM_015640_SERBP1_3' UTR	0.698758	-	225
chr1	67878759	67878859	NM_015640_SERBP1_3' UTR	0.0745342	-	24
chr1	68153920	68154020	NM_001199742_GADD45A_TTS	1	+	44
chr1	68167223	68167323	NM_018841_GNG12_3' UTR	1	-	1
chr1	68939833	68939933	NM_001114120_DEPDC1_TTS	0.0833333	-	1
chr1	68939975	68940075	NM_001114120_DEPDC1_3' UTR	0.166667	-	2
chr1	68940939	68941039	NM_001114120_DEPDC1_3' UTR	0.0833333	-	1
chr1	68941258	68941358	NM_001114120_DEPDC1_3' UTR	0.416667	-	5
chr1	68941834	68941934	NM_001114120_DEPDC1_3' UTR	0.0833333	-	1
chr1	68942475	68942575	NM_001114120_DEPDC1_3' UTR	0.166667	-	2
chr1	69776283	69776383	NR_147164_LINC01758_Intergenic	0.166667	+	1
chr1	69900992	69901092	NR_147164_LINC01758_TTS	0.833333	+	5
chr1	70610485	70610585	NM_017768_LRRC40_TTS	0.942857	-	33
chr1	70716531	70716631	NR_146810_SRSF11_non-coding	0.0652174	+	3
chr1	70716838	70716938	NR_146810_SRSF11_non-coding	0.0652174	+	3
chr1	70717603	70717703	NR_146810_SRSF11_non-coding	0.76087	+	35
chr1	70726270	70726370	NM_030816_ANKRD13C_3' UTR	0.3	-	6
chr1	70726906	70727006	NM_030816_ANKRD13C_3' UTR	0.2	-	4
chr1	70727779	70727879	NM_030816_ANKRD13C_3' UTR	0.25	-	5
chr1	70727905	70728005	NM_030816_ANKRD13C_3' UTR	0.1	-	2
chr1	70820306	70820406	NR_027404_HHLA3_promoter-TSS	0.1	+	1
chr1	70833606	70833706	NR_027404_HHLA3_TTS	0.9	+	9
chr1	70905171	70905271	NM_001902_CTH_3' UTR	0.722222	+	26
chr1	70905700	70905800	NM_001902_CTH_TTS	0.111111	+	4
chr1	70908355	70908455	NM_001902_CTH_Intergenic	0.0833333	+	3
chr1	70911116	70911216	NM_001902_CTH_Intergenic	0.0833333	+	3
chr1	71528971	71529071	NM_005455_ZRANB2_TTS	0.875	-	84
chr1	71529680	71529780	NM_005455_ZRANB2_3' UTR	0.0625	-	6
chr1	71546630	71546730	NR_046217_ZRANB2-AS2_promoter-TSS	0.5	+	2
chr1	71551030	71551130	NR_046217_ZRANB2-AS2_intron	0.25	+	1
chr1	71755057	71755157	NR_046217_ZRANB2-AS2_Intergenic	0.25	+	1
chr1	73662615	73662715	NR_110677_LINC01360_Intergenic	1	+	1
chr1	74648007	74648107	NM_001105659_LRRIQ3_intron	1	-	4
chr1	74671113	74671213	NM_003838_FPGT_exon	0.533333	+	8
chr1	74672825	74672925	NM_003838_FPGT_3' UTR	0.4	+	6
chr1	74674281	74674381	NM_003838_FPGT_TTS	0.0666667	+	1
chr1	74841430	74841530	NM_015978_TNNI3K_intron	1	+	1
chr1	75072512	75072612	NM_001002912_ERICH3_exon	0.25	-	1
chr1	75164451	75164551	NM_001002912_ERICH3_Intergenic	0.75	-	3
chr1	75170274	75170374	NM_001134759_CRYZ_TTS	0.190476	-	8
chr1	75171147	75171247	NM_001134759_CRYZ_TTS	0.428571	-	18
chr1	75171438	75171538	NM_001134759_CRYZ_3' UTR	0.285714	-	12
chr1	75229984	75230084	NR_027962_TYW3_non-coding	0.75	+	24
chr1	75232261	75232361	NR_027962_TYW3_TTS	0.15625	+	5
chr1	76228806	76228906	NM_001286044_ACADM_3' UTR	0.0912863	+	22
chr1	76229086	76229186	NM_001286044_ACADM_3' UTR	0.858921	+	207
chr1	76260426	76260526	NR_073562_RABGGTB_non-coding	0.886598	+	86
chr1	76260673	76260773	NR_073562_RABGGTB_TTS	0.113402	+	11
chr1	76590457	76590557	NM_001349105_ST6GALNAC3_intron	0.5	+	1
chr1	77039347	77039447	NM_001349109_ST6GALNAC3_intron	0.5	+	1
chr1	77556419	77556519	NM_005482_PIGK_3' UTR	0.176471	-	3
chr1	77557363	77557463	NM_005482_PIGK_3' UTR	0.0588235	-	1
chr1	77557521	77557621	NM_005482_PIGK_3' UTR	0.764706	-	13
chr1	78030186	78030286	NM_001308237_ZZZ3_3' UTR	0.954545	-	21
chr1	78161677	78161777	NM_015017_USP33_TTS	0.2	-	3
chr1	78162308	78162408	NM_015017_USP33_3' UTR	0.0666667	-	1
chr1	78162915	78163015	NM_015017_USP33_3' UTR	0.0666667	-	1
chr1	78177335	78177435	NM_201626_USP33_TTS	0.666667	-	10
chr1	78277387	78277487	NM_198549_MIGA1_intron	0.142857	+	1
chr1	78325061	78325161	NM_198549_MIGA1_intron	0.142857	+	1
chr1	78327018	78327118	NM_198549_MIGA1_intron	0.142857	+	1
chr1	78332642	78332742	NM_198549_MIGA1_intron	0.142857	+	1
chr1	78334229	78334329	NM_198549_MIGA1_intron	0.285714	+	2
chr1	78339961	78340061	NM_198549_MIGA1_intron	0.142857	+	1
chr1	78409734	78409834	NR_146540_FUBP1_TTS	0.0550459	-	6
chr1	78414072	78414172	NM_001303433_FUBP1_TTS	0.779817	-	85
chr1	78430778	78430878	NM_001303433_FUBP1_exon	0.110092	-	12
chr1	78482190	78482290	NM_001317100_DNAJB4_3' UTR	0.0666667	+	1
chr1	78482578	78482678	NM_001317100_DNAJB4_3' UTR	0.2	+	3
chr1	78482902	78483002	NM_001317100_DNAJB4_3' UTR	0.533333	+	8
chr1	78483548	78483648	NM_001317100_DNAJB4_TTS	0.133333	+	2
chr1	78483955	78484055	NM_001317100_DNAJB4_TTS	0.0666667	+	1
chr1	78601479	78601579	NM_001304725_GIPC2_3' UTR	0.5	+	1
chr1	78602825	78602925	NM_001304725_GIPC2_3' UTR	0.5	+	1
chr1	79107789	79107889	NM_006820_IFI44L_3' UTR	0.342857	+	12
chr1	79108017	79108117	NM_006820_IFI44L_3' UTR	0.0571429	+	2
chr1	79108384	79108484	NM_006820_IFI44L_3' UTR	0.6	+	21
chr1	79129668	79129768	NR_135640_IFI44_TTS	0.995215	+	208
chr1	83105081	83105181	NR_147074_LINC01362_Intergenic	1	+	1
chr1	83852574	83852674	NR_146478_LINC01712_Intergenic	1	+	1
chr1	84331413	84331513	NM_024686_TTLL7_3' UTR	1	-	1
chr1	84704081	84704181	NM_001242859_PRKACB_TTS	1	+	6
chr1	84816390	84816490	NM_001134663_SAMD13_TTS	1	+	2
chr1	84964017	84964117	NM_025065_RPF1_TTS	1	+	174
chr1	85018802	85018902	NM_004388_CTBS_TTS	0.578947	-	11
chr1	85020216	85020316	NM_004388_CTBS_3' UTR	0.368421	-	7
chr1	85020529	85020629	NM_004388_CTBS_3' UTR	0.0526316	-	1
chr1	85110158	85110258	NM_014021_SSX2IP_3' UTR	0.1	-	1
chr1	85112615	85112715	NM_014021_SSX2IP_3' UTR	0.5	-	5
chr1	85113020	85113120	NM_014021_SSX2IP_3' UTR	0.4	-	4
chr1	85391264	85391364	NM_001330647_MCOLN2_TTS	0.887324	-	63
chr1	85391938	85392038	NM_001330647_MCOLN2_3' UTR	0.112676	-	8
chr1	85483763	85483863	NM_018298_MCOLN3_TTS	0.75	-	6
chr1	85484161	85484261	NM_018298_MCOLN3_3' UTR	0.25	-	2
chr1	85598726	85598826	NR_039619_MIR4423_promoter-TSS	1	+	2
chr1	85731457	85731557	NM_003921_BCL10_TTS	0.0833333	-	3
chr1	85731928	85732028	NM_003921_BCL10_3' UTR	0.888889	-	32
chr1	86044181	86044281	NM_001134445_DDAH1_promoter-TSS	1	-	1
chr1	86118489	86118589	NM_001170670_ZNHIT6_3' UTR	1	-	14
chr1	86194916	86195016	NR_146343_COL24A1_TTS	1	-	4
chr1	86813792	86813892	NM_001184766_ODF2L_3' UTR	0.25	-	1
chr1	86814418	86814518	NM_001184766_ODF2L_exon	0.5	-	2
chr1	86836856	86836956	NM_001007022_ODF2L_intron	0.25	-	1
chr1	87144757	87144857	NR_135837_CLCA4-AS1_intron	0.5	-	1
chr1	87170435	87170535	NR_135837_CLCA4-AS1_promoter-TSS	0.5	-	1
chr1	87208987	87209087	NM_001206652_SH3GLB1_3' UTR	0.448598	+	48
chr1	87209234	87209334	NM_001206652_SH3GLB1_3' UTR	0.476636	+	51
chr1	87564024	87564124	NM_001134492_HS2ST1_TTS	0.0952381	+	2
chr1	87570925	87571025	NM_012262_HS2ST1_3' UTR	0.0952381	+	2
chr1	87571806	87571906	NM_012262_HS2ST1_3' UTR	0.428571	+	9
chr1	87573781	87573881	NM_012262_HS2ST1_3' UTR	0.190476	+	4
chr1	87810566	87810666	NM_006769_LMO4_3' UTR	1	+	3
chr1	89300278	89300378	NM_001320709_PKN2_3' UTR	0.2	+	1
chr1	89301388	89301488	NM_001320709_PKN2_3' UTR	0.4	+	2
chr1	89301504	89301604	NM_001320709_PKN2_3' UTR	0.4	+	2
chr1	89318317	89318417	NM_001514_GTF2B_TTS	0.0681818	-	3
chr1	89318612	89318712	NM_001514_GTF2B_3' UTR	0.931818	-	41
chr1	89401457	89401557	NR_146184_KYAT3_TTS	0.963636	-	53
chr1	89445137	89445237	NM_001162536_RBMXL1_TTS	0.6	-	3
chr1	89447635	89447735	NM_001162536_RBMXL1_3' UTR	0.2	-	1
chr1	89448045	89448145	NM_001162536_RBMXL1_3' UTR	0.2	-	1
chr1	89472480	89472580	NR_135007_GBP3_non-coding	1	-	1
chr1	89516820	89516920	NM_002053_GBP1_Intergenic	0.5	-	1
chr1	89518891	89518991	NM_002053_GBP1_3' UTR	0.5	-	1
chr1	89573674	89573774	NM_004120_GBP2_3' UTR	0.933333	-	70
chr1	89646825	89646925	NM_052941_GBP4_TTS	0.666667	-	2
chr1	89650794	89650894	NM_052941_GBP4_3' UTR	0.333333	-	1
chr1	89726151	89726251	NM_001134486_GBP5_3' UTR	0.1	-	2
chr1	89726261	89726361	NM_001134486_GBP5_3' UTR	0.75	-	15
chr1	89851721	89851821	NM_001320257_GBP6_3' UTR	1	+	1
chr1	90180615	90180715	NM_032270_LRRC8C_3' UTR	1	+	2
chr1	90231813	90231913	NM_001134479_LRRC8D_Intergenic	0.166667	+	1
chr1	90401458	90401558	NM_018103_LRRC8D_3' UTR	0.833333	+	5
chr1	90472073	90472173	NM_182975_ZNF326_TTS	0.0588235	+	1
chr1	90478646	90478746	NM_001320185_ZNF326_intron	0.117647	+	2
chr1	90492965	90493065	NM_182976_ZNF326_exon	0.235294	+	4
chr1	90493560	90493660	NM_182976_ZNF326_3' UTR	0.0588235	+	1
chr1	90493685	90493785	NM_182976_ZNF326_3' UTR	0.294118	+	5
chr1	90493994	90494094	NM_182976_ZNF326_3' UTR	0.235294	+	4
chr1	91381131	91381231	NM_016620_ZNF644_3' UTR	0.333333	-	1
chr1	91382050	91382150	NM_016620_ZNF644_3' UTR	0.666667	-	2
chr1	91989952	91990052	NM_003503_CDC7_3' UTR	0.375	+	9
chr1	91991221	91991321	NM_003503_CDC7_TTS	0.625	+	15
chr1	92711343	92711443	NR_135089_GLMN_TTS	0.166667	-	1
chr1	92711961	92712061	NR_135089_GLMN_TTS	0.833333	-	5
chr1	92852765	92852865	NM_024813_RPAP2_3' UTR	0.8	+	4
chr1	92853628	92853728	NM_024813_RPAP2_TTS	0.2	+	1
chr1	92857583	92857683	NM_001127215_GFI1_Intergenic	0.333333	-	1
chr1	92938600	92938700	NM_001127215_GFI1_TTS	0.333333	-	1
chr1	92940320	92940420	NM_001127215_GFI1_3' UTR	0.333333	-	1
chr1	93070863	93070963	NM_001350197_EVI5_exon	1	-	1
chr1	93297597	93297697	NM_001252273_DIPK1A_TTS	0.825397	-	52
chr1	93307720	93307820	NM_001252271_DIPK1A_TTS	0.174603	-	11
chr1	93602761	93602861	NM_007358_MTF2_3' UTR	0.210526	+	4
chr1	93603029	93603129	NM_007358_MTF2_3' UTR	0.368421	+	7
chr1	93603700	93603800	NM_007358_MTF2_3' UTR	0.105263	+	2
chr1	93604534	93604634	NM_007358_MTF2_TTS	0.315789	+	6
chr1	93618916	93619016	NR_030761_TMED5_non-coding	0.142857	-	4
chr1	93619899	93619999	NR_030761_TMED5_non-coding	0.714286	-	20
chr1	93620109	93620209	NR_030761_TMED5_non-coding	0.0714286	-	2
chr1	93645873	93645973	NM_206886_CCDC18_promoter-TSS	0.117647	+	2
chr1	93682209	93682309	NM_206886_CCDC18_exon	0.0588235	+	1
chr1	93685341	93685441	NM_001306076_CCDC18_intron	0.117647	+	2
chr1	93687206	93687306	NM_206886_CCDC18_exon	0.235294	+	4
chr1	93691882	93691982	NM_206886_CCDC18_exon	0.0588235	+	1
chr1	93697900	93698000	NM_001306076_CCDC18_intron	0.0588235	+	1
chr1	93704842	93704942	NM_206886_CCDC18_exon	0.0588235	+	1
chr1	93705431	93705531	NM_001306076_CCDC18_intron	0.0588235	+	1
chr1	93708295	93708395	NM_001306076_CCDC18_intron	0.0588235	+	1
chr1	93744183	93744283	NM_206886_CCDC18_TTS	0.0588235	+	1
chr1	93744483	93744583	NM_206886_CCDC18_TTS	0.0588235	+	1
chr1	93826437	93826537	NM_001938_DR1_3' UTR	0.517857	+	29
chr1	93826627	93826727	NM_001938_DR1_3' UTR	0.0535714	+	3
chr1	93828049	93828149	NM_001938_DR1_TTS	0.285714	+	16
chr1	94020112	94020212	NM_001024948_FNBP1L_TTS	1	+	1
chr1	94027346	94027446	NM_001308251_BCAR3_TTS	0.75	-	3
chr1	94168151	94168251	NM_001261408_BCAR3_intron	0.25	-	1
chr1	94335018	94335118	NM_014597_DNTTIP2_TTS	0.0638298	-	3
chr1	94335336	94335436	NM_014597_DNTTIP2_3' UTR	0.93617	-	44
chr1	94354006	94354106	NM_002061_GCLM_3' UTR	0.6	-	3
chr1	94354287	94354387	NM_002061_GCLM_3' UTR	0.4	-	2
chr1	94800262	94800362	NM_002858_ABCD3_Intergenic	0.125	+	1
chr1	94944179	94944279	NM_001122674_ABCD3_TTS	0.25	+	2
chr1	94946014	94946114	NM_002858_ABCD3_exon	0.125	+	1
chr1	94983988	94984088	NM_002858_ABCD3_3' UTR	0.375	+	3
chr1	94984116	94984216	NM_002858_ABCD3_TTS	0.125	+	1
chr1	95362507	95362607	NM_001839_CNN3_TTS	0.338462	-	22
chr1	95362758	95362858	NM_001839_CNN3_3' UTR	0.615385	-	40
chr1	95428725	95428825	NR_033998_LOC729970_TTS	1	+	1
chr1	95448293	95448393	NR_131032_ALG14_non-coding	1	-	17
chr1	95660405	95660505	NM_152487_TLCD4_3' UTR	1	+	1
chr1	95710409	95710509	NM_001199691_TLCD4-RWDD3_TTS	1	+	1
chr1	95712679	95712779	NM_001278248_RWDD3_TTS	0.941176	+	16
chr1	95713146	95713246	NM_001278248_RWDD3_TTS	0.0588235	+	1
chr1	96966018	96966118	NR_110693_LINC01787_Intergenic	1	-	1
chr1	97145095	97145195	NM_001300986_PTBP2_Intergenic	0.911392	+	144
chr1	97280249	97280349	NR_125357_PTBP2_non-coding	0.0759494	+	12
chr1	97543297	97543397	NM_000110_DPYD_TTS	0.571429	-	4
chr1	97544392	97544492	NM_000110_DPYD_3' UTR	0.142857	-	1
chr1	98144279	98144379	NM_000110_DPYD_intron	0.142857	-	1
chr1	98156744	98156844	NM_000110_DPYD_intron	0.142857	-	1
chr1	99225956	99226056	NM_152238_SNX7_TTS	1	+	5
chr1	100033783	100033883	NM_017734_PALMD_Intergenic	1	+	1
chr1	100173441	100173541	NM_001361041_FRRS1_TTS	1	-	1
chr1	100330037	100330137	NM_000646_AGL_exon	0.571429	+	4
chr1	100330917	100331017	NM_000644_AGL_intron	0.142857	+	1
chr1	100389475	100389575	NM_000646_AGL_TTS	0.285714	+	2
chr1	100488785	100488885	NM_012243_SLC35A3_3' UTR	0.285714	+	2
chr1	100488908	100489008	NM_012243_SLC35A3_3' UTR	0.571429	+	4
chr1	100492204	100492304	NM_012243_SLC35A3_3' UTR	0.142857	+	1
chr1	100548839	100548939	NM_033055_MFSD14A_TTS	1	+	78
chr1	100615672	100615772	NR_135078_TRMT13_non-coding	0.125	+	1
chr1	100615952	100616052	NR_135078_TRMT13_TTS	0.875	+	7
chr1	100659143	100659243	NM_001918_DBT_3' UTR	0.111111	-	1
chr1	100659471	100659571	NM_001918_DBT_3' UTR	0.222222	-	2
chr1	100660873	100660973	NM_001918_DBT_3' UTR	0.444444	-	4
chr1	100661620	100661720	NM_001918_DBT_3' UTR	0.111111	-	1
chr1	100661790	100661890	NM_001918_DBT_exon	0.111111	-	1
chr1	100757233	100757333	NM_003729_RTCA_3' UTR	0.672131	+	41
chr1	100758225	100758325	NM_003729_RTCA_TTS	0.295082	+	18
chr1	100984239	100984339	NM_001319210_CDC14A_3' UTR	0.5	+	1
chr1	100985733	100985833	NM_001319210_CDC14A_TTS	0.5	+	1
chr1	101204499	101204599	NM_001199834_VCAM1_TTS	1	+	7
chr1	101337939	101338039	NR_048570_EXTL2_TTS	0.777778	-	7
chr1	101338165	101338265	NR_048570_EXTL2_non-coding	0.111111	-	1
chr1	101339682	101339782	NR_048570_EXTL2_non-coding	0.111111	-	1
chr1	101440929	101441029	NM_133496_SLC30A7_3' UTR	0.5	+	4
chr1	101441962	101442062	NM_133496_SLC30A7_3' UTR	0.125	+	1
chr1	101444188	101444288	NM_133496_SLC30A7_3' UTR	0.375	+	3
chr1	101455177	101455277	NM_015958_DPH5_TTS	0.123288	-	9
chr1	101455614	101455714	NM_015958_DPH5_3' UTR	0.876712	-	64
chr1	101491239	101491339	NR_109849_LOC102606465_promoter-TSS	0.666667	+	2
chr1	101552721	101552821	NR_109849_LOC102606465_non-coding	0.333333	+	1
chr1	101706832	101706932	NM_001400_S1PR1_3' UTR	0.192308	+	5
chr1	101706974	101707074	NM_001400_S1PR1_TTS	0.692308	+	18
chr1	101707754	101707854	NM_001400_S1PR1_TTS	0.0769231	+	2
chr1	101844035	101844135	NR_126402_LINC01307_Intergenic	0.145161	+	9
chr1	101855794	101855894	NR_126402_LINC01307_Intergenic	0.548387	+	34
chr1	101865354	101865454	NR_126402_LINC01307_Intergenic	0.0645161	+	4
chr1	102051025	102051125	NR_110212_OLFM3_Intergenic	1	-	1
chr1	104097761	104097861	NM_017619_RNPC3_TTS	1	+	17
chr1	104122054	104122154	NM_020978_AMY2B_TTS	1	+	3
chr1	107595813	107595913	NM_018137_PRMT6_Intergenic	1	+	1
chr1	107701163	107701263	NM_001312688_NTNG1_intron	0.2	+	1
chr1	107868020	107868120	NM_001312688_NTNG1_intron	0.2	+	1
chr1	107870594	107870694	NM_001312688_NTNG1_intron	0.2	+	1
chr1	107892811	107892911	NM_001312688_NTNG1_intron	0.2	+	1
chr1	108020966	108021066	NM_001312688_NTNG1_intron	0.2	+	1
chr1	108113178	108113278	NM_006113_VAV3_TTS	1	-	1
chr1	108677443	108677543	NM_013386_SLC25A24_3' UTR	1	-	2
chr1	108818405	108818505	NM_001143989_NBPF4_Intergenic	1	-	1
chr1	109178991	109179091	NM_001010883_FAM102B_3' UTR	1	+	3
chr1	109190915	109191015	NM_001102592_HENMT1_TTS	1	-	14
chr1	109242603	109242703	NM_001349757_PRPF38B_3' UTR	0.166667	+	1
chr1	109242888	109242988	NM_001349757_PRPF38B_3' UTR	0.166667	+	1
chr1	109243285	109243385	NM_001349757_PRPF38B_3' UTR	0.166667	+	1
chr1	109243708	109243808	NM_001349757_PRPF38B_3' UTR	0.166667	+	1
chr1	109245466	109245566	NM_001349757_PRPF38B_TTS	0.333333	+	2
chr1	109351594	109351694	NM_007269_STXBP3_3' UTR	1	+	1
chr1	109472944	109473044	NM_001321038_GPSM2_TTS	0.846154	+	11
chr1	109473570	109473670	NM_001321038_GPSM2_TTS	0.0769231	+	1
chr1	109477490	109477590	NM_001321039_GPSM2_TTS	0.0769231	+	1
chr1	109512833	109512933	NM_001142551_WDR47_TTS	1	-	6
chr1	109605106	109605206	NM_005645_TAF13_Intergenic	1	-	4
chr1	109637323	109637423	NR_136242_TMEM167B_non-coding	0.113208	+	6
chr1	109639457	109639557	NR_136242_TMEM167B_TTS	0.849057	+	45
chr1	109780704	109780804	NM_006513_SARS_TTS	1	+	267
chr1	109822176	109822276	NM_001350238_PSRC1_TTS	1	-	14
chr1	109856423	109856523	NM_002959_SORT1_3' UTR	0.5	-	1
chr1	109863519	109863619	NM_001205228_SORT1_intron	0.5	-	1
chr1	109944456	109944556	NM_001199773_PSMA5_3' UTR	1	-	316
chr1	110035253	110035353	NM_001350177_ATXN7L2_3' UTR	1	+	8
chr1	110135520	110135620	NM_006496_GNAI3_3' UTR	0.338346	+	45
chr1	110136066	110136166	NM_006496_GNAI3_3' UTR	0.631579	+	84
chr1	110142714	110142814	NR_029583_MIR197_Intergenic	1	+	1
chr1	110145715	110145815	NM_005272_GNAT2_TTS	0.5	-	1
chr1	110145893	110145993	NM_005272_GNAT2_TTS	0.5	-	1
chr1	110204229	110204329	NR_024538_GSTM4_TTS	0.886364	+	39
chr1	110208022	110208122	NM_147148_GSTM4_TTS	0.113636	+	5
chr1	110217631	110217731	NM_000848_GSTM2_3' UTR	0.0943396	+	5
chr1	110217811	110217911	NM_000848_GSTM2_TTS	0.90566	+	48
chr1	110236270	110236370	NM_146421_GSTM1_TTS	1	+	74
chr1	110252073	110252173	NM_000851_GSTM5_Intergenic	0.5	+	1
chr1	110260784	110260884	NM_000851_GSTM5_TTS	0.5	+	1
chr1	110279595	110279695	NR_024537_GSTM3_non-coding	1	-	4
chr1	110473514	110473614	NM_172211_CSF1_TTS	1	+	3
chr1	110566262	110566362	NM_001242675_AHCYL1_TTS	1	+	2
chr1	110581251	110581351	NM_001270768_STRIP1_intron	0.25	+	1
chr1	110587110	110587210	NM_001270768_STRIP1_intron	0.25	+	1
chr1	110597188	110597288	NM_033088_STRIP1_TTS	0.5	+	2
chr1	110889069	110889169	NM_022768_RBM15_3' UTR	0.0625	+	1
chr1	110889203	110889303	NM_022768_RBM15_TTS	0.875	+	14
chr1	110899590	110899690	NM_022768_RBM15_Intergenic	0.0625	+	1
chr1	110931845	110931945	NM_001201546_SLC16A4_exon	1	-	1
chr1	110943861	110943961	NM_006402_LAMTOR5_TTS	1	-	161
chr1	110956130	110956230	NR_102697_LAMTOR5-AS1_intron	1	+	1
chr1	111442563	111442663	NM_001320638_CD53_TTS	0.994801	+	1148
chr1	111489810	111489910	NM_018372_LRIF1_TTS	0.909091	-	20
chr1	111659947	111660047	NR_146308_DRAM2_non-coding	0.186667	-	28
chr1	111660298	111660398	NR_146308_DRAM2_non-coding	0.0533333	-	8
chr1	111660497	111660597	NR_146308_DRAM2_non-coding	0.746667	-	112
chr1	111727338	111727438	NR_138485_CEPT1_non-coding	0.234043	+	22
chr1	111727512	111727612	NR_138485_CEPT1_non-coding	0.234043	+	22
chr1	111727635	111727735	NR_138485_CEPT1_TTS	0.510638	+	48
chr1	111756082	111756182	NM_001271833_DENND2D_Intergenic	1	-	1
chr1	111785963	111786063	NM_004000_CHI3L2_TTS	0.998276	+	579
chr1	111877025	111877125	NM_001300831_PIFO_Intergenic	1	+	1
chr1	111982872	111982972	NR_133654_WDR77_non-coding	0.421053	-	64
chr1	111983227	111983327	NR_133654_WDR77_non-coding	0.0723684	-	11
chr1	111983559	111983659	NR_133654_WDR77_non-coding	0.434211	-	66
chr1	112004048	112004148	NM_001688_ATP5PB_3' UTR	0.977099	+	768
chr1	112011045	112011145	NM_174896_C1orf162_Intergenic	0.125	+	1
chr1	112021034	112021134	NM_174896_C1orf162_TTS	0.875	+	7
chr1	112255693	112255793	NM_002884_RAP1A_3' UTR	0.97351	+	294
chr1	112269126	112269226	NM_019099_INKA2_3' UTR	1	-	3
chr1	112309787	112309887	NM_007204_DDX20_3' UTR	0.71875	+	23
chr1	112310099	112310199	NM_007204_DDX20_TTS	0.25	+	8
chr1	112776685	112776785	NM_018704_CTTNBP2NL_Intergenic	0.333333	+	1
chr1	113000482	113000582	NM_018704_CTTNBP2NL_3' UTR	0.333333	+	1
chr1	113002750	113002850	NM_018704_CTTNBP2NL_3' UTR	0.333333	+	1
chr1	113067902	113068002	NM_138728_ST7L_3' UTR	0.25	-	1
chr1	113068496	113068596	NM_138728_ST7L_3' UTR	0.25	-	1
chr1	113084395	113084495	NM_138729_ST7L_TTS	0.25	-	1
chr1	113162452	113162552	NM_138728_ST7L_promoter-TSS	0.25	-	1
chr1	113214138	113214238	NM_006135_CAPZA1_TTS	0.995893	+	485
chr1	113243720	113243820	NM_175744_RHOC_TTS	1	-	259
chr1	113252618	113252718	NM_005167_PPM1J_TTS	1	-	3
chr1	113456299	113456399	NM_001166496_SLC16A1_3' UTR	0.5	-	1
chr1	113506594	113506694	NR_103743_SLC16A1-AS1_TTS	0.666667	+	2
chr1	113517952	113518052	NR_103743_SLC16A1-AS1_Intergenic	0.333333	+	1
chr1	113667261	113667361	NM_014813_LRIG2_3' UTR	0.25	+	1
chr1	113667722	113667822	NM_014813_LRIG2_TTS	0.25	+	1
chr1	113670477	113670577	NM_014813_LRIG2_Intergenic	0.25	+	1
chr1	113671099	113671199	NM_014813_LRIG2_Intergenic	0.25	+	1
chr1	114225835	114225935	NM_001142782_MAGI3_exon	1	+	1
chr1	114356430	114356530	NM_001193431_PTPN22_TTS	0.666667	-	26
chr1	114357293	114357393	NM_001193431_PTPN22_3' UTR	0.282051	-	11
chr1	114437672	114437772	NM_001253853_AP4B1_exon	0.962963	-	26
chr1	114454992	114455092	NM_022836_DCLRE1B_3' UTR	0.777778	+	7
chr1	114456606	114456706	NM_022836_DCLRE1B_TTS	0.222222	+	2
chr1	114942174	114942274	NM_033020_TRIM33_exon	0.5	-	2
chr1	114948404	114948504	NM_015906_TRIM33_intron	0.25	-	1
chr1	115085387	115085487	NM_033020_TRIM33_Intergenic	0.25	-	1
chr1	115110340	115110440	NM_005872_BCAS2_3' UTR	0.9	-	27
chr1	115247088	115247188	NM_002524_NRAS_TTS	0.248649	-	46
chr1	115259532	115259632	NM_002524_NRAS_promoter-TSS	0.259459	-	48
chr1	115259907	115260007	NM_002524_NRAS_promoter-TSS	0.4	-	74
chr1	115260589	115260689	NM_001242893_CSDE1_3' UTR	1	-	112
chr1	116233962	116234062	NM_001172412_VANGL1_3' UTR	0.2	+	1
chr1	116234476	116234576	NM_001172412_VANGL1_3' UTR	0.2	+	1
chr1	116236226	116236326	NM_001172412_VANGL1_3' UTR	0.6	+	3
chr1	116580868	116580968	NM_018420_SLC22A15_intron	1	+	1
chr1	116676739	116676839	NM_152367_MAB21L3_3' UTR	1	+	4
chr1	116935505	116935605	NR_027646_ATP1A1-AS1_TTS	0.5	-	1
chr1	116941319	116941419	NR_027645_ATP1A1-AS1_TTS	0.5	-	1
chr1	116995655	116995755	NR_125973_LINC01762_TTS	0.2	-	1
chr1	117029757	117029857	NR_125973_LINC01762_Intergenic	0.4	-	2
chr1	117035523	117035623	NR_125973_LINC01762_Intergenic	0.2	-	1
chr1	117043010	117043110	NR_125973_LINC01762_Intergenic	0.2	-	1
chr1	117117030	117117130	NM_001542_IGSF3_TTS	0.666667	-	2
chr1	117119397	117119497	NM_001542_IGSF3_3' UTR	0.333333	-	1
chr1	117644130	117644230	NM_003594_TTF2_3' UTR	0.222222	+	6
chr1	117645188	117645288	NM_003594_TTF2_3' UTR	0.37037	+	10
chr1	117645392	117645492	NM_003594_TTF2_TTS	0.333333	+	9
chr1	117647666	117647766	NR_030640_MIR942_Intergenic	0.2	+	1
chr1	117649975	117650075	NR_030640_MIR942_Intergenic	0.8	+	4
chr1	117653683	117653783	NM_001145635_TRIM45_TTS	1	-	1
chr1	118067858	118067958	NM_006699_MAN1A2_3' UTR	0.2	+	1
chr1	118071112	118071212	NM_006699_MAN1A2_3' UTR	0.2	+	1
chr1	118071394	118071494	NM_006699_MAN1A2_TTS	0.6	+	3
chr1	118167395	118167495	NM_017709_TENT5C_3' UTR	1	+	2
chr1	118412041	118412141	NM_017686_GDAP2_3' UTR	0.0909091	-	1
chr1	118412698	118412798	NM_017686_GDAP2_3' UTR	0.636364	-	7
chr1	118412922	118413022	NM_017686_GDAP2_3' UTR	0.0909091	-	1
chr1	118419843	118419943	NM_001135589_GDAP2_3' UTR	0.181818	-	2
chr1	118502280	118502380	NM_006784_WDR3_3' UTR	0.214286	+	3
chr1	118502621	118502721	NM_006784_WDR3_3' UTR	0.357143	+	5
chr1	118502947	118503047	NM_006784_WDR3_TTS	0.142857	+	2
chr1	118503411	118503511	NM_006784_WDR3_TTS	0.285714	+	4
chr1	119425667	119425767	NM_152380_TBX15_TTS	0.9	-	9
chr1	119425875	119425975	NM_152380_TBX15_3' UTR	0.1	-	1
chr1	119573837	119573937	NM_015836_WARS2_TTS	0.294118	-	5
chr1	119575050	119575150	NM_015836_WARS2_3' UTR	0.0588235	-	1
chr1	119575282	119575382	NM_015836_WARS2_3' UTR	0.647059	-	11
chr1	119693935	119694035	NR_125977_WARS2-AS1_TTS	0.1	+	1
chr1	119726350	119726450	NR_125974_WARS2-AS1_TTS	0.1	+	1
chr1	119726620	119726720	NR_125974_WARS2-AS1_TTS	0.7	+	7
chr1	119732189	119732289	NR_125975_WARS2-AS1_intron	0.1	+	1
chr1	120286749	120286849	NM_006623_PHGDH_TTS	0.988636	+	87
chr1	120454684	120454784	NM_024408_NOTCH2_3' UTR	0.2	-	1
chr1	120693320	120693420	NM_024408_NOTCH2_Intergenic	0.2	-	1
chr1	120693481	120693581	NM_024408_NOTCH2_Intergenic	0.2	-	1
chr1	120694654	120694754	NM_024408_NOTCH2_Intergenic	0.2	-	1
chr1	120695955	120696055	NM_024408_NOTCH2_Intergenic	0.2	-	1
chr1	120854557	120854657	NM_001320149_FAM72B_3' UTR	0.210526	+	4
chr1	120855311	120855411	NM_001320149_FAM72B_3' UTR	0.0526316	+	1
chr1	120855507	120855607	NM_001320149_FAM72B_3' UTR	0.736842	+	14
chr1	142782783	142782883	NR_046228_ANKRD20A12P_Intergenic	0.0625	-	1
chr1	142785274	142785374	NR_046228_ANKRD20A12P_Intergenic	0.3125	-	5
chr1	142803083	142803183	NR_046228_ANKRD20A12P_Intergenic	0.125	-	2
chr1	142803331	142803431	NR_046228_ANKRD20A12P_Intergenic	0.0625	-	1
chr1	142803533	142803633	NR_046228_ANKRD20A12P_Intergenic	0.0625	-	1
chr1	142804848	142804948	NR_046228_ANKRD20A12P_Intergenic	0.125	-	2
chr1	142825240	142825340	NR_046228_ANKRD20A12P_Intergenic	0.125	-	2
chr1	142833771	142833871	NR_046228_ANKRD20A12P_Intergenic	0.0625	-	1
chr1	142845987	142846087	NR_046228_ANKRD20A12P_Intergenic	0.0625	-	1
chr1	143718447	143718547	NR_027468_LINC01138_non-coding	0.333333	-	1
chr1	143739510	143739610	NR_027468_LINC01138_intron	0.333333	-	1
chr1	143745130	143745230	NR_027468_LINC01138_promoter-TSS	0.333333	-	1
chr1	143896446	143896546	NR_144349_FAM72C_TTS	0.933333	-	14
chr1	143896716	143896816	NR_144320_FAM72D_non-coding	0.142857	-	1
chr1	143897474	143897574	NR_144320_FAM72D_non-coding	0.857143	-	6
chr1	143904507	143904607	NM_001346068_FAM72C_TTS	0.0666667	-	1
chr1	144186688	144186788	NM_001278267_NBPF20_exon	0.166667	+	1
chr1	144208921	144209021	NM_001278267_NBPF20_intron	0.166667	+	1
chr1	144212062	144212162	NM_001278267_NBPF20_intron	0.166667	+	1
chr1	144286573	144286673	NM_001278267_NBPF20_intron	0.166667	+	1
chr1	144300101	144300201	NR_111951_LINC00869_TTS	0.0625	-	1
chr1	144300510	144300610	NR_111951_LINC00869_TTS	0.9375	-	15
chr1	144519396	144519496	NM_001278267_NBPF20_intron	0.166667	+	1
chr1	144521603	144521703	NM_001278267_NBPF20_intron	0.166667	+	1
chr1	144830202	144830302	NR_102405_NBPF8_non-coding	1	+	6
chr1	144830306	144830406	NM_001037675_NBPF9_TTS	0.333333	+	2
chr1	144902695	144902795	NR_144517_LOC100996724_intron	1	-	10
chr1	144925696	144925796	NM_001002812_PDE4DIP_intron	0.333333	-	1
chr1	144930406	144930506	NM_001002812_PDE4DIP_intron	0.333333	-	1
chr1	144951761	144951861	NM_022359_PDE4DIP_TTS	0.333333	-	1
chr1	145116530	145116630	NM_004892_SEC22B_3' UTR	0.0909091	+	17
chr1	145117010	145117110	NM_004892_SEC22B_TTS	0.44385	+	83
chr1	145117642	145117742	NM_004892_SEC22B_TTS	0.336898	+	63
chr1	145118791	145118891	NM_001277444_NBPF9_intron	0.166667	+	1
chr1	145119459	145119559	NM_001277444_NBPF9_intron	0.5	+	3
chr1	145281988	145282088	NM_203458_NOTCH2NLA_exon	0.965517	+	28
chr1	145355906	145356006	NM_001302371_NBPF10_exon	0.5	+	1
chr1	145363751	145363851	NM_001302371_NBPF10_exon	0.5	+	1
chr1	145370103	145370203	NR_104217_NBPF25P_non-coding	0.866667	+	13
chr1	145441133	145441233	NM_001313972_TXNIP_exon	0.25	+	1
chr1	145441631	145441731	NM_001313972_TXNIP_3' UTR	0.75	+	3
chr1	145456230	145456330	NM_001330685_POLR3GL_TTS	1	-	62
chr1	145475026	145475126	NM_001039888_ANKRD34A_3' UTR	0.333333	+	1
chr1	145475548	145475648	NM_001039888_ANKRD34A_TTS	0.666667	+	2
chr1	145498848	145498948	NM_153713_LIX1L_3' UTR	0.5	+	5
chr1	145498991	145499091	NM_153713_LIX1L_3' UTR	0.3	+	3
chr1	145501570	145501670	NM_153713_LIX1L_TTS	0.2	+	2
chr1	145511424	145511524	NM_005105_RBM8A_3' UTR	1	+	33
chr1	145523632	145523732	NR_073491_PEX11B_TTS	1	+	87
chr1	145543768	145543868	NM_003637_ITGA10_TTS	1	+	1
chr1	145586112	145586212	NM_001012758_NUDT17_TTS	1	-	6
chr1	145586446	145586546	NM_006099_PIAS3_TTS	0.965517	+	28
chr1	145592355	145592455	NM_001303456_POLR3C_3' UTR	0.0727273	-	4
chr1	145592600	145592700	NM_001303456_POLR3C_3' UTR	0.927273	-	51
chr1	145688269	145688369	NM_014455_RNF115_3' UTR	0.217391	+	5
chr1	145688544	145688644	NM_014455_RNF115_3' UTR	0.73913	+	17
chr1	145690554	145690654	NM_001351365_NBPF19_intron	0.25	+	2
chr1	145692799	145692899	NM_001351365_NBPF19_intron	0.125	+	1
chr1	145695930	145696030	NR_103845_CD160_non-coding	1	-	3
chr1	145764590	145764690	NR_036541_GPR89A_TTS	0.956522	-	22
chr1	145956356	145956456	NR_104217_NBPF25P_intron	0.0666667	+	1
chr1	145992686	145992786	NR_146087_PDE4DIPP1_intron	0.5	+	1
chr1	146032536	146032636	NR_046188_NBPF11_TTS	0.2	-	1
chr1	146032645	146032745	NR_046188_NBPF11_non-coding	0.8	-	4
chr1	146088470	146088570	NM_001351365_NBPF19_intron	0.125	+	1
chr1	146088888	146088988	NM_001351365_NBPF19_intron	0.25	+	2
chr1	146467539	146467639	NM_001278141_NBPF12_TTS	1	+	1
chr1	146626686	146626786	NM_005399_PRKAB2_TTS	0.75	-	3
chr1	146628415	146628515	NR_103870_PRKAB2_non-coding	0.25	-	1
chr1	146655882	146655982	NM_001144829_FMO5_TTS	1	-	1
chr1	146767347	146767447	NM_024568_CHD1L_TTS	1	+	45
chr1	147097917	147098017	NM_004326_BCL9_TTS	1	+	2
chr1	147119167	147119267	NR_136633_ACP6_TTS	1	-	17
chr1	147259845	147259945	NM_001351365_NBPF19_intron	0.125	+	1
chr1	147498075	147498175	NM_001351365_NBPF19_intron	0.125	+	1
chr1	147534473	147534573	NR_146087_PDE4DIPP1_intron	0.5	+	1
chr1	148002925	148003025	NM_001351372_NBPF26_TTS	0.5	-	3
chr1	148003029	148003129	NM_001351372_NBPF26_3' UTR	0.333333	-	2
chr1	148003167	148003267	NM_001351372_NBPF26_3' UTR	0.166667	-	1
chr1	148313200	148313300	NM_015383_NBPF14_intron	0.5	-	1
chr1	148320333	148320433	NM_015383_NBPF14_exon	0.5	-	1
chr1	148596058	148596158	NM_173638_NBPF15_3' UTR	1	+	5
chr1	148926783	148926883	NR_104217_NBPF25P_intron	0.0666667	+	1
chr1	148953597	148953697	NR_027354_LSP1P5_TTS	1	+	1
chr1	149225639	149225739	NR_145442_LOC644634_Intergenic	1	+	1
chr1	149780280	149780380	NM_001161334_HIST2H2BF_intron	0.5	-	1
chr1	149784531	149784631	NM_001161334_HIST2H2BF_promoter-TSS	0.5	-	1
chr1	149811104	149811204	NM_021059_HIST2H3C_Intergenic	1	-	1
chr1	149872248	149872348	NM_016074_BOLA1_TTS	1	+	19
chr1	149895191	149895291	NM_005850_SF3B4_TTS	0.994792	-	191
chr1	149909703	149909803	NM_001145862_MTMR11_promoter-TSS	1	-	2
chr1	149913910	149914010	NM_020205_OTUD7B_3' UTR	0.5	-	1
chr1	149915500	149915600	NM_020205_OTUD7B_3' UTR	0.5	-	1
chr1	150117407	150117507	NM_001279354_VPS45_TTS	1	+	34
chr1	150131729	150131829	NM_001304724_PLEKHO1_3' UTR	1	+	3
chr1	150152728	150152828	NR_135098_LOC105371433_intron	1	+	2
chr1	150190715	150190815	NM_001280559_ANP32E_TTS	0.371429	-	26
chr1	150192674	150192774	NM_001280559_ANP32E_3' UTR	0.542857	-	38
chr1	150195535	150195635	NM_030920_ANP32E_intron	0.0571429	-	4
chr1	150253235	150253335	NM_024579_C1orf54_TTS	1	+	1
chr1	150280715	150280815	NM_031901_MRPS21_3' UTR	0.934066	+	85
chr1	150282161	150282261	NM_031901_MRPS21_TTS	0.0549451	+	5
chr1	150325609	150325709	NM_004698_PRPF3_TTS	1	+	39
chr1	150446088	150446188	NM_015203_RPRD2_3' UTR	1	+	6
chr1	150479989	150480089	NM_001202858_ECM1_promoter-TSS	0.785714	+	11
chr1	150485935	150486035	NM_001202858_ECM1_3' UTR	0.214286	+	3
chr1	150547032	150547132	NR_104133_ADAMTSL4-AS1_promoter-TSS	1	-	32
chr1	150548421	150548521	NM_021960_MCL1_3' UTR	0.875	-	49
chr1	150549661	150549761	NM_021960_MCL1_3' UTR	0.0535714	-	3
chr1	150594595	150594695	NM_004436_ENSA_TTS	0.903846	-	235
chr1	150618704	150618804	NM_018178_GOLPH3L_TTS	0.413793	-	12
chr1	150619535	150619635	NM_018178_GOLPH3L_3' UTR	0.137931	-	4
chr1	150620369	150620469	NM_018178_GOLPH3L_3' UTR	0.413793	-	12
chr1	150697271	150697371	NM_032132_HORMAD1_Intergenic	1	-	1
chr1	150702659	150702759	NM_001199739_CTSS_TTS	0.0827586	-	12
chr1	150704851	150704951	NM_001199739_CTSS_3' UTR	0.910345	-	132
chr1	150768702	150768802	NM_000396_CTSK_TTS	1	-	1
chr1	150782193	150782293	NM_178427_ARNT_TTS	0.09375	-	3
chr1	150782568	150782668	NM_178427_ARNT_3' UTR	0.28125	-	9
chr1	150783705	150783805	NM_178427_ARNT_3' UTR	0.0625	-	2
chr1	150784224	150784324	NM_178427_ARNT_3' UTR	0.5625	-	18
chr1	150917694	150917794	NM_001243491_SETDB1_TTS	1	+	4
chr1	150937649	150937749	NM_022075_CERS2_TTS	1	-	13
chr1	150969309	150969409	NM_001319998_MINDY1_TTS	1	-	9
chr1	151008089	151008189	NM_001159642_BNIPL_promoter-TSS	0.923077	+	12
chr1	151016010	151016110	NM_138278_BNIPL_intron	0.0769231	+	1
chr1	151025126	151025226	NM_020239_CDC42SE1_3' UTR	1	-	49
chr1	151040874	151040974	NM_006818_MLLT11_TTS	1	+	38
chr1	151091066	151091166	NM_001323913_GABPB2_TTS	1	+	7
chr1	151120978	151121078	NM_030913_SEMA6C_Intergenic	1	-	1
chr1	151132222	151132322	NM_024575_TNFAIP8L2_TTS	1	+	8
chr1	151148932	151149032	NM_013353_TMOD4_promoter-TSS	0.921053	-	70
chr1	151149104	151149204	NM_013353_TMOD4_promoter-TSS	0.0526316	-	4
chr1	151221907	151222007	NM_001330689_PIP5K1A_TTS	0.964286	+	27
chr1	151239855	151239955	NM_002810_PSMD4_TTS	1	+	409
chr1	151264275	151264375	NM_001330721_PI4KB_TTS	1	-	13
chr1	151313113	151313213	NM_001025603_RFX5_TTS	0.607843	-	62
chr1	151314428	151314528	NM_001025603_RFX5_3' UTR	0.382353	-	39
chr1	151375198	151375298	NM_001194937_POGZ_TTS	1	-	6
chr1	151511068	151511168	NM_020770_CGN_TTS	1	+	1
chr1	151745958	151746058	NM_001083965_TDRKH_TTS	0.666667	-	2
chr1	151746632	151746732	NM_001083965_TDRKH_3' UTR	0.333333	-	1
chr1	151764047	151764147	NR_146293_TDRKH-AS1_TTS	1	+	2
chr1	151823925	151824025	NR_024237_C2CD4D-AS1_TTS	1	+	1
chr1	151843340	151843440	NM_053055_THEM4_TTS	0.0714286	-	1
chr1	151844946	151845046	NM_053055_THEM4_3' UTR	0.0714286	-	1
chr1	151846529	151846629	NM_053055_THEM4_3' UTR	0.785714	-	11
chr1	151846773	151846873	NM_053055_THEM4_3' UTR	0.0714286	-	1
chr1	152004983	152005083	NM_005620_S100A11_TTS	1	-	13
chr1	152760299	152760399	NM_178353_LCE1E_3' UTR	0.5	+	1
chr1	152760801	152760901	NM_178353_LCE1E_TTS	0.5	+	1
chr1	152777313	152777413	NM_001276331_LCE1C_TTS	1	-	1
chr1	153301006	153301106	NM_052891_PGLYRP3_Intergenic	1	-	1
chr1	153302594	153302694	NM_020393_PGLYRP4_TTS	0.666667	-	2
chr1	153302777	153302877	NM_020393_PGLYRP4_3' UTR	0.333333	-	1
chr1	153507072	153507172	NM_014624_S100A6_TTS	1	-	15
chr1	153516095	153516195	NM_019554_S100A4_TTS	1	-	7
chr1	153569425	153569525	NM_001317008_S100A16_Intergenic	1	-	1
chr1	153591279	153591379	NM_005979_S100A13_TTS	0.75	-	3
chr1	153617960	153618060	NM_001206612_CHTOP_3' UTR	0.689655	+	60
chr1	153618206	153618306	NM_001206612_CHTOP_3' UTR	0.0689655	+	6
chr1	153618682	153618782	NM_001206612_CHTOP_TTS	0.229885	+	20
chr1	153666365	153666465	NM_000906_NPR1_TTS	1	+	2
chr1	153746462	153746562	NM_024330_SLC27A3_promoter-TSS	0.9	+	27
chr1	153747184	153747284	NM_001324475_INTS3_TTS	1	+	1
chr1	153752527	153752627	NM_024330_SLC27A3_TTS	0.1	+	3
chr1	153779049	153779149	NM_020699_GATAD2B_3' UTR	0.428571	-	3
chr1	153782284	153782384	NM_020699_GATAD2B_3' UTR	0.571429	-	4
chr1	153901975	153902075	NM_014856_DENND4B_TTS	1	-	18
chr1	153920148	153920248	NM_181715_CRTC2_TTS	0.222222	-	66
chr1	153931578	153931678	NM_181715_CRTC2_promoter-TSS	0.774411	-	230
chr1	153946822	153946922	NM_001255979_CREB3L4_TTS	1	+	28
chr1	153954125	153954225	NM_002870_RAB13_TTS	0.972222	-	35
chr1	153964532	153964632	NM_001349947_RPS27_TTS	0.978723	+	46
chr1	154127784	154127884	NM_001159484_NUP210L_promoter-TSS	1	-	2
chr1	154128828	154128928	NR_103461_TPM3_non-coding	0.949057	-	503
chr1	154179147	154179247	NM_001010979_C1orf189_promoter-TSS	0.926829	-	76
chr1	154179306	154179406	NM_001010979_C1orf189_promoter-TSS	0.0731707	-	6
chr1	154184213	154184313	NM_001297721_C1orf43_3' UTR	0.75	-	6
chr1	154184688	154184788	NM_001297721_C1orf43_3' UTR	0.25	-	2
chr1	154235881	154235981	NM_001287815_UBAP2L_TTS	0.666667	+	58
chr1	154243229	154243329	NM_014847_UBAP2L_TTS	0.252874	+	22
chr1	154248252	154248352	NM_006118_HAX1_TTS	1	+	227
chr1	154438803	154438903	NM_181359_IL6R_3' UTR	1	+	1
chr1	154522454	154522554	NM_017582_UBE2Q1_3' UTR	0.978723	-	46
chr1	154554531	154554631	NM_001193495_ADAR_TTS	0.8	-	40
chr1	154554764	154554864	NM_001193495_ADAR_3' UTR	0.14	-	7
chr1	154679851	154679951	NM_001204087_KCNN3_3' UTR	0.119048	-	5
chr1	154680401	154680501	NM_001204087_KCNN3_exon	0.857143	-	36
chr1	154897206	154897306	NM_006556_PMVK_TTS	1	-	176
chr1	154916527	154916627	NM_020524_PBXIP1_TTS	0.0727273	-	4
chr1	154916914	154917014	NM_020524_PBXIP1_3' UTR	0.4	-	22
chr1	154929498	154929598	NM_020524_PBXIP1_promoter-TSS	0.490909	-	27
chr1	154930719	154930819	NM_138300_PYGO2_3' UTR	0.0571429	-	2
chr1	154934757	154934857	NM_138300_PYGO2_promoter-TSS	0.942857	-	33
chr1	154951626	154951726	NR_024163_CKS1B_TTS	0.988889	+	178
chr1	154961394	154961494	NM_001184892_FLAD1_TTS	0.954545	+	21
chr1	154965488	154965588	NM_018655_LENEP_promoter-TSS	0.989899	+	98
chr1	154990901	154991001	NM_001252406_ZBTB7B_TTS	1	+	8
chr1	155031056	155031156	NM_001261466_ADAM15_TTS	0.0625	+	1
chr1	155035151	155035251	NM_003815_ADAM15_TTS	0.9375	+	15
chr1	155041929	155042029	NM_005227_EFNA4_TTS	1	+	4
chr1	155111235	155111335	NM_001122837_SLC50A1_TTS	0.979798	+	97
chr1	155112365	155112465	NM_018973_DPM3_TTS	1	-	5
chr1	155141877	155141977	NM_173852_KRTCAP2_TTS	1	-	35
chr1	155201059	155201159	NR_002188_GBAP1_Intergenic	1	-	1
chr1	155204721	155204821	NM_001171812_GBA_3' UTR	1	-	3
chr1	155216994	155217094	NM_198264_FAM189B_TTS	0.075	-	18
chr1	155225768	155225868	NM_198264_FAM189B_promoter-TSS	0.925	-	222
chr1	155232656	155232756	NM_005698_SCAMP3_promoter-TSS	0.969697	-	32
chr1	155290358	155290458	NM_001105204_RUSC1_promoter-TSS	0.971976	+	659
chr1	155307829	155307929	NM_018489_ASH1L_intron	0.0769231	-	1
chr1	155338175	155338275	NM_018489_ASH1L_intron	0.0769231	-	1
chr1	155385584	155385684	NM_018489_ASH1L_exon	0.0769231	-	1
chr1	155437563	155437663	NM_018489_ASH1L_intron	0.0769231	-	1
chr1	155448630	155448730	NM_018489_ASH1L_exon	0.0769231	-	1
chr1	155450317	155450417	NM_018489_ASH1L_exon	0.0769231	-	1
chr1	155451217	155451317	NM_018489_ASH1L_exon	0.230769	-	3
chr1	155451549	155451649	NM_018489_ASH1L_exon	0.0769231	-	1
chr1	155451651	155451751	NM_018489_ASH1L_exon	0.0769231	-	1
chr1	155473378	155473478	NM_018489_ASH1L_intron	0.0769231	-	1
chr1	155533447	155533547	NR_147963_ASH1L-AS1_non-coding	0.333333	+	1
chr1	155533646	155533746	NR_147963_ASH1L-AS1_TTS	0.333333	+	1
chr1	155533817	155533917	NR_147963_ASH1L-AS1_TTS	0.333333	+	1
chr1	155584020	155584120	NR_146907_MSTO1_non-coding	0.486486	+	18
chr1	155584662	155584762	NR_146907_MSTO1_TTS	0.513514	+	19
chr1	155586391	155586491	NR_024117_MSTO2P_Intergenic	0.5	+	1
chr1	155600036	155600136	NR_024117_MSTO2P_Intergenic	0.5	+	1
chr1	155629238	155629338	NM_139121_YY1AP1_TTS	0.959459	-	71
chr1	155708240	155708340	NM_033657_DAP3_3' UTR	0.992701	+	136
chr1	155719508	155719608	NM_001282856_GON4L_3' UTR	0.466667	-	7
chr1	155734572	155734672	NM_001282861_GON4L_3' UTR	0.333333	-	5
chr1	155796626	155796726	NM_001282856_GON4L_exon	0.2	-	3
chr1	155852372	155852472	NM_152280_SYT11_3' UTR	0.125	+	1
chr1	155854890	155854990	NM_152280_SYT11_TTS	0.875	+	7
chr1	155868538	155868638	NM_006912_RIT1_3' UTR	0.15	-	6
chr1	155869827	155869927	NM_006912_RIT1_3' UTR	0.8	-	32
chr1	155882833	155882933	NM_014949_KHDC4_TTS	0.944444	-	34
chr1	155916640	155916740	NM_001162383_ARHGEF2_TTS	0.895833	-	43
chr1	155917477	155917577	NM_001162383_ARHGEF2_3' UTR	0.0625	-	3
chr1	155978836	155978936	NM_003145_SSR2_TTS	1	-	344
chr1	156005090	156005190	NM_001304342_UBQLN4_TTS	1	-	15
chr1	156028199	156028299	NM_001145264_LAMTOR2_TTS	1	+	57
chr1	156107558	156107658	NM_001282624_LMNA_TTS	0.943489	+	384
chr1	156109780	156109880	NM_001282626_LMNA_TTS	0.0565111	+	23
chr1	156147442	156147542	NM_001193300_SEMA4A_TTS	1	+	32
chr1	156149790	156149890	NR_104411_SLC25A44_Intergenic	0.5	+	1
chr1	156161355	156161455	NR_104411_SLC25A44_Intergenic	0.5	+	1
chr1	156182488	156182588	NM_001199661_PMF1-BGLAP_promoter-TSS	1	+	18
chr1	156209733	156209833	NM_001199654_PMF1_TTS	1	+	99
chr1	156219013	156219113	NM_001323615_SMG5_TTS	0.948718	-	37
chr1	156259878	156259978	NM_001323617_SMG5_intron	0.0512821	-	2
chr1	156262476	156262576	NM_144580_GLMP_TTS	1	-	37
chr1	156316685	156316785	NM_144627_TSACC_TTS	1	+	1
chr1	156374048	156374148	NR_135266_C1orf61_TTS	0.5	-	1
chr1	156395439	156395539	NM_001320453_C1orf61_intron	0.5	-	1
chr1	156433521	156433621	NM_005920_MEF2D_TTS	0.0666667	-	1
chr1	156436008	156436108	NM_005920_MEF2D_3' UTR	0.666667	-	10
chr1	156437255	156437355	NM_005920_MEF2D_3' UTR	0.266667	-	4
chr1	156495197	156495297	NM_178229_IQGAP3_TTS	1	-	2
chr1	156557420	156557520	NM_001105669_TTC24_TTS	1	+	1
chr1	156564091	156564191	NM_144772_NAXE_TTS	1	+	107
chr1	156595415	156595515	NM_021817_HAPLN2_TTS	1	+	1
chr1	156623157	156623257	NM_198427_BCAN_TTS	0.5	+	1
chr1	156629212	156629312	NM_021948_BCAN_TTS	0.5	+	1
chr1	156691765	156691865	NM_001303095_ISG20L2_3' UTR	0.222222	-	2
chr1	156692025	156692125	NM_001303095_ISG20L2_3' UTR	0.444444	-	4
chr1	156692980	156693080	NM_001303095_ISG20L2_3' UTR	0.333333	-	3
chr1	156698088	156698188	NM_015997_RRNAD1_promoter-TSS	0.0666667	+	1
chr1	156706644	156706744	NM_015997_RRNAD1_TTS	0.933333	+	14
chr1	156711899	156711999	NM_001319186_HDGF_TTS	0.911765	-	31
chr1	156712348	156712448	NR_135008_HDGF_non-coding	0.0588235	-	2
chr1	156770512	156770612	NM_005973_PRCC_TTS	1	+	102
chr1	156776033	156776133	NM_001161443_SH2D2A_TTS	1	-	31
chr1	156904635	156904735	NM_014784_ARHGEF11_TTS	1	-	1
chr1	157061834	157061934	NM_001004341_ETV3L_TTS	1	-	3
chr1	157090981	157091081	NM_001145312_ETV3_TTS	0.722222	-	13
chr1	157100568	157100668	NM_001145312_ETV3_intron	0.0555556	-	1
chr1	157102935	157103035	NM_005240_ETV3_TTS	0.222222	-	4
chr1	157483167	157483267	NM_001195388_FCRL5_TTS	1	-	4
chr1	157715523	157715623	NM_001159488_FCRL2_TTS	0.666667	-	2
chr1	157716314	157716414	NR_125358_FCRL2_non-coding	0.333333	-	1
chr1	158154586	158154686	NM_001319145_CD1D_TTS	1	+	3
chr1	158227949	158228049	NM_001320652_CD1A_TTS	1	+	1
chr1	158263320	158263420	NM_001765_CD1C_3' UTR	0.909091	+	10
chr1	158264461	158264561	NM_001765_CD1C_TTS	0.0909091	+	1
chr1	158819207	158819307	NM_002432_MNDA_TTS	1	+	129
chr1	159024846	159024946	NM_001206567_IFI16_TTS	0.995968	+	247
chr1	159025915	159026015	NM_001348247_AIM2_Intergenic	0.142857	-	4
chr1	159032272	159032372	NM_001348247_AIM2_TTS	0.857143	-	24
chr1	159176190	159176290	NM_001122951_ACKR1_TTS	1	+	1
chr1	159471457	159471557	NM_001004469_OR10J5_Intergenic	1	-	2
chr1	159752233	159752333	NM_017823_DUSP23_TTS	1	+	11
chr1	159887894	159887994	NM_001277224_TAGLN2_TTS	0.999143	-	1166
chr1	159994741	159994841	NM_145167_PIGM_Intergenic	0.714286	-	5
chr1	159996230	159996330	NM_145167_PIGM_Intergenic	0.142857	-	1
chr1	159997466	159997566	NM_145167_PIGM_TTS	0.142857	-	1
chr1	160061133	160061233	NM_001320247_IGSF8_TTS	1	-	1
chr1	160184343	160184443	NR_123724_PEA15_non-coding	1	+	45
chr1	160259049	160259149	NM_004371_COPA_3' UTR	0.963415	-	79
chr1	160328639	160328739	NM_001290184_NCSTN_TTS	0.982759	+	57
chr1	160333282	160333382	NM_005598_NHLH1_Intergenic	0.5	+	1
chr1	160339812	160339912	NM_005598_NHLH1_intron	0.5	+	1
chr1	160398364	160398464	NM_020335_VANGL2_TTS	1	+	1
chr1	160454613	160454713	NM_001184716_SLAMF6_TTS	0.0512821	-	2
chr1	160454756	160454856	NM_001184716_SLAMF6_TTS	0.871795	-	34
chr1	160514269	160514369	NM_003874_CD84_3' UTR	0.111111	-	1
chr1	160515161	160515261	NM_003874_CD84_3' UTR	0.555556	-	5
chr1	160516146	160516246	NM_003874_CD84_3' UTR	0.111111	-	1
chr1	160517810	160517910	NM_003874_CD84_3' UTR	0.222222	-	2
chr1	160577894	160577994	NR_104399_SLAMF1_TTS	0.121212	-	20
chr1	160579887	160579987	NR_104399_SLAMF1_non-coding	0.769697	-	127
chr1	160648532	160648632	NM_001778_CD48_TTS	0.993282	-	1035
chr1	160723212	160723312	NM_021181_SLAMF7_3' UTR	0.177419	+	11
chr1	160723855	160723955	NM_021181_SLAMF7_3' UTR	0.370968	+	23
chr1	160772439	160772539	NM_001033667_LY9_TTS	0.44	+	11
chr1	160797945	160798045	NM_002348_LY9_TTS	0.52	+	13
chr1	160799948	160800048	NM_016382_CD244_TTS	0.846154	-	11
chr1	160800959	160801059	NM_016382_CD244_3' UTR	0.153846	-	2
chr1	160965976	160966076	NM_016946_F11R_3' UTR	0.55814	-	24
chr1	160967482	160967582	NM_016946_F11R_3' UTR	0.232558	-	10
chr1	160968006	160968106	NM_016946_F11R_3' UTR	0.186047	-	8
chr1	161007416	161007516	NM_001113207_TSTD1_TTS	0.483871	-	30
chr1	161009037	161009137	NM_001113207_TSTD1_promoter-TSS	0.516129	-	32
chr1	161016730	161016830	NM_181720_ARHGAP30_TTS	0.972222	-	35
chr1	161070343	161070443	NM_012394_PFDN2_TTS	1	-	54
chr1	161090884	161090984	NM_001185094_NIT1_3' UTR	0.939394	+	31
chr1	161095135	161095235	NM_001185092_NIT1_TTS	0.0606061	+	2
chr1	161128547	161128647	NM_001319847_USP21_promoter-TSS	1	+	166
chr1	161135398	161135498	NM_001350128_PPOX_promoter-TSS	1	+	1
chr1	161141097	161141197	NM_003779_B4GALT3_TTS	1	-	79
chr1	161184092	161184192	NM_004106_FCER1G_promoter-TSS	0.997076	+	341
chr1	161200298	161200398	NM_032174_TOMM40L_3' UTR	1	+	11
chr1	161255134	161255234	NM_001102566_PCP4L1_TTS	1	+	1
chr1	161274527	161274627	NM_001315491_MPZ_TTS	1	-	1
chr1	161332896	161332996	NR_103459_SDHC_non-coding	1	+	337
chr1	161359335	161359435	NM_001013625_CFAP126_Intergenic	1	-	1
chr1	161422920	161423020	NM_021642_FCGR2A_Intergenic	0.25	+	1
chr1	161463504	161463604	NM_021642_FCGR2A_Intergenic	0.25	+	1
chr1	161488275	161488375	NM_001136219_FCGR2A_3' UTR	0.5	+	2
chr1	161567982	161568082	NM_201563_FCGR2C_intron	0.0833333	+	2
chr1	161569936	161570036	NR_047648_FCGR2C_non-coding	0.625	+	15
chr1	161578240	161578340	NR_024151_HSPA7_TTS	1	+	9
chr1	161647765	161647865	NM_004001_FCGR2B_3' UTR	0.873239	+	62
chr1	161648344	161648444	NM_004001_FCGR2B_TTS	0.126761	+	9
chr1	161683241	161683341	NM_001184873_FCRLA_3' UTR	0.268734	+	104
chr1	161684043	161684143	NM_001184873_FCRLA_TTS	0.731266	+	283
chr1	161697833	161697933	NM_001288829_FCRLB_TTS	0.85	+	17
chr1	161701490	161701590	NM_001288829_FCRLB_Intergenic	0.1	+	2
chr1	161726854	161726954	NM_007240_DUSP12_TTS	1	+	48
chr1	161928773	161928873	NM_007348_ATF6_3' UTR	0.941176	+	32
chr1	162492542	162492642	NM_001184763_UHMK1_3' UTR	0.2	+	1
chr1	162492998	162493098	NM_001184763_UHMK1_3' UTR	0.2	+	1
chr1	162493378	162493478	NM_001184763_UHMK1_3' UTR	0.4	+	2
chr1	162494770	162494870	NM_001184763_UHMK1_3' UTR	0.2	+	1
chr1	162569531	162569631	NM_003115_UAP1_TTS	1	+	60
chr1	162750521	162750621	NM_001354982_DDR2_3' UTR	0.125	+	1
chr1	162753889	162753989	NM_001354982_DDR2_3' UTR	0.125	+	1
chr1	162756265	162756365	NM_001354982_DDR2_TTS	0.75	+	6
chr1	162782512	162782612	NM_016371_HSD17B7_TTS	1	+	32
chr1	163044419	163044519	NM_001113381_RGS4_3' UTR	1	+	1
chr1	163115677	163115777	NM_001254749_RGS5_3' UTR	1	-	1
chr1	163325454	163325554	NM_031423_NUF2_TTS	1	+	43
chr1	165624757	165624857	NM_004528_MGST3_3' UTR	1	+	46
chr1	165631451	165631551	NM_000696_ALDH9A1_TTS	0.966667	-	29
chr1	165739456	165739556	NR_125374_TMCO1-AS1_intron	1	+	1
chr1	165877228	165877328	NR_037431_MIR3658_promoter-TSS	0.956522	+	22
chr1	166445115	166445215	NR_146890_LINC01675_non-coding	1	-	1
chr1	166820202	166820302	NM_017542_POGK_intron	0.25	+	1
chr1	166823603	166823703	NM_001314014_POGK_3' UTR	0.75	+	3
chr1	166825745	166825845	NM_053053_TADA1_TTS	0.983333	-	59
chr1	166882442	166882542	NM_199351_ILDR2_TTS	0.666667	-	2
chr1	166887927	166888027	NM_199351_ILDR2_3' UTR	0.333333	-	1
chr1	166968144	166968244	NM_032858_MAEL_intron	0.5	+	1
chr1	166991351	166991451	NM_001286378_MAEL_TTS	0.5	+	1
chr1	167283918	167284018	NR_037163_POU2F1_intron	0.142857	+	1
chr1	167308898	167308998	NM_001198783_POU2F1_intron	0.142857	+	1
chr1	167345439	167345539	NM_001198783_POU2F1_intron	0.285714	+	2
chr1	167353038	167353138	NM_001198783_POU2F1_intron	0.285714	+	2
chr1	167382025	167382125	NM_001198783_POU2F1_intron	0.142857	+	1
chr1	167399875	167399975	NM_198053_CD247_TTS	1	-	1
chr1	167510248	167510348	NM_003851_CREG1_TTS	0.75	-	9
chr1	167511341	167511441	NM_003851_CREG1_3' UTR	0.166667	-	2
chr1	167546168	167546268	NM_003851_CREG1_Intergenic	0.0833333	-	1
chr1	167675386	167675486	NM_052862_RCSD1_TTS	0.888889	+	64
chr1	167757291	167757391	NM_003953_MPZL1_3' UTR	0.310345	+	9
chr1	167757914	167758014	NM_003953_MPZL1_3' UTR	0.103448	+	3
chr1	167759300	167759400	NM_003953_MPZL1_3' UTR	0.206897	+	6
chr1	167759961	167760061	NM_003953_MPZL1_3' UTR	0.310345	+	9
chr1	167887308	167887408	NR_026550_MPC2_non-coding	1	-	3
chr1	168044599	168044699	NR_146228_DCAF6_non-coding	0.0555556	+	4
chr1	168044981	168045081	NR_146228_DCAF6_TTS	0.944444	+	68
chr1	168169346	168169446	NM_152902_TIPRL_3' UTR	0.862069	+	50
chr1	168171252	168171352	NM_152902_TIPRL_TTS	0.137931	+	8
chr1	168211867	168211967	NM_199344_SFT2D2_3' UTR	0.2	+	3
chr1	168211988	168212088	NM_199344_SFT2D2_TTS	0.733333	+	11
chr1	168212255	168212355	NM_199344_SFT2D2_TTS	0.0666667	+	1
chr1	168260738	168260838	NM_005149_TBX19_intron	0.25	+	1
chr1	168283562	168283662	NM_005149_TBX19_TTS	0.75	+	3
chr1	168509999	168510099	NM_003175_XCL2_TTS	1	-	3
chr1	168550545	168550645	NM_002995_XCL1_3' UTR	1	+	17
chr1	169101860	169101960	NM_001677_ATP1B1_TTS	1	+	13
chr1	169349965	169350065	NM_001320973_BLZF1_intron	0.0625	+	1
chr1	169351117	169351217	NM_001320973_BLZF1_intron	0.0625	+	1
chr1	169357306	169357406	NM_001320973_BLZF1_3' UTR	0.0625	+	1
chr1	169357443	169357543	NM_001320973_BLZF1_TTS	0.75	+	12
chr1	169365287	169365387	NM_003666_BLZF1_3' UTR	0.0625	+	1
chr1	169433167	169433267	NM_001319667_SLC19A2_TTS	1	-	4
chr1	169659805	169659905	NR_029467_SELL_TTS	0.76	-	57
chr1	169660612	169660712	NR_029467_SELL_non-coding	0.08	-	6
chr1	169672244	169672344	NM_000655_SELL_intron	0.146667	-	11
chr1	169761654	169761754	NM_001320201_METTL18_TTS	0.5	-	1
chr1	169764201	169764301	NM_001320201_METTL18_promoter-TSS	0.5	-	1
chr1	169773427	169773527	NM_001320051_C1orf112_TTS	1	+	2
chr1	169890214	169890314	NM_001204514_KIFAP3_TTS	0.6	-	3
chr1	169890719	169890819	NM_001204514_KIFAP3_3' UTR	0.4	-	2
chr1	170521600	170521700	NR_027397_GORAB_non-coding	0.0909091	+	1
chr1	170522487	170522587	NR_027397_GORAB_non-coding	0.727273	+	8
chr1	170522875	170522975	NM_152281_GORAB_TTS	0.181818	+	2
chr1	170629837	170629937	NM_006902_PRRX1_Intergenic	0.2	+	1
chr1	170705613	170705713	NM_022716_PRRX1_3' UTR	0.2	+	1
chr1	170708441	170708541	NM_022716_PRRX1_TTS	0.6	+	3
chr1	171311121	171311221	NR_002719_TOP1P1_TTS	1	+	3
chr1	171501719	171501819	NM_015172_PRRC2C_exon	0.375	+	9
chr1	171509646	171509746	NM_015172_PRRC2C_exon	0.125	+	3
chr1	171562550	171562650	NM_015172_PRRC2C_TTS	0.333333	+	8
chr1	171765999	171766099	NM_015935_EEF1AKNMT_3' UTR	0.775	+	31
chr1	171766754	171766854	NM_015935_EEF1AKNMT_TTS	0.2	+	8
chr1	171980365	171980465	NM_001136127_DNM3_intron	0.5	+	1
chr1	172102432	172102532	NM_001278252_DNM3_TTS	0.5	+	1
chr1	172410591	172410691	NM_002642_PIGC_TTS	1	-	27
chr1	172580873	172580973	NM_016227_SUCO_TTS	1	+	4
chr1	173152868	173152968	NM_003326_TNFSF4_TTS	0.590909	-	13
chr1	173155292	173155392	NM_003326_TNFSF4_3' UTR	0.363636	-	8
chr1	173446474	173446574	NR_037845_LOC100506023_promoter-TSS	1	-	3
chr1	173457056	173457156	NM_004905_PRDX6_3' UTR	0.639344	+	117
chr1	173457849	173457949	NM_004905_PRDX6_TTS	0.355191	+	65
chr1	173754441	173754541	NM_014458_KLHL20_3' UTR	0.25	+	1
chr1	173754882	173754982	NM_014458_KLHL20_3' UTR	0.25	+	1
chr1	173755737	173755837	NM_014458_KLHL20_TTS	0.25	+	1
chr1	173755855	173755955	NM_014458_KLHL20_TTS	0.25	+	1
chr1	173759042	173759142	NM_001171182_CENPL_Intergenic	0.0909091	-	1
chr1	173763986	173764086	NM_001171182_CENPL_Intergenic	0.0909091	-	1
chr1	173768688	173768788	NM_033319_CENPL_TTS	0.818182	-	9
chr1	173827011	173827111	NM_018122_DARS2_3' UTR	0.318182	+	7
chr1	173827459	173827559	NM_018122_DARS2_3' UTR	0.409091	+	9
chr1	173827584	173827684	NM_018122_DARS2_TTS	0.272727	+	6
chr1	173829094	173829194	NR_037605_GAS5-AS1_Intergenic	1	+	1
chr1	173865596	173865696	NM_000488_SERPINC1_Intergenic	0.5	-	1
chr1	173872425	173872525	NM_000488_SERPINC1_TTS	0.5	-	1
chr1	173906435	173906535	NM_001300850_RC3H1_3' UTR	0.5	-	1
chr1	173930945	173931045	NM_001300850_RC3H1_exon	0.5	-	1
chr1	174514949	174515049	NM_014857_RABGAP1L_intron	0.195652	+	9
chr1	174927227	174927327	NM_014857_RABGAP1L_TTS	0.652174	+	30
chr1	174979527	174979627	NM_014412_CACYBP_3' UTR	0.758993	+	211
chr1	174979840	174979940	NM_014412_CACYBP_3' UTR	0.241007	+	67
chr1	175126122	175126222	NM_001319230_KIAA0040_TTS	0.285714	-	2
chr1	175126674	175126774	NM_001319230_KIAA0040_3' UTR	0.142857	-	1
chr1	175128285	175128385	NM_001319230_KIAA0040_3' UTR	0.142857	-	1
chr1	175129085	175129185	NM_001319230_KIAA0040_3' UTR	0.428571	-	3
chr1	175913964	175914064	NM_022457_COP1_TTS	1	-	22
chr1	178447883	178447983	NM_170692_RASAL2_3' UTR	1	+	1
chr1	178677859	178677959	NM_001286247_RALGPS2_Intergenic	0.5	+	1
chr1	178889135	178889235	NM_152663_RALGPS2_3' UTR	0.5	+	1
chr1	179041672	179041772	NM_001324310_FAM20B_3' UTR	0.333333	+	1
chr1	179043245	179043345	NM_001324310_FAM20B_3' UTR	0.333333	+	1
chr1	179045595	179045695	NM_001324310_FAM20B_TTS	0.333333	+	1
chr1	179065031	179065131	NM_022371_TOR3A_TTS	0.978261	+	90
chr1	179076747	179076847	NM_001168238_ABL2_3' UTR	1	-	1
chr1	179323034	179323134	NR_045530_SOAT1_non-coding	0.0645161	+	2
chr1	179323373	179323473	NR_045530_SOAT1_non-coding	0.0967742	+	3
chr1	179323691	179323791	NR_045530_SOAT1_non-coding	0.483871	+	15
chr1	179324351	179324451	NR_045530_SOAT1_non-coding	0.193548	+	6
chr1	179324488	179324588	NR_045530_SOAT1_non-coding	0.0645161	+	2
chr1	179325118	179325218	NR_045530_SOAT1_non-coding	0.0645161	+	2
chr1	179810048	179810148	NM_145034_TOR1AIP2_3' UTR	0.166667	-	1
chr1	179813075	179813175	NM_145034_TOR1AIP2_3' UTR	0.166667	-	1
chr1	179826959	179827059	NM_001349933_TOR1AIP2_TTS	0.166667	-	1
chr1	179831573	179831673	NM_001349933_TOR1AIP2_3' UTR	0.5	-	3
chr1	179887574	179887674	NM_001267578_TOR1AIP1_3' UTR	0.1875	+	12
chr1	179888743	179888843	NM_001267578_TOR1AIP1_3' UTR	0.15625	+	10
chr1	179889111	179889211	NM_001267578_TOR1AIP1_3' UTR	0.640625	+	41
chr1	179890479	179890579	NM_014810_CEP350_Intergenic	0.25	+	2
chr1	179989840	179989940	NM_014810_CEP350_exon	0.125	+	1
chr1	180022612	180022712	NM_014810_CEP350_intron	0.125	+	1
chr1	180035271	180035371	NM_014810_CEP350_intron	0.125	+	1
chr1	180039515	180039615	NM_014810_CEP350_intron	0.125	+	1
chr1	180080226	180080326	NM_014810_CEP350_exon	0.125	+	1
chr1	180083906	180084006	NM_014810_CEP350_TTS	0.125	+	1
chr1	180244955	180245055	NM_033343_LHX4_TTS	1	+	1
chr1	180257348	180257448	NM_032360_ACBD6_TTS	1	-	69
chr1	180832910	180833010	NM_004736_XPR1_exon	0.0588235	+	1
chr1	180853807	180853907	NR_137330_XPR1_non-coding	0.176471	+	3
chr1	180855162	180855262	NR_137330_XPR1_non-coding	0.294118	+	5
chr1	180855387	180855487	NR_137330_XPR1_non-coding	0.470588	+	8
chr1	180918824	180918924	NR_145481_KIAA1614-AS1_TTS	1	-	2
chr1	180942162	180942262	NM_001286210_STX6_3' UTR	0.222222	-	2
chr1	180944098	180944198	NM_001286210_STX6_3' UTR	0.444444	-	4
chr1	180945105	180945205	NM_001286210_STX6_3' UTR	0.333333	-	3
chr1	181024576	181024676	NM_001531_MR1_3' UTR	0.117647	+	6
chr1	181024754	181024854	NM_001531_MR1_3' UTR	0.215686	+	11
chr1	181025461	181025561	NM_001531_MR1_3' UTR	0.0784314	+	4
chr1	181025589	181025689	NM_001531_MR1_3' UTR	0.568627	+	29
chr1	181061056	181061156	NM_016545_IER5_Intergenic	0.2	+	1
chr1	181061881	181061981	NM_016545_IER5_Intergenic	0.6	+	3
chr1	181062185	181062285	NM_016545_IER5_Intergenic	0.2	+	1
chr1	181770616	181770716	NM_001205293_CACNA1E_3' UTR	1	+	1
chr1	182320868	182320968	NR_104175_LINC01344_Intergenic	1	-	1
chr1	182352023	182352123	NM_002065_GLUL_3' UTR	0.736527	-	123
chr1	182353406	182353506	NM_002065_GLUL_3' UTR	0.263473	-	44
chr1	182542766	182542866	NM_021133_RNASEL_TTS	0.818182	-	9
chr1	182543308	182543408	NM_021133_RNASEL_3' UTR	0.181818	-	2
chr1	182567754	182567854	NM_002928_RGS16_TTS	1	-	5
chr1	182585672	182585772	NR_036490_LINC01686_TTS	1	+	2
chr1	182644399	182644499	NM_001102450_RGS8_Intergenic	1	-	1
chr1	182798051	182798151	NM_001200052_NPL_3' UTR	0.2	+	2
chr1	182798461	182798561	NM_001200052_NPL_3' UTR	0.1	+	1
chr1	182799191	182799291	NM_001200051_NPL_3' UTR	0.5	+	5
chr1	182799418	182799518	NM_001200051_NPL_TTS	0.2	+	2
chr1	182806318	182806418	NR_148933_LOC647070_non-coding	1	-	2
chr1	182856786	182856886	NR_033302_DHX9_non-coding	0.980198	+	99
chr1	183112060	183112160	NM_002293_LAMC1_3' UTR	0.8	+	8
chr1	183114629	183114729	NM_002293_LAMC1_TTS	0.2	+	2
chr1	183217379	183217479	NM_170706_NMNAT2_TTS	1	-	1
chr1	183435907	183436007	NR_040063_SMG7-AS1_intron	1	-	1
chr1	183521474	183521574	NM_173156_SMG7_3' UTR	0.103448	+	3
chr1	183523226	183523326	NM_173156_SMG7_TTS	0.827586	+	24
chr1	183523556	183523656	NM_173156_SMG7_TTS	0.0689655	+	2
chr1	183524694	183524794	NM_001127651_NCF2_TTS	0.971429	-	102
chr1	183595309	183595409	NM_001270439_ARPC5_TTS	0.949178	-	635
chr1	183604765	183604865	NM_015149_RGL1_promoter-TSS	0.2	+	3
chr1	183896384	183896484	NM_015149_RGL1_3' UTR	0.0666667	+	1
chr1	183897229	183897329	NM_015149_RGL1_3' UTR	0.0666667	+	1
chr1	183897373	183897473	NM_015149_RGL1_3' UTR	0.0666667	+	1
chr1	183897564	183897664	NM_015149_RGL1_TTS	0.6	+	9
chr1	184042397	184042497	NR_023349_TSEN15_non-coding	0.166667	+	4
chr1	184043244	184043344	NR_023349_TSEN15_TTS	0.458333	+	11
chr1	184064880	184064980	NR_125335_TSEN15_Intergenic	0.333333	+	8
chr1	184588751	184588851	NM_030806_C1orf21_3' UTR	0.2	+	3
chr1	184589360	184589460	NM_030806_C1orf21_3' UTR	0.733333	+	11
chr1	184590844	184590944	NM_030806_C1orf21_3' UTR	0.0666667	+	1
chr1	184763973	184764073	NM_052966_NIBAN1_3' UTR	1	-	1
chr1	185069421	185069521	NM_007212_RNF2_3' UTR	0.32	+	8
chr1	185070187	185070287	NM_007212_RNF2_3' UTR	0.56	+	14
chr1	185071210	185071310	NM_007212_RNF2_3' UTR	0.12	+	3
chr1	185088167	185088267	NM_030934_TRMT1L_3' UTR	0.111111	-	1
chr1	185088397	185088497	NM_030934_TRMT1L_3' UTR	0.111111	-	1
chr1	185089017	185089117	NM_030934_TRMT1L_3' UTR	0.777778	-	7
chr1	185260524	185260624	NM_001105518_SWT1_3' UTR	0.333333	+	1
chr1	185260720	185260820	NM_001105518_SWT1_3' UTR	0.666667	+	2
chr1	185265518	185265618	NM_006469_IVNS1ABP_TTS	0.197917	-	19
chr1	185266017	185266117	NM_006469_IVNS1ABP_3' UTR	0.0833333	-	8
chr1	185266658	185266758	NM_006469_IVNS1ABP_3' UTR	0.0520833	-	5
chr1	185266827	185266927	NM_006469_IVNS1ABP_3' UTR	0.645833	-	62
chr1	186282952	186283052	NM_003292_TPR_3' UTR	1	-	33
chr1	186375975	186376075	NM_017847_ODR4_intron	0.0769231	+	1
chr1	186388270	186388370	NM_001164245_ODR4_3' UTR	0.769231	+	10
chr1	186390407	186390507	NM_001164245_ODR4_TTS	0.153846	+	2
chr1	186428877	186428977	NR_126002_LOC102724919_intron	1	+	1
chr1	186957909	186958009	NM_001311193_PLA2G4A_3' UTR	1	+	1
chr1	187042319	187042419	NR_126347_LINC01036_Intergenic	1	+	1
chr1	187449643	187449743	NR_132374_LINC01037_Intergenic	0.75	+	3
chr1	187601801	187601901	NR_132374_LINC01037_Intergenic	0.25	+	1
chr1	192549062	192549162	NM_002922_RGS1_3' UTR	0.99026	+	305
chr1	192603580	192603680	NM_002927_RGS13_Intergenic	0.307692	+	4
chr1	192628892	192628992	NM_002927_RGS13_3' UTR	0.0769231	+	1
chr1	192629175	192629275	NM_002927_RGS13_3' UTR	0.0769231	+	1
chr1	192629290	192629390	NM_002927_RGS13_3' UTR	0.538462	+	7
chr1	192781305	192781405	NM_002923_RGS2_TTS	1	+	10
chr1	192880081	192880181	NR_126003_LINC01032_Intergenic	1	-	1
chr1	192984598	192984698	NR_146930_UCHL5_non-coding	0.176471	-	18
chr1	192984879	192984979	NR_146930_UCHL5_non-coding	0.411765	-	42
chr1	192985106	192985206	NR_146930_UCHL5_non-coding	0.0784314	-	8
chr1	192987533	192987633	NR_146931_UCHL5_non-coding	0.0588235	-	6
chr1	192990224	192990324	NM_015984_UCHL5_exon	0.0784314	-	8
chr1	193028349	193028449	NM_001042370_RO60_promoter-TSS	0.181818	+	2
chr1	193053816	193053916	NM_001331020_RO60_3' UTR	0.0909091	+	1
chr1	193054295	193054395	NM_001331020_RO60_3' UTR	0.272727	+	3
chr1	193055015	193055115	NM_001331020_RO60_TTS	0.363636	+	4
chr1	193056966	193057066	NM_001173525_RO60_intron	0.0909091	+	1
chr1	193065594	193065694	NM_001243399_GLRX2_TTS	1	-	26
chr1	193219894	193219994	NM_024529_CDC73_3' UTR	0.0588235	+	1
chr1	193220085	193220185	NM_024529_CDC73_3' UTR	0.352941	+	6
chr1	193220470	193220570	NM_024529_CDC73_3' UTR	0.411765	+	7
chr1	193220780	193220880	NM_024529_CDC73_3' UTR	0.117647	+	2
chr1	193222404	193222504	NM_024529_CDC73_3' UTR	0.0588235	+	1
chr1	193233861	193233961	NR_125789_LINC01031_Intergenic	0.333333	+	1
chr1	193237001	193237101	NR_125789_LINC01031_Intergenic	0.333333	+	1
chr1	193255674	193255774	NR_125789_LINC01031_Intergenic	0.333333	+	1
chr1	196014008	196014108	NR_146895_LINC01724_TTS	1	-	1
chr1	197053250	197053350	NM_018136_ASPM_TTS	0.88	-	22
chr1	197053387	197053487	NM_018136_ASPM_3' UTR	0.12	-	3
chr1	197615623	197615723	NR_125340_DENND1B_intron	1	-	1
chr1	198292626	198292726	NM_133494_NEK7_Intergenic	1	+	1
chr1	198682094	198682194	NM_002838_PTPRC_exon	0.0689655	+	8
chr1	198704281	198704381	NM_002838_PTPRC_exon	0.327586	+	38
chr1	198725679	198725779	NM_002838_PTPRC_3' UTR	0.163793	+	19
chr1	198726313	198726413	NM_002838_PTPRC_3' UTR	0.37931	+	44
chr1	198744411	198744511	NR_029612_MIR181B1_Intergenic	0.5	-	1
chr1	198744788	198744888	NR_029612_MIR181B1_Intergenic	0.5	-	1
chr1	198814022	198814122	NR_040073_MIR181A1HG_intron	0.5	-	1
chr1	199016900	199017000	NR_126351_LINC01221_intron	1	+	1
chr1	200370300	200370400	NM_001281293_ZNF281_Intergenic	0.25	-	1
chr1	200377440	200377540	NM_001281294_ZNF281_exon	0.5	-	2
chr1	200377550	200377650	NM_001281294_ZNF281_exon	0.25	-	1
chr1	200529876	200529976	NM_014875_KIF14_exon	0.25	-	1
chr1	200569482	200569582	NM_014875_KIF14_exon	0.5	-	2
chr1	200587010	200587110	NM_014875_KIF14_exon	0.25	-	1
chr1	200609937	200610037	NM_001349802_DDX59_TTS	0.117647	-	4
chr1	200613163	200613263	NM_001349804_DDX59_TTS	0.882353	-	30
chr1	200827384	200827484	NM_203459_CAMSAP2_3' UTR	0.4	+	2
chr1	200828794	200828894	NM_203459_CAMSAP2_3' UTR	0.2	+	1
chr1	200829733	200829833	NM_203459_CAMSAP2_TTS	0.4	+	2
chr1	200884764	200884864	NM_018265_INAVA_TTS	1	+	7
chr1	200938516	200938616	NM_017596_KIF21B_TTS	1	-	2
chr1	201101135	201101235	NM_001270601_ASCL5_Intergenic	1	-	1
chr1	201103898	201103998	NM_001288571_TMEM9_TTS	0.833333	-	5
chr1	201104368	201104468	NR_109920_TMEM9_non-coding	0.166667	-	1
chr1	201350344	201350444	NM_005558_LAD1_3' UTR	1	-	1
chr1	201377988	201378088	NM_003281_TNNI1_3' UTR	1	-	2
chr1	201452656	201452756	NM_001193571_CSRP1_TTS	0.986842	-	75
chr1	201845469	201845569	NM_018085_IPO9_3' UTR	0.787879	+	26
chr1	201845754	201845854	NM_018085_IPO9_3' UTR	0.0606061	+	2
chr1	201845990	201846090	NM_018085_IPO9_3' UTR	0.151515	+	5
chr1	201861327	201861427	NR_030775_SHISA4_non-coding	1	+	1
chr1	201938982	201939082	NM_006335_TIMM17A_3' UTR	0.24735	+	70
chr1	201939398	201939498	NM_006335_TIMM17A_3' UTR	0.734982	+	208
chr1	201975166	201975266	NM_001319183_RNPEP_TTS	1	+	1
chr1	201985036	201985136	NM_001114309_ELF3_3' UTR	1	+	5
chr1	202102531	202102631	NM_001256129_ARL8A_TTS	1	-	3
chr1	202142820	202142920	NR_002930_PTPRVP_intron	0.5	+	1
chr1	202147319	202147419	NR_002930_PTPRVP_intron	0.5	+	1
chr1	202300782	202300882	NM_014176_UBE2T_TTS	1	-	105
chr1	202529909	202530009	NM_001331029_PPP1R12B_intron	0.5	+	1
chr1	202533572	202533672	NM_032104_PPP1R12B_exon	0.5	+	1
chr1	202696530	202696630	NM_001314042_KDM5B_3' UTR	0.9	-	9
chr1	202697548	202697648	NM_001314042_KDM5B_3' UTR	0.1	-	1
chr1	202780940	202781040	NR_046325_PCAT6_TTS	1	+	2
chr1	202843474	202843574	NR_002929_LOC148709_non-coding	1	+	1
chr1	202848082	202848182	NM_002871_RABIF_3' UTR	0.217391	-	5
chr1	202849580	202849680	NM_002871_RABIF_3' UTR	0.521739	-	12
chr1	202849965	202850065	NM_002871_RABIF_3' UTR	0.26087	-	6
chr1	202860222	202860322	NM_021633_KLHL12_TTS	0.756757	-	28
chr1	202861436	202861536	NM_021633_KLHL12_3' UTR	0.216216	-	8
chr1	202909950	202910050	NM_001290629_ADIPOR1_TTS	0.954286	-	167
chr1	202930999	202931099	NM_016243_CYB5R1_TTS	0.892857	-	25
chr1	202931179	202931279	NM_016243_CYB5R1_3' UTR	0.107143	-	3
chr1	202992413	202992513	NR_136530_TMEM183A_non-coding	0.714286	+	20
chr1	202993878	202993978	NR_136530_TMEM183A_TTS	0.25	+	7
chr1	203136940	203137040	NM_004997_MYBPH_TTS	1	-	2
chr1	203148057	203148157	NM_001276_CHI3L1_TTS	1	-	7
chr1	203223273	203223373	NR_045785_CHIT1_Intergenic	1	-	1
chr1	203278648	203278748	NM_006763_BTG2_TTS	0.983051	+	116
chr1	203596655	203596755	NM_001001396_ATP2B4_intron	0.5	+	1
chr1	203672454	203672554	NM_001001396_ATP2B4_intron	0.5	+	1
chr1	203745265	203745365	NM_001136190_LAX1_3' UTR	1	+	1
chr1	203823153	203823253	NM_001319239_ZC3H11A_3' UTR	0.885714	+	31
chr1	203839134	203839234	NR_130746_SNRPE_non-coding	1	+	16
chr1	204167289	204167389	NM_198447_GOLT1A_TTS	1	-	1
chr1	204372485	204372585	NM_032833_PPP1R15B_TTS	0.571429	-	16
chr1	204374135	204374235	NM_032833_PPP1R15B_3' UTR	0.25	-	7
chr1	204374477	204374577	NM_032833_PPP1R15B_3' UTR	0.107143	-	3
chr1	204518771	204518871	NM_001278519_MDM4_exon	0.625	+	5
chr1	204519035	204519135	NM_001278519_MDM4_3' UTR	0.125	+	1
chr1	204521688	204521788	NM_001278519_MDM4_3' UTR	0.125	+	1
chr1	204550709	204550809	NM_001278517_MDM4_Intergenic	0.125	+	1
chr1	205055271	205055371	NM_001193273_RBBP5_TTS	0.333333	-	2
chr1	205056826	205056926	NM_001193273_RBBP5_3' UTR	0.333333	-	2
chr1	205057469	205057569	NM_001193273_RBBP5_3' UTR	0.333333	-	2
chr1	205116683	205116783	NM_199462_DSTYK_exon	1	-	1
chr1	205242367	205242467	NM_001297613_TMCC2_TTS	1	+	1
chr1	205271190	205271290	NM_030952_NUAK2_TTS	1	-	3
chr1	205501818	205501918	NM_002596_CDK18_TTS	1	+	1
chr1	205571587	205571687	NM_181644_MFSD4A_3' UTR	0.333333	+	1
chr1	205571944	205572044	NM_181644_MFSD4A_TTS	0.666667	+	2
chr1	205589579	205589679	NM_021795_ELK4_exon	0.5	-	1
chr1	205592803	205592903	NM_021795_ELK4_exon	0.5	-	1
chr1	205626977	205627077	NM_033102_SLC45A3_TTS	1	-	5
chr1	205686414	205686514	NM_022731_NUCKS1_3' UTR	0.352941	-	6
chr1	205687113	205687213	NM_022731_NUCKS1_3' UTR	0.588235	-	10
chr1	205687290	205687390	NM_022731_NUCKS1_3' UTR	0.0588235	-	1
chr1	205733743	205733843	NM_001135662_RAB29_Intergenic	0.2	-	1
chr1	205737112	205737212	NM_001135662_RAB29_TTS	0.8	-	4
chr1	205758224	205758324	NM_173854_SLC41A1_TTS	1	-	1
chr1	205797153	205797253	NR_135186_PM20D1_TTS	1	-	1
chr1	206154022	206154122	NR_134239_FAM72A_non-coding	1	+	3
chr1	206238880	206238980	NM_001007544_RHEX_TTS	1	-	1
chr1	206629403	206629503	NM_001300952_SRGAP2_TTS	1	+	2
chr1	206670123	206670223	NM_001193322_IKBKE_TTS	1	+	23
chr1	206762520	206762620	NM_182664_RASSF5_TTS	0.9125	+	73
chr1	206764966	206765066	NM_006893_EIF2D_TTS	1	-	109
chr1	206822438	206822538	NM_003582_DYRK3_TTS	0.583333	+	7
chr1	206823381	206823481	NM_003582_DYRK3_TTS	0.0833333	+	1
chr1	206827227	206827327	NM_001004023_DYRK3_Intergenic	0.166667	+	2
chr1	206828400	206828500	NM_001004023_DYRK3_Intergenic	0.166667	+	2
chr1	206907528	206907628	NM_004759_MAPKAPK2_TTS	1	+	10
chr1	206940945	206941045	NM_000572_IL10_TTS	0.923077	-	12
chr1	207016224	207016324	NM_013371_IL19_TTS	1	+	1
chr1	207076615	207076715	NM_005449_FCMR_TTS	1	-	1
chr1	207101865	207101965	NM_002644_PIGR_TTS	1	-	27
chr1	207222186	207222286	NM_018566_YOD1_3' UTR	1	-	1
chr1	207254208	207254308	NM_001018053_PFKFB2_3' UTR	1	+	1
chr1	207273233	207273333	NM_001017367_C4BPB_TTS	1	+	1
chr1	207532960	207533060	NM_001114752_CD55_exon	0.431034	+	25
chr1	207533747	207533847	NR_125349_CD55_non-coding	0.482759	+	28
chr1	207630760	207630860	NM_001006658_CR2_intron	0.0666667	+	1
chr1	207640116	207640216	NM_001877_CR2_exon	0.0666667	+	1
chr1	207644021	207644121	NM_001006658_CR2_intron	0.0666667	+	1
chr1	207644334	207644434	NM_001877_CR2_exon	0.0666667	+	1
chr1	207648351	207648451	NM_001877_CR2_exon	0.533333	+	8
chr1	207649190	207649290	NM_001006658_CR2_intron	0.0666667	+	1
chr1	207650020	207650120	NM_001006658_CR2_intron	0.133333	+	2
chr1	207813889	207813989	NM_000651_CR1_3' UTR	1	+	1
chr1	207968758	207968858	NM_172353_CD46_TTS	0.891304	+	82
chr1	208387663	208387763	NM_025179_PLXNA2_intron	1	-	1
chr1	209849633	209849733	NM_015714_G0S2_TTS	1	+	5
chr1	209952902	209953002	NR_109871_TRAF3IP3_TTS	0.542857	+	76
chr1	209955104	209955204	NM_152485_C1orf74_3' UTR	1	-	2
chr1	209955664	209955764	NM_001320143_TRAF3IP3_TTS	0.457143	+	64
chr1	210025085	210025185	NM_014388_UTP25_3' UTR	0.583333	+	7
chr1	210025320	210025420	NM_014388_UTP25_3' UTR	0.0833333	+	1
chr1	210025463	210025563	NM_014388_UTP25_3' UTR	0.333333	+	4
chr1	210849532	210849632	NM_001170587_HHAT_TTS	1	+	2
chr1	211486555	211486655	NR_146434_RCOR3_TTS	0.266667	+	4
chr1	211487037	211487137	NR_146434_RCOR3_TTS	0.0666667	+	1
chr1	211487833	211487933	NR_146432_RCOR3_non-coding	0.333333	+	5
chr1	211488075	211488175	NR_146432_RCOR3_non-coding	0.133333	+	2
chr1	211488180	211488280	NR_146432_RCOR3_non-coding	0.0666667	+	1
chr1	211489259	211489359	NR_146432_RCOR3_non-coding	0.133333	+	2
chr1	211546203	211546303	NM_145759_TRAF5_3' UTR	0.363636	+	4
chr1	211548188	211548288	NM_145759_TRAF5_3' UTR	0.636364	+	7
chr1	211564942	211565042	NR_026761_LINC00467_non-coding	0.0666667	+	1
chr1	211571028	211571128	NR_026761_LINC00467_intron	0.0666667	+	1
chr1	211571631	211571731	NR_026761_LINC00467_intron	0.0666667	+	1
chr1	211572461	211572561	NR_026761_LINC00467_intron	0.266667	+	4
chr1	211605777	211605877	NR_026761_LINC00467_TTS	0.4	+	6
chr1	211608575	211608675	NR_026761_LINC00467_Intergenic	0.133333	+	2
chr1	211744908	211745008	NM_021194_SLC30A1_Intergenic	0.777778	-	7
chr1	211778739	211778839	NM_021194_SLC30A1_Intergenic	0.111111	-	1
chr1	211778906	211779006	NM_021194_SLC30A1_Intergenic	0.111111	-	1
chr1	211831593	211831693	NM_001204182_NEK2_TTS	0.0689655	-	2
chr1	211836112	211836212	NM_002497_NEK2_TTS	0.931034	-	27
chr1	211920786	211920886	NM_014873_LPGAT1_3' UTR	0.333333	-	1
chr1	211921141	211921241	NM_014873_LPGAT1_3' UTR	0.333333	-	1
chr1	211923115	211923215	NM_014873_LPGAT1_3' UTR	0.333333	-	1
chr1	212017062	212017162	NR_135820_LPGAT1-AS1_intron	0.5	+	1
chr1	212019903	212020003	NR_135818_LPGAT1-AS1_TTS	0.5	+	1
chr1	212276441	212276541	NM_016448_DTL_3' UTR	0.166667	+	6
chr1	212276680	212276780	NM_016448_DTL_3' UTR	0.444444	+	16
chr1	212278090	212278190	NM_016448_DTL_3' UTR	0.361111	+	13
chr1	212286605	212286705	NR_036068_MIR3122_Intergenic	1	+	1
chr1	212534268	212534368	NM_006243_PPP2R5A_3' UTR	0.0588235	+	1
chr1	212534460	212534560	NM_006243_PPP2R5A_3' UTR	0.0588235	+	1
chr1	212535105	212535205	NM_006243_PPP2R5A_TTS	0.882353	+	15
chr1	212538151	212538251	NM_018252_PACC1_3' UTR	0.142857	-	1
chr1	212538298	212538398	NM_018252_PACC1_3' UTR	0.857143	-	6
chr1	212619382	212619482	NR_026598_NENF_non-coding	0.916667	+	11
chr1	212619621	212619721	NM_013349_NENF_TTS	0.0833333	+	1
chr1	212794017	212794117	NM_001206488_ATF3_TTS	1	+	45
chr1	212859757	212859857	NM_018664_BATF3_TTS	1	-	17
chr1	212911084	212911184	NM_015471_NSL1_3' UTR	0.939394	-	31
chr1	212988574	212988674	NM_001146169_TATDN3_3' UTR	0.575	+	23
chr1	212989403	212989503	NM_001146169_TATDN3_3' UTR	0.15	+	6
chr1	212989903	212990003	NM_001146169_TATDN3_3' UTR	0.2	+	8
chr1	213022347	213022447	NM_001024601_SPATA45_Intergenic	1	-	1
chr1	213068656	213068756	NM_014053_FLVCR1_3' UTR	0.875	+	7
chr1	213070586	213070686	NM_014053_FLVCR1_3' UTR	0.125	+	1
chr1	213165522	213165622	NR_125333_ANGEL2_TTS	0.25	-	8
chr1	213168096	213168196	NR_125333_ANGEL2_non-coding	0.3125	-	10
chr1	213179885	213179985	NM_001300757_ANGEL2_intron	0.0625	-	2
chr1	213180178	213180278	NM_001300757_ANGEL2_intron	0.375	-	12
chr1	213446710	213446810	NR_146207_RPS6KC1_non-coding	1	+	7
chr1	214510379	214510479	NM_020197_SMYD2_TTS	0.985294	+	67
chr1	214655652	214655752	NM_005401_PTPN14_intron	1	-	1
chr1	214805846	214805946	NM_016343_CENPF_exon	0.0833333	+	4
chr1	214813462	214813562	NM_016343_CENPF_exon	0.1875	+	9
chr1	214814156	214814256	NM_016343_CENPF_exon	0.104167	+	5
chr1	214837335	214837435	NM_016343_CENPF_3' UTR	0.395833	+	19
chr1	215178626	215178726	NM_001017424_KCNK2_promoter-TSS	0.25	+	1
chr1	215179984	215180084	NM_001017424_KCNK2_intron	0.25	+	1
chr1	215410333	215410433	NM_014217_KCNK2_TTS	0.25	+	1
chr1	215411434	215411534	NM_014217_KCNK2_Intergenic	0.25	+	1
chr1	215759925	215760025	NM_016121_KCTD3_exon	0.5	+	1
chr1	215793680	215793780	NM_016121_KCTD3_exon	0.5	+	1
chr1	217603832	217603932	NM_018040_GPATCH2_3' UTR	0.333333	-	1
chr1	217776243	217776343	NM_018040_GPATCH2_intron	0.333333	-	1
chr1	217781529	217781629	NM_001297754_GPATCH2_TTS	0.333333	-	1
chr1	218504529	218504629	NM_016052_RRP15_3' UTR	0.282051	+	11
chr1	218504693	218504793	NM_016052_RRP15_3' UTR	0.25641	+	10
chr1	218504825	218504925	NM_016052_RRP15_3' UTR	0.410256	+	16
chr1	218511225	218511325	NM_016052_RRP15_TTS	0.0512821	+	2
chr1	219272439	219272539	NR_038845_LYPLAL1-DT_intron	1	-	1
chr1	219385036	219385136	NM_001300769_LYPLAL1_3' UTR	0.1	+	1
chr1	219386105	219386205	NM_001300769_LYPLAL1_TTS	0.8	+	8
chr1	219419294	219419394	NM_001300772_LYPLAL1_Intergenic	0.1	+	1
chr1	220141929	220142029	NM_004446_EPRS_TTS	1	-	99
chr1	220227108	220227208	NR_002753_RNU5F-1_intron	1	-	1
chr1	220230822	220230922	NM_001286149_BPNT1_TTS	0.27027	-	10
chr1	220231066	220231166	NM_001286149_BPNT1_3' UTR	0.702703	-	26
chr1	220321283	220321383	NM_018060_IARS2_TTS	0.972603	+	71
chr1	220323942	220324042	NM_012414_RAB3GAP2_3' UTR	0.2	-	2
chr1	220324434	220324534	NM_012414_RAB3GAP2_3' UTR	0.5	-	5
chr1	220326445	220326545	NM_012414_RAB3GAP2_intron	0.1	-	1
[truncated: 14,384 more rows]
