# Supplementary material for: Benchmarking sequencing methods and tools that facilitate the study of alternative polyadenylation
Source: Genome Biol. 2021 Oct 14;22:291. doi: 10.1186/s13059-021-02502-z (PMC8518154; doi:10.1186/s13059-021-02502-z)
Supplement: Supplementary file 3 — Additional file 3: 3-Seq.PAS.sites. 3’-Seq PAS sites with PAU > 5% (BED format). [file 13059_2021_2502_MOESM3_ESM.xls]

## Sheet: 3-Seq.PAS.sites.PAU.0.05
Chromosome	Start	End	Annotation (RefSeq_GeneName_GenicRegion)	PAU	Strand
chr11	8707295	8707395	NR_002977_SNORA3B_TTS	0.999874	+
chr16	33963422	33963522	NR_130772_ENPP7P13_Intergenic	0.997107	+
chr2	55462644	55462744	NR_039624_MIR4426_TTS	0.145782	+
chr7	5566782	5566882	NM_001101_ACTB_TTS	0.999905	-
chr15	69747784	69747884	NM_213725_RPLP1_TTS	0.999833	+
chr12	120634506	120634606	NM_053275_RPLP0_TTS	0.999903	-
chr2	217366086	217366186	NM_000998_RPL37A_TTS	0.994191	+
chr5	149823794	149823894	NM_005617_RPS14_TTS	0.999588	-
chr19	42375382	42375482	NM_001321484_RPS19_TTS	0.999023	+
chr6	74227241	74227341	NR_132980_SNORD141A_TTS	0.990744	-
chr15	45010243	45010343	NM_004048_B2M_TTS	0.996482	+
chr8	56985615	56985715	NR_002437_SNORD54_TTS	0.995601	-
chr12	6647436	6647536	NM_001289745_GAPDH_TTS	0.999635	+
chr5	81571885	81571985	NM_001025_RPS23_3' UTR	0.997416	-
chr6	133138606	133138706	NR_002435_SNORD100_TTS	0.999207	+
chr11	812776	812876	NM_001004_RPLP2_TTS	0.999914	+
chr7	56169263	56169363	NM_016139_CHCHD2_TTS	0.999959	-
chr10	79800359	79800459	NM_001142283_RPS24_TTS	0.996299	+
chr4	152025692	152025792	NM_001267699_RPS3A_TTS	0.999806	+
chr13	45911312	45911412	NR_145985_SNORA31B_promoter-TSS	0.942631	-
chr14	50050291	50050391	NM_001351375_RPS29_TTS	0.992787	-
chr19	54711415	54711515	NM_001321704_RPS9_TTS	0.999076	+
chr17	79476999	79477099	NR_037688_ACTG1_TTS	0.999265	-
chr3	39453825	39453925	NM_002295_RPSA_3' UTR	1	+
chr2	207027551	207027651	NM_021121_EEF1B2_TTS	0.999903	+
chr5	40832558	40832658	NR_002583_SNORD72_TTS	0.998645	-
chr6	34385233	34385333	NM_001203245_RPS10_TTS	0.998232	-
chr1	153964523	153964623	NM_001349947_RPS27_TTS	0.99788	+
chr19	6585851	6585951	NM_001252_CD70_TTS	0.996962	-
chr6	31321649	31321749	NM_005514_HLA-B_TTS	0.999089	-
chr17	8280840	8280940	NM_001304947_KRBA2_promoter-TSS	0.999583	-
chr15	82821161	82821261	NR_111943_RPS17_TTS	0.497729	-
chr15	83205504	83205604	NR_111943_RPS17_TTS	0.497355	-
chr5	170837787	170837887	NM_001355006_NPM1_TTS	0.931311	+
chr11	75116633	75116733	NM_001260506_RPS3_3' UTR	0.99538	+
chr6	29913447	29913547	NM_002116_HLA-A_3' UTR	0.967749	+
chr14	106320322	106320422	NR_039730_MIR4507_Intergenic	0.668386	-
chr1	159887901	159888001	NM_001277224_TAGLN2_TTS	0.999867	-
chr12	125396194	125396294	NM_021009_UBC_TTS	0.995299	-
chr19	39923852	39923952	NM_001321111_RPS16_3' UTR	0.999187	-
chr5	149781204	149781304	NM_004355_CD74_TTS	0.996067	-
chr6	35438458	35438558	NR_106961_MIR7111_TTS	0.998931	+
chr14	69846840	69846940	NM_004450_ERH_TTS	0.99754	-
chr11	62327075	62327175	NM_001404_EEF1G_TTS	0.998373	-
chr2	3628408	3628508	NM_001011_RPS7_TTS	0.998812	+
chr2	232578148	232578248	NM_001099285_PTMA_TTS	0.990475	+
chr4	39455747	39455847	NM_000661_RPL9_TTS	0.998747	-
chr19	3976055	3976155	NM_001961_EEF2_TTS	0.999132	-
chr8	146015152	146015252	NM_001317782_RPL8_TTS	0.997387	-
chr19	49118587	49118687	NM_001270490_RPL18_TTS	0.999571	-
chr11	17095940	17096040	NM_001017_RPS13_TTS	0.998313	-
chr8	74202879	74202979	NM_000971_RPL7_TTS	0.997343	-
chr1	31205316	31205416	NM_006762_LAPTM5_TTS	0.922716	-
chr12	112842995	112843095	NM_001320142_RPL6_TTS	0.924252	-
chr9	127998518	127998618	NM_005347_HSPA5_3' UTR	0.995829	-
chr1	24022813	24022913	NM_001199802_RPL11_TTS	0.99799	+
chr3	23960942	23961042	NM_001253379_RPL15_3' UTR	0.840716	+
chr6	32546549	32546649	NM_001243965_HLA-DRB1_TTS	0.958729	-
chr17	16345236	16345336	NR_027161_SNHG29_TTS	0.760713	+
chr1	8921061	8921161	NM_001201483_ENO1_TTS	0.992456	-
chr6	30692253	30692353	NR_120608_TUBB_non-coding	0.916378	+
chr16	2012054	2012154	NR_002327_SNORA10_TTS	0.999602	-
chr11	118279814	118279914	NR_033759_ATP5MG_non-coding	0.995658	+
chr9	130209954	130210054	NR_002449_SNORA65_TTS	0.843547	-
chr17	76168702	76168802	NM_004710_SYNGR2_3' UTR	0.27851	+
chr12	49667014	49667114	NM_001303117_TUBA1C_TTS	0.999702	+
chr2	176042874	176042974	NM_001002258_ATP5MC3_3' UTR	0.998638	-
chr19	50002846	50002946	NM_001015_RPS11_TTS	0.999497	+
chr12	49521568	49521668	NM_006082_TUBA1B_TTS	1	-
chr4	109546311	109546411	NM_033625_RPL34_exon	0.993717	+
chr17	18967379	18967479	NM_001330148_GRAP_Intergenic	0.995509	-
chr11	64888103	64888203	NM_001997_FAU_TTS	0.994314	-
chr14	106318040	106318140	NR_039730_MIR4507_Intergenic	0.310837	-
chr12	56437905	56438005	NM_001029_RPS26_3' UTR	0.997537	+
chr16	57400002	57400102	NM_002990_CCL22_TTS	0.950842	+
chr12	131360724	131360824	NM_001300796_RAN_3' UTR	0.909757	+
chr22	36906902	36907002	NM_003753_EIF3D_TTS	0.995082	-
chr3	12877530	12877630	NM_001007074_RPL32_3' UTR	0.999645	-
chr3	197682619	197682719	NM_001316311_RPL35A_TTS	0.991669	+
chr7	44841132	44841232	NM_001300981_PPIA_3' UTR	0.934491	+
chr1	45976720	45976820	NM_181697_PRDX1_TTS	0.996248	-
chr17	37006323	37006423	NM_000978_RPL23_TTS	0.99692	-
chr2	120130020	120130120	NM_001178043_DBI_TTS	0.997146	+
chr16	89629384	89629484	NM_001243131_RPL13_exon	0.684837	+
chr11	67354024	67354124	NM_000852_GSTP1_TTS	0.997487	+
chr17	6917750	6917850	NM_174893_C17orf49_promoter-TSS	0.950775	+
chr19	13265616	13265716	NM_004907_IER2_TTS	0.997915	+
chr10	99193097	99193197	NM_001317079_PGAM1_TTS	0.990313	+
chr9	130210156	130210256	NR_002449_SNORA65_TTS	0.101298	-
chr22	42059944	42060044	NM_001469_XRCC6_TTS	0.986315	+
chr8	145067484	145067584	NM_001009184_GRINA_TTS	1	+
chr12	57106212	57106312	NM_001113203_NACA_TTS	0.986956	-
chr22	24237309	24237409	NM_002415_MIF_TTS	1	+
chr5	180663930	180664030	NM_006098_RACK1_TTS	0.999793	-
chr22	39708889	39708989	NR_000028_SNORD83B_TTS	0.98514	-
chr8	99053948	99054048	NR_002581_SNORA72_TTS	0.996532	-
chr19	49995462	49995562	NM_012423_RPL13A_TTS	1	+
chr19	58906070	58906170	NM_001009_RPS5_TTS	0.997133	+
chr11	44641812	44641912	NM_002231_CD82_TTS	0.984371	+
chr19	40738239	40738339	NM_001243027_AKT2_3' UTR	0.96839	-
chr3	101399936	101400036	NM_000986_RPL24_TTS	0.981257	-
chr7	22852591	22852691	NM_019059_TOMM7_3' UTR	0.999261	-
chr12	53693133	53693233	NM_021640_C12orf10_promoter-TSS	0.964946	+
chr6	30710977	30711077	NM_001318875_FLOT1_promoter-TSS	0.917934	-
chr17	16285958	16286058	NM_018955_UBB_TTS	0.997729	+
chr8	144661898	144661998	NM_001289950_EEF1D_TTS	1	-
chr14	106230841	106230941	NR_046211_ELK2AP_Intergenic	0.451373	-
chr14	106202681	106202781	NR_046211_ELK2AP_Intergenic	0.450905	-
chr19	50191604	50191704	NM_001101340_ADM5_promoter-TSS	1	+
chr6	33032792	33032892	NM_033554_HLA-DPA1_3' UTR	0.995257	-
chr14	35870717	35870817	NM_020529_NFKBIA_TTS	0.995956	-
chr16	18794278	18794378	NM_001030009_RPS15A_TTS	0.99359	-
chr19	17974024	17974124	NR_000012_SNORA68_TTS	0.999737	+
chr20	57603735	57603835	NR_037929_SLMO2-ATP5E_TTS	0.974129	-
chr5	130494978	130495078	NR_073488_HINT1_TTS	0.998045	-
chr12	54058950	54059050	NM_005176_ATP5MC2_TTS	0.999725	-
chr6	144416021	144416121	NM_031287_SF3B5_TTS	1	-
chr1	26646913	26647013	NM_001803_CD52_TTS	1	+
chr1	6246677	6246777	NM_000983_RPL22_3' UTR	0.639924	-
chr1	46782345	46782445	NM_006004_UQCRH_TTS	0.995537	+
chr6	31236528	31236628	NM_001243042_HLA-C_TTS	0.999268	-
chr19	18685949	18686049	NM_001321018_UBA52_3' UTR	0.945554	+
chr19	5691577	5691677	NM_033643_RPL36_TTS	0.968758	+
chr17	37360880	37360980	NM_001330200_RPL19_TTS	0.998032	+
chr7	26242542	26242642	NM_007276_CBX3_5' UTR	0.701289	+
chr19	40325098	40325198	NM_006483_DYRK1B_promoter-TSS	0.98984	-
chr3	169201404	169201504	NM_004991_MECOM_intron	0.880167	-
chr1	150237805	150237905	NM_016022_APH1A_TTS	0.999221	-
chr6	33267474	33267574	NM_004761_RGL2_promoter-TSS	0.997609	-
chr5	85916483	85916583	NR_145802_SNORD138_TTS	0.993825	+
chr22	23248870	23248970	NM_001178126_IGLL5_Intergenic	0.485263	+
chr22	23243514	23243614	NM_001178126_IGLL5_Intergenic	0.485233	+
chr4	100869243	100869343	NM_002106_H2AFZ_TTS	0.998885	-
chr9	86583825	86583925	NR_029605_MIR7-1_TTS	0.995007	-
chr6	351253	351353	NR_104473_DUSP22_TTS	0.941304	+
chr8	97243160	97243260	NR_045639_UQCRB_non-coding	0.93755	-
chr17	39847154	39847254	NM_005801_EIF1_3' UTR	0.891219	+
chr17	34415605	34415705	NM_002983_CCL3_TTS	0.989908	-
chr11	8017616	8017716	NM_003754_EIF3F_TTS	0.997646	+
chr9	33110642	33110742	NM_001497_B4GALT1_TTS	0.995731	-
chr11	122928201	122928301	NM_153201_HSPA8_TTS	0.991889	-
chr22	39918590	39918690	NM_001675_ATF4_TTS	1	+
chr14	50329356	50329456	NR_145670_RN7SL3_Intergenic	0.999063	-
chr17	49249005	49249105	NM_001018136_NME1-NME2_TTS	0.997931	+
chr14	50320421	50320521	NM_004713_NEMF_promoter-TSS	0.98383	-
chr9	19376253	19376353	NM_001010_RPS6_TTS	0.895334	-
chr19	49470036	49470136	NM_000146_FTL_TTS	0.999486	+
chr17	3576524	3576624	NM_175080_P2RX5_TTS	0.987051	-
chr14	104378849	104378949	NM_004894_ATP5MPL_3' UTR	0.956491	-
chr12	92536903	92537003	NR_132341_LINC01619_promoter-TSS	0.977898	-
chr5	150480670	150480770	NM_001155_ANXA6_3' UTR	0.962436	-
chr13	46700057	46700157	NM_002298_LCP1_TTS	0.97685	-
chr17	46973130	46973230	NM_005175_ATP5MC1_TTS	0.997736	+
chr6	34213908	34214008	NM_145899_HMGA1_TTS	0.960308	+
chr22	24313562	24313662	NM_001355_DDT_TTS	0.99591	-
chr1	12269178	12269278	NM_001066_TNFRSF1B_TTS	0.996679	+
chr17	8108056	8108156	NM_001256834_AURKB_TTS	0.999109	-
chr21	42831040	42831140	NM_001144925_MX1_TTS	0.964784	+
chr10	102283498	102283598	NM_001284368_NDUFB8_TTS	0.997598	-
chr3	49396578	49396678	NM_001329455_GPX1_promoter-TSS	0.779726	-
chr19	13055204	13055304	NM_004343_CALR_TTS	0.992013	+
chr22	50357623	50357723	NM_001001852_PIM3_TTS	1	+
chr7	128098371	128098471	NM_013332_HILPDA_TTS	0.996723	+
chr3	133309006	133309106	NM_001282763_CDV3_TTS	0.792195	+
chr2	198351310	198351410	NM_002156_HSPD1_TTS	0.936913	-
chr22	38879445	38879545	NM_006386_DDX17_TTS	0.935942	-
chr3	129033615	129033715	NM_006026_H1FX_TTS	1	-
chr15	79189974	79190074	NM_006791_MORF4L1_TTS	0.884283	+
chr5	159914336	159914436	NR_132748_MIR3142HG_TTS	0.924671	+
chr14	105225892	105225992	NM_006427_SIVA1_TTS	1	+
chr11	10818599	10818699	NM_001418_EIF4G2_TTS	0.994321	-
chr15	66791657	66791757	NM_000968_RPL4_TTS	0.997402	-
chr19	35838162	35838262	NM_001185099_CD22_TTS	0.947814	+
chr16	85840505	85840605	NM_001318802_COX4I1_TTS	0.98448	+
chr1	26802361	26802461	NM_005517_HMGN2_3' UTR	0.961167	+
chr1	115259538	115259638	NM_002524_NRAS_promoter-TSS	0.794049	-
chr1	154951624	154951724	NR_024163_CKS1B_TTS	0.996289	+
chr1	150547033	150547133	NR_104133_ADAMTSL4-AS1_promoter-TSS	0.998515	-
chr19	55899644	55899744	NR_106863_MIR6805_TTS	0.999342	+
chr19	46112658	46112758	NM_012155_EML2_TTS	0.994959	-
chr1	1190282	1190382	NM_058167_UBE2J2_3' UTR	0.981945	-
chr10	74035693	74035793	NM_019058_DDIT4_TTS	0.984623	+
chr20	62664351	62664451	NM_001348090_C20orf204_promoter-TSS	0.895346	+
chr16	31202823	31202923	NR_028388_FUS_non-coding	0.979286	+
chr11	63743914	63744014	NM_004074_COX8A_TTS	0.997977	+
chr3	121350247	121350347	NM_001292041_HCLS1_TTS	0.988699	-
chr18	19209097	19209197	NM_006938_SNRPD1_3' UTR	0.965027	+
chr2	85133699	85133799	NM_021103_TMSB10_TTS	0.99437	+
chr16	28950567	28950667	NM_001770_CD19_TTS	1	+
chr7	44873829	44873929	NM_012412_H2AFV_3' UTR	0.956766	-
chr6	64291261	64291361	NM_003463_PTP4A1_3' UTR	0.939327	+
chr21	35275758	35275858	NM_001697_ATP5PO_TTS	0.998622	-
chr2	101886677	101886777	NM_017546_CNOT11_TTS	0.992389	+
chr1	161128545	161128645	NM_001319847_USP21_promoter-TSS	1	+
chr20	32677239	32677339	NM_001316364_EIF2S2_3' UTR	0.945455	-
chr19	55741146	55741246	NM_173804_TMEM86B_promoter-TSS	0.997308	-
chr3	40503668	40503768	NM_003973_RPL14_3' UTR	0.973133	+
chr19	46190716	46190816	NM_177542_SNRPD2_TTS	0.999036	-
chr6	36655014	36655114	NM_001291549_CDKN1A_TTS	0.968223	+
chr20	34288802	34288902	NM_080748_ROMO1_TTS	1	+
chr6	41757532	41757632	NM_001134493_TOMM6_TTS	1	+
chr3	186796239	186796339	NM_001353916_ST6GAL1_TTS	0.657054	+
chr20	62153417	62153517	NM_024299_PPDPF_TTS	1	+
chr22	38284537	38284637	NM_001242923_EIF3L_3' UTR	0.990167	+
chr1	26227053	26227153	NM_005563_STMN1_3' UTR	0.857702	-
chr5	177023024	177023124	NM_017510_TMED9_3' UTR	0.998736	+
chr11	2418528	2418628	NM_004356_CD81_TTS	0.983346	+
chr14	102547384	102547484	NM_005348_HSP90AA1_3' UTR	0.801816	-
chr1	181059877	181059977	NM_016545_IER5_TTS	0.980673	+
chr19	2099488	2099588	NM_001039846_IZUMO4_TTS	1	+
chr21	30428649	30428749	NM_001282907_CCT8_TTS	0.99687	-
chr14	70238294	70238394	NM_001320214_SRSF5_3' UTR	0.650538	+
chr19	18288829	18288929	NM_006332_IFI30_TTS	0.99872	+
chr5	76987067	76987167	NM_004607_TBCA_3' UTR	0.903625	-
chr1	228286812	228286912	NM_001658_ARF1_TTS	0.994888	+
chr17	38154112	38154212	NM_002809_PSMD3_TTS	0.999199	+
chr13	29252239	29252339	NM_015932_POMP_3' UTR	0.995468	+
chr9	132649460	132649560	NM_015033_FNBP1_TTS	0.668729	-
chr2	27665022	27665122	NM_173853_KRTCAP3_promoter-TSS	0.996173	+
chr2	70316208	70316308	NM_006196_PCBP1_TTS	0.999538	+
chr7	26231467	26231567	NM_031243_HNRNPA2B1_3' UTR	0.852419	-
chr16	84599206	84599306	NM_021149_COTL1_TTS	0.956649	-
chr15	74701631	74701731	NM_003612_SEMA7A_TTS	0.985946	-
chr11	18429293	18429393	NR_028500_LDHA_non-coding	0.790751	+
chr17	73773540	73773640	NM_005324_H3F3B_3' UTR	0.553196	-
chr3	16357353	16357453	NM_015150_RFTN1_TTS	0.953241	-
chr18	47014857	47014957	NM_001199342_RPL17_TTS	0.999326	-
chr19	48885827	48885927	NM_006801_KDELR1_TTS	0.947464	-
chr19	4838348	4838448	NM_001164189_PLIN3_TTS	0.998905	-
chr2	85824604	85824704	NM_016494_RNF181_3' UTR	0.999152	+
chr5	72801219	72801319	NM_001207_BTF3_3' UTR	0.998021	+
chr11	93454935	93455035	NR_002569_SCARNA9_TTS	1	+
chr17	79214980	79215080	NM_001086521_NDUFAF8_TTS	0.999263	+
chr5	179041180	179041280	NM_005520_HNRNPH1_TTS	0.988825	-
chr10	5807185	5807285	NM_001494_GDI2_TTS	0.965265	-
chr11	64620206	64620306	NM_001282444_EHD1_TTS	0.768051	-
chr9	36211955	36212055	NR_132349_CLTA_TTS	0.988697	+
chr11	61556603	61556703	NM_014206_TMEM258_TTS	0.999021	-
chr1	206907526	206907626	NM_004759_MAPKAPK2_TTS	0.963478	+
chr11	62392301	62392401	NM_001278193_GANAB_TTS	0.931985	-
chr2	73480036	73480136	NM_001166285_CCT7_TTS	0.997791	+
chr19	17513750	17513850	NM_004335_BST2_TTS	0.997138	-
chr1	245016957	245017057	NR_132782_SNORA100_TTS	0.800607	-
chr1	161184082	161184182	NM_004106_FCER1G_promoter-TSS	0.999021	+
chr2	130948199	130948299	NM_025029_MZT2B_TTS	1	+
chr11	812533	812633	NR_002585_SNORA52_TTS	1	+
chr6	44218002	44218102	NM_007355_HSP90AB1_exon	0.100863	+
chr7	127231653	127231753	NM_001662_ARF5_TTS	1	+
chr19	34891145	34891245	NM_001289789_GPI_3' UTR	0.907553	+
chr11	65193899	65193999	NR_028272_NEAT1_TTS	0.829822	+
chr3	9848689	9848789	NM_005718_ARPC4_TTS	0.908462	+
chr8	27316805	27316905	NM_173174_PTK2B_TTS	0.868815	+
chr12	76441365	76441465	NM_001307924_NAP1L1_TTS	0.4816	-
chr5	141000443	141000543	NM_003883_HDAC3_TTS	0.999161	-
chr1	154128835	154128935	NR_103461_TPM3_non-coding	0.937799	-
chr17	76109000	76109100	NM_007267_TMC6_TTS	0.997873	-
chr19	50177072	50177172	NR_104200_BCL2L12_TTS	0.99261	+
chr11	118618475	118618575	NM_004397_DDX6_TTS	0.98983	-
chr12	112460693	112460793	NM_006817_ERP29_3' UTR	0.980211	+
chr16	89629748	89629848	NM_001243131_RPL13_3' UTR	0.16295	+
chr11	62482222	62482322	NM_001079559_HNRNPUL2_3' UTR	0.867788	-
chr9	19115760	19115860	NM_001122_PLIN2_TTS	0.782649	-
chr20	32441536	32441636	NM_176812_CHMP4B_3' UTR	0.74771	+
chr20	2442288	2442388	NM_198216_SNRPB_TTS	0.988527	-
chr1	111785960	111786060	NM_004000_CHI3L2_TTS	0.995064	+
chr4	103717128	103717228	NM_001300795_UBE2D3_3' UTR	0.614589	-
chr16	2570118	2570218	NM_001330449_AMDHD2_promoter-TSS	0.931659	+
chr2	202006222	202006322	NM_001127184_CFLAR_TTS	0.763537	+
chr17	26873725	26873825	NM_005148_UNC119_TTS	0.734757	-
chr17	75496574	75496674	NM_001113496_SEPTIN9_TTS	0.988995	+
chr2	217070051	217070151	NM_021141_XRCC5_3' UTR	0.82533	+
chr4	666226	666326	NM_007100_ATP5ME_TTS	0.998961	-
chr12	53435892	53435992	NM_001300821_EIF4B_TTS	0.813372	+
chr13	31033990	31034090	NM_001313893_HMGB1_3' UTR	0.505999	-
chr7	75046066	75046166	NM_001099415_POM121C_TTS	0.970573	-
chr4	71521259	71521359	NM_144646_JCHAIN_TTS	0.96181	-
chr12	49396056	49396156	NM_002733_PRKAG1_TTS	0.948127	-
chr19	39967206	39967306	NM_001130824_SUPT5H_TTS	0.968988	+
chr19	10501806	10501906	NM_007065_CDC37_TTS	0.992965	-
chr9	135973108	135973208	NM_001271775_RALGDS_TTS	0.99902	-
chr6	31698360	31698460	NM_013974_DDAH2_promoter-TSS	0.917595	-
chr3	53259666	53259766	NM_001064_TKT_TTS	0.971591	-
chr10	135175988	135176088	NM_004092_ECHS1_TTS	0.988743	-
chr21	26946546	26946646	NR_030784_MIR155_TTS	0.979079	+
chr6	44219817	44219917	NM_007355_HSP90AB1_exon	0.869234	+
chr6	30594070	30594170	NM_001190724_ATAT1_promoter-TSS	1	+
chr20	17922246	17922346	NM_152227_SNX5_TTS	0.806028	-
chr2	96808907	96809007	NM_004418_DUSP2_TTS	0.98277	-
chr16	56878577	56878677	NM_014669_NUP93_3' UTR	0.986962	+
chr1	6246279	6246379	NM_000983_RPL22_3' UTR	0.225881	-
chr14	100800126	100800226	NM_213646_WARS_TTS	0.901924	-
chr7	128505800	128505900	NM_001195150_ATP6V1FNB_promoter-TSS	1	+
chr12	118583290	118583390	NM_002567_PEBP1_TTS	0.989804	+
chr12	15094952	15095052	NM_001321420_ARHGDIB_TTS	0.994437	-
chr1	151239852	151239952	NM_002810_PSMD4_TTS	1	+
chr20	1349623	1349723	NM_001199786_FKBP1A_TTS	0.956612	-
chr17	38175353	38175453	NM_014815_MED24_TTS	1	-
chr1	45243361	45243461	NR_001456_SNORD38A_promoter-TSS	0.0525756	+
chr17	4862523	4862623	NM_004890_SPAG7_TTS	0.8612	-
chr7	55538307	55538407	NM_030796_VOPP1_TTS	0.847241	-
chr14	21679094	21679194	NM_004500_HNRNPC_3' UTR	0.750208	-
chr1	32670886	32670986	NM_018134_IQCC_promoter-TSS	1	+
chr14	102517028	102517128	NM_001376_DYNC1H1_TTS	0.947315	+
chr6	34741467	34741567	NR_029472_SNRPC_non-coding	0.997846	+
chr19	4090322	4090422	NM_030662_MAP2K2_TTS	0.994258	-
chr17	37077920	37078020	NR_073384_LASP1_TTS	0.993825	+
chr17	79890266	79890366	NM_001282281_PYCR1_TTS	1	-
chr7	54819949	54820049	NM_014302_SEC61G_TTS	0.97731	-
chr2	178084404	178084504	NR_138470_HNRNPA3_non-coding	0.777094	+
chr20	3204404	3204504	NM_001324238_ITPA_TTS	0.997936	+
chr22	37621310	37621410	NM_002872_RAC2_TTS	0.997813	-
chr12	4414419	4414519	NM_001759_CCND2_TTS	0.873966	+
chr5	130730265	130730365	NM_020240_CDC42SE2_TTS	0.910989	+
chr5	150409506	150409606	NM_001252393_TNIP1_TTS	0.906945	-
chr10	44284313	44284413	NR_002726_HNRNPA3P1_non-coding	0.980159	-
chr3	23961178	23961278	NM_001253379_RPL15_3' UTR	0.139956	+
chr17	26900134	26900234	NM_005165_ALDOC_TTS	0.943632	-
chr8	29194059	29194159	NM_001394_DUSP4_3' UTR	0.942517	-
chr5	137088307	137088407	NM_006805_HNRNPA0_3' UTR	0.826175	-
chr17	40276998	40277098	NM_201434_RAB5C_TTS	0.97633	-
chr21	44513067	44513167	NM_001320651_U2AF1L5_TTS	0.999066	-
chr6	31548337	31548437	NM_002341_LTB_TTS	1	-
chr16	28746819	28746919	NM_001099661_EIF3CL_3' UTR	0.981338	+
chr6	139364339	139364439	NM_021243_ABRACL_TTS	1	+
chr1	8045241	8045341	NM_001123377_PARK7_TTS	0.947738	+
chr19	994456	994556	NM_024100_WDR18_TTS	0.91609	+
chr16	67968408	67968508	NM_002801_PSMB10_TTS	1	-
chr14	102378860	102378960	NM_178587_PPP2R5C_TTS	0.844987	+
chr9	128729553	128729653	NR_024122_PBX3_TTS	0.899764	+
chr4	1746795	1746895	NM_006342_TACC3_TTS	0.990311	+
chr4	83345777	83345877	NR_003249_HNRNPDL_non-coding	0.670431	-
chr11	65622286	65622386	NM_005507_CFL1_TTS	1	-
chr4	119200877	119200977	NR_003584_SNHG8_TTS	0.995477	+
chr6	32827258	32827358	NM_002800_PSMB9_3' UTR	0.947985	+
chr14	105955028	105955128	NM_001311_CRIP1_TTS	1	+
chr9	127113636	127113736	NM_014397_NEK6_3' UTR	0.890304	+
chr14	50085409	50085509	NM_001001_RPL36AL_TTS	1	-
chr10	71161535	71161635	NM_001322366_HK1_TTS	0.991239	+
chr7	6443498	6443598	NM_018890_RAC1_TTS	0.869285	+
chr2	232319460	232319560	NM_005381_NCL_TTS	0.80397	-
chr7	139246317	139246417	NM_022740_HIPK2_TTS	0.888146	-
chr20	391307	391407	NM_001323960_RBCK1_TTS	0.949267	+
chr21	45565492	45565592	NR_135220_GATD3A_TTS	0.958242	+
chr22	39257469	39257569	NM_001303494_CBX6_TTS	0.981272	-
chr22	24968005	24968105	NR_103819_SNRPD3_non-coding	0.969417	+
chr17	30818173	30818273	NM_003885_CDK5R1_TTS	0.998782	+
chr16	67263294	67263394	NM_001318202_FHOD1_TTS	1	-
chr4	109588874	109588974	NM_001267818_OSTC_TTS	0.82543	+
chr14	52471318	52471418	NM_016039_RTRAF_TTS	0.99333	+
chr1	949817	949917	NM_005101_ISG15_TTS	1	+
chr12	10851685	10851785	NM_001145426_YBX3_TTS	0.98599	-
chr1	228682570	228682670	NM_001010858_RNF187_3' UTR	0.990267	+
chr1	39500194	39500294	NM_004552_NDUFS5_TTS	0.990595	+
chr19	3053158	3053258	NM_001130_TLE5_3' UTR	0.870841	-
chr13	45911007	45911107	NR_145985_SNORA31B_promoter-TSS	0.0573694	-
chr5	126172610	126172710	NM_001198557_LMNB1_TTS	0.952197	+
chr3	152183468	152183568	NM_207295_MBNL1_TTS	0.863659	+
chr8	20079105	20079205	NM_001693_ATP6V1B2_TTS	0.988959	+
chr8	130853718	130853818	NM_001353242_FAM49B_3' UTR	0.989052	-
chr3	127790425	127790525	NM_013336_SEC61A1_TTS	0.943526	+
chr12	124808958	124809058	NM_006312_NCOR2_TTS	0.947384	-
chr19	50437092	50437192	NM_001290746_ATF5_TTS	0.884063	+
chr6	411341	411441	NM_002460_IRF4_TTS	0.749613	+
chr7	150773711	150773811	NM_006712_FASTK_TTS	0.723472	-
chr19	2037470	2037570	NM_017572_MKNK2_TTS	0.930128	-
chr15	85212962	85213062	NR_073518_SEC11A_non-coding	0.89859	-
chr10	73576056	73576156	NM_001042466_PSAP_TTS	0.983046	-
chr1	156107556	156107656	NM_001282624_LMNA_TTS	0.71894	+
chr15	72491370	72491470	NM_001206798_PKM_TTS	0.837279	-
chr22	29190546	29190646	NM_005080_XBP1_TTS	0.945711	-
chr11	71713911	71714011	NR_104476_NUMA1_TTS	0.994369	-
chr6	30461875	30461975	NM_005516_HLA-E_TTS	0.771431	+
chr17	61909440	61909540	NM_001330440_SMARCD2_TTS	0.998748	-
chr17	34610314	34610414	NM_001001437_CCL3L3_Intergenic	0.992922	-
chr17	34623845	34623945	NM_021006_CCL3L1_TTS	0.499305	-
chr17	34522271	34522371	NM_021006_CCL3L1_TTS	0.499151	-
chr12	13028812	13028912	NR_003932_RPL13AP20_non-coding	0.99593	+
chr6	30644168	30644268	NM_133471_PPP1R18_TTS	0.828042	-
chr3	119388372	119388472	NM_005694_COX17_TTS	0.995542	-
chr19	6368815	6368915	NM_006012_CLPP_TTS	0.998944	+
chr11	57093460	57093560	NM_003146_SSRP1_TTS	0.979005	-
chr20	46285519	46285619	NM_006534_NCOA3_TTS	0.89317	+
chr1	28564509	28564609	NM_178191_ATP5IF1_TTS	0.978202	+
chr11	315173	315273	NM_003641_IFITM1_TTS	0.993112	+
chr2	74753776	74753876	NM_133637_DQX1_promoter-TSS	0.998467	-
chr11	34122604	34122704	NM_005898_CAPRIN1_3' UTR	0.840786	+
chr12	120881765	120881865	NM_016399_TRIAP1_TTS	1	-
chr19	39127494	39127594	NM_001308393_EIF3K_TTS	0.997473	+
chr1	85391267	85391367	NM_001330647_MCOLN2_TTS	0.868907	-
chr6	159186776	159186876	NM_003379_EZR_TTS	0.882524	-
chr12	21788276	21788376	NM_001174097_LDHB_TTS	0.79059	-
chr5	150560614	150560714	NM_015621_CCDC69_TTS	0.962534	-
chr1	160724506	160724606	NM_021181_SLAMF7_TTS	0.854643	+
chr2	127454144	127454244	NM_016815_GYPC_TTS	0.967223	+
chr15	76508633	76508733	NM_001127716_ETFA_TTS	0.97319	-
chr3	184053039	184053139	NM_001171093_FAM131A_promoter-TSS	0.95017	+
chr3	10168501	10168601	NM_018462_BRK1_3' UTR	0.97254	+
chr17	79801035	79801135	NM_000918_P4HB_TTS	0.979132	-
chr1	173833040	173833140	NR_003938_SNORD81_TTS	0.992877	-
chr2	234116448	234116548	NM_005541_INPP5D_TTS	0.958917	+
chr21	26947378	26947478	NR_001458_MIR155HG_TTS	0.932552	+
chr20	47905693	47905793	NR_003606_ZFAS1_TTS	0.97951	+
chr16	11018618	11018718	NR_104444_CIITA_non-coding	0.975567	+
chr20	44445492	44445592	NM_181799_UBE2C_TTS	1	+
chr7	135611508	135611608	NM_145808_MTPN_TTS	0.997482	-
chr1	161007421	161007521	NM_001113207_TSTD1_TTS	1	-
chr2	88856261	88856361	NM_004836_EIF2AK3_TTS	0.938635	-
chr12	98995386	98995486	NM_213611_SLC25A3_3' UTR	0.987594	+
chr1	43167923	43168023	NR_132737_YBX1_non-coding	0.810145	+
chr4	77968310	77968410	NM_001348140_CCNI_TTS	0.964097	-
chr19	41930808	41930908	NM_001164783_BCKDHA_TTS	0.997165	+
chr8	109213972	109214072	NM_001568_EIF3E_TTS	0.914381	-
chr17	56080855	56080955	NR_034041_SRSF1_non-coding	0.901076	-
chr21	33040894	33040994	NM_000454_SOD1_3' UTR	0.825115	+
chr19	10444454	10444554	NM_133452_RAVER1_promoter-TSS	0.998994	-
chr2	20232412	20232512	NM_014713_LAPTM4A_TTS	0.99882	-
chr3	120321073	120321173	NM_001168331_NDUFB4_3' UTR	0.976402	+
chr20	49493614	49493714	NM_017843_BCAS4_TTS	0.983008	+
chr19	35770624	35770724	NM_001321150_USF2_TTS	0.975411	+
chr20	57570241	57570341	NM_001336_CTSZ_TTS	0.968398	-
chr2	10923984	10924084	NM_001282706_PDIA6_3' UTR	0.875166	-
chr1	198704281	198704381	NM_002838_PTPRC_exon	0.843552	+
chr22	32894715	32894815	NM_001257990_FBXO7_TTS	0.986405	+
chr16	89977692	89977792	NM_014972_TCF25_TTS	0.983461	+
chr11	58922409	58922509	NM_001312910_FAM111A_TTS	0.980557	+
chr14	73960005	73960105	NM_024644_RIOX1_TTS	0.998687	+
chr14	77935714	77935814	NM_001321441_AHSA1_TTS	0.993331	+
chr11	60658198	60658298	NM_014502_PRPF19_3' UTR	0.997052	-
chr22	29723847	29723947	NM_001127_AP1B1_3' UTR	1	-
chr6	75947503	75947603	NR_029466_COX7A2_non-coding	1	-
chr19	2478156	2478256	NM_015675_GADD45B_TTS	1	+
chr19	44111610	44111710	NM_182498_ZNF428_3' UTR	0.991464	-
chr22	35790099	35790199	NM_002133_HMOX1_TTS	1	+
chr17	34432906	34433006	NM_002984_CCL4_TTS	1	+
chr1	156711902	156712002	NM_001319186_HDGF_TTS	0.941842	-
chr12	110872702	110872802	NM_001278556_ARPC3_TTS	0.990402	-
chr3	47627381	47627481	NM_003074_SMARCC1_TTS	0.840154	-
chr19	1273069	1273169	NM_001280_CIRBP_TTS	0.929424	+
chr22	38075707	38075807	NM_002305_LGALS1_TTS	0.996695	+
chr19	56185981	56186081	NM_001130072_EPN1_promoter-TSS	0.903154	+
chr1	45117295	45117395	NM_001319956_RNF220_TTS	0.949538	+
chr12	54678932	54679032	NM_031157_HNRNPA1_TTS	0.764652	+
chr3	128533541	128533641	NM_004637_RAB7A_TTS	0.842531	+
chr19	12778885	12778985	NM_016145_WDR83OS_TTS	1	-
chr9	131018108	131018208	NM_004486_GOLGA2_TTS	0.972434	-
chr11	84730225	84730325	NM_001351274_DLG2_intron	0.995425	-
chr15	63246629	63246729	NM_001018006_TPM1_Intergenic	0.994606	+
chr4	83274987	83275087	NM_002138_HNRNPD_3' UTR	0.807098	-
chr2	98264556	98264656	NM_001862_COX5B_TTS	0.99681	+
chr11	63971919	63972019	NM_001282653_STIP1_TTS	0.987836	+
chr6	107018228	107018328	NM_001624_CRYBG1_TTS	0.936112	+
chr20	60711784	60711884	NM_002792_PSMA7_TTS	0.990534	-
chr11	35250917	35251017	NM_001202555_CD44_3' UTR	0.718039	+
chr7	114658693	114658793	NM_001166345_MDFIC_3' UTR	0.72218	+
chr8	117858174	117858274	NM_006265_RAD21_TTS	0.828225	-
chr2	85809054	85809154	NM_003761_VAMP8_TTS	1	+
chr6	34555067	34555167	NM_022758_ILRUN_TTS	0.88158	-
chr17	7417829	7417929	NM_000937_POLR2A_TTS	0.975229	+
chr1	154248249	154248349	NM_006118_HAX1_TTS	1	+
chr5	1816063	1816163	NM_004553_NDUFS6_TTS	0.998493	+
chr11	252884	252984	NM_175932_PSMD13_TTS	0.99571	+
chr2	215712133	215712233	NR_145773_SNORA70I_TTS	1	+
chr10	71962594	71962694	NM_021129_PPA1_TTS	0.988702	-
chr12	120899473	120899573	NM_003769_SRSF9_TTS	0.994461	-
chr9	35099892	35099992	NM_013442_STOML2_3' UTR	0.988785	-
chr17	40463858	40463958	NM_001288718_STAT5A_TTS	0.903079	+
chr12	104341604	104341704	NM_003299_HSP90B1_TTS	0.58645	+
chr9	139756570	139756670	NM_001281298_EDF1_TTS	0.972315	-
chr3	13357737	13357837	NM_024923_NUP210_TTS	0.920229	-
chr10	75539910	75540010	NM_203298_CHCHD1_Intergenic	0.762267	+
chr19	12810009	12810109	NM_013433_TNPO2_TTS	0.997491	-
chr6	32812986	32813086	NM_004159_PSMB8_promoter-TSS	0.528209	-
chr11	64532079	64532179	NM_201995_SF1_TTS	0.960112	-
chr12	123899936	123900036	NR_130703_RILPL2_non-coding	0.967533	-
chr19	47112461	47112561	NM_005184_CALM3_3' UTR	0.99868	+
chr17	73774331	73774431	NM_005324_H3F3B_3' UTR	0.287374	-
chr6	114182880	114182980	NM_002356_MARCKS_3' UTR	0.774237	+
chr17	42269174	42269274	NM_001098833_ATXN7L3_TTS	0.998076	-
chr11	65180894	65180994	NM_031904_FRMD8_TTS	0.992235	+
chr1	11084000	11084100	NM_007375_TARDBP_3' UTR	0.778951	+
chr21	46305868	46305968	NM_001127491_ITGB2_TTS	0.986228	-
chr3	186618286	186618386	NM_173216_ST6GAL1_Intergenic	0.296887	+
chr10	103541083	103541183	NM_001206389_FGF8_promoter-TSS	1	-
chr19	48618703	48618803	NR_110296_LIG1_TTS	0.994605	-
chr19	36149583	36149683	NM_001863_COX6B1_TTS	1	+
chr4	177253294	177253394	NM_021928_SPCS3_TTS	0.881574	+
chr7	100305017	100305117	NM_005837_POP7_TTS	1	+
chr1	75171174	75171274	NM_001134759_CRYZ_TTS	0.942988	-
chr20	42345025	42345125	NM_002466_MYBL2_TTS	0.993479	+
chr16	89629597	89629697	NM_001243131_RPL13_3' UTR	0.139574	+
chr2	54896711	54896811	NM_003128_SPTBN1_3' UTR	0.0757911	+
chr15	64657783	64657883	NR_109934_PCLAF_non-coding	0.970609	-
chr9	131457713	131457813	NM_003011_SET_3' UTR	0.531801	+
chr19	46030145	46030245	NM_003370_VASP_TTS	0.979807	+
chr20	42698152	42698252	NM_032883_TOX2_TTS	0.987081	+
chr6	41651717	41651817	NM_007162_TFEB_TTS	0.956195	-
chr1	153931583	153931683	NM_181715_CRTC2_promoter-TSS	0.971868	-
chr21	45193831	45193931	NM_000100_CSTB_3' UTR	0.987762	-
chr11	118914898	118914998	NM_001130991_HYOU1_TTS	0.987073	-
chr1	54433739	54433839	NM_052940_LRRC42_TTS	0.993715	+
chr1	991398	991498	NM_001305275_AGRN_TTS	1	+
chr2	63834228	63834328	NM_001199111_MDH1_TTS	0.992724	+
chr1	46083820	46083920	NM_001195193_NASP_3' UTR	0.766541	+
chr8	61850156	61850256	NR_034003_LOC100130298_Intergenic	0.983521	-
chr1	44443866	44443966	NM_003780_B4GALT2_promoter-TSS	0.996384	+
chr17	7146913	7147013	NM_015343_CTDNEP1_TTS	0.760688	-
chr13	31035030	31035130	NM_001313893_HMGB1_3' UTR	0.352927	-
chr8	56923840	56923940	NM_002350_LYN_3' UTR	0.737092	+
chr19	47278142	47278242	NM_001145145_SLC1A5_TTS	0.988859	-
chr7	43906156	43906256	NM_032014_MRPS24_TTS	1	-
chr14	24612574	24612674	NR_106990_MIR7703_TTS	1	-
chr3	122128746	122128846	NM_014367_FAM162A_3' UTR	0.977428	+
chr15	75212619	75212719	NM_004255_COX5A_TTS	0.952594	-
chr6	36570459	36570559	NR_036610_SRSF3_non-coding	0.643112	+
chr11	309295	309395	NM_006435_IFITM2_TTS	1	+
chr21	45747155	45747255	NM_002626_PFKL_TTS	1	+
chr14	24686065	24686165	NM_138476_MDP1_promoter-TSS	1	-
chr6	32808495	32808595	NM_148919_PSMB8_TTS	0.470752	-
chr6	26599276	26599376	NM_013375_ABT1_3' UTR	0.982425	+
chr12	129277740	129277840	NM_145648_SLC15A4_TTS	0.912385	-
chr5	67597547	67597647	NM_181524_PIK3R1_TTS	0.953309	+
chr1	67878549	67878649	NM_015640_SERBP1_3' UTR	0.473591	-
chr5	172461795	172461895	NM_003945_ATP6V0E1_TTS	0.97864	+
chr14	70238621	70238721	NM_001320214_SRSF5_TTS	0.229938	+
chr1	35641982	35642082	NR_136702_SFPQ_TTS	0.506772	-
chr15	25223629	25223729	NR_146177_SNHG14_non-coding	0.955145	+
chr12	105765195	105765295	NM_001145199_C12orf75_TTS	0.835586	+
chr19	48287839	48287939	NM_003009_SELENOW_TTS	1	+
chr9	140138059	140138159	NM_006088_TUBB4B_TTS	1	+
chr10	96997327	96997427	NM_020992_PDLIM1_TTS	0.996629	-
chr6	32971962	32972062	NM_002119_HLA-DOA_TTS	0.956089	-
chr9	33917888	33917988	NM_017811_UBE2R2_3' UTR	0.808381	+
chr3	122293947	122294047	NM_138287_DTX3L_TTS	0.966988	+
chr17	46200005	46200105	NM_013323_SNX11_TTS	0.958172	+
chr17	62495740	62495840	NM_001320596_DDX5_3' UTR	0.856928	-
chr14	23495065	23495165	NM_002797_PSMB5_TTS	0.997735	-
chr1	226259602	226259702	NR_002315_H3F3AP4_TTS	0.79695	+
chr3	52574441	52574541	NM_001124767_SMIM4_TTS	0.992314	+
chr6	167343004	167343104	NM_003730_RNASET2_TTS	0.853426	-
chr6	30693097	30693197	NM_001293214_TUBB_TTS	0.0830883	+
chr14	23795272	23795372	NM_004643_PABPN1_TTS	1	+
chr11	111223983	111224083	NM_006235_POU2AF1_3' UTR	0.466608	-
chr7	4831287	4831387	NM_014855_AP5Z1_3' UTR	0.991854	+
chr15	80253233	80253333	NM_004049_BCL2A1_TTS	0.98619	-
chr17	73132080	73132180	NR_109933_JPT1_non-coding	0.707698	-
chr4	38139148	38139248	NM_001253914_TBC1D1_3' UTR	0.939795	+
chr22	50637924	50638024	NM_001320484_TRABD_TTS	0.990702	+
chr1	206762506	206762606	NM_182664_RASSF5_TTS	0.985141	+
chr12	76439951	76440051	NM_001330232_NAP1L1_3' UTR	0.209524	-
chr20	2815963	2816063	NM_001271168_PCED1A_TTS	0.992104	-
chr11	62619461	62619561	NR_000008_SNORD22_TTS	0.975654	-
chr18	43664114	43664214	NM_004046_ATP5F1A_TTS	0.949094	-
chr17	38710024	38710124	NM_001838_CCR7_TTS	0.957386	-
chr6	170844205	170844305	NM_002793_PSMB1_TTS	0.99536	-
chr11	77327197	77327297	NM_001311202_CLNS1A_TTS	0.922885	-
chr1	154554538	154554638	NM_001193495_ADAR_TTS	0.923522	-
chr12	57031961	57032061	NM_001686_ATP5F1B_TTS	1	-
chr19	5894686	5894786	NM_175614_NDUFA11_TTS	1	-
chr2	85545152	85545252	NM_001206844_TGOLN2_TTS	0.93333	-
chr3	170584055	170584155	NR_135259_RPL22L1_non-coding	1	-
chr15	75931429	75931529	NM_018285_IMP3_TTS	1	-
chr1	150280683	150280783	NM_031901_MRPS21_3' UTR	0.944957	+
chr12	6688016	6688116	NM_001297553_CHD4_exon	0.598049	-
chr11	2965664	2965764	NM_005969_NAP1L4_TTS	0.887836	-
chr12	121014590	121014690	NM_001330474_RNF10_3' UTR	0.952327	+
chr19	41271193	41271293	NM_004596_SNRPA_TTS	0.984533	+
chr17	5336099	5336199	NM_001212_C1QBP_TTS	0.987675	-
chr17	54965271	54965371	NM_005082_TRIM25_TTS	0.913641	-
chr19	47341424	47341524	NM_001301076_AP2S1_TTS	0.997056	-
chr1	32509379	32509479	NM_001271878_KHDRBS1_TTS	0.917486	+
chr9	15464067	15464167	NM_001128217_PSIP1_TTS	0.547294	-
chr19	39819000	39819100	NM_001301008_GMFG_TTS	1	-
chr19	15562438	15562538	NM_022904_RASAL3_TTS	0.997839	-
chr11	4114338	4114438	NM_001277962_STIM1_TTS	0.967347	+
chr11	65486976	65487076	NM_001206833_KAT5_TTS	1	+
chr19	16302755	16302855	NM_014077_FAM32A_TTS	0.859491	+
chr14	21819634	21819734	NM_007192_SUPT16H_TTS	0.566477	-
chr8	145152327	145152427	NM_001916_CYC1_TTS	1	+
chr1	234742495	234742595	NM_182972_IRF2BP2_3' UTR	0.838426	-
chr11	72540582	72540682	NM_033388_ATG16L2_TTS	0.987396	+
chr12	53840321	53840421	NM_018457_PRR13_TTS	0.894554	+
chr1	3696784	3696884	NM_020710_LRRC47_TTS	0.996444	-
chr16	28854109	28854209	NM_003321_TUFM_3' UTR	0.992587	-
chr11	62557617	62557717	NR_106806_MIR6748_TTS	1	+
chr10	50190900	50191000	NM_020945_WDFY4_TTS	0.840127	+
chr2	230631930	230632030	NM_001348318_TRIP12_3' UTR	0.767491	-
chr21	40714242	40714342	NM_004965_HMGN1_TTS	0.985352	-
chr7	45115950	45116050	NM_001167934_CCM2_TTS	0.960079	+
chr6	86386798	86386898	NR_002743_SNORD50A_TTS	0.970723	-
chr19	46318706	46318806	NM_030785_RSPH6A_promoter-TSS	0.997906	-
chr9	140167897	140167997	NM_015456_NELFB_TTS	0.992272	+
chr1	55315301	55315401	NM_014762_DHCR24_TTS	0.998644	-
chr14	106388428	106388528	NR_026800_FAM30A_non-coding	0.798484	+
chr11	47640263	47640363	NM_001317231_MTCH2_3' UTR	0.95194	-
chr17	8782234	8782334	NM_001142633_PIK3R5_TTS	0.986591	-
chr22	24936410	24936510	NM_001284254_GUCD1_TTS	0.996849	-
chr19	45666188	45666288	NM_024108_TRAPPC6A_TTS	1	-
chr20	39753024	39753124	NM_003286_TOP1_TTS	0.929103	+
chr3	96070186	96070286	NR_107027_MIR8060_Intergenic	1	+
chr10	102124482	102124582	NM_005063_SCD_TTS	0.812894	+
chr12	49329987	49330087	NM_001659_ARF3_TTS	0.938516	-
chr14	24759806	24759906	NM_001136050_DHRS1_TTS	0.996916	-
chr19	34960696	34960796	NM_005499_UBA2_TTS	0.975576	+
chr19	1435580	1435680	NM_018959_DAZAP1_TTS	0.514577	+
chr17	38328325	38328425	NM_007359_CASC3_TTS	0.979037	+
chr22	30729702	30729802	NM_005877_SF3A1_3' UTR	0.703434	-
chr8	125562120	125562220	NM_001311168_NDUFB9_TTS	0.913046	+
chr19	9940692	9940792	NM_024292_UBL5_TTS	1	+
chr7	123181084	123181184	NR_104169_NDUFA5_non-coding	0.874831	-
chr17	45823386	45823486	NM_013351_TBX21_TTS	0.997652	+
chr20	44758056	44758156	NR_126502_CD40_non-coding	0.844432	+
chr9	91992151	91992251	NM_006378_SEMA4D_TTS	0.857255	-
chr6	32520504	32520604	NR_001298_HLA-DRB6_TTS	0.996178	-
chr21	47655048	47655148	NM_003906_MCM3AP_TTS	0.952802	-
chr12	53585105	53585205	NR_104181_ITGB7_TTS	1	-
chr19	3578979	3579079	NM_006339_HMG20B_TTS	0.99629	+
chr11	111222977	111223077	NM_006235_POU2AF1_TTS	0.417787	-
chr1	78409741	78409841	NR_146540_FUBP1_TTS	0.530326	-
chr11	840203	840303	NM_021128_POLR2L_3' UTR	1	-
chr7	141450157	141450257	NM_001256513_SSBP1_TTS	0.940462	+
chr16	1375253	1375353	NM_003345_UBE2I_3' UTR	0.900127	+
chr17	80036215	80036315	NM_004104_FASN_TTS	1	-
chr7	97481443	97481543	NM_001178076_ASNS_TTS	0.998459	-
chr20	44054784	44054884	NR_047693_PIGT_TTS	1	+
chr3	127341176	127341276	NM_004526_MCM2_TTS	1	+
chr2	47387305	47387405	NM_001305624_CALM2_3' UTR	0.962689	-
chr17	73163826	73163926	NM_006937_SUMO2_TTS	0.898716	-
chr19	8553894	8553994	NM_031203_HNRNPM_TTS	0.899716	+
chr11	1913392	1913492	NM_002339_LSP1_TTS	0.982206	+
chr11	62609176	62609276	NM_018093_WDR74_Intergenic	1	-
chr19	39327029	39327129	NM_001533_HNRNPL_TTS	0.98555	-
chr7	127732558	127732658	NM_014390_SND1_TTS	0.951934	+
chr6	42712235	42712335	NM_003192_TBCC_TTS	0.950288	-
chr17	80197263	80197363	NM_001206950_SLC16A3_TTS	1	+
chr19	36038328	36038428	NM_032635_TMEM147_TTS	1	+
chr15	90627213	90627313	NM_002168_IDH2_TTS	0.991972	-
chr16	8987350	8987450	NR_135826_USP7_non-coding	0.2776	-
chr14	96176395	96176495	NR_049726_TCL1A_non-coding	0.994077	-
chr10	43881468	43881568	NM_001098206_HNRNPF_3' UTR	0.731655	-
chr1	155290356	155290456	NM_001105204_RUSC1_promoter-TSS	0.904196	+
chr22	43559147	43559247	NR_046308_TSPO_TTS	1	+
chr21	34809726	34809826	NM_005534_IFNGR2_TTS	0.955502	+
chr17	76670131	76670231	NM_004762_CYTH1_TTS	0.820986	-
chr11	67165652	67165752	NM_002708_PPP1CA_TTS	1	-
chr20	49201197	49201297	NM_001278618_PTPN1_TTS	0.910111	+
chr17	56566895	56566995	NM_004687_MTMR4_TTS	0.969108	-
chr8	65496087	65496187	NM_152414_BHLHE22_TTS	0.880115	+
chr6	32902408	32902508	NM_002118_HLA-DMB_TTS	0.957817	-
chr17	7815423	7815523	NM_001005271_CHD3_3' UTR	0.70335	+
chr17	27076996	27077096	NM_004295_TRAF4_3' UTR	0.885365	+
chr11	65273837	65273937	NR_144569_MASCRNA_TTS	0.949948	+
chr3	15093716	15093816	NR_135246_MRPS25_non-coding	0.833968	-
chr12	46312916	46313016	NM_004719_SCAF11_TTS	0.883326	-
chr14	77490888	77490988	NM_024496_IRF2BPL_TTS	0.950049	-
chr7	72717222	72717322	NM_001168347_NSUN5_3' UTR	0.920353	-
chr19	49379217	49379317	NM_014330_PPP1R15A_TTS	0.899099	+
chr19	19740284	19740384	NM_001288999_GMIP_TTS	0.998318	-
chr17	38544777	38544877	NM_001067_TOP2A_TTS	0.961905	-
chr16	8985953	8986053	NM_003470_USP7_TTS	0.297616	-
chr16	66836783	66836883	NM_001286500_NAE1_TTS	0.989331	-
chr1	46505814	46505914	NM_001303429_PIK3R3_TTS	0.959154	-
chr1	249104647	249104747	NM_001322462_SH3BP5L_TTS	0.997521	-
chr5	56558809	56558909	NM_001127236_GPBP1_3' UTR	0.891699	+
chr2	27604062	27604162	NM_001201459_ZNF513_promoter-TSS	0.944581	-
chr16	15131711	15131811	NM_001270766_NTAN1_TTS	1	-
chr11	66203306	66203406	NR_120588_MRPL11_non-coding	1	-
chr10	98280432	98280532	NM_020123_TM9SF3_3' UTR	0.648335	-
chr9	110093073	110093173	NM_001244713_RAD23B_3' UTR	0.577065	+
chr8	38710445	38710545	NM_001352804_TACC1_TTS	0.447806	+
chr17	28575221	28575321	NM_000386_BLMH_TTS	0.997958	-
chr1	23884417	23884517	NM_002167_ID3_TTS	0.989647	-
chr3	48485349	48485449	NR_137639_TMA7_non-coding	0.827369	+
chr1	53692598	53692698	NM_002370_MAGOH_TTS	0.992071	-
chr6	32916394	32916494	NM_006120_HLA-DMA_TTS	0.996651	-
chr9	113006300	113006400	NM_001244938_TXN_3' UTR	0.979162	-
chr5	159855647	159855747	NM_001282382_PTTG1_TTS	1	+
chr17	66528808	66528908	NM_002734_PRKAR1A_3' UTR	0.86001	+
chr9	140176992	140177092	NM_017723_TOR4A_TTS	1	+
chr1	11114649	11114749	NM_003132_SRM_TTS	1	-
chr19	47713347	47713447	NR_027280_SAE1_non-coding	0.919017	+
chr20	61445251	61445351	NM_007346_OGFR_TTS	1	+
chr14	100610472	100610572	NM_016337_EVL_TTS	0.835671	+
chr17	57772031	57772131	NM_004859_CLTC_3' UTR	0.0641979	+
chr5	68710526	68710626	NM_001244734_MARVELD2_promoter-TSS	0.983563	+
chr1	35649203	35649303	NM_005066_SFPQ_TTS	0.367318	-
chr5	150648707	150648807	NM_001167607_GM2A_3' UTR	0.870828	+
chr2	9724100	9724200	NM_006826_YWHAQ_TTS	0.526229	-
chr16	1399241	1399341	NM_001001410_TSR3_TTS	1	-
chr14	53194613	53194713	NM_002806_PSMC6_TTS	0.962482	+
chr17	79825595	79825695	NM_001301242_ARHGDIA_TTS	0.960694	-
chr20	34326895	34326995	NR_136587_RBM39_non-coding	0.0524163	-
chr2	132279046	132279146	NR_026922_LOC150776_TTS	1	+
chr10	133781868	133781968	NM_004052_BNIP3_3' UTR	0.657019	-
chr2	219461053	219461153	NM_001271634_CNOT9_TTS	0.904046	+
chr8	42263313	42263413	NM_001135694_VDAC3_TTS	0.974372	+
chr17	34540172	34540272	NR_111969_CCL4L1_TTS	0.499996	+
chr17	34641738	34641838	NR_111969_CCL4L1_TTS	0.500004	+
chr1	161684041	161684141	NM_001184873_FCRLA_TTS	0.932953	+
chr1	31206279	31206379	NM_006762_LAPTM5_3' UTR	0.0742151	-
chr15	89175412	89175512	NM_022767_AEN_TTS	0.993293	+
chr2	206935981	206936081	NM_017759_INO80D_intron	0.921895	-
chr10	43326749	43326849	NM_014753_BMS1_3' UTR	0.844584	+
chr19	10800424	10800524	NM_012218_ILF3_3' UTR	0.649663	+
chr14	74946644	74946744	NR_039858_MIR4709_TTS	0.994768	-
chr9	131152912	131153012	NR_049743_URM1_non-coding	0.987916	+
chr1	52882596	52882696	NM_032864_PRPF38A_3' UTR	0.804921	+
chr15	50852489	50852589	NR_149153_TRPM7_non-coding	0.933545	-
chr11	62443973	62444073	NM_001286077_UBXN1_TTS	0.764527	-
chr20	61576892	61576992	NM_017896_GID8_3' UTR	0.886336	+
chr22	42303211	42303311	NM_004599_SREBF2_TTS	0.496188	+
chr13	31710765	31710865	NM_001286504_HSPH1_3' UTR	0.819446	-
chr6	32152510	32152610	NM_001206932_AGER_promoter-TSS	0.973652	-
chr17	7494548	7494648	NM_004860_FXR2_TTS	1	-
chr17	40127091	40127191	NM_001330216_CNP_3' UTR	0.994398	+
chr3	156257935	156258035	NM_001308197_SSR3_3' UTR	0.464727	-
chr9	139834888	139834988	NM_018998_FBXW5_TTS	1	-
chr2	65498285	65498385	NM_005722_ACTR2_TTS	0.855823	+
chr9	37436890	37436990	NM_012203_GRHPR_TTS	0.952323	+
chr6	31542000	31542100	NM_000595_LTA_TTS	0.981615	+
chr3	195776156	195776256	NM_001128148_TFRC_TTS	0.913088	-
chr7	87835606	87835706	NM_198901_SRI_3' UTR	0.930124	-
chr1	226548704	226548804	NM_001618_PARP1_3' UTR	0.616455	-
chr17	61775166	61775266	NM_030576_LIMD2_3' UTR	0.994868	-
chr9	139006433	139006533	NM_152833_TMEM250_TTS	0.968564	-
chr14	90738868	90738968	NM_002802_PSMC1_TTS	0.812829	+
chr1	155629246	155629346	NM_139121_YY1AP1_TTS	0.989429	-
chr3	47893050	47893150	NM_002375_MAP4_3' UTR	0.644419	-
chr9	136228341	136228441	NM_001280789_SURF4_TTS	0.874367	-
chr19	2514451	2514551	NM_052847_GNG7_3' UTR	0.702906	-
chr16	75691229	75691329	NR_144545_TERF2IP_TTS	0.798235	+
chr12	112846223	112846323	NM_001320141_RPL6_exon	0.0715163	-
chr7	140705963	140706063	NM_053035_MRPS33_TTS	0.99829	-
chr3	49394611	49394711	NM_001329455_GPX1_TTS	0.172979	-
chr1	29096186	29096286	NM_001173128_YTHDF2_TTS	0.858241	+
chr16	23592335	23592435	NM_005003_NDUFAB1_TTS	1	-
chr1	31907424	31907524	NM_018565_SERINC2_TTS	0.991805	+
chr2	239079044	239079144	NM_030768_ILKAP_TTS	0.947055	-
chr2	219118970	219119070	NM_152862_ARPC2_TTS	0.941346	+
chr15	75137196	75137296	NM_001320778_SCAMP2_3' UTR	0.996916	-
chr22	35820394	35820494	NM_006739_MCM5_TTS	0.978508	+
chr16	75611678	75611778	NM_007285_GABARAPL2_TTS	0.932651	+
chr10	74766982	74767082	NM_001142595_P4HA1_TTS	0.81197	-
chr7	30536239	30536339	NR_037669_GGCT_TTS	0.912162	-
chr2	158271531	158271631	NM_004288_CYTIP_3' UTR	0.729313	-
chr8	17924273	17924373	NM_177924_ASAH1_intron	0.762707	-
chr16	29831334	29831434	NM_017458_MVP_promoter-TSS	0.718278	+
chr19	45263200	45263300	NM_005178_BCL3_TTS	1	+
chr14	69254379	69254479	NM_004926_ZFP36L1_TTS	0.949046	-
chr11	85989678	85989778	NR_106813_MIR6755_TTS	0.960774	+
chr1	145117638	145117738	NM_004892_SEC22B_TTS	0.817443	+
chr15	41164414	41164514	NM_133639_RHOV_TTS	0.956193	-
chr22	43014819	43014919	NM_001171661_CYB5R3_3' UTR	0.995579	-
chr11	71950055	71950155	NM_001567_INPPL1_TTS	1	+
chr11	66413840	66413940	NM_001198843_RBM4_TTS	0.850533	+
chr8	117657061	117657161	NM_003756_EIF3H_TTS	0.997411	-
chr19	1435037	1435137	NM_018959_DAZAP1_3' UTR	0.452183	+
chr19	49949556	49949656	NM_017916_PIH1D1_TTS	1	-
chr7	99811910	99812010	NM_001282717_STAG3_TTS	0.99798	+
chr1	160648538	160648638	NM_001778_CD48_TTS	0.922079	-
chr3	119308691	119308791	NM_001291950_ADPRH_TTS	0.985115	+
chr17	79869815	79869915	NM_001256433_PCYT2_promoter-TSS	0.955166	-
chr1	11979649	11979749	NM_138346_KIAA2013_TTS	0.514011	-
chr11	58294346	58294446	NM_001143995_LPXN_TTS	0.881322	-
chr22	36677691	36677791	NM_002473_MYH9_3' UTR	0.505968	-
chr5	179157826	179157926	NM_001746_CANX_3' UTR	0.463426	+
chr19	10225691	10225791	NM_003755_EIF3G_TTS	0.985909	-
chr5	158584419	158584519	NM_001199383_RNF145_TTS	0.590764	-
chr16	70606100	70606200	NM_012426_SF3B3_3' UTR	0.900016	+
chr2	232319615	232319715	NR_002921_SNORA75_TTS	0.953266	-
chr9	117360558	117360658	NM_004888_ATP6V1G1_3' UTR	0.978907	+
chr22	18573686	18573786	NM_001199319_PEX26_TTS	0.966921	+
chr22	42070811	42070911	NM_005008_SNU13_3' UTR	0.66068	-
chr2	242293339	242293439	NM_001349314_SEPTIN2_TTS	0.774839	+
chr19	1609291	1609391	NM_001351779_TCF3_TTS	0.522124	-
chr16	56977693	56977793	NM_014685_HERPUD1_TTS	0.844681	+
chr19	2428165	2428265	NM_012458_TIMM13_promoter-TSS	0.949992	-
chr3	156260796	156260896	NM_001308197_SSR3_3' UTR	0.439846	-
chr6	41902690	41902790	NM_001760_CCND3_TTS	0.991964	-
chr20	47730063	47730163	NM_001319135_STAU1_3' UTR	0.802557	-
chr22	39416256	39416356	NM_152426_APOBEC3D_promoter-TSS	0.70514	+
chr17	56423273	56423373	NR_073470_SUPT4H1_non-coding	0.913693	-
chr3	51431732	51431832	NM_013286_RBM15B_3' UTR	0.979801	+
chr6	36935918	36936018	NM_014341_MTCH1_TTS	0.993288	-
chr19	55912652	55912752	NM_014501_UBE2S_TTS	0.995561	-
chr3	47051091	47051191	NM_015175_NBEAL2_TTS	0.991236	+
chr11	32623912	32624012	NM_001307929_EIF3M_3' UTR	0.953775	+
chr11	60237442	60237542	NM_152866_MS4A1_3' UTR	0.593772	+
chr16	23477481	23477581	NM_015044_GGA2_3' UTR	0.701145	-
chr17	15931999	15932099	NM_017775_TTC19_3' UTR	0.996677	+
chr11	128328662	128328762	NM_001143820_ETS1_TTS	0.805766	-
chr1	201975169	201975269	NM_001319183_RNPEP_TTS	1	+
chr12	56366472	56366572	NM_001798_CDK2_TTS	0.997537	+
chr19	46213884	46213984	NM_001329634_FBXO46_TTS	0.992938	-
chr3	160969992	160970092	NM_015938_NMD3_TTS	0.844164	+
chr9	35056903	35057003	NM_001354927_VCP_3' UTR	0.646968	-
chr20	47240791	47240891	NM_020820_PREX1_TTS	0.838434	-
chr16	75661624	75661724	NM_001130089_KARS_TTS	0.985954	-
chr1	111442448	111442548	NM_001320638_CD53_TTS	0.890531	+
chr5	43289496	43289596	NM_002130_HMGCS1_3' UTR	0.878724	-
chr17	2585107	2585207	NM_000430_PAFAH1B1_3' UTR	0.764485	+
chr6	2888701	2888801	NM_004155_SERPINB9_3' UTR	0.457344	-
chr19	19638907	19639007	NM_198537_YJEFN3_promoter-TSS	0.995996	+
chr15	64430107	64430207	NM_148955_SNX1_3' UTR	0.930409	+
chr11	14526423	14526523	NM_148976_PSMA1_TTS	0.991324	-
chr19	45574113	45574213	NM_001278439_CLASRP_TTS	0.609102	+
chr2	9724394	9724494	NM_006826_YWHAQ_3' UTR	0.438693	-
chr4	153242411	153242511	NM_018315_FBXW7_TTS	0.778177	-
chr9	132654161	132654261	NM_015033_FNBP1_intron	0.176325	-
chr12	42835664	42835764	NM_201515_PPHLN1_TTS	0.80779	+
chr4	129191299	129191399	NM_006320_PGRMC2_3' UTR	0.738064	-
chr20	43708502	43708602	NM_006282_STK4_TTS	0.901022	+
chr2	54092007	54092107	NM_014614_PSME4_3' UTR	0.931166	-
chr6	31526505	31526605	NM_001144961_NFKBIL1_TTS	1	+
chr4	1205234	1205334	NM_001328_CTBP1_TTS	0.972353	-
chr11	62534082	62534182	NM_002696_POLR2G_TTS	0.995721	+
chr11	102249300	102249400	NM_001256163_BIRC2_TTS	0.864153	+
chr22	32783567	32783667	NM_014306_RTCB_TTS	1	-
chr19	8027159	8027259	NM_001419_ELAVL1_3' UTR	0.806493	-
chr7	99017138	99017238	NM_003910_BUD31_TTS	0.996801	+
chr11	4160007	4160107	NM_001330193_RRM1_TTS	0.936125	+
chr2	74185986	74186086	NM_001318862_DGUOK_TTS	0.960378	+
chr6	122754004	122754104	NM_001135564_HSF2_3' UTR	0.994741	+
chr19	1106679	1106779	NM_002085_GPX4_TTS	1	+
chr5	71515354	71515454	NM_001286751_MRPS27_3' UTR	0.914798	-
chr14	77972341	77972441	NM_004863_SPTLC2_TTS	0.903667	-
chr12	121746160	121746260	NM_016237_ANAPC5_3' UTR	0.979492	-
chr11	64979376	64979476	NM_001198869_CAPN1_TTS	0.995402	+
chr20	32442071	32442171	NM_176812_CHMP4B_TTS	0.238287	+
chr7	99639211	99639311	NM_003439_ZKSCAN1_TTS	0.907522	+
chr22	21976062	21976162	NR_046082_UBE2L3_non-coding	0.811927	+
chr12	120565070	120565170	NM_006836_GCN1_3' UTR	0.978573	-
chr19	15722886	15722986	NM_007253_CYP4F8_Intergenic	0.927933	+
chr11	61066920	61067020	NM_001923_DDB1_TTS	0.993079	-
chr3	196074531	196074631	NM_001204898_TM4SF19_Intergenic	1	-
chr17	16842395	16842495	NM_012452_TNFRSF13B_TTS	0.958691	-
chr17	2592681	2592781	NM_015229_CLUH_TTS	0.997762	-
chr4	83344357	83344457	NR_003249_HNRNPDL_non-coding	0.275572	-
chr7	96318077	96318177	NM_006304_SEM1_TTS	0.917865	-
chr16	8987652	8987752	NR_135826_USP7_non-coding	0.221382	-
chr7	105890490	105890590	NM_005746_NAMPT_3' UTR	0.615639	-
chr12	123950837	123950937	NM_022717_SNRNP35_TTS	0.983247	+
chr6	33384321	33384421	NM_015921_CUTA_TTS	0.997972	-
chr11	73386939	73387039	NM_002869_RAB6A_3' UTR	0.947007	-
chr17	78109057	78109157	NM_014740_EIF4A3_TTS	0.998137	-
chr16	1820218	1820318	NM_015133_MAPK8IP3_TTS	0.955358	+
chr16	29682091	29682191	NM_003123_SPN_TTS	0.651662	+
chr11	72396115	72396215	NM_015242_ARAP1_TTS	1	-
chr6	43193369	43193469	NM_006443_DNPH1_TTS	1	-
chr22	21998487	21998587	NM_022044_SDF2L1_TTS	1	+
chr9	33255023	33255123	NM_004323_BAG1_3' UTR	0.980568	-
chr1	78414088	78414188	NM_001303433_FUBP1_TTS	0.400866	-
chr19	59061986	59062086	NM_005762_TRIM28_TTS	0.995156	+
chr18	74724749	74724849	NM_001025100_MBP_TTS	0.857579	-
chr1	156278758	156278858	NR_036564_CCT3_TTS	0.979305	-
chr7	44154287	44154387	NM_001256879_POLD2_TTS	1	-
chr11	8968841	8968941	NM_001286095_TMEM9B_3' UTR	0.845783	-
chr8	101715144	101715244	NR_106992_MIR7705_promoter-TSS	0.97288	-
chr2	68405980	68406080	NM_000945_PPP3R1_TTS	0.959297	-
chr5	1317977	1318077	NM_030782_CLPTM1L_3' UTR	0.991784	-
chr10	135075924	135076024	NM_001164490_ADAM8_TTS	1	-
chr14	77797736	77797836	NM_145870_GSTZ1_3' UTR	0.996049	+
chr16	81991801	81991901	NM_002661_PLCG2_3' UTR	0.733098	+
chr12	113596299	113596399	NR_106956_MIR7106_TTS	0.996022	-
chr5	6599353	6599453	NM_017755_NSUN2_TTS	0.942577	-
chr4	42410394	42410494	NM_006095_ATP8A1_TTS	0.828954	-
chr9	125946465	125946565	NR_033234_STRBP_non-coding	0.750632	-
chr3	169201586	169201686	NM_004991_MECOM_intron	0.119833	-
chr10	7849660	7849760	NM_005174_ATP5F1C_TTS	0.937594	+
chr20	33866722	33866822	NM_001355008_MMP24-AS1-EDEM2_promoter-TSS	0.98696	-
chr6	24804513	24804613	NM_014722_RIPOR2_TTS	0.926411	-
chr5	149937672	149937772	NM_001301063_NDST1_TTS	0.964185	+
chr14	92582470	92582570	NM_004545_NDUFB1_TTS	1	-
chr1	28608901	28609001	NM_031459_SESN2_TTS	1	+
chr13	108960726	108960826	NM_001145645_TNFSF13B_TTS	1	+
chr7	157210032	157210132	NM_058246_DNAJB6_TTS	0.835448	+
chr22	42979728	42979828	NM_001278657_POLDIP3_TTS	0.967198	-
chr3	133293859	133293959	NM_017548_CDV3_exon	0.162619	+
chr15	45366938	45367038	NR_034039_SORD_non-coding	0.905511	+
chr15	45117946	45118046	NR_146393_SORD2P_TTS	0.910707	-
chr4	1976390	1976490	NR_003004_SCARNA22_promoter-TSS	0.986191	+
chr2	198368007	198368107	NM_002157_HSPE1_3' UTR	1	+
chr20	48697905	48698005	NR_047554_UBE2V1_non-coding	0.759758	-
chr3	183901779	183901879	NM_004068_AP2M1_TTS	0.974761	+
chr13	27830309	27830409	NR_002575_SNORA27_TTS	0.988524	+
chr1	1716726	1716826	NM_002074_GNB1_TTS	0.622377	-
chr1	17733256	17733356	NM_018715_RCC2_TTS	0.856828	-
chr12	50514136	50514236	NM_001257134_COX14_TTS	1	+
chr16	88874817	88874917	NM_030928_CDT1_3' UTR	1	+
chr16	87863630	87863730	NM_003486_SLC7A5_TTS	0.987548	-
chr11	47440321	47440421	NM_002804_PSMC3_TTS	0.995001	-
chr1	25568741	25568841	NR_135143_RSRP1_TTS	0.623564	-
chr12	57057371	57057471	NR_104219_PTGES3_non-coding	0.575019	-
chr9	139334550	139334650	NM_019892_INPP5E_promoter-TSS	0.935467	-
chr17	26880406	26880506	NM_005148_UNC119_promoter-TSS	0.265243	-
chr22	38029471	38029571	NM_001172687_GGA1_TTS	0.997427	+
chr6	133065009	133065109	NM_001242350_VNN2_TTS	0.98482	-
chr13	107195676	107195776	NM_018011_ARGLU1_TTS	0.896482	-
chr17	8076767	8076867	NR_147092_TMEM107_non-coding	0.809039	-
chr11	1773985	1774085	NM_001909_CTSD_TTS	1	-
chr22	30824941	30825041	NM_016498_MTFP1_TTS	0.989977	+
chr19	19256377	19256477	NM_001145785_MEF2B_TTS	1	-
chr13	76100574	76100674	NM_203497_COMMD6_3' UTR	0.987051	-
chr1	1309110	1309210	NM_017900_AURKAIP1_TTS	1	-
chr1	112003850	112003950	NM_001688_ATP5PB_3' UTR	0.939301	+
chr9	86274880	86274980	NM_013438_UBQLN1_TTS	0.901055	-
chr19	50410086	50410186	NM_016553_NUP62_TTS	0.807426	-
chr6	160199828	160199928	NM_001303253_ACAT2_3' UTR	0.982794	+
chr14	75937059	75937159	NM_001135047_JDP2_3' UTR	0.974719	+
chr1	6252990	6253090	NM_000983_RPL22_exon	0.0813503	-
chr6	2887502	2887602	NM_004155_SERPINB9_TTS	0.479203	-
chr2	198256700	198256800	NM_012433_SF3B1_TTS	0.782569	-
chr9	137024988	137025088	NM_017588_WDR5_TTS	0.842269	+
chr2	132241534	132241634	NM_001085365_MZT2A_TTS	0.996582	-
chr15	64364764	64364864	NR_110310_CIAO2A_TTS	0.983466	-
chr7	98993610	98993710	NM_014891_PDAP1_3' UTR	0.762719	-
chr17	25976485	25976585	NR_024043_LGALS9_TTS	0.764614	+
chr1	112255635	112255735	NM_002884_RAP1A_3' UTR	0.691707	+
chr12	113449427	113449527	NM_016817_OAS2_TTS	0.679282	+
chr7	6695961	6696061	NM_001278559_ZNF316_3' UTR	0.973259	+
chr6	86318049	86318149	NM_001159676_SYNCRIP_3' UTR	0.683279	-
chr3	197398856	197398956	NM_014687_RUBCN_3' UTR	0.88699	-
chr9	101992796	101992896	NM_006808_SEC61B_TTS	0.869492	+
chr6	29694202	29694302	NM_001098478_HLA-F_TTS	0.966846	+
chr1	228581374	228581474	NM_145214_TRIM11_TTS	1	-
chr5	151184830	151184930	NM_005754_G3BP1_TTS	0.934446	+
chr7	99819013	99819113	NM_024070_PVRIG_TTS	1	+
chr12	69237873	69237973	NM_002392_MDM2_3' UTR	0.805138	+
chr12	76443345	76443445	NM_001307924_NAP1L1_intron	0.123566	-
chr17	80400520	80400620	NM_001193654_CYBC1_TTS	0.994728	-
chr2	219270563	219270663	NM_182642_CTDSP1_TTS	0.979527	+
chr12	104659566	104659666	NM_001093771_TXNRD1_intron	0.824672	+
chr2	113421298	113421398	NM_005415_SLC20A1_TTS	0.967552	+
chr5	118730193	118730293	NM_001077654_TNFAIP8_TTS	0.549701	+
chr15	79615086	79615186	NR_125394_TMED3_TTS	0.995557	+
chr17	7481857	7481957	NM_001251_CD68_promoter-TSS	0.990423	+
chr20	3786664	3786764	NM_001287522_CDC25B_TTS	0.981542	+
chr12	133345499	133345599	NM_005895_GOLGA3_TTS	0.844108	-
chr19	55149374	55149474	NM_001278398_LILRB1_TTS	0.899645	+
chr12	4796297	4796397	NM_005002_NDUFA9_3' UTR	0.968949	+
chr11	134118172	134118272	NM_001037305_THYN1_TTS	1	-
chr17	1553924	1554024	NM_031430_RILP_promoter-TSS	1	-
chr3	31679012	31679112	NM_178862_STT3B_TTS	0.900931	+
chr1	161016733	161016833	NM_181720_ARHGAP30_TTS	0.995392	-
chr2	217529056	217529156	NM_001313992_IGFBP2_TTS	1	+
chr1	159024843	159024943	NM_001206567_IFI16_TTS	0.530072	+
chr3	41281834	41281934	NM_001904_CTNNB1_TTS	0.95334	+
chr20	55953414	55953514	NM_003610_RAE1_TTS	0.986719	+
chr11	64879080	64879180	NR_102367_TM7SF2_promoter-TSS	0.989925	+
chr16	2303118	2303218	NM_001286627_RNPS1_TTS	0.977755	-
chr22	41368568	41368668	NM_014248_RBX1_3' UTR	0.990244	+
chr5	180217542	180217642	NM_001114619_MGAT1_TTS	0.957917	-
chr16	88927420	88927520	NR_134671_TRAPPC2L_non-coding	0.991227	+
chr1	40538220	40538320	NM_001350477_CAP1_TTS	0.965451	+
chr12	131362122	131362222	NM_001300796_RAN_TTS	0.0818933	+
chr8	11696383	11696483	NM_001287748_FDFT1_3' UTR	0.62067	+
chr16	88698271	88698371	NM_001294340_ZC3H18_TTS	0.901574	+
chr22	36234336	36234436	NM_001082578_RBFOX2_intron	1	-
chr22	42482119	42482219	NM_002490_NDUFA6_3' UTR	0.946724	-
chr17	72858620	72858720	NM_001258016_FDXR_TTS	0.996515	-
chr4	174252852	174252952	NM_002129_HMGB2_3' UTR	0.814558	-
chr15	57599863	57599963	NR_024433_LINC00926_TTS	0.990584	+
chr2	26413739	26413839	NM_000182_HADHA_3' UTR	0.905171	-
chr8	145649000	145649100	NM_183057_VPS28_TTS	0.993239	-
chr3	196728614	196728714	NM_005929_MELTF_TTS	0.899071	-
chr5	140085905	140086005	NM_144723_ZMAT2_3' UTR	0.552527	+
chr19	51848424	51848524	NM_001985_ETFB_TTS	0.878166	-
chr19	54697421	54697521	NM_001282333_TSEN34_exon	0.994932	+
chr8	38693705	38693805	NM_001352804_TACC1_exon	0.439863	+
chr1	160259064	160259164	NM_004371_COPA_3' UTR	0.924437	-
chr19	39306064	39306164	NM_001398_ECH1_TTS	0.99522	-
chr15	63446055	63446155	NM_015920_RPS27L_3' UTR	0.987325	-
chr2	68624484	68624584	NM_002664_PLEK_TTS	0.833442	+
chr1	22419338	22419438	NM_001791_CDC42_TTS	0.551941	+
chr11	65421072	65421172	NM_001243985_RELA_TTS	0.910936	-
chr6	36708550	36708650	NM_001314020_CPNE5_TTS	0.981922	-
chr8	17086740	17086840	NM_001322091_CNOT7_TTS	0.943842	-
chr8	101931922	101932022	NM_001135699_YWHAZ_3' UTR	0.265572	-
chr22	42302273	42302373	NR_103834_SREBF2_non-coding	0.371948	+
chr9	136627017	136627117	NM_001134398_VAV2_TTS	0.758539	-
chr16	27375998	27376098	NM_001257406_IL4R_TTS	0.993929	+
chr7	44423188	44423288	NM_015332_NUDCD3_3' UTR	0.855705	-
chr14	24593139	24593239	NR_028100_DCAF11_non-coding	0.930012	+
chr2	174939736	174939836	NM_013341_OLA1_3' UTR	0.933484	-
chr1	32799441	32799541	NR_052852_MARCKSL1_TTS	1	-
chr3	169489994	169490094	NM_018657_MYNN_promoter-TSS	0.90486	+
chr9	35812959	35813059	NM_172312_SPAG8_promoter-TSS	0.995058	-
chr16	29816605	29816705	NM_001276275_MAZ_promoter-TSS	0.99446	+
chr5	140894588	140894688	NM_001314007_DIAPH1_TTS	0.958315	-
chr9	140446906	140447006	NM_032477_MRPL41_TTS	1	+
chr22	28247658	28247758	NM_012399_PITPNB_TTS	0.903848	-
chr19	18417720	18417820	NM_001252129_LSM4_3' UTR	0.996607	-
chr16	97051	97151	NM_016310_POLR3K_3' UTR	0.997778	-
chr12	93803134	93803234	NM_003348_UBE2N_3' UTR	0.629668	-
chr8	95938201	95938301	NM_001135733_TP53INP1_TTS	0.99171	-
chr17	38784970	38785070	NM_003079_SMARCE1_3' UTR	0.859674	-
chr15	59417143	59417243	NM_004701_CCNB2_TTS	0.988219	+
chr1	76229083	76229183	NM_001286044_ACADM_3' UTR	0.936606	+
chr19	50837059	50837159	NR_110912_KCNC3_promoter-TSS	0.988046	-
chr20	30389503	30389603	NM_012112_TPX2_TTS	0.856203	+
chr3	131181221	131181321	NM_007208_MRPL3_3' UTR	0.801142	-
chr1	11980121	11980221	NM_138346_KIAA2013_3' UTR	0.485989	-
chr19	16213713	16213813	NM_001145160_TPM4_TTS	0.743998	+
chr9	138396416	138396516	NM_016034_MRPS2_TTS	1	+
chr16	8986631	8986731	NR_135826_USP7_non-coding	0.185784	-
chr20	16721764	16721864	NM_003092_SNRPB2_3' UTR	0.841826	+
chr9	114980887	114980987	NM_001244897_PTBP3_3' UTR	0.900408	-
chr14	63848774	63848874	NM_006246_PPP2R5E_exon	0.80671	-
chr1	1477054	1477154	NM_014188_SSU72_TTS	0.666996	-
chr22	24108021	24108121	NR_125756_CHCHD10_TTS	1	-
chr11	77033062	77033162	NM_002576_PAK1_TTS	0.554901	-
chr5	172379583	172379683	NM_001031711_ERGIC1_TTS	0.885057	+
chr19	49611762	49611862	NM_003089_SNRNP70_TTS	0.973138	+
chr17	56408243	56408343	NR_029683_MIR142_TTS	0.995424	-
chr1	22047529	22047629	NM_001350166_USP48_exon	0.463393	-
chr9	130703157	130703257	NM_203305_FAM102A_3' UTR	0.798031	-
chr21	48055575	48055675	NM_001286677_PRMT2_5' UTR	0.306583	+
chr7	72418833	72418933	NR_033323_NSUN5P2_TTS	0.97117	-
chr6	74229636	74229736	NM_001402_EEF1A1_exon	0.810831	-
chr5	139007175	139007275	NM_003339_UBE2D2_3' UTR	0.444873	+
chr12	113410955	113411055	NM_006187_OAS3_TTS	0.569104	+
chr22	29696225	29696325	NM_013986_EWSR1_3' UTR	0.900659	+
chr1	155978840	155978940	NM_003145_SSR2_TTS	0.995929	-
chr15	44093976	44094076	NR_037673_SERF2-C15ORF63_non-coding	0.981114	+
chr5	179224609	179224709	NR_031598_MIR1229_TTS	1	-
chr7	75625660	75625760	NM_001317787_STYXL1_TTS	0.97999	-
chr6	6562537	6562637	NR_026970_LY86-AS1_intron	0.815419	-
chr3	135868287	135868387	NM_018133_MSL2_3' UTR	0.923702	-
chr19	39078281	39078381	NM_001042600_MAP4K1_TTS	0.99514	-
chr3	186303487	186303587	NM_016306_DNAJB11_TTS	0.920482	+
chr5	151122383	151122483	NM_004045_ATOX1_TTS	0.837589	-
chr19	1598047	1598147	NM_006830_UQCR11_3' UTR	0.948103	-
chr9	2193475	2193575	NM_001289397_SMARCA2_TTS	0.560898	+
chr20	5525085	5525185	NM_019593_GPCPD1_TTS	0.552276	-
chr3	42636387	42636487	NM_016305_SS18L2_TTS	0.996612	+
chr6	30881782	30881882	NM_001167734_VARS2_promoter-TSS	0.864055	+
chr17	45700541	45700641	NM_001330257_NPEPPS_TTS	0.90476	+
chr19	47567449	47567549	NM_015168_ZC3H4_TTS	0.922431	-
chr1	156109771	156109871	NM_001282626_LMNA_TTS	0.280097	+
chr13	21721642	21721742	NM_005870_SAP18_3' UTR	0.547552	+
chr21	45182080	45182180	NM_003681_PDXK_TTS	0.516797	+
chr2	240900156	240900256	NR_136155_NDUFA10_non-coding	0.904574	-
chr7	44842615	44842715	NM_001300981_PPIA_TTS	0.0655094	+
chr1	115260597	115260697	NM_001242893_CSDE1_3' UTR	0.850968	-
chr17	1367482	1367582	NM_033375_MYO1C_TTS	0.981791	-
chr3	49133366	49133466	NM_001272073_QARS_TTS	0.9978	-
chr11	18428837	18428937	NM_001165415_LDHA_exon	0.183151	+
chr1	25549172	25549272	NM_015484_SYF2_3' UTR	0.740332	-
chr9	77762013	77762113	NM_012383_OSTF1_TTS	0.94562	+
chr1	47844410	47844510	NR_046394_CMPK1_TTS	0.901562	+
chr2	216214386	216214486	NM_004044_ATIC_TTS	0.962733	+
chr10	102034456	102034556	NM_173809_BLOC1S2_3' UTR	0.975787	-
chr1	19630459	19630559	NM_001320979_AKR7A2_3' UTR	0.991675	-
chr7	2420275	2420375	NM_003751_EIF3B_TTS	0.971636	+
chr4	103717745	103717845	NM_001300795_UBE2D3_3' UTR	0.175042	-
chr5	133307606	133307706	NM_003374_VDAC1_TTS	0.962559	-
chr11	64662017	64662117	NM_015104_ATG2A_TTS	1	-
chr1	35816978	35817078	NM_001350140_ZMYM4_intron	0.859325	+
chr16	89624073	89624173	NM_003119_SPG7_TTS	0.961666	+
chr19	10332109	10332209	NM_004230_S1PR2_TTS	1	-
chr14	75598162	75598262	NM_006827_TMED10_TTS	0.668344	-
chr14	50081289	50081389	NM_203467_LRR1_TTS	0.986594	+
chr22	36677325	36677425	NM_002473_MYH9_TTS	0.392129	-
chr12	1897744	1897844	NM_024551_ADIPOR2_TTS	0.938445	+
chr6	43149145	43149245	NM_015089_CUL9_promoter-TSS	0.97372	+
chr9	72969689	72969789	NM_015110_SMC5_TTS	0.871944	+
chr3	141644944	141645044	NM_001679_ATP1B3_3' UTR	0.957342	+
chr19	36641154	36641254	NM_001749_CAPNS1_TTS	1	+
chr1	160577899	160577999	NR_104399_SLAMF1_TTS	0.300935	-
chr4	843065	843165	NM_001318134_GAK_TTS	0.979487	-
chr17	79845713	79845813	NM_005782_ALYREF_TTS	0.964067	-
chr5	176733850	176733950	NM_001271828_PRELID1_TTS	1	+
chr20	280861	280961	NM_033089_ZCCHC3_TTS	1	+
chr17	42396995	42397095	NM_001321240_SLC25A39_TTS	0.996785	-
chr1	33478645	33478745	NM_001319143_AK2_TTS	0.500161	-
chr16	450562	450662	NM_001286433_NME4_3' UTR	0.830691	+
chr14	65542262	65542362	NR_073137_MAX_non-coding	0.988813	-
chr2	42559586	42559686	NM_019063_EML4_TTS	0.938761	+
chr7	35944816	35944916	NM_001242956_SEPTIN7_3' UTR	0.599015	+
chr19	2754713	2754813	NM_003021_SGTA_TTS	0.995283	-
chr1	228336551	228336651	NM_020435_GJC2_promoter-TSS	0.991399	+
chr3	113437841	113437941	NM_025146_NAA50_3' UTR	0.905764	-
chr20	24986868	24986968	NM_001252676_ACSS1_TTS	0.983217	-
chr19	49471383	49471483	NM_001161587_GYS1_TTS	0.988553	-
chr18	56825961	56826061	NM_001307941_SEC11C_TTS	0.908316	+
chr7	56130994	56131094	NM_001130069_SUMF2_promoter-TSS	0.451907	+
chr9	116169516	116169616	NM_001278255_POLE3_TTS	0.997151	-
chr18	57571438	57571538	NM_021127_PMAIP1_TTS	0.811176	+
chr1	155035151	155035251	NM_005227_EFNA4_promoter-TSS	0.966711	+
chr17	62745781	62745881	NR_026899_ARHGAP27P1-BPTFP1-KPNA2P3_TTS	1	-
chr15	67483759	67483859	NM_005902_SMAD3_3' UTR	0.804287	+
chr14	81939265	81939365	NM_005065_SEL1L_3' UTR	0.921868	-
chr17	38077296	38077396	NM_001320803_ORMDL3_TTS	1	-
chr11	1297855	1297955	NM_019009_TOLLIP_3' UTR	0.90053	-
chr1	19423687	19423787	NM_020765_UBR4_exon	0.602077	-
chr17	66042869	66042969	NM_001320611_KPNA2_TTS	0.817983	+
chr11	869763	869863	NM_001142674_CHID1_3' UTR	0.879687	-
chr18	67527463	67527563	NM_001303618_CD226_Intergenic	0.547699	-
chr2	121052186	121052286	NM_002881_RALB_TTS	0.886479	+
chr3	9743976	9744076	NM_022485_MTMR14_TTS	0.971172	+
chr20	62522794	62522894	NM_001243895_TPD52L2_TTS	0.968738	+
chr7	5390922	5391022	NM_001080495_TNRC18_intron	0.875589	-
chr6	1624042	1624142	NM_001253846_GMDS_TTS	0.983775	-
chr9	21331019	21331119	NM_018847_KLHL9_3' UTR	0.882029	-
chr17	80572440	80572540	NM_019613_WDR45B_TTS	0.958431	-
chr17	39847797	39847897	NM_005801_EIF1_TTS	0.103973	+
chr22	43562629	43562729	NM_015140_TTLL12_TTS	0.955614	-
chr3	10342617	10342717	NM_001136232_SEC13_TTS	0.98781	-
chr14	21927180	21927280	NR_028074_RAB2B_TTS	0.964998	-
chr7	88077947	88078047	NM_001205315_STEAP4_Intergenic	1	-
chr22	46239768	46239868	NM_013236_ATXN10_3' UTR	0.902964	+
chr19	35517275	35517375	NM_020895_GRAMD1A_TTS	0.953666	+
chr19	47177574	47177674	NM_016457_PRKD2_TTS	0.990608	-
chr17	36890151	36890251	NM_007144_PCGF2_TTS	1	-
chr16	72146709	72146809	NM_014003_DHX38_TTS	0.944513	+
chr14	100757455	100757555	NM_001352823_SLC25A29_TTS	0.988364	-
chr19	11244394	11244494	NM_001195798_LDLR_TTS	0.969395	+
chr16	11931197	11931297	NM_015659_RSL1D1_3' UTR	0.674405	-
chr6	111880145	111880245	NM_147200_TRAF3IP2_TTS	0.995248	-
chr18	8639279	8639379	NM_001025300_RAB12_TTS	0.965098	+
chr2	97218272	97218372	NM_212481_ARID5A_TTS	0.997355	+
chr17	49239300	49239400	NM_198175_NME1_TTS	0.989564	+
chr5	179249949	179250049	NM_003900_SQSTM1_exon	0.774124	+
chr19	47724081	47724181	NM_001127240_BBC3_TTS	0.989139	-
chr1	225589205	225589305	NM_002296_LBR_TTS	0.895636	-
chr2	10269830	10269930	NM_001165931_RRM2_3' UTR	0.550806	+
chr13	53261893	53261993	NM_006704_SUGT1_exon	0.913707	+
chr11	64789556	64789656	NM_001667_ARL2_TTS	1	+
chr5	138723257	138723357	NM_016459_MZB1_TTS	0.91763	-
chr15	35270543	35270643	NM_014106_ZNF770_TTS	0.964539	-
chr11	117068061	117068161	NM_001040455_SIDT2_TTS	1	+
chr1	27182109	27182209	NM_032283_ZDHHC18_TTS	0.995611	+
chr8	135490033	135490133	NM_001174158_ZFAT_TTS	0.880961	-
chr7	150778172	150778272	NM_006712_FASTK_promoter-TSS	0.276528	-
chr11	67379906	67380006	NM_001166102_NDUFV1_TTS	1	+
chr16	69358847	69358947	NM_013245_VPS4A_TTS	0.990959	+
chr1	32375640	32375740	NM_001195101_PTP4A2_exon	0.776547	-
chr6	34845555	34845655	NM_001270488_TAF11_TTS	0.978671	-
chr2	128014866	128014966	NM_001303418_ERCC3_TTS	0.885969	-
chr9	19120878	19120978	NM_001122_PLIN2_exon	0.192615	-
chr3	191109852	191109952	NM_174908_CCDC50_3' UTR	0.752909	+
chr2	27466558	27466658	NM_004341_CAD_TTS	0.541294	+
chr12	120936197	120936297	NM_003746_DYNLL1_TTS	0.975016	+
chr3	48725437	48725537	NM_016291_IP6K2_TTS	0.971189	-
chr7	99055813	99055913	NM_004889_ATP5MF_TTS	1	-
chr15	34671269	34671369	NR_027409_GOLGA8A_TTS	0.674875	-
chr7	73611329	73611429	NM_031992_EIF4H_TTS	0.975001	+
chr15	79214106	79214206	NM_001319137_CTSH_TTS	0.943745	-
chr16	57017656	57017756	NM_001286085_CETP_TTS	1	+
chr20	34633545	34633645	NR_027451_NORAD_TTS	0.908604	-
chr14	94400505	94400605	NM_016150_ASB2_TTS	0.740503	-
chr17	40128452	40128552	NM_001144766_DNAJC7_TTS	0.944382	-
chr2	38972036	38972136	NM_001195446_SRSF7_3' UTR	0.692615	-
chr1	203278627	203278727	NM_006763_BTG2_TTS	0.977301	+
chr5	1461544	1461644	NM_024830_LPCAT1_TTS	0.864004	-
chr19	44270686	44270786	NM_002250_KCNN4_TTS	0.996375	-
chr19	2321520	2321620	NM_016199_LSM7_TTS	1	-
chr19	15347651	15347751	NM_058243_BRD4_TTS	0.647788	-
chr18	23596219	23596319	NM_005637_SS18_TTS	0.914324	-
chr17	46138748	46138848	NM_003204_NFE2L1_3' UTR	0.771905	+
chr7	102120933	102121033	NM_006234_POLR2J_Intergenic	0.936693	-
chr7	102220096	102220196	NM_006989_RASA4_TTS	0.862201	-
chr7	44065805	44065905	NR_003655_POLR2J4_Intergenic	0.743341	-
chr7	102319156	102319256	NR_146066_RASA4DP_TTS	0.767968	-
chr9	35649290	35649390	NM_014450_SIT1_TTS	1	-
chr3	183862998	183863098	NM_003907_EIF2B5_TTS	0.888871	+
chr7	127220683	127220783	NM_024523_GCC1_TTS	0.981431	-
chr6	30152231	30152331	NM_003449_TRIM26_TTS	0.942232	-
chr17	4927898	4927998	NM_006612_KIF1C_3' UTR	0.792423	+
chr18	77227901	77228001	NM_172390_NFATC1_TTS	0.82083	+
chr19	14625582	14625682	NM_006145_DNAJB1_TTS	0.841061	-
chr7	72621234	72621334	NR_003580_GTF2IP4_TTS	0.0830749	+
chr17	1963138	1963238	NM_017575_SMG6_TTS	0.925755	-
chr9	128200749	128200849	NM_024117_MAPKAP1_3' UTR	0.867662	-
chr19	17390047	17390147	NM_014173_BABAM1_TTS	1	+
chr19	50392911	50393011	NR_047577_IL4I1_TTS	0.996917	-
chr17	79506919	79507019	NR_033338_FAAP100_TTS	1	-
chr16	12061826	12061926	NM_001192_TNFRSF17_TTS	0.971536	+
chr13	43462122	43462222	NM_033255_EPSTI1_3' UTR	0.884881	-
chr12	7032759	7032859	NM_001007026_ATN1_promoter-TSS	0.975195	+
chr2	97258908	97259008	NR_047654_KANSL3_TTS	0.991694	-
chr7	128808574	128808674	NM_178562_TSPAN33_3' UTR	0.964955	+
chr8	144638989	144639089	NR_147504_LOC100310756_TTS	1	-
chr20	5095600	5095700	NM_182649_PCNA_TTS	0.989035	-
chr1	117057157	117057257	NR_026665_CD58_TTS	0.61629	-
chr1	226107578	226107678	NM_013328_PYCR2_TTS	1	-
chr12	57057133	57057233	NR_104219_PTGES3_TTS	0.378618	-
chr6	75962643	75962743	NM_018247_TMEM30A_TTS	0.627885	-
chr19	14230326	14230426	NM_018154_ASF1B_TTS	1	-
chr7	66423437	66423537	NM_017994_TMEM248_TTS	0.826617	+
chr11	2425007	2425107	NM_005706_TSSC4_TTS	1	+
chr10	124924779	124924879	NM_004725_BUB3_TTS	0.833146	+
chr6	36822601	36822701	NM_016059_PPIL1_TTS	1	-
chr10	70101930	70102030	NM_001322440_HNRNPH3_3' UTR	0.647848	+
chr18	9954722	9954822	NM_003574_VAPA_3' UTR	0.707296	+
chr19	13889177	13889277	NM_014047_C19orf53_3' UTR	0.985967	+
chr20	42092143	42092243	NM_006275_SRSF6_TTS	0.815403	+
chr7	158523687	158523787	NM_020728_ESYT2_TTS	0.825816	-
chr6	44081426	44081526	NM_001318771_MRPL14_3' UTR	0.990348	-
chr17	48829903	48830003	NM_016424_LUC7L3_3' UTR	0.568851	+
chr4	38773857	38773957	NM_030956_TLR10_TTS	0.89355	-
chr5	157166679	157166779	NM_017872_THG1L_3' UTR	0.943315	+
chr2	61705069	61705169	NM_003400_XPO1_TTS	0.828922	-
chr5	32588590	32588690	NM_006713_SUB1_exon	0.225041	+
chr2	219128851	219128951	NM_001087_AAMP_TTS	1	-
chr11	494515	494615	NM_002939_RNH1_TTS	1	-
chr2	10580508	10580608	NM_001287190_ODC1_TTS	0.974754	-
chr7	1606969	1607069	NM_032302_PSMG3_TTS	1	-
chr15	44063642	44063742	NM_005313_PDIA3_3' UTR	0.926147	+
chr7	75956112	75956212	NM_012479_YWHAG_TTS	0.924857	-
chr17	40023170	40023270	NM_198830_ACLY_TTS	0.865757	-
chr16	57117332	57117432	NM_001330552_NLRC5_TTS	0.788186	+
chr17	4848415	4848515	NM_001320365_RNF167_TTS	0.994849	+
chr6	79910964	79911064	NM_004242_HMGN3_TTS	0.975997	-
chr3	150346071	150346171	NM_016275_SELENOT_3' UTR	0.828158	+
chr4	10075964	10076064	NM_017491_WDR1_TTS	0.736792	-
chr9	130576238	130576338	NR_110170_FPGS_TTS	0.924767	+
chr20	30157261	30157361	NM_030789_HM13_TTS	0.948808	+
chr5	256701	256801	NM_001330758_SDHA_3' UTR	0.909973	+
chr5	176758954	176759054	NM_006816_LMAN2_3' UTR	0.491206	-
chr17	76138949	76139049	NM_152468_TMC8_TTS	0.861324	+
chr5	1572068	1572168	NR_003263_SDHAP3_TTS	0.905504	-
chr15	73852356	73852456	NM_017455_NPTN_TTS	0.985482	-
chr1	145456236	145456336	NM_001330685_POLR3GL_TTS	0.990547	-
chr11	68382699	68382799	NM_001352359_PPP6R3_TTS	0.796274	+
chr8	28200769	28200869	NM_001284244_PNOC_TTS	0.996761	+
chr6	160170352	160170452	NM_001270532_WTAP_TTS	0.649034	+
chr10	12292487	12292587	NM_006023_CDC123_TTS	0.970377	+
chr4	186081256	186081356	NM_020827_CFAP97_3' UTR	0.958332	-
chr19	19101698	19101798	NR_147913_SUGP2_TTS	0.9404	-
chr14	52436417	52436517	NM_053064_GNG2_TTS	0.881129	+
chr22	41641614	41641714	NM_001278651_RANGAP1_3' UTR	0.905476	-
chr19	17693869	17693969	NM_024656_COLGALT1_TTS	0.997205	+
chr8	97346675	97346775	NM_014754_PTDSS1_TTS	0.997368	+
chr3	155655399	155655499	NM_003875_GMPS_TTS	0.819899	+
chr16	30682031	30682131	NM_001105079_FBRS_TTS	0.970439	+
chr10	70706502	70706602	NM_024045_DDX50_TTS	0.956781	+
chr19	1876976	1877076	NM_001130111_ABHD17A_TTS	0.902944	-
chr9	140004993	140005093	NM_013379_DPP7_TTS	1	-
chr19	6535839	6535939	NM_003811_TNFSF9_TTS	0.885614	+
chr17	1801268	1801368	NM_002945_RPA1_3' UTR	0.990653	+
chr11	46402003	46402103	NM_001270550_MDK_promoter-TSS	1	+
chr10	116190872	116190972	NM_001322892_ABLIM1_TTS	0.877834	-
chr11	117041659	117041759	NR_110282_PAFAH1B2_TTS	0.890187	+
chr17	7529553	7529653	NM_133491_SAT2_TTS	1	-
chr18	3256133	3256233	NM_006471_MYL12A_TTS	0.905354	+
chr7	10973084	10973184	NM_002489_NDUFA4_3' UTR	1	-
chr12	110477133	110477233	NM_033121_ANKRD13A_TTS	0.898563	+
chr1	16061162	16061262	NM_015164_PLEKHM2_TTS	0.971176	+
chr8	6617084	6617184	NM_018361_AGPAT5_3' UTR	0.51485	+
chr2	242168630	242168730	NM_001243900_HDLBP_3' UTR	0.61535	-
chr7	99751729	99751829	NR_134530_LAMTOR4_TTS	0.979544	+
chr22	31830071	31830171	NM_004147_DRG1_TTS	0.95806	+
chr1	21069172	21069272	NM_016287_HP1BP3_TTS	0.731677	-
chr7	56131582	56131682	NM_001130069_SUMF2_promoter-TSS	0.42772	+
chr7	76135211	76135311	NM_020892_DTX2_TTS	0.98889	+
chr3	52262629	52262729	NM_007284_TWF2_TTS	1	-
chr17	34174145	34174245	NM_003487_TAF15_TTS	0.835505	+
chr9	131304470	131304570	NM_001003722_GLE1_TTS	0.986532	+
chr19	40826970	40827070	NR_046202_C19orf47_TTS	0.997593	-
chr16	15153881	15153981	NM_018427_RRN3_TTS	0.842345	-
chr12	7055065	7055165	NM_080548_PTPN6_promoter-TSS	0.607254	+
chr9	6279806	6279906	NM_001353802_IL33_Intergenic	0.994742	+
chr21	48069704	48069804	NM_001286678_PRMT2_intron	0.384821	+
chr21	45749774	45749874	NM_001271441_CFAP410_3' UTR	0.900286	-
chr5	5011951	5012051	NR_026994_LINC01020_Intergenic	0.817644	+
chr2	150426150	150426250	NM_015702_MMADHC_TTS	0.904743	-
chr10	103544202	103544302	NM_001142434_OGA_TTS	0.483606	-
chr18	71920532	71920632	NM_001190807_CYB5A_TTS	0.986786	-
chr1	54683953	54684053	NM_016491_MRPL37_TTS	0.984929	+
chr1	19665270	19665370	NM_001206540_CAPZB_TTS	0.765886	-
chr16	67918300	67918400	NM_001348682_NRN1L_promoter-TSS	0.951818	+
chr1	27992576	27992676	NM_002038_IFI6_TTS	1	-
chr5	139006347	139006447	NM_003339_UBE2D2_3' UTR	0.402588	+
chr18	60984198	60984298	NM_000657_BCL2_TTS	0.363354	-
chr11	82535410	82535510	NM_001319214_PRCP_3' UTR	0.997051	-
chr21	46225772	46225872	NM_006936_SUMO3_3' UTR	0.666123	-
chr2	242708127	242708227	NM_001287249_D2HGDH_TTS	0.938639	+
chr7	107410641	107410741	NM_000111_SLC26A3_intron	1	-
chr14	35786578	35786678	NM_002791_PSMA6_TTS	0.936972	+
chr13	113139324	113139424	NM_006322_TUBGCP3_TTS	0.824045	-
chr7	100032908	100033008	NM_001346938_PPP1R35_TTS	1	-
chr3	100082308	100082408	NM_014820_TOMM70_TTS	0.515027	-
chr19	16346056	16346156	NM_001130524_AP1M1_TTS	0.987976	+
chr6	43303809	43303909	NM_014345_ZNF318_TTS	0.535045	-
chr2	42577639	42577739	NR_134948_COX7A2L_TTS	0.936314	-
chr3	50367217	50367317	NM_007182_RASSF1_TTS	0.979365	-
chr15	91497222	91497322	NM_033544_RCCD1_promoter-TSS	0.639267	+
chr2	233433819	233433919	NM_001330202_EIF4E2_TTS	0.677504	+
chr5	176758564	176758664	NM_006816_LMAN2_TTS	0.486138	-
chr6	10731261	10731361	NM_016462_TMEM14C_TTS	0.972668	+
chr1	33240839	33240939	NM_003680_YARS_TTS	0.991504	-
chr6	32948988	32949088	NM_005104_BRD2_3' UTR	0.883398	+
chr16	11966532	11966632	NM_001130006_GSPT1_3' UTR	0.69767	-
chr6	10757113	10757213	NM_001286484_TMEM14B_TTS	0.992861	+
chr15	90773478	90773578	NM_006384_CIB1_TTS	0.973838	-
chr18	20838518	20838618	NR_023359_CABLES1_non-coding	0.683931	+
chr7	4810973	4811073	NM_001037165_FOXK1_TTS	0.883661	+
chr5	134670071	134670171	NM_004893_H2AFY_TTS	0.982593	-
chr16	66965960	66966060	NR_046109_CIAO2B_TTS	1	-
chr4	24529100	24529200	NM_001358_DHX15_TTS	0.845573	-
chr5	33162865	33162965	NR_147008_LINC02160_Intergenic	0.752257	+
chr14	70237677	70237777	NM_001320214_SRSF5_exon	0.113519	+
chr6	111216813	111216913	NM_001287214_AMD1_TTS	0.813626	+
chr21	46188956	46189056	NM_003343_UBE2G2_3' UTR	0.940778	-
chr17	21101269	21101369	NR_024547_TMEM11_TTS	1	-
chr19	33087911	33088011	NM_032139_ANKRD27_TTS	0.993869	-
chr2	201688468	201688568	NM_001321691_BZW1_TTS	0.729277	+
chr3	44790238	44790338	NM_020696_KIAA1143_TTS	0.899487	-
chr20	60883816	60883916	NM_175573_ADRM1_TTS	0.994221	+
chr16	74340084	74340184	NM_002811_PSMD7_TTS	0.995909	+
chr19	5153513	5153613	NM_015015_KDM4B_TTS	0.840685	+
chr1	151221911	151222011	NM_001330689_PIP5K1A_TTS	0.981959	+
chr22	36863084	36863184	NM_012473_TXN2_TTS	0.844041	-
chr1	26901420	26901520	NM_002953_RPS6KA1_TTS	0.979532	+
chr6	52128812	52128912	NM_001270472_MCM3_TTS	0.948506	-
chr12	54624729	54624829	NM_001127321_CBX5_TTS	0.677123	-
chr5	176799498	176799598	NM_006480_RGS14_TTS	1	+
chr7	140406344	140406444	NM_004546_NDUFB2_TTS	0.99527	+
chr15	91045371	91045471	NM_003870_IQGAP1_TTS	0.614609	+
chr12	51487541	51487641	NM_001173452_TFCP2_TTS	0.853127	-
chr2	27439925	27440025	NM_004341_CAD_promoter-TSS	0.450094	+
chr8	67342866	67342966	NM_015169_RRS1_TTS	1	+
chr10	1063542	1063642	NM_012341_GTPBP4_3' UTR	0.633581	+
chr6	166733518	166733618	NR_130112_SFT2D1_non-coding	0.760875	-
chr19	50932149	50932249	NM_001243998_SPIB_3' UTR	0.708827	+
chr9	5776456	5776556	NM_020829_RIC1_TTS	0.797535	+
chr5	158603722	158603822	NM_001199383_RNF145_exon	0.375182	-
chr14	76013235	76013335	NM_006399_BATF_TTS	0.926296	+
chr19	2354701	2354801	NM_152988_SPPL2B_3' UTR	0.727261	+
chr17	73262313	73262413	NM_001242498_MIF4GD_TTS	0.996566	-
chr19	18499886	18499986	NM_004864_GDF15_TTS	1	+
chr12	56507592	56507692	NM_006191_PA2G4_TTS	0.494439	+
chr20	33516237	33516337	NM_001322495_GSS_TTS	1	-
chr1	40888898	40888998	NM_022733_SMAP2_TTS	0.683373	+
chr2	98272430	98272530	NM_005735_ACTR1B_TTS	1	-
chr2	25013134	25013234	NM_001013663_PTRHD1_TTS	0.967423	-
chr1	26226609	26226709	NM_005563_STMN1_TTS	0.139585	-
chr22	24838224	24838324	NM_001278500_ADORA2A_TTS	1	+
chr1	172580871	172580971	NM_016227_SUCO_TTS	0.915302	+
chr19	18390571	18390671	NM_001286968_JUND_3' UTR	0.993451	-
chr17	42282404	42282504	NR_045058_UBTF_TTS	0.594438	-
chr11	3022160	3022260	NR_036542_CARS_TTS	0.940199	-
chr1	1658824	1658924	NM_182838_SLC35E2A_TTS	0.965691	-
chr12	6601316	6601416	NM_016497_MRPL51_TTS	0.969561	-
chr7	26252874	26252974	NM_007276_CBX3_3' UTR	0.0739294	+
chr1	1592939	1593039	NM_001290264_SLC35E2B_TTS	0.925687	-
chr12	65091247	65091347	NR_040718_RASSF3_TTS	0.891968	+
chr12	76443212	76443312	NM_001307924_NAP1L1_exon	0.0865149	-
chr19	16991064	16991164	NM_015260_SIN3B_TTS	0.898221	+
chr16	2289895	2289995	NM_001178029_ECI1_TTS	0.962529	-
chr5	112214341	112214441	NM_005669_REEP5_3' UTR	0.809368	-
chr20	35280172	35280272	NR_038370_NDRG3_TTS	0.978322	-
chr3	45052866	45052966	NM_015004_EXOSC7_TTS	0.936281	+
chr1	110566263	110566363	NM_001242675_AHCYL1_TTS	0.98013	+
chr17	7254696	7254796	NM_001002914_KCTD11_promoter-TSS	1	+
chr1	155708218	155708318	NM_033657_DAP3_3' UTR	0.991273	+
chr1	171562549	171562649	NM_015172_PRRC2C_TTS	0.394553	+
chr12	69995251	69995351	NM_001198842_CCT2_TTS	0.993931	+
chr11	57174429	57174529	NM_014096_SLC43A3_TTS	0.960673	-
chr1	36068740	36068840	NM_001199780_PSMB2_3' UTR	0.705044	-
chr16	67905123	67905223	NM_001322041_NUTF2_3' UTR	1	+
chr6	53132200	53132300	NM_001301856_ELOVL5_TTS	0.497593	-
chr22	37865103	37865203	NR_029413_MFNG_TTS	0.829798	-
chr17	73131346	73131446	NR_109933_JPT1_TTS	0.286567	-
chr9	94793424	94793524	NM_001281303_SPTLC1_TTS	0.849173	-
chr10	131565268	131565368	NM_002412_MGMT_3' UTR	0.988526	+
chr4	39553039	39553139	NM_001317896_SMIM14_3' UTR	0.479791	-
chr11	130096576	130096676	NM_001301098_ZBTB44_TTS	0.853009	-
chr15	101821717	101821817	NM_003090_SNRPA1_TTS	0.958962	-
chr8	101725315	101725415	NM_002568_PABPC1_exon	0.808542	-
chr2	136871920	136872020	NM_001348056_CXCR4_TTS	1	-
chr20	36500419	36500519	NM_030877_CTNNBL1_TTS	0.838126	+
chr22	39130731	39130831	NM_015374_SUN2_TTS	0.991267	-
chr17	7464817	7464917	NR_037926_SENP3-EIF4A1_promoter-TSS	1	+
chr7	151075430	151075530	NM_001243351_NUB1_TTS	0.66569	+
chr9	138824814	138824914	NM_016172_UBAC1_TTS	0.987209	-
chr1	161332883	161332983	NR_103459_SDHC_non-coding	0.982846	+
chr1	154179183	154179283	NM_001010979_C1orf189_promoter-TSS	1	-
chr12	113357611	113357711	NM_016816_OAS1_TTS	0.775449	+
chr14	58738626	58738726	NM_002788_PSMA3_TTS	0.893493	+
chr15	31670001	31670101	NM_015995_KLF13_TTS	0.872899	+
chr22	29950800	29950900	NM_003634_NIPSNAP1_TTS	0.982417	-
chr7	143004687	143004787	NM_001224_CASP2_TTS	0.957595	+
chr14	69929005	69929105	NM_001252152_SLC39A9_TTS	0.90954	+
chr2	175426899	175426999	NM_003387_WIPF1_3' UTR	0.626	-
chr15	34633918	34634018	NM_018648_NOP10_TTS	1	-
chr18	12326474	12326574	NM_001303526_TUBB6_TTS	0.963241	+
chr11	102208364	102208464	NM_001165_BIRC3_3' UTR	0.526097	+
chr8	145141018	145141118	NM_003801_GPAA1_TTS	1	+
chr6	30695602	30695702	NM_001318875_FLOT1_3' UTR	0.0738344	-
chr16	74655297	74655397	NM_018124_RFWD3_TTS	0.925637	-
chr3	57307395	57307495	NM_012096_APPL1_TTS	0.835561	+
chr17	40767154	40767254	NM_001070_TUBG1_TTS	1	+
chr11	7686335	7686435	NR_126508_CYB5R2_TTS	0.984376	-
chr6	53158890	53158990	NM_001242831_ELOVL5_TTS	0.486004	-
chr1	23636277	23636377	NM_001297622_HNRNPR_3' UTR	0.87553	-
chr1	165624753	165624853	NM_004528_MGST3_3' UTR	0.986412	+
chr4	3242284	3242384	NM_002111_HTT_3' UTR	0.799637	+
chr1	36559432	36559532	NM_017825_ADPRHL2_TTS	1	+
chr11	113603907	113604007	NM_004724_ZW10_TTS	0.992107	-
chr2	86371057	86371157	NM_001100170_IMMT_TTS	0.943329	-
chr7	74790028	74790128	NR_027776_PMS2P5_intron	0.544596	+
chr19	7747641	7747741	NM_174894_TRAPPC5_TTS	0.994071	+
chr11	73685716	73685816	NM_003355_UCP2_TTS	0.992106	-
chr7	74456286	74456386	NM_030798_RCC1L_TTS	0.976048	-
chr17	7128484	7128584	NM_001270448_ACADVL_TTS	1	+
chr16	85956109	85956209	NM_002163_IRF8_TTS	0.806442	+
chr7	43846839	43846939	NM_001253823_BLVRA_TTS	0.946706	+
chr11	77780899	77780999	NM_001204054_NDUFC2_exon	0.951614	-
chr19	45541352	45541452	NM_001278439_CLASRP_promoter-TSS	0.378278	+
chr8	126450545	126450645	NM_001282985_TRIB1_TTS	0.996118	+
chr22	38062839	38062939	NM_020315_PDXP_TTS	1	+
chr1	44456742	44456842	NR_146064_CCDC24_promoter-TSS	1	+
chr5	179264271	179264371	NM_016175_MRNIP_TTS	0.990749	-
chr17	56168491	56168591	NM_080677_DYNLL2_TTS	0.791703	+
chr19	58858224	58858324	NM_130786_A1BG_TTS	1	-
chr3	49199962	49200062	NM_022903_CCDC71_TTS	0.970337	-
chr16	31102175	31102275	NM_206824_VKORC1_TTS	1	-
chr8	21863995	21864095	NM_015024_XPO7_TTS	0.965717	+
chr4	190884258	190884358	NM_004477_FRG1_TTS	0.783908	+
chr6	31546010	31546110	NM_000594_TNF_TTS	0.900207	+
chr19	59067080	59067180	NM_014453_CHMP2A_promoter-TSS	0.963763	-
chr1	115259916	115260016	NM_002524_NRAS_promoter-TSS	0.105394	-
chr13	38934879	38934979	NR_104585_UFM1_non-coding	0.720312	+
chr1	39952556	39952656	NM_012090_MACF1_3' UTR	0.48987	+
chr7	75933513	75933613	NM_001540_HSPB1_TTS	1	+
chr19	56156889	56156989	NM_016535_ZNF581_TTS	0.776563	+
chr5	141380238	141380338	NM_005471_GNPDA1_TTS	0.995267	-
chr18	47008029	47008129	NM_001199346_C18orf32_3' UTR	0.867116	-
chr16	2508754	2508854	NM_001761_CCNF_TTS	0.992171	+
chr9	140342677	140342777	NM_015537_NSMF_3' UTR	0.911255	-
chr16	18511183	18511283	NM_173614_NOMO2_TTS	0.915562	-
chr4	48499584	48499684	NM_015030_FRYL_3' UTR	0.864219	-
chr16	16388567	16388667	NM_001004067_NOMO3_TTS	0.914662	+
chr11	67119020	67119120	NR_046411_POLD4_non-coding	0.989819	-
chr14	77801366	77801466	NM_001346134_TMED8_TTS	0.653755	-
chr8	109499046	109499146	NR_138033_EMC2_non-coding	0.722278	+
chr22	37425762	37425862	NM_001130517_MPST_TTS	1	+
chr10	104142553	104142653	NM_004193_GBF1_TTS	0.964653	+
chr15	91474150	91474250	NR_104447_HDDC3_TTS	0.995655	-
chr10	112271201	112271301	NM_004419_DUSP5_TTS	0.974091	+
chr10	105148810	105148910	NM_001206427_ATP5MD_TTS	1	-
chr15	65107836	65107936	NM_025049_PIF1_TTS	0.993377	-
chr16	15688244	15688344	NM_001184998_MARF1_TTS	0.938737	-
chr7	44617909	44618009	NM_001303062_TMED4_3' UTR	0.848449	-
chr17	80005779	80005879	NM_002917_RFNG_TTS	1	-
chr14	23242434	23242534	NM_001126106_SLC7A7_TTS	1	-
chr18	77733513	77733613	NR_131177_TXNL4A_non-coding	0.971308	-
chr6	36571108	36571208	NR_036610_SRSF3_non-coding	0.247249	+
chr14	23947284	23947384	NM_015514_NGDN_TTS	0.940217	+
chr20	33128661	33128761	NM_001281729_DYNLRB1_TTS	0.99687	+
chr1	6581409	6581509	NM_024654_NOL9_TTS	0.92826	-
chr18	33754519	33754619	NM_001242875_ELP2_exon	0.827297	+
chr19	2813498	2813598	NM_003249_THOP1_TTS	0.993517	+
chr1	21543742	21543842	NM_001113349_ECE1_TTS	0.973353	-
chr6	32083043	32083143	NM_001136153_ATF6B_TTS	0.931892	-
chr19	12859037	12859137	NM_004317_GET3_TTS	1	+
chr1	183524698	183524798	NM_001127651_NCF2_TTS	0.95956	-
chr9	91931518	91931618	NM_001827_CKS2_TTS	1	+
chr21	34669425	34669525	NM_000628_IL10RB_TTS	0.957834	+
chr19	3209472	3209572	NM_001321463_NCLN_TTS	0.886595	+
chr7	2945775	2945875	NM_032415_CARD11_3' UTR	0.868168	-
chr6	30513742	30513842	NM_005275_GNL1_3' UTR	0.905526	-
chr11	125490852	125490952	NM_152713_STT3A_3' UTR	0.855999	+
chr4	1983833	1983933	NM_133331_NSD2_TTS	0.592278	+
chr6	3224730	3224830	NM_178012_TUBB2B_3' UTR	0.931425	-
chr19	12757322	12757422	NM_001173498_MAN2B1_TTS	0.895356	-
chr22	38363706	38363806	NR_106878_MIR6820_TTS	0.978168	+
chr2	241070245	241070345	NM_001163424_COPS9_TTS	1	-
chr2	231772034	231772134	NM_005683_GPR55_TTS	1	-
chr7	44253792	44253892	NM_006555_YKT6_TTS	0.68441	+
chr3	156865585	156865685	NM_020307_CCNL1_3' UTR	0.917934	-
chr9	134735498	134735598	NM_004269_MED27_TTS	0.99406	-
chr3	107765910	107766010	NM_198793_CD47_3' UTR	0.902721	-
chr9	2804157	2804257	NM_014878_PUM3_TTS	0.861686	-
chr10	71912184	71912284	NM_020150_SAR1A_3' UTR	0.865434	-
chr1	32751665	32751765	NM_005356_LCK_TTS	0.943386	+
chr1	207663137	207663237	NM_001877_CR2_TTS	0.916669	+
chr14	91737669	91737769	NM_001080414_CCDC88C_TTS	0.944473	-
chr4	38824520	38824620	NM_006068_TLR6_TTS	0.740205	-
chr12	122354449	122354549	NR_048555_PSMD9_non-coding	1	+
chr17	7306294	7306394	NM_152766_TMEM256_TTS	0.985645	-
chr4	39825937	39826037	NM_001100399_PDS5A_3' UTR	0.667304	-
chr15	75136073	75136173	NM_001284365_ULK3_promoter-TSS	0.499774	-
chr2	191799914	191800014	NM_001256310_GLS_TTS	0.66291	+
chr5	77781053	77781153	NM_005779_LHFPL2_TTS	0.915982	-
chr10	135093139	135093239	NR_046330_TUBGCP2_non-coding	0.958429	-
chr12	12875202	12875302	NM_004064_CDKN1B_TTS	0.892289	+
chr9	131458574	131458674	NM_003011_SET_TTS	0.184985	+
chr13	28197486	28197586	NM_015972_POLR1D_TTS	0.403415	+
chr22	40762473	40762573	NM_001317923_ADSL_exon	0.983988	+
chr16	27463269	27463369	NM_021798_IL21R_TTS	0.584776	+
chr3	38296878	38296978	NM_005109_OXSR1_TTS	0.843454	+
chr6	7281377	7281477	NM_001292008_SSR1_TTS	0.319989	-
chr12	121862054	121862154	NM_001256858_RNF34_TTS	0.823934	+
chr3	50362341	50362441	NM_007275_TUSC2_TTS	0.925577	-
chr20	36033724	36033824	NM_005417_SRC_TTS	0.963655	+
chr7	6201409	6201509	NM_004227_CYTH3_TTS	0.9935	-
chr14	91924484	91924584	NM_001284280_PPP4R3A_3' UTR	0.657996	-
chr19	10596802	10596902	NM_012289_KEAP1_TTS	0.931239	-
chr1	160185505	160185605	NR_028103_DCAF8_TTS	0.702641	-
chr13	114240378	114240478	NR_026580_TFDP1_intron	0.64605	+
chr16	28885430	28885530	NM_001145796_SH2B1_TTS	0.993886	+
chr3	47892185	47892285	NM_002375_MAP4_TTS	0.334165	-
chr6	12165131	12165231	NM_002114_HIVEP1_TTS	0.830931	+
chr15	75128460	75128560	NM_001284365_ULK3_TTS	0.500226	-
chr2	133011968	133012068	NR_152415_ANKRD30BL_intron	0.537159	-
chr6	89319990	89320090	NM_003800_RNGTT_3' UTR	0.862226	-
chr9	33281412	33281512	NM_016410_CHMP5_3' UTR	0.848291	+
chr9	130670161	130670261	NM_175039_ST6GALNAC4_TTS	1	-
chr3	49060620	49060720	NM_199069_NDUFAF3_3' UTR	0.977168	+
chr3	179342187	179342287	NM_002492_NDUFB5_TTS	0.919896	+
chr9	19378792	19378892	NM_001010_RPS6_exon	0.0961456	-
chr2	44115633	44115733	NM_133259_LRPPRC_3' UTR	0.505533	-
chr14	60759972	60760072	NM_021003_PPM1A_3' UTR	0.667382	+
chr1	46035622	46035722	NM_153326_AKR1A1_TTS	0.996772	+
chr10	102746027	102746127	NM_032112_MRPL43_TTS	0.904653	-
chr3	9519727	9519827	NM_001349451_SETD5_TTS	0.719553	+
chr5	133532782	133532882	NR_149151_PPP2CA_non-coding	0.808887	-
chr15	55473514	55473614	NM_016304_RSL24D1_TTS	0.484921	-
chr5	140698058	140698158	NM_005642_TAF7_TTS	0.959422	-
chr7	128594241	128594341	NM_001191028_TNPO3_TTS	0.949682	-
chr1	206764977	206765077	NM_006893_EIF2D_TTS	0.906764	-
chr20	62567264	62567364	NM_025219_DNAJC5_TTS	0.573734	+
chr17	80202238	80202338	NR_110578_CSNK1D_non-coding	0.56546	-
chr17	40931517	40931617	NM_032353_VPS25_TTS	0.980894	+
chr14	24847162	24847262	NM_001198966_NFATC4_3' UTR	0.994674	+
chr12	22218501	22218601	NR_135117_CMAS_TTS	0.97244	+
chr1	185266893	185266993	NM_006469_IVNS1ABP_3' UTR	0.521854	-
chr5	137841785	137841885	NM_001282185_ETF1_TTS	0.472819	-
chr1	153954126	153954226	NM_002870_RAB13_TTS	1	-
chr12	46751972	46752072	NM_001307936_SLC38A2_TTS	0.850068	-
chr8	41479333	41479433	NM_178819_GPAT4_3' UTR	0.897538	+
chr7	32526647	32526747	NR_024466_LSM5_non-coding	0.830957	-
chr20	36145820	36145920	NM_001167820_BLCAP_TTS	0.910817	-
chr17	72443466	72443566	NM_018653_GPRC5C_TTS	1	+
chr4	71555794	71555894	NM_020368_UTP3_3' UTR	0.889634	+
chr10	22823899	22823999	NM_001330062_PIP4K2A_3' UTR	0.52819	-
chr3	10322800	10322900	NM_014760_TATDN2_TTS	0.796035	+
chr9	132902341	132902441	NM_001136557_GPR107_TTS	0.844081	+
chr15	60639534	60639634	NM_004039_ANXA2_3' UTR	0.985876	-
chr3	32522804	32522904	NM_017801_CMTM6_TTS	0.972431	-
chr7	140394814	140394914	NM_052853_ADCK2_TTS	0.992436	+
chr7	44808194	44808294	NM_001300959_ZMIZ2_3' UTR	0.747012	+
chr12	57910336	57910436	NM_004990_MARS_TTS	0.293251	+
chr2	85280793	85280893	NM_020122_KCMF1_3' UTR	0.810925	+
chr12	56506838	56506938	NM_006191_PA2G4_3' UTR	0.453406	+
chr15	42119951	42120051	NM_001114632_JMJD7_promoter-TSS	0.714906	+
chr3	196556122	196556222	NM_002577_PAK2_3' UTR	0.495519	+
chr15	21935614	21935714	NR_027053_LOC646214_non-coding	0.858596	-
chr10	13178822	13178922	NM_021980_OPTN_3' UTR	0.647445	+
chr1	26497262	26497362	NM_015871_ZNF593_TTS	1	+
chr9	6506954	6507054	NR_046386_UHRF2_TTS	0.945141	+
chr22	51007291	51007391	NM_152246_CPT1B_TTS	0.752151	-
chr15	78287328	78287428	NR_026998_LOC91450_promoter-TSS	1	-
chr12	16056308	16056408	NM_007178_STRAP_TTS	0.985377	+
chr1	78161676	78161776	NM_015017_USP33_TTS	0.926212	-
chr6	31606806	31606906	NM_001199698_BAG6_TTS	1	-
chr6	15523041	15523141	NM_183040_DTNBP1_TTS	0.964564	-
chr10	129894927	129895027	NM_001145966_MKI67_TTS	0.388409	-
chr6	131160490	131160590	NM_001350314_EPB41L2_TTS	0.802983	-
chr16	8948771	8948871	NM_014316_CARHSP1_3' UTR	0.721558	-
chr12	50158617	50158717	NM_003217_TMBIM6_TTS	0.363522	+
chr2	223436463	223436563	NR_130154_FARSB_non-coding	0.965935	-
chr1	201434621	201434721	NR_073080_PHLDA3_TTS	0.990361	-
chr15	44084481	44084581	NM_001199878_SERF2_promoter-TSS	0.857687	+
chr16	30125427	30125527	NM_024307_GDPD3_promoter-TSS	0.947614	-
chr14	75548819	75548919	NM_033116_NEK9_3' UTR	0.905897	-
chr17	7293050	7293150	NM_020360_PLSCR3_TTS	1	-
chr12	113736289	113736389	NM_001301214_TPCN1_TTS	0.903082	+
chr1	12204162	12204262	NM_001243_TNFRSF8_TTS	0.867553	+
chr19	13251861	13251961	NM_052876_NACC1_TTS	0.992171	+
chr15	78841443	78841543	NM_001102667_PSMA4_3' UTR	0.982987	+
chr1	201103901	201104001	NM_001288571_TMEM9_TTS	0.906788	-
chr14	23240893	23240993	NM_005015_OXA1L_TTS	0.981259	+
chr18	13764454	13764554	NM_003799_RNMT_TTS	0.834244	+
chr7	138745085	138745185	NM_024625_ZC3HAV1_TTS	0.696054	-
chr11	125454479	125454579	NR_110769_EI24_TTS	0.9841	+
chr1	28473679	28473779	NM_001164723_PTAFR_TTS	0.994437	-
chr9	115234585	115234685	NM_001195822_HSDL2_TTS	0.930865	+
chr3	33038221	33038321	NM_001135602_GLB1_3' UTR	0.784154	-
chr11	67231825	67231925	NR_073409_TMEM134_TTS	1	-
chr5	60454591	60454691	NM_001048249_SMIM15_3' UTR	0.870511	-
chr10	98755611	98755711	NR_038330_SLIT1-AS1_Intergenic	0.996272	+
chr2	85569220	85569320	NM_017750_RETSAT_3' UTR	1	-
chr7	33053744	33053844	NM_016489_NT5C3A_TTS	0.949034	-
chr18	72188256	72188356	NM_001168499_CNDP2_3' UTR	0.900717	+
chr12	109038888	109038988	NM_014325_CORO1C_TTS	0.638132	-
chr6	33286336	33286436	NM_005453_ZBTB22_promoter-TSS	1	-
chr10	76990935	76991035	NM_003375_VDAC2_3' UTR	0.555229	+
chr2	203071205	203071305	NM_003352_SUMO1_3' UTR	0.833533	-
chr17	8706041	8706141	NR_110865_PIK3R6_TTS	0.822645	-
chr2	122524767	122524867	NR_048557_TSN_non-coding	0.729533	+
chr11	57508344	57508444	NM_170746_SELENOH_promoter-TSS	0.983668	+
chr9	131457510	131457610	NM_003011_SET_3' UTR	0.159759	+
chr5	150176197	150176297	NM_032947_SMIM3_TTS	1	+
chr1	27272788	27272888	NM_006600_NUDC_3' UTR	0.891109	+
chr10	58117199	58117299	NM_032997_ZWINT_TTS	0.935155	-
chr4	99983859	99983959	NM_015143_METAP1_TTS	0.95832	+
chr1	19401004	19401104	NM_020765_UBR4_TTS	0.373377	-
chr1	46093161	46093261	NM_021639_GPBP1L1_3' UTR	0.624183	-
chr8	48974030	48974130	NM_003350_UBE2V2_3' UTR	0.869769	+
chr8	38831328	38831428	NM_153692_HTRA4_promoter-TSS	1	+
chr20	62367394	62367494	NM_001305655_LIME1_promoter-TSS	1	+
chr14	23389736	23389836	NM_001282954_PRMT5_TTS	1	-
chr9	135933788	135933888	NM_001286709_GTF3C5_TTS	0.986693	+
chr6	31765171	31765271	NM_021177_LSM2_TTS	0.996451	-
chr19	19230428	19230528	NM_017814_TMEM161A_TTS	1	-
chr20	61826784	61826884	NM_017798_YTHDF1_TTS	0.717855	-
chr1	150594600	150594700	NM_004436_ENSA_TTS	0.743864	-
chr9	15526969	15527069	NM_033222_PSIP1_Intergenic	0.244433	-
chr4	57327425	57327525	NM_006452_PAICS_TTS	0.648431	+
chr16	67672983	67673083	NM_001191022_CTCF_TTS	0.850829	+
chr7	133750411	133750511	NM_021807_EXOC4_TTS	0.817746	+
chr16	11641580	11641680	NM_001136473_LITAF_TTS	0.53695	-
chr12	46576844	46576944	NM_030674_SLC38A1_TTS	0.581949	-
chr8	101269289	101269389	NM_015435_RNF19A_TTS	0.751503	-
chr10	62554508	62554608	NM_033379_CDK1_TTS	0.737729	+
chr1	154235878	154235978	NM_001287815_UBAP2L_TTS	0.780761	+
chr10	45950034	45950134	NM_001282866_MARCHF8_TTS	0.968501	-
chr7	99965256	99965356	NR_036569_STAG3L5P-PVRIG2P-PILRB_non-coding	0.977714	+
chr1	19197926	19198026	NM_001319218_ALDH4A1_TTS	1	-
chr8	82196911	82197011	NM_001444_FABP5_TTS	0.926056	+
chr4	39548918	39549018	NM_001317896_SMIM14_TTS	0.419412	-
chr9	130647600	130647700	NM_013443_ST6GALNAC6_TTS	0.963135	-
chr19	16800739	16800839	NM_024074_TMEM38A_TTS	0.967455	+
chr6	7881754	7881854	NM_030810_TXNDC5_TTS	0.962505	-
chr14	70181759	70181859	NM_014734_SUSD6_TTS	0.884015	+
chr4	106290720	106290820	NM_176866_PPA2_3' UTR	0.746713	-
chr12	110928088	110928188	NM_013300_FAM216A_TTS	1	+
chr16	88718342	88718442	NM_000101_CYBA_promoter-TSS	0.88093	-
chr22	41994033	41994133	NM_015704_DESI1_TTS	0.795831	-
chr18	47808717	47808817	NM_001323954_MBD1_promoter-TSS	0.6312	-
chr10	30728300	30728400	NM_001320961_MAP3K8_intron	0.744108	+
chr2	10567634	10567734	NM_002149_HPCAL1_TTS	1	+
chr3	197511083	197511183	NR_027840_FYTTD1_non-coding	0.800163	+
chr1	235275143	235275243	NM_014765_TOMM20_3' UTR	0.417711	-
chr16	23681091	23681191	NR_037573_DCTN5_non-coding	0.929819	+
chr16	30364169	30364269	NM_006110_CD2BP2_3' UTR	0.865587	-
chr17	79674449	79674549	NM_002949_MRPL12_TTS	1	+
chr2	219758551	219758651	NM_025216_WNT10A_TTS	0.956916	+
chr21	38575306	38575406	NM_001330681_TTC3_TTS	0.788261	+
chr9	35056560	35056660	NM_001354927_VCP_3' UTR	0.313967	-
chr9	132397779	132397879	NR_104596_NTMT1_non-coding	0.787789	+
chr3	45786802	45786902	NM_014016_SACM1L_TTS	0.9253	+
chr1	110943873	110943973	NM_006402_LAMTOR5_TTS	1	-
chr5	132440070	132440170	NM_002154_HSPA4_exon	0.653872	+
chr20	55093840	55093940	NM_001283037_RTF2_TTS	0.671224	+
chr20	62218955	62219055	NM_012384_GMEB2_TTS	0.85963	-
chr17	57917850	57917950	NR_029493_MIR21_promoter-TSS	0.65996	+
chr14	21965041	21965141	NM_014828_TOX4_3' UTR	0.776247	+
chr17	71203497	71203597	NM_032837_FAM104A_TTS	0.994206	-
chr3	53125666	53125766	NM_052859_RFT1_3' UTR	0.923179	-
chr12	120119328	120119428	NM_006253_PRKAB1_TTS	0.9893	+
chr12	122215662	122215762	NM_019034_RHOF_TTS	0.751895	-
chr15	77242145	77242245	NM_002902_RCN2_3' UTR	0.991752	+
chr20	61921041	61921141	NM_018209_ARFGAP1_TTS	0.993523	+
chr22	30165833	30165933	NM_013387_UQCR10_3' UTR	0.976054	+
chr19	55859388	55859488	NM_032701_KMT5C_TTS	1	+
chr7	107560087	107560187	NM_001289751_DLD_3' UTR	0.585084	+
chr15	67494010	67494110	NM_024666_AAGAB_3' UTR	0.919591	-
chr1	11126675	11126775	NM_002685_EXOSC10_TTS	0.994623	-
chr6	150123567	150123667	NM_001252053_PCMT1_TTS	0.583121	+
chr4	15854766	15854866	NR_132660_CD38_TTS	0.708815	+
chr3	101313180	101313280	NM_001320395_PCNP_TTS	0.677523	+
chr15	49171901	49172001	NM_014335_EID1_3' UTR	0.798517	+
chr19	10244022	10244122	NM_001130823_DNMT1_TTS	0.954512	-
chr8	80948826	80948926	NR_105035_TPD52_non-coding	0.597991	-
chr8	17885164	17885264	NR_148032_PCM1_non-coding	0.329677	+
chr14	35498671	35498771	NM_001146282_SRP54_TTS	0.851556	+
chr8	3518002	3518102	NM_033225_CSMD1_intron	1	-
chr22	50321084	50321184	NM_024324_CRELD2_TTS	1	+
chr6	86215517	86215617	NR_146774_SNX14_non-coding	0.92153	-
chr8	145584832	145584932	NR_045600_SLC52A2_TTS	1	+
chr16	29984269	29984369	NM_016151_TAOK2_promoter-TSS	0.977595	+
chr10	134143793	134143893	NM_001318880_STK32C_TTS	0.842211	-
chr6	33243715	33243815	NM_022551_RPS18_exon	1	+
chr15	48634516	48634616	NM_001330286_DUT_3' UTR	0.821362	+
chr17	36479000	36479100	NM_001278279_MRPL45_TTS	0.96347	+
chr17	18113165	18113265	NM_017758_ALKBH5_TTS	0.988235	+
chr3	39183346	39183446	NM_033027_CSRNP1_TTS	0.990923	-
chr1	9208343	9208443	NR_132742_MIR34AHG_non-coding	0.972645	-
chr14	103603676	103603776	NM_006291_TNFAIP2_TTS	0.921671	+
chr3	51982781	51982881	NM_005485_PARP3_TTS	0.95323	+
chr16	71762907	71763007	NM_001128_AP1G1_TTS	0.764598	-
chr15	91426587	91426687	NM_001289823_FURIN_TTS	0.962999	+
chr1	38423623	38423723	NM_001320830_SF3A3_3' UTR	0.915508	-
chr20	43570860	43570960	NM_006809_TOMM34_3' UTR	0.99631	-
chr2	62363101	62363201	NM_001321782_COMMD1_TTS	0.98959	+
chr12	21791325	21791425	NM_001174097_LDHB_exon	0.205307	-
chr16	66754798	66754898	NM_001323955_DYNC1LI2_TTS	0.977245	-
chr6	26055933	26056033	NM_005319_HIST1H1C_TTS	1	-
chr1	108113505	108113605	NM_006113_VAV3_TTS	1	-
chr16	84813425	84813525	NR_073577_USP10_TTS	0.833762	+
chr1	161070347	161070447	NM_012394_PFDN2_TTS	0.971962	-
chr22	44565010	44565110	NM_013327_PARVB_TTS	0.649151	+
chr16	50835746	50835846	NM_015247_CYLD_TTS	0.523364	+
chr19	13033282	13033382	NM_004461_FARSA_TTS	1	-
chr12	109016051	109016151	NM_001206609_SELPLG_3' UTR	0.976983	-
chr19	16757370	16757470	NM_024104_SMIM7_3' UTR	0.811878	-
chr10	98280743	98280843	NM_020123_TM9SF3_3' UTR	0.218834	-
chr1	155112369	155112469	NM_018973_DPM3_TTS	1	-
chr2	68269334	68269434	NM_001190265_C1D_TTS	0.960282	-
chr17	79640834	79640934	NM_199287_CCDC137_TTS	0.96747	+
chr14	23303455	23303555	NM_181305_MRPL52_exon	0.910755	+
chr1	6693525	6693625	NM_001195753_THAP3_TTS	0.655978	+
chr4	103718513	103718613	NM_001300795_UBE2D3_3' UTR	0.0970265	-
chr20	62670257	62670357	NM_001348090_C20orf204_TTS	0.100215	+
chr19	13945330	13945430	NR_036515_LOC284454_TTS	1	-
chr4	84382288	84382388	NM_016067_MRPS18C_exon	0.987728	+
chr7	91829329	91829429	NM_001350672_KRIT1_3' UTR	0.950571	-
chr1	51820899	51820999	NM_001159969_EPS15_3' UTR	0.715036	-
chr13	111957980	111958080	NM_001320853_ARHGEF7_TTS	0.775506	+
chr17	5113705	5113805	NM_207103_SCIMP_3' UTR	0.584663	-
chr15	81296244	81296344	NM_022566_TLNRD1_TTS	0.943232	+
chr4	84011843	84011943	NM_001130716_PLAC8_3' UTR	0.485572	-
chr12	53648089	53648189	NM_001170790_MFSD5_TTS	1	+
chr5	96373115	96373215	NM_175920_LNPEP_Intergenic	0.643214	+
chr7	76239304	76239404	NM_152992_POMZP3_TTS	0.925369	-
chr22	42069937	42070037	NM_005008_SNU13_TTS	0.279106	-
chr2	135212091	135212191	NM_002410_MGAT5_TTS	0.843837	+
chr2	181928053	181928153	NM_001278555_UBE2E3_TTS	0.944864	+
chr16	88875877	88875977	NM_001030018_APRT_TTS	1	-
chr16	68055207	68055307	NM_018380_DDX28_TTS	0.989695	-
chr19	2233152	2233252	NM_018049_PLEKHJ1_TTS	1	-
chr8	61534455	61534555	NM_001242644_RAB2A_3' UTR	0.687654	+
chr15	49030136	49030236	NM_001194998_CEP152_TTS	0.890097	-
chr1	1469967	1470067	NM_018188_ATAD3A_TTS	0.98404	+
chr1	155141885	155141985	NM_173852_KRTCAP2_TTS	1	-
chr7	77586443	77586543	NM_020432_PHTF2_3' UTR	0.786275	+
chr5	150070355	150070455	NM_018047_RBM22_TTS	0.945967	-
chr11	65825767	65825867	NM_006842_SF3B2_exon	0.284944	+
chr17	16245849	16245949	NM_181716_CENPV_TTS	0.99601	-
chr1	149576593	149576693	NR_024584_LINC00623_non-coding	0.889011	-
chr14	64693050	64693150	NM_015180_SYNE2_TTS	0.581537	+
chr7	76071287	76071387	NM_007155_ZP3_TTS	1	+
chr3	176738543	176738643	NM_001321195_TBL1XR1_3' UTR	0.769116	-
chr6	99847843	99847943	NR_136326_PNISR_non-coding	0.635941	-
chr5	132091697	132091797	NM_001300799_SEPTIN8_TTS	0.787659	-
chr19	3180234	3180334	NM_003775_S1PR4_TTS	0.953637	+
chr1	35899092	35899192	NM_024874_KIAA0319L_TTS	0.908073	-
chr7	21940518	21940618	NM_001127370_CDCA7L_TTS	0.98253	-
chr9	139745379	139745479	NM_001135861_PHPT1_TTS	1	+
chr1	87208903	87209003	NM_001206652_SH3GLB1_3' UTR	0.728929	+
chr17	27900074	27900174	NM_001346078_TP53I13_TTS	1	+
chr11	64011502	64011602	NM_001135208_FKBP2_TTS	1	+
chr17	76170172	76170272	NM_001346663_TK1_TTS	0.971781	-
chr15	41028085	41028185	NM_001323894_RMDN3_TTS	0.987374	-
chr15	65160101	65160201	NM_025201_PLEKHO2_TTS	1	+
chr12	93802145	93802245	NM_003348_UBE2N_TTS	0.321075	-
chr1	157483168	157483268	NM_001195388_FCRL5_TTS	0.440643	-
chr9	133762960	133763060	NM_005157_ABL1_TTS	0.8415	+
chr16	89710844	89710944	NR_046418_CHMP1A_TTS	0.845492	-
chr1	10480102	10480202	NM_001304452_PGD_3' UTR	0.8612	+
chr3	134196548	134196648	NM_001242374_ANAPC13_TTS	0.983198	-
chr11	126215547	126215647	NM_001350236_DCPS_3' UTR	0.954314	+
chr11	118894282	118894382	NM_016146_TRAPPC4_TTS	0.988776	+
chr14	53106775	53106875	NM_014584_ERO1A_3' UTR	0.628504	-
chr1	22005395	22005495	NM_001350166_USP48_3' UTR	0.281225	-
chr10	102246400	102246500	NM_015490_SEC31B_TTS	0.964356	-
chr15	55473984	55474084	NM_016304_RSL24D1_3' UTR	0.42676	-
chr3	48636436	48636536	NM_003365_UQCRC1_TTS	1	-
chr17	7815973	7816073	NM_001005271_CHD3_TTS	0.249096	+
chr1	109242023	109242123	NM_001349757_PRPF38B_exon	0.623258	+
chr1	150782187	150782287	NM_178427_ARNT_TTS	0.547072	-
chr13	27640292	27640392	NM_182488_USP12_TTS	0.86096	-
chr5	175810942	175811042	NM_001291308_NOP16_TTS	1	-
chr22	51205930	51206030	NM_001350003_RABL2B_TTS	1	-
chr12	122468587	122468687	NM_020993_BCL7A_exon	0.944882	+
chr1	115247092	115247192	NM_002524_NRAS_TTS	0.0894132	-
chr3	50126362	50126462	NR_036627_RBM5_promoter-TSS	0.48244	+
chr17	37560540	37560640	NM_004774_MED1_TTS	0.902317	-
chr11	6703164	6703264	NM_022061_MRPL17_3' UTR	0.981717	-
chr1	43142328	43142428	NM_006347_PPIH_TTS	0.966233	+
chr8	30535582	30535682	NM_001195103_GSR_TTS	0.854204	-
chr8	98738442	98738542	NM_178812_MTDH_3' UTR	0.390111	+
chr16	85008069	85008169	NM_017740_ZDHHC7_TTS	1	-
chr1	28296856	28296956	NM_001282562_EYA3_TTS	0.500278	-
chr6	82879956	82880056	NM_001300906_IBTK_3' UTR	0.842975	-
chr1	38175289	38175389	NM_001256875_CDCA8_TTS	0.806377	+
chr7	66107932	66108032	NM_001167961_KCTD7_3' UTR	0.98373	+
chr19	4174107	4174207	NM_016539_SIRT6_TTS	1	-
chr13	103528245	103528345	NM_001204425_BIVM-ERCC5_TTS	0.935987	+
chr6	159057509	159057609	NM_001291603_DYNLT1_TTS	1	-
chr11	73965647	73965747	NM_001271593_PPME1_TTS	0.83806	+
chr12	113410686	113410786	NM_006187_OAS3_3' UTR	0.307859	+
chr8	48890389	48890489	NM_005914_MCM4_3' UTR	0.76835	+
chr3	51426675	51426775	NM_006010_MANF_TTS	0.99507	+
chr19	896503	896603	NM_138774_R3HDM4_TTS	1	-
chr17	76220683	76220783	NM_001168_BIRC5_3' UTR	0.824795	+
chr22	47569634	47569734	NR_104292_TBC1D22A_non-coding	0.622851	+
chr1	15755247	15755347	NM_024329_EFHD2_3' UTR	0.738668	+
chr12	109548697	109548797	NM_080911_UNG_TTS	0.994902	+
chr4	110745793	110745893	NM_018983_GAR1_TTS	0.90442	+
chr17	7147112	7147212	NM_015343_CTDNEP1_3' UTR	0.237252	-
chr5	138704554	138704654	NR_109830_PAIP2_non-coding	0.819907	+
chr19	13254873	13254973	NM_001271611_STX10_TTS	1	-
chr12	6957993	6958093	NM_001331019_CDCA3_TTS	1	-
chr2	106709764	106709864	NR_045607_UXS1_TTS	0.985116	-
chr3	20026565	20026665	NM_001292048_RAB5A_TTS	0.905453	+
chr8	26228547	26228647	NM_001177591_PPP2R2A_3' UTR	0.64937	+
chr10	85912213	85912313	NM_014394_GHITM_3' UTR	0.767978	+
chr14	74042257	74042357	NR_046028_ACOT2_TTS	1	+
chr5	43705499	43705599	NM_012343_NNT_3' UTR	0.857493	+
chr9	110092629	110092729	NM_001244713_RAD23B_3' UTR	0.255259	+
chr15	41673145	41673245	NM_001301136_NUSAP1_TTS	0.701428	+
chr10	855477	855577	NM_001351277_LARP4B_3' UTR	0.645566	-
chr19	6440075	6440175	NM_024103_SLC25A23_TTS	0.981679	-
chr17	7143736	7143836	NM_024297_PHF23_promoter-TSS	0.936981	-
chr2	131805450	131805550	NM_001321747_FAM168B_TTS	0.868123	-
chr9	102744764	102744864	NM_015051_ERP44_3' UTR	0.793295	-
chr8	98673301	98673401	NM_178812_MTDH_exon	0.379839	+
chr3	37092235	37092335	NM_001354626_MLH1_TTS	0.974314	+
chr3	49842639	49842739	NM_003335_UBA7_TTS	0.992645	-
chr6	12320104	12320204	NM_001955_EDN1_Intergenic	0.817799	+
chr19	4237438	4237538	NM_005755_EBI3_TTS	0.820407	+
chr2	241518047	241518147	NM_018226_RNPEPL1_TTS	0.993384	+
chr11	64621561	64621661	NM_001282444_EHD1_3' UTR	0.137865	-
chr2	211295975	211296075	NM_001136575_LANCL1_TTS	0.957182	-
chr7	134127107	134127207	NM_001628_AKR1B1_TTS	1	-
chr14	23033806	23033906	NM_001344_DAD1_TTS	0.968871	-
chr1	41237173	41237273	NM_001308115_NFYC_TTS	0.833171	+
chr1	214655653	214655753	NM_005401_PTPN14_intron	0.954414	-
chr6	30460999	30461099	NM_005516_HLA-E_3' UTR	0.156429	+
chr17	2284252	2284352	NM_001346700_SGSM2_TTS	0.975541	+
chr8	145736672	145736772	NM_004260_RECQL4_TTS	1	-
chr5	156822501	156822601	NM_014376_CYFIP2_TTS	0.886296	+
chr1	171527502	171527602	NM_015172_PRRC2C_intron	0.270184	+
chr19	39423558	39423658	NM_033363_MRPS12_TTS	1	+
chr5	162871920	162872020	NM_199246_CCNG1_TTS	0.908723	+
chr3	11831918	11832018	NR_104314_TAMM41_TTS	0.980962	-
chr1	193060804	193060904	NM_001042370_RO60_TTS	0.845056	+
chr10	61548522	61548622	NM_005436_CCDC6_TTS	0.967883	-
chr14	73436159	73436259	NM_021260_ZFYVE1_TTS	0.953569	-
chr11	767224	767324	NM_001318824_GATD1_TTS	0.876465	-
chr8	42229226	42229326	NM_002690_POLB_TTS	0.95743	+
chr1	161141101	161141201	NM_003779_B4GALT3_TTS	1	-
chr1	165631453	165631553	NM_000696_ALDH9A1_TTS	0.98953	-
chr10	133781191	133781291	NM_004052_BNIP3_TTS	0.267845	-
chr2	75120379	75120479	NM_000189_HK2_TTS	0.956921	+
chr2	190636038	190636138	NM_016467_ORMDL1_3' UTR	0.749949	-
chr19	11453453	11453553	NM_001321114_TMEM205_TTS	0.995606	-
chr3	48312377	48312477	NM_016089_ZNF589_TTS	0.99614	+
chr8	55060359	55060459	NM_014175_MRPL15_3' UTR	1	+
chr4	120219646	120219746	NM_001170330_C4orf3_3' UTR	0.87767	-
chr6	26378441	26378541	NM_001197249_BTN3A2_TTS	0.7762	+
chr17	46059046	46059146	NM_176096_CDK5RAP3_TTS	0.994138	+
chr1	27938802	27938902	NM_005248_FGR_TTS	0.931172	-
chr1	167683963	167684063	NM_024569_MPZL1_Intergenic	0.703235	+
chr3	183547177	183547277	NM_001324438_PARL_TTS	0.995647	-
chr3	140698682	140698782	NM_018155_SLC25A36_TTS	0.774442	+
chr17	72480833	72480933	NM_007261_CD300A_TTS	0.872516	+
chr12	56538357	56538457	NM_015292_ESYT1_TTS	0.964426	+
chr1	28213088	28213188	NM_001286113_THEMIS2_TTS	0.984821	+
chr10	22609134	22609234	NM_005180_BMI1_promoter-TSS	0.994628	+
chr17	80200542	80200642	NR_110578_CSNK1D_TTS	0.431104	-
chr1	62146718	62146818	NR_135162_TM2D1_TTS	0.910539	-
chr1	2478798	2478898	NM_001297605_TNFRSF14_Intergenic	0.169005	+
chr1	79108382	79108482	NM_006820_IFI44L_3' UTR	0.481079	+
chr5	31554819	31554919	NR_134298_C5orf22_non-coding	0.952437	+
chr1	146767343	146767443	NM_024568_CHD1L_TTS	0.891019	+
chr11	47260854	47260954	NM_001302490_ACP2_TTS	1	-
chr12	110034970	110035070	NM_001301182_MVK_TTS	1	+
chr5	118730038	118730138	NM_001077654_TNFAIP8_3' UTR	0.284592	+
chr19	1038963	1039063	NM_201277_CNN2_TTS	0.943745	+
chr12	50523580	50523680	NR_104035_CERS5_non-coding	0.952457	-
chr19	17431002	17431102	NM_024050_DDA1_3' UTR	0.948124	+
chr14	50363671	50363771	NM_001663_ARF6_TTS	0.97938	+
chr19	2071034	2071134	NM_130807_MOB3A_TTS	0.863063	-
chr5	102365319	102365419	NR_033440_PAM_non-coding	0.753956	+
chr1	8954556	8954656	NR_038351_ENO1-AS1_Intergenic	0.979941	+
chr15	72878801	72878901	NR_030359_MIR630_promoter-TSS	0.963843	+
chr22	19163095	19163195	NM_005984_SLC25A1_TTS	1	-
chr6	90039331	90039431	NM_016021_UBE2J1_3' UTR	0.378142	-
chr22	43265779	43265879	NM_001349972_PACSIN2_TTS	0.948818	-
chr12	108106143	108106243	NM_001317963_PWP1_3' UTR	0.905045	+
chr15	41773542	41773642	NM_015138_RTF1_3' UTR	0.60452	+
chr10	102309662	102309762	NM_017902_HIF1AN_3' UTR	0.595579	+
chr12	95365108	95365208	NM_018838_NDUFA12_TTS	0.994343	-
chr19	42073080	42073180	NM_001288773_CEACAM21_intron	0.587476	+
chr1	156433520	156433620	NM_005920_MEF2D_TTS	0.748986	-
chr11	94696506	94696606	NM_016403_CWC15_exon	0.826045	-
chr1	120855507	120855607	NM_001320149_FAM72B_3' UTR	0.950283	+
chr1	202860241	202860341	NM_021633_KLHL12_TTS	0.954744	-
chr1	143896525	143896625	NR_144349_FAM72C_TTS	0.995413	-
chr17	7138606	7138706	NM_004422_DVL2_promoter-TSS	0.858269	-
chr2	65147909	65148009	NR_036586_LINC02245_intron	0.779626	-
chr1	149449934	149450034	NM_001355409_HIST2H3PS2_Intergenic	0.93358	-
chr9	139318112	139318212	NM_001282944_PMPCA_TTS	0.977367	+
chr19	3767462	3767562	NM_172251_MRPL54_TTS	1	+
chr17	48460000	48460100	NM_018509_LRRC59_3' UTR	0.839751	-
chr5	88016645	88016745	NM_001193349_MEF2C_3' UTR	0.413056	-
chr16	15795672	15795772	NM_017668_NDE1_intron	0.529846	+
chr4	1813208	1813308	NM_012318_LETM1_TTS	0.717255	-
chr11	64124905	64125005	NM_032251_CCDC88B_TTS	0.995051	+
chr20	62605467	62605567	NM_080621_SAMD10_TTS	0.975228	-
chr15	49280838	49280938	NM_014701_SECISBP2L_TTS	0.907529	-
chr11	74688002	74688102	NM_014752_SPCS2_exon	0.689549	+
chr8	42940829	42940929	NR_033698_FNTA_TTS	0.938011	+
chr6	31629859	31629959	NM_001199237_GPANK1_3' UTR	1	-
chr6	129898241	129898341	NM_033515_ARHGAP18_TTS	0.877477	-
chr1	28422239	28422339	NM_001282560_EYA3_Intergenic	0.479936	-
chr20	309274	309374	NM_006943_SOX12_3' UTR	1	+
chr6	33258610	33258710	NM_001265596_PFDN6_TTS	0.978014	+
chr1	153507076	153507176	NM_014624_S100A6_TTS	1	-
chr17	61685624	61685724	NM_016360_TACO1_TTS	0.881953	+
chr3	50325165	50325265	NM_006764_IFRD2_TTS	0.927324	-
chr1	37949876	37949976	NM_001323551_ZC3H12A_TTS	1	+
chr7	148700144	148700244	NM_004911_PDIA4_TTS	0.563881	-
chr11	47606015	47606115	NM_004551_NDUFS3_TTS	1	+
chr10	93718913	93719013	NM_003972_BTAF1_intron	0.573913	+
chr22	30730161	30730261	NM_005877_SF3A1_3' UTR	0.243101	-
chr20	34145304	34145404	NM_198398_ERGIC3_TTS	0.804191	+
chr17	74559565	74559665	NR_038111_SNHG16_non-coding	0.543327	+
chr6	37450707	37450807	NM_138493_CCDC167_TTS	1	-
chr16	56643308	56643408	NM_005953_MT2A_TTS	1	+
chr3	57557092	57557192	NM_001660_ARF4_TTS	0.641993	-
chr2	231177831	231177931	NM_001278451_SP140_TTS	0.435132	+
chr10	76991104	76991204	NM_003375_VDAC2_TTS	0.434876	+
chr9	123941572	123941672	NM_016322_RAB14_3' UTR	0.862394	-
chr10	91100625	91100725	NM_001289758_IFIT3_TTS	0.979794	+
chr1	148758101	148758201	NR_104217_NBPF25P_intron	0.516016	+
chr17	73231752	73231852	NM_024844_NUP85_TTS	0.669588	+
chr1	148596057	148596157	NM_173638_NBPF15_3' UTR	0.766589	+
chr10	97626366	97626466	NM_001164183_ENTPD1_3' UTR	0.386081	+
chr1	144830201	144830301	NR_102405_NBPF8_non-coding	0.87697	+
chr1	146467538	146467638	NM_001278141_NBPF12_TTS	0.955149	+
chr19	1981234	1981334	NM_001319_CSNK1G2_TTS	0.899747	+
chr4	122737600	122737700	NM_001237_CCNA2_TTS	0.952027	-
chr10	121334914	121335014	NR_136661_TIAL1_non-coding	0.623268	-
chr20	47860512	47860612	NM_001348187_DDX27_TTS	0.920087	+
chr16	27236316	27236416	NM_145080_NSMCE1_TTS	0.936128	-
chr17	10583654	10583754	NM_004589_SCO1_TTS	0.889939	-
chr12	9875086	9875186	NM_172004_CLECL1_TTS	0.657604	-
chr22	42334741	42334841	NM_001110215_CENPM_TTS	0.986181	-
chr1	245016690	245016790	NR_132782_SNORA100_TTS	0.10693	-
chr17	40995156	40995256	NR_049772_PSME3_non-coding	0.69908	+
chr11	66012115	66012215	NM_018026_PACS1_TTS	0.944853	+
chr9	20995852	20995952	NM_017794_FOCAD_TTS	0.715571	+
chr14	24708345	24708445	NM_001351025_GMPR2_TTS	1	+
chr11	62457747	62457847	NM_203422_LRRN4CL_promoter-TSS	1	-
chr11	118964587	118964687	NM_002105_H2AFX_TTS	1	-
chr13	99104877	99104977	NM_001286649_STK24_3' UTR	0.478038	-
chr8	121408084	121408184	NM_014078_MRPL13_TTS	1	-
chr16	69975543	69975643	NM_001270453_WWP2_TTS	0.932773	+
chr1	110597161	110597261	NM_033088_STRIP1_TTS	0.992745	+
chr16	70286290	70286390	NM_058219_EXOSC6_promoter-TSS	0.378325	-
chr3	52435027	52435127	NM_004656_BAP1_TTS	0.973484	-
chr4	8242725	8242825	NM_018986_SH3TC1_TTS	0.977386	+
chr22	45591710	45591810	NM_015264_KIAA0930_3' UTR	0.898924	-
chr12	24964295	24964395	NM_001178092_BCAT1_3' UTR	0.794062	-
chr8	11696075	11696175	NM_001287748_FDFT1_3' UTR	0.251619	+
chr3	127799803	127799903	NM_003707_RUVBL1_TTS	0.776924	-
chr20	33590208	33590308	NM_015638_TRPC4AP_TTS	0.942968	-
chr11	102201824	102201924	NM_001165_BIRC3_exon	0.347029	+
chr1	212619382	212619482	NR_026598_NENF_non-coding	0.848896	+
chr11	71145459	71145559	NM_001360_DHCR7_TTS	0.945659	-
chr3	195590236	195590336	NM_001308046_TNK2_TTS	0.896786	-
chr3	184026742	184026842	NM_001278709_PSMD2_TTS	0.992495	+
chr6	116597889	116597989	NM_003309_TSPYL1_3' UTR	0.975566	-
chr2	95752953	95753053	NR_136152_MRPS5_non-coding	0.888487	-
chr4	83739815	83739915	NM_001191049_SEC31A_3' UTR	0.876073	-
chr1	109766561	109766661	NM_006513_SARS_exon	0.1366	+
chr22	29185188	29185288	NM_173510_CCDC117_TTS	0.941391	+
chr19	57819826	57819926	NM_213598_ZNF543_Intergenic	0.721269	+
chr19	49340354	49340454	NM_016246_HSD17B14_promoter-TSS	0.962917	-
chr6	89794453	89794553	NM_006813_PNRC1_3' UTR	0.963604	+
chr22	32353489	32353589	NM_003405_YWHAH_TTS	0.601332	+
chr9	136218666	136218766	NM_003172_SURF1_TTS	1	-
chr16	11641851	11641951	NR_024320_LITAF_non-coding	0.427827	-
chr7	141356530	141356630	NM_001080392_DENND11_TTS	0.93033	-
chr8	54958932	54959032	NM_001279356_LYPLA1_TTS	0.974428	-
chr19	48957063	48957163	NM_031485_GRWD1_TTS	0.697139	+
chr2	201983802	201983902	NR_147252_CFLAR_TTS	0.113611	+
chr3	50114583	50114683	NM_001349193_RBM6_TTS	0.746434	+
chr1	151148935	151149035	NM_013353_TMOD4_promoter-TSS	0.967145	-
chr9	130928345	130928445	NM_001131017_CIZ1_TTS	0.912855	-
chr4	2939666	2939766	NM_001291978_NOP14_TTS	0.699554	-
chr2	220151520	220151620	NM_006736_DNAJB2_TTS	1	+
chr7	937538	937638	NM_001284311_ADAP1_TTS	0.985166	-
chr16	1839087	1839187	NM_012225_NUBP2_TTS	1	+
chr1	249144204	249144304	NM_001136036_ZNF692_TTS	1	-
chr14	64926625	64926725	NM_005956_MTHFD1_TTS	0.937745	+
chr7	2704334	2704434	NM_025250_TTYH3_TTS	0.992263	+
chr7	150095620	150095720	NM_173680_ZNF775_TTS	0.941121	+
chr9	2161685	2161785	NM_001289397_SMARCA2_exon	0.245706	+
chr12	48362561	48362661	NM_001143843_TMEM106C_TTS	0.898879	+
chr2	84650654	84650754	NM_003849_SUCLG1_TTS	0.853926	-
chr11	71212487	71212587	NM_018161_NADSYN1_TTS	0.64083	+
chr6	31637744	31637844	NM_021221_LY6G5B_promoter-TSS	0.729265	+
chr1	204527147	204527247	NM_001278519_MDM4_TTS	0.505743	+
chr5	6372039	6372139	NM_032286_MED10_TTS	0.697683	-
chr1	12035496	12035596	NM_001316320_PLOD1_TTS	1	+
chr22	41972902	41973002	NM_002676_PMM1_TTS	0.984587	-
chr2	220036620	220036720	NM_001321389_CNPPD1_TTS	1	-
chr16	74485848	74485948	NR_027265_GLG1_non-coding	0.657571	-
chr16	87438279	87438379	NM_022818_MAP1LC3B_TTS	0.608086	+
chr4	17802280	17802380	NM_001345880_DCAF16_TTS	0.938727	-
chr1	160579890	160579990	NR_104399_SLAMF1_non-coding	0.164212	-
[truncated: 14,384 more rows]
