# Supplementary material for: Benchmarking sequencing methods and tools that facilitate the study of alternative polyadenylation
Source: Genome Biol. 2021 Oct 14;22:291. doi: 10.1186/s13059-021-02502-z (PMC8518154; doi:10.1186/s13059-021-02502-z)
Supplement: Supplementary file 4 — Additional file 4: TAPAS.PAS.sites. TAPAS PAS sites with PAU > 5% (BED format). [file 13059_2021_2502_MOESM4_ESM.xls]

## Sheet: TAPAS.PAS.sites.PAU.0.05
Chromosome	Start	End	Annotation (RefSeq_GeneName_GenicRegion)	PAU	Strand
chr1	33145506	33145606	NM_001161708_SYNC_TTS	1	-
chr4	84382092	84382192	NM_139076_ABRAXAS1_TTS	1	-
chr20	62375020	62375120	NM_025224_ZBTB46_TTS	1	-
chr19	10203012	10203112	NM_031917_ANGPTL6_TTS	0.999585	-
chr21	44513065	44513165	NM_001320651_U2AF1L5_TTS	0.99951	-
chr19	58865722	58865822	NM_130786_A1BG_promoter-TSS	0.541479	-
chr1	161007421	161007521	NM_001113207_TSTD1_TTS	0.607542	-
chr7	1581870	1581970	NM_001097620_TMEM184A_TTS	1	-
chr10	102767439	102767539	NM_001195263_PDZD7_TTS	0.999197	-
chr2	74443368	74443468	NM_133478_SLC4A5_TTS	1	-
chr12	99128568	99128668	NM_001204081_ANKS1B_TTS	0.999676	-
chr8	86126287	86126387	NM_001099671_RBIS_TTS	0.999713	-
chr9	103064356	103064456	NM_017746_TEX10_TTS	1	-
chr13	46700057	46700157	NM_002298_LCP1_TTS	0.997889	-
chr1	109606997	109607097	NM_005645_TAF13_TTS	0.99788	-
chr14	94517267	94517367	NM_020414_DDX24_TTS	0.998924	-
chr19	12841453	12841553	NM_024038_TRIR_TTS	0.999859	-
chr15	44086371	44086471	NR_031695_MIR1282_promoter-TSS	0.997947	-
chr8	109213971	109214071	NM_001568_EIF3E_TTS	0.997119	-
chr1	27205872	27205972	NM_018066_GPN2_TTS	0.551992	-
chr6	71571068	71571168	NM_080742_B3GAT2_TTS	1	-
chr8	74202873	74202973	NM_000971_RPL7_TTS	0.998198	-
chr16	67182004	67182104	NM_033309_B3GNT9_TTS	1	-
chr17	56429860	56429960	NR_073470_SUPT4H1_promoter-TSS	0.642324	-
chr17	76419777	76419877	NM_173628_DNAH17_TTS	0.996092	-
chr19	18545197	18545297	NM_001253389_ISYNA1_TTS	1	-
chr19	15562437	15562537	NM_022904_RASAL3_TTS	0.995399	-
chr3	182733005	182733105	NM_020166_MCCC1_TTS	0.996868	-
chr22	42321035	42321135	NM_052945_TNFRSF13C_TTS	0.998907	-
chr1	1337275	1337375	NM_001318485_MRPL20_TTS	1	-
chr1	155225769	155225869	NM_198264_FAM189B_promoter-TSS	0.519426	-
chr8	144898513	144898613	NM_001136033_PUF60_TTS	0.991916	-
chr15	50999736	50999836	NM_032802_SPPL2A_TTS	0.995909	-
chr17	79476996	79477096	NR_037688_ACTG1_TTS	0.99135	-
chr17	72858618	72858718	NM_001258016_FDXR_TTS	0.99888	-
chr7	5566778	5566878	NM_001101_ACTB_TTS	0.991099	-
chr6	31321642	31321742	NM_005514_HLA-B_TTS	0.991308	-
chr16	66965957	66966057	NR_046109_CIAO2B_TTS	0.995246	-
chr19	8376233	8376333	NM_005001_NDUFA7_TTS	0.996593	-
chr11	494511	494611	NM_002939_RNH1_TTS	0.997783	-
chr9	37588411	37588511	NM_001134484_TOMM5_TTS	1	-
chr16	68262449	68262549	NM_024939_ESRP2_TTS	1	-
chr4	77969176	77969276	NM_001348140_CCNI_TTS	0.999869	-
chr1	8921058	8921158	NM_001201483_ENO1_TTS	0.994123	-
chr12	56229213	56229313	NR_073606_MMP19_TTS	1	-
chr2	46808412	46808512	NM_002643_PIGF_TTS	0.999897	-
chr8	124238428	124238528	NM_001204180_ZHX1-C8orf76_TTS	0.994023	-
chr4	57829509	57829609	NM_032313_NOA1_TTS	0.999332	-
chr20	1349620	1349720	NM_001199786_FKBP1A_TTS	0.998532	-
chr2	210886144	210886244	NM_001307976_KANSL1L_TTS	1	-
chr16	53524951	53525051	NM_022476_AKTIP_TTS	0.999773	-
chr12	102467966	102468066	NM_024057_NUP37_TTS	0.999086	-
chr15	68483042	68483142	NM_001286695_CALML4_TTS	0.516035	-
chr20	60711782	60711882	NM_002792_PSMA7_TTS	0.998876	-
chr19	44010870	44010970	NM_001320869_ETHE1_TTS	0.995814	-
chr2	24290453	24290553	NM_016047_SF3B6_TTS	0.996786	-
chr1	29445936	29446036	NM_001171868_TMEM200B_TTS	1	-
chr1	63906440	63906540	NR_045147_ITGB3BP_TTS	1	-
chr17	80005777	80005877	NM_002917_RFNG_TTS	0.994919	-
chr18	46570171	46570271	NM_017653_DYM_3' UTR	0.997813	-
chr15	72491369	72491469	NM_001206798_PKM_TTS	0.992952	-
chr2	25962252	25962352	NM_018263_ASXL2_3' UTR	0.999463	-
chr10	101370274	101370374	NM_031212_SLC25A28_TTS	0.993126	-
chr19	47341414	47341514	NM_001301076_AP2S1_TTS	0.997169	-
chr15	50792758	50792858	NM_203494_USP50_TTS	0.997159	-
chr17	1682828	1682928	NM_052928_SMYD4_TTS	0.998369	-
chr19	5894680	5894780	NM_175614_NDUFA11_TTS	0.997046	-
chr10	51592080	51592180	NR_073029_TIMM23_TTS	0.9969	-
chr6	31110215	31110315	NM_019052_CCHCR1_TTS	0.996875	-
chr11	6621143	6621243	NM_015324_RRP8_TTS	0.996871	-
chr16	30103634	30103734	NM_004608_TBX6_promoter-TSS	0.99667	-
chr1	149895208	149895308	NM_005850_SF3B4_TTS	0.994962	-
chr16	2227183	2227283	NM_020764_CASKIN1_TTS	1	-
chr12	7276276	7276376	NM_001329454_RBP5_TTS	0.998703	-
chr9	125680307	125680407	NM_020924_ZBTB26_TTS	0.996074	-
chr7	128594233	128594333	NM_001191028_TNPO3_TTS	0.999483	-
chr3	195590234	195590334	NM_001308046_TNK2_TTS	0.995413	-
chr14	24774392	24774492	NM_001318807_CIDEB_TTS	1	-
chr5	140050380	140050480	NM_194249_DND1_TTS	0.542124	-
chr1	161070345	161070445	NM_012394_PFDN2_TTS	1	-
chr9	100362361	100362461	NM_139246_TSTD2_TTS	1	-
chr15	89859535	89859635	NM_002693_POLG_TTS	0.997956	-
chr1	152004981	152005081	NM_005620_S100A11_TTS	0.997018	-
chr2	152104727	152104827	NM_198557_RBM43_TTS	0.998951	-
chr20	34213952	34214052	NM_152925_CPNE1_TTS	0.996473	-
chr19	13254871	13254971	NM_001271611_STX10_TTS	0.995184	-
chr17	1553922	1554022	NM_031430_RILP_promoter-TSS	0.998327	-
chr12	51745832	51745932	NM_007210_GALNT6_TTS	0.994946	-
chr13	103436630	103436730	NM_024089_POGLUT2_TTS	0.993182	-
chr1	43916673	43916773	NM_031207_HYI_TTS	0.997463	-
chr7	100882892	100882992	NM_001185080_CLDN15_promoter-TSS	0.514924	-
chr6	32148744	32148844	NM_001206932_AGER_TTS	0.594595	-
chr12	49952076	49952176	NM_001278341_MCRS1_TTS	1	-
chr8	117657054	117657154	NM_003756_EIF3H_TTS	0.997788	-
chr11	111934733	111934833	NM_001082619_PIH1D2_TTS	0.990965	-
chr19	14072341	14072441	NM_002918_RFX1_TTS	1	-
chr17	16245847	16245947	NM_181716_CENPV_TTS	0.992854	-
chr19	48551099	48551199	NM_001159323_PLA2G4C_TTS	0.998724	-
chr22	50941375	50941475	NM_033200_LMF2_TTS	0.996415	-
chr19	5678424	5678524	NM_205767_MICOS13_TTS	0.996313	-
chr6	31548335	31548435	NM_002341_LTB_TTS	0.996663	-
chr16	74705752	74705852	NM_152649_MLKL_TTS	0.998093	-
chr2	70377016	70377116	NM_001348764_C2orf42_TTS	0.994252	-
chr12	55342086	55342186	NM_001136030_TESPA1_TTS	0.998304	-
chr8	144873089	144873189	NM_182706_SCRIB_TTS	0.992085	-
chr5	74970023	74970123	NM_001099271_POC5_TTS	0.999042	-
chr22	24313553	24313653	NM_001355_DDT_TTS	0.998572	-
chr12	49521566	49521666	NM_006082_TUBA1B_TTS	0.995142	-
chr14	36007557	36007657	NM_001346246_RALGAPA1_TTS	1	-
chr4	186285031	186285131	NM_018409_LRP2BP_TTS	0.996798	-
chr3	123331142	123331242	NM_001321309_MYLK_TTS	0.997503	-
chr11	118964584	118964684	NM_002105_H2AFX_TTS	0.999875	-
chr20	62271057	62271157	NM_015894_STMN3_TTS	0.997185	-
chr3	142984063	142984163	NM_173653_SLC9A9_TTS	0.997877	-
chr12	53551446	53551546	NM_001244706_CSAD_TTS	0.997392	-
chr4	48887396	48887496	NM_001286774_OCIAD2_TTS	0.995068	-
chr1	40026484	40026584	NM_001135654_PABPC4_TTS	0.996669	-
chr12	49316908	49317008	NM_001143782_FKBP11_TTS	0.997585	-
chr14	68213236	68213336	NM_015346_ZFYVE26_TTS	0.991659	-
chr16	70286296	70286396	NM_058219_EXOSC6_promoter-TSS	0.4997	-
chr13	52706778	52706878	NM_002498_NEK3_TTS	1	-
chr11	118097404	118097504	NR_104404_MPZL3_TTS	0.996073	-
chr7	77423044	77423144	NM_032936_TMEM60_TTS	0.995424	-
chr2	85621870	85621970	NM_001320734_CAPG_TTS	0.995353	-
chr2	220036618	220036718	NM_001321389_CNPPD1_TTS	0.995982	-
chr9	124906337	124906437	NM_014222_NDUFA8_TTS	0.99374	-
chr19	13209841	13209941	NM_005583_LYL1_TTS	1	-
chr11	47376408	47376508	NM_001080547_SPI1_TTS	0.997199	-
chr7	134850531	134850631	NM_001305629_CYREN_TTS	0.99082	-
chr1	24200459	24200559	NM_001841_CNR2_TTS	0.996429	-
chr16	84087365	84087465	NM_003791_MBTPS1_TTS	0.992874	-
chr5	107194733	107194833	NM_001163315_FBXL17_TTS	0.993207	-
chr16	684426	684526	NM_001288710_METTL26_TTS	1	-
chr10	113909621	113909721	NM_001244949_GPAM_TTS	0.997722	-
chr19	36525886	36525986	NM_001331104_THAP8_TTS	0.997705	-
chr1	175913961	175914061	NM_022457_COP1_TTS	0.992229	-
chr19	4815935	4816035	NM_182919_TICAM1_TTS	0.991478	-
chr10	127524908	127525008	NM_018180_DHX32_TTS	1	-
chr6	33286334	33286434	NM_005453_ZBTB22_promoter-TSS	0.991148	-
chr3	119388371	119388471	NM_005694_COX17_TTS	0.995888	-
chr1	35315962	35316062	NM_001320261_SMIM12_TTS	0.990368	-
chr1	245912641	245912741	NM_001167740_SMYD3_TTS	0.997581	-
chr11	77589765	77589865	NM_033547_INTS4_TTS	0.994516	-
chr1	154897207	154897307	NM_006556_PMVK_TTS	0.996513	-
chr5	138723256	138723356	NM_016459_MZB1_TTS	0.995157	-
chr13	101182417	101182517	NM_001195087_GGACT_TTS	0.998857	-
chr7	75956107	75956207	NM_012479_YWHAG_TTS	0.996065	-
chr17	79976578	79976678	NM_001271007_CENPX_TTS	0.997455	-
chr19	50138548	50138648	NM_006270_RRAS_TTS	0.994283	-
chr19	36936020	36936120	NM_001145343_ZNF566_TTS	0.993513	-
chr8	118811601	118811701	NM_000127_EXT1_TTS	0.999625	-
chr22	51007289	51007389	NM_152246_CPT1B_TTS	1	-
chr20	57603732	57603832	NR_037929_SLMO2-ATP5E_TTS	0.987107	-
chr16	1469744	1469844	NM_001272051_C16orf91_TTS	0.995925	-
chr7	99704692	99704792	NR_033792_TAF6_TTS	1	-
chr2	74699084	74699184	NM_053050_MRPL53_TTS	0.507064	-
chr7	1855427	1855527	NM_001304525_MAD1L1_TTS	0.991699	-
chr19	19625027	19625127	NM_032037_TSSK6_TTS	0.998183	-
chr16	30789775	30789875	NM_001080417_ZNF629_TTS	0.99492	-
chr20	18364010	18364110	NM_001351683_DZANK1_TTS	0.992593	-
chr6	52866097	52866197	NM_016513_ICK_TTS	0.99486	-
chr2	27532359	27532459	NM_002437_MPV17_TTS	0.996588	-
chr14	75519927	75520027	NM_001302617_ACYP1_TTS	0.997121	-
chr16	75661621	75661721	NM_001130089_KARS_TTS	0.99674	-
chr10	105148808	105148908	NM_001206427_ATP5MD_TTS	0.994756	-
chr7	33134409	33134509	NM_203288_RP9_TTS	0.99759	-
chr14	24908971	24909071	NM_001308075_SDR39U1_TTS	1	-
chr8	17154305	17154405	NM_004686_MTMR7_TTS	1	-
chr16	70284133	70284233	NM_058219_EXOSC6_TTS	0.493997	-
chr11	62518434	62518534	NM_024784_ZBTB3_TTS	0.998391	-
chr19	11685474	11685574	NM_001322023_ACP5_TTS	0.996066	-
chr4	184560787	184560887	NM_152682_RWDD4_TTS	0.99524	-
chr1	28296854	28296954	NM_001282562_EYA3_TTS	0.997583	-
chr17	40253421	40253521	NM_024119_DHX58_TTS	0.545493	-
chr10	135234169	135234269	NM_001012508_SPRN_TTS	1	-
chr7	99998494	99998594	NM_017984_ZCWPW1_TTS	1	-
chr1	151955385	151955485	NM_002966_S100A10_TTS	0.995872	-
chr6	107386384	107386484	NM_001080450_BEND3_TTS	0.991201	-
chr9	136271181	136271281	NM_020385_REXO4_TTS	1	-
chr1	54317391	54317491	NR_036639_YIPF1_TTS	0.996399	-
chr1	220141941	220142041	NM_004446_EPRS_TTS	0.997629	-
chr8	134467090	134467190	NM_173344_ST3GAL1_TTS	0.991393	-
chr17	15531279	15531379	NM_001348122_TRIM16_TTS	0.997148	-
chr22	20301760	20301860	NM_033257_DGCR6L_TTS	0.996542	-
chr19	56598728	56598828	NM_001002836_ZNF787_TTS	0.997585	-
chr15	101821714	101821814	NM_003090_SNRPA1_TTS	0.996774	-
chr1	53692563	53692663	NM_002370_MAGOH_TTS	0.9951	-
chr15	34522196	34522296	NM_005135_SLC12A6_TTS	0.99776	-
chr12	81186299	81186399	NM_001324423_LIN7A_TTS	0.99733	-
chr6	1624034	1624134	NM_001253846_GMDS_TTS	0.996815	-
chr8	8641998	8642098	NM_004225_MFHAS1_TTS	0.998052	-
chr10	24872537	24872637	NM_020824_ARHGAP21_TTS	0.997408	-
chr20	32244892	32244992	NM_031231_NECAB3_TTS	0.990824	-
chr1	202300784	202300884	NM_014176_UBE2T_TTS	0.993944	-
chr17	73894723	73894823	NM_032478_MRPL38_TTS	0.993019	-
chr19	4174105	4174205	NM_016539_SIRT6_TTS	0.993991	-
chr7	140705960	140706060	NM_053035_MRPS33_TTS	0.997585	-
chr22	24108020	24108120	NR_125756_CHCHD10_TTS	1	-
chr12	7187514	7187614	NM_001354346_C1R_TTS	0.994916	-
chr19	47222767	47222867	NM_013403_STRN4_TTS	0.998293	-
chr1	197053256	197053356	NM_018136_ASPM_TTS	0.991877	-
chr8	33355982	33356082	NM_025115_TTI2_TTS	1	-
chr6	43193366	43193466	NM_006443_DNPH1_TTS	0.998493	-
chr7	140033551	140033651	NM_001287498_SLC37A3_TTS	0.994059	-
chr16	20807661	20807761	NM_001142725_ERI2_TTS	0.973434	-
chr12	21621843	21621943	NM_002907_RECQL_TTS	0.999399	-
chr7	103766787	103766887	NM_002553_ORC5_TTS	0.965058	-
chr6	10762955	10763055	NR_134936_MAK_TTS	0.996656	-
chr2	29072687	29072787	NM_017910_TRMT61B_TTS	1	-
chr14	95883830	95883930	NM_152592_SYNE3_3' UTR	0.996232	-
chr15	99676527	99676627	NR_109947_TTC23_TTS	0.996602	-
chr2	85771842	85771942	NM_001142269_GGCX_TTS	0.967512	-
chr10	1064846	1064946	NM_033261_IDI2_TTS	0.993064	-
chr1	38000049	38000149	NM_024700_SNIP1_TTS	0.991474	-
chr10	115594482	115594582	NM_001271816_DCLRE1A_TTS	0.993437	-
chr2	129023053	129023153	NM_004807_HS6ST1_TTS	0.995167	-
chr10	75257295	75257395	NR_135250_USP54_TTS	0.980885	-
chr5	176946789	176946889	NM_001190946_FAM193B_TTS	1	-
chr7	138710451	138710551	NM_080660_ZC3HAV1L_TTS	0.995041	-
chr6	73951036	73951136	NM_001251874_KHDC1_TTS	0.988172	-
chr17	46210801	46210901	NM_003726_SKAP1_TTS	0.995642	-
chr16	5074844	5074944	NM_016256_NAGPA_TTS	0.991005	-
chr9	139956578	139956678	NM_178448_SAPCD2_TTS	0.997414	-
chr10	102283485	102283585	NM_001284368_NDUFB8_TTS	0.994017	-
chr16	834973	835073	NM_001324086_RPUSD1_TTS	0.997619	-
chr7	150750898	150750998	NM_001164410_CDK5_TTS	0.993571	-
chr2	27322220	27322320	NM_001301324_CGREF1_TTS	0.961681	-
chr1	19230773	19230873	NM_001136265_IFFO2_TTS	0.997712	-
chr6	79910961	79911061	NM_004242_HMGN3_TTS	0.99885	-
chr19	17342693	17342793	NM_005234_NR2F6_TTS	0.990845	-
chr14	20915206	20915306	NM_017807_OSGEP_TTS	0.997463	-
chr16	11022747	11022847	NM_014015_DEXI_TTS	0.992354	-
chr7	65425671	65425771	NR_120531_GUSB_TTS	0.993812	-
chr4	78634540	78634640	NM_001286790_CNOT6L_TTS	0.990321	-
chr6	41873090	41873190	NR_131160_MED20_TTS	0.995847	-
chr9	130823511	130823611	NM_197956_NAIF1_TTS	0.996564	-
chr17	62120389	62120489	NM_001433_ERN1_3' UTR	0.992881	-
chr2	74641302	74641402	NM_001316766_C2orf81_TTS	0.997059	-
chr22	30126944	30127044	NM_001318129_ZMAT5_TTS	0.994449	-
chr10	61410521	61410621	NM_194298_SLC16A9_TTS	0.98901	-
chr4	38797875	38797975	NM_003263_TLR1_TTS	0.99677	-
chr12	6648693	6648793	NM_001193457_IFFO1_TTS	0.580535	-
chr17	26655350	26655450	NM_001267775_IFT20_TTS	0.991634	-
chr5	156565450	156565550	NM_004270_MED7_TTS	0.992786	-
chr17	57936840	57936940	NM_001193611_TUBD1_TTS	0.997937	-
chr16	23614482	23614582	NM_024675_PALB2_TTS	0.992233	-
chr11	77327195	77327295	NM_001311202_CLNS1A_TTS	0.997012	-
chr22	30681106	30681206	NM_001037666_CASTOR1_TTS	0.992373	-
chr11	125763379	125763479	NM_001271985_PUS3_TTS	0.997294	-
chr2	74588280	74588380	NR_033935_DCTN1_TTS	0.992652	-
chr8	98285713	98285813	NM_033512_TSPYL5_TTS	0.990706	-
chr17	3468739	3468839	NM_080706_TRPV1_TTS	0.985401	-
chr17	40831419	40831519	NM_016602_CCR10_TTS	0.995098	-
chr2	234745346	234745446	NM_001282962_HJURP_TTS	0.991547	-
chr10	99116457	99116557	NM_001145114_RRP12_TTS	0.994183	-
chr19	13009893	13009993	NM_001105578_SYCE2_TTS	0.991795	-
chr15	65107828	65107928	NM_025049_PIF1_TTS	0.995793	-
chr17	38249036	38249136	NM_021724_NR1D1_TTS	0.995027	-
chr2	211295972	211296072	NM_001136575_LANCL1_TTS	0.993833	-
chr3	49396568	49396668	NM_001329455_GPX1_promoter-TSS	0.519169	-
chr12	107385142	107385242	NM_004075_CRY1_TTS	0.997757	-
chr10	135075919	135076019	NM_001164490_ADAM8_TTS	0.993866	-
chr11	129769600	129769700	NM_199439_PRDM10_TTS	0.993972	-
chr9	86354335	86354435	NM_001135953_GKAP1_TTS	0.995226	-
chr9	34610481	34610581	NM_148179_RPP25L_TTS	0.995562	-
chr16	15796991	15797091	NM_022844_MYH11_TTS	0.988417	-
chr11	66112842	66112942	NM_015399_BRMS1_promoter-TSS	0.9912	-
chr11	122928199	122928299	NM_153201_HSPA8_TTS	0.996335	-
chr16	87741417	87741517	NM_001184854_KLHDC4_TTS	0.995005	-
chr17	46103532	46103632	NM_016429_COPZ2_TTS	0.991395	-
chr11	64532075	64532175	NM_201995_SF1_TTS	0.997274	-
chr12	54058943	54059043	NM_005176_ATP5MC2_TTS	0.997585	-
chr9	95473644	95473744	NM_015250_BICD2_TTS	0.997176	-
chr17	61509663	61509763	NM_001330421_CYB561_TTS	0.995993	-
chr19	52567718	52567818	NM_001352298_ZNF841_TTS	0.998308	-
chr11	61640994	61641094	NM_021727_FADS3_TTS	0.994905	-
chr1	150969300	150969400	NM_001319998_MINDY1_TTS	0.99571	-
chr14	21853352	21853452	NM_007192_SUPT16H_promoter-TSS	0.542853	-
chr16	67188088	67188188	NM_003789_TRADD_TTS	0.996492	-
chr5	64961754	64961854	NM_019072_SGTB_TTS	0.998603	-
chr6	28356726	28356826	NM_001163391_ZSCAN12_TTS	0.990027	-
chr21	30428642	30428742	NM_001282907_CCT8_TTS	0.997358	-
chr8	22993100	22993200	NM_003840_TNFRSF10D_TTS	0.997475	-
chr14	77741298	77741398	NM_013382_POMT2_TTS	0.983705	-
chr14	61438166	61438266	NM_020810_TRMT5_TTS	0.995193	-
chr3	180331795	180331895	NM_181426_CCDC39_TTS	0.997331	-
chr22	51205919	51206019	NM_001350003_RABL2B_TTS	0.993675	-
chr7	54819939	54820039	NM_014302_SEC61G_TTS	0.98863	-
chr2	97525472	97525572	NM_017789_SEMA4C_TTS	0.987549	-
chr12	123773655	123773755	NM_001167856_SBNO1_TTS	0.990267	-
chr5	42799981	42800081	NM_005410_SELENOP_TTS	0.993138	-
chr6	136552167	136552267	NM_138419_MTFR2_TTS	0.998243	-
chr12	54762912	54763012	NM_001290002_ZNF385A_TTS	0.992558	-
chr2	24252205	24252305	NM_001142319_WDCP_TTS	0.994049	-
chr12	109525992	109526092	NM_001145375_ALKBH2_TTS	1	-
chr11	104813593	104813693	NM_001225_CASP4_TTS	0.997392	-
chr9	35073834	35073934	NM_004629_FANCG_TTS	0.996028	-
chr11	66129991	66130091	NM_001300868_SLC29A2_TTS	0.995071	-
chr17	5402746	5402846	NM_001162371_LOC728392_TTS	0.754375	-
chr19	48618701	48618801	NR_110296_LIG1_TTS	0.993366	-
chr3	112251353	112251453	NM_022488_ATG3_TTS	1	-
chr20	3088218	3088318	NM_001267584_UBOX5_TTS	0.988631	-
chr11	6340175	6340275	NM_145040_CAVIN3_TTS	0.995659	-
chr14	24028771	24028871	NM_001282475_AP1G2_TTS	0.771343	-
chr19	23835707	23835807	NM_138330_ZNF675_TTS	0.99561	-
chr2	69623244	69623344	NR_045632_NFU1_TTS	0.990277	-
chr4	156263811	156263911	NM_001039580_MAP9_TTS	0.998638	-
chr8	77892493	77892593	NM_001172086_PEX2_TTS	0.998532	-
chr14	94400498	94400598	NM_016150_ASB2_TTS	0.993706	-
chr19	2321519	2321619	NM_016199_LSM7_TTS	0.995069	-
chr9	100437190	100437290	NM_001354975_XPA_TTS	0.99451	-
chr3	45959390	45959490	NM_024513_FYCO1_TTS	0.992491	-
chr15	43036541	43036641	NM_173500_TTBK2_TTS	0.990833	-
chr7	1606969	1607069	NM_032302_PSMG3_TTS	0.994436	-
chr1	27992571	27992671	NM_002038_IFI6_TTS	0.997978	-
chr5	36103413	36103513	NM_001007527_LMBRD2_TTS	0.992419	-
chr7	42948871	42948971	NM_024054_C7orf25_TTS	0.998363	-
chr19	12799729	12799829	NM_032301_FBXW9_TTS	1	-
chr16	50352928	50353028	NM_001173984_BRD7_TTS	0.996355	-
chr21	47655038	47655138	NM_003906_MCM3AP_TTS	0.992658	-
chr1	20008705	20008805	NM_001349113_TMCO4_TTS	0.994315	-
chr1	205626980	205627080	NM_033102_SLC45A3_TTS	0.996917	-
chr2	242523819	242523919	NM_001164356_THAP4_TTS	0.990959	-
chr9	130628758	130628858	NM_001318121_AK1_TTS	0.994657	-
chr17	1324646	1324746	NM_016823_CRK_TTS	0.996231	-
chr1	156776034	156776134	NM_001161443_SH2D2A_TTS	0.994259	-
chr2	136871918	136872018	NM_001348056_CXCR4_TTS	0.98731	-
chr5	176938577	176938677	NM_001321830_DDX41_TTS	0.995724	-
chr13	77454303	77454403	NM_138444_KCTD12_TTS	0.998505	-
chr20	24943579	24943679	NM_020531_APMAP_TTS	0.985482	-
chr17	46684594	46684694	NM_004502_HOXB7_TTS	0.997814	-
chr1	12627938	12628038	NM_001319225_DHRS3_TTS	0.994228	-
chr3	52262625	52262725	NM_007284_TWF2_TTS	0.994145	-
chr19	17402939	17403039	NM_024527_ABHD8_TTS	0.992477	-
chr2	191894301	191894401	NM_001243835_STAT4_TTS	0.991384	-
chr22	19775933	19776033	NM_053004_GNB1L_TTS	0.994686	-
chr15	78396947	78397047	NR_125435_CIB2_TTS	0.998866	-
chr2	61167547	61167647	NM_001322127_PUS10_TTS	0.994821	-
chr9	99579272	99579372	NM_001346993_ZNF782_3' UTR	0.996156	-
chr13	29274217	29274317	NM_001135919_SLC46A3_TTS	0.995405	-
chr17	37827374	37827474	NM_001291728_PGAP3_TTS	0.996836	-
chr11	93211638	93211738	NM_020179_SMCO4_TTS	0.997251	-
chr11	67202980	67203080	NM_005608_PTPRCAP_TTS	0.499462	-
chr11	63320241	63320341	NM_017878_PLAAT2_TTS	0.993893	-
chr12	121016847	121016947	NM_198202_POP5_TTS	0.99323	-
chr19	19010319	19010419	NM_199444_COPE_TTS	0.995573	-
chr1	149874871	149874971	NM_001328674_SV2A_TTS	0.995215	-
chr15	76508628	76508728	NM_001127716_ETFA_TTS	0.993917	-
chr12	57031958	57032058	NM_001686_ATP5F1B_TTS	0.994412	-
chr12	30862485	30862585	NM_023925_CAPRIN2_TTS	0.994386	-
chr6	108188959	108189059	NM_007214_SEC63_TTS	0.990791	-
chr22	50750391	50750491	NM_001001794_DENND6B_TTS	0.993727	-
chr22	39925097	39925197	NM_194326_RPS19BP1_TTS	0.991262	-
chr1	46654352	46654452	NM_017739_POMGNT1_TTS	0.984788	-
chr16	25247321	25247421	NM_001012981_ZKSCAN2_TTS	0.991677	-
chr14	68117866	68117966	NM_006370_VTI1B_TTS	1	-
chr17	76352857	76352957	NM_003955_SOCS3_TTS	0.992232	-
chr12	96394530	96394630	NR_132659_LTA4H_TTS	0.991569	-
chr12	105197274	105197374	NM_001352172_SLC41A2_3' UTR	0.990526	-
chr4	139085247	139085347	NM_014331_SLC7A11_TTS	0.998941	-
chr19	19256375	19256475	NM_001145785_MEF2B_TTS	1	-
chr1	155232658	155232758	NM_005698_SCAMP3_promoter-TSS	0.995081	-
chr14	69846839	69846939	NM_004450_ERH_TTS	0.998177	-
chr16	23592334	23592434	NM_005003_NDUFAB1_TTS	0.978922	-
chr9	72324437	72324537	NM_001099666_PTAR1_TTS	0.996688	-
chr20	2815960	2816060	NM_001271168_PCED1A_TTS	0.99766	-
chr19	55555691	55555791	NM_138412_RDH13_TTS	0.992515	-
chr8	41786996	41787096	NM_006766_KAT6A_TTS	0.967314	-
chr14	23456109	23456209	NM_001282970_C14orf93_TTS	0.99026	-
chr19	53206065	53206165	NM_001161500_ZNF611_TTS	0.992576	-
chr12	2934513	2934613	NM_031474_NRIP2_TTS	0.990094	-
chr11	65622284	65622384	NM_005507_CFL1_TTS	0.994304	-
chr7	76940067	76940167	NM_001350901_GSAP_TTS	0.994428	-
chr8	95892452	95892552	NM_057749_CCNE2_TTS	0.998425	-
chr2	74699958	74700058	NM_053050_MRPL53_promoter-TSS	0.491009	-
chr6	32546546	32546646	NM_001243965_HLA-DRB1_TTS	0.995296	-
chr22	37621300	37621400	NM_002872_RAC2_TTS	0.998256	-
chr12	22601479	22601579	NM_001286173_C2CD5_TTS	0.994903	-
chr20	39807088	39807188	NM_015035_ZHX3_TTS	0.996124	-
chr16	30581018	30581118	NM_145271_ZNF688_TTS	0.993219	-
chr1	153777382	153777482	NM_020699_GATAD2B_TTS	0.986225	-
chr20	25280833	25280933	NM_001042472_ABHD12_TTS	0.973114	-
chr2	208686011	208686111	NM_001080475_PLEKHM3_TTS	0.996836	-
chr6	31694813	31694913	NM_013974_DDAH2_TTS	0.546664	-
chr10	72643264	72643364	NM_001289797_PCBD1_TTS	0.981151	-
chr1	6307405	6307505	NM_207370_GPR153_TTS	0.989464	-
chr3	137980278	137980378	NM_001349021_NME9_TTS	0.988095	-
chr3	122078437	122078537	NM_001308326_CCDC58_TTS	0.988054	-
chr16	15131709	15131809	NM_001270766_NTAN1_TTS	0.989948	-
chr11	6469842	6469942	NM_001248007_TRIM3_TTS	0.573624	-
chr16	89773540	89773640	NM_004913_VPS9D1_TTS	0.989525	-
chr11	67205517	67205617	NM_005608_PTPRCAP_promoter-TSS	0.496202	-
chr6	33246879	33246979	NM_005452_WDR46_TTS	1	-
chr6	3153900	3154000	NM_001310315_TUBB2A_TTS	1	-
chr9	2804154	2804254	NM_014878_PUM3_TTS	0.987759	-
chr17	76108998	76109098	NM_007267_TMC6_TTS	0.994889	-
chr16	81009698	81009798	NR_147840_CMC2_TTS	0.995866	-
chr2	62051982	62052082	NM_032180_FAM161A_TTS	0.993111	-
chr11	72003469	72003569	NM_001258392_CLPB_TTS	0.993461	-
chr5	79272538	79272638	NM_001167741_MTX3_TTS	0.998666	-
chr19	59073283	59073383	NM_003422_MZF1_TTS	0.989496	-
chr4	151185810	151185910	NM_001199282_LRBA_TTS	0.99546	-
chr2	86251568	86251668	NM_015425_POLR1A_3' UTR	0.99376	-
chr20	62605465	62605565	NM_080621_SAMD10_TTS	0.997292	-
chr16	3022791	3022891	NM_182687_PKMYT1_TTS	0.99419	-
chr6	166719167	166719267	NM_175922_PRR18_TTS	0.992676	-
chr15	34817483	34817583	NR_027410_GOLGA8B_TTS	0.996247	-
chr1	225589203	225589303	NM_002296_LBR_TTS	0.997827	-
chr15	49030134	49030234	NM_001194998_CEP152_TTS	0.992017	-
chr19	42590261	42590361	NM_001207025_POU2F2_TTS	0.996746	-
chr11	3022151	3022251	NR_036542_CARS_TTS	0.991901	-
chr3	44790235	44790335	NM_020696_KIAA1143_TTS	0.993026	-
chr7	102740022	102740122	NM_198990_NAPEPLD_TTS	1	-
chr18	45359465	45359565	NM_001135937_SMAD2_TTS	0.988275	-
chr14	75319735	75319835	NM_001080408_PROX2_TTS	0.990569	-
chr2	20110028	20110128	NM_020779_WDR35_TTS	0.996899	-
chr7	75162618	75162718	NM_001243198_HIP1_TTS	0.992305	-
chr18	43664109	43664209	NM_004046_ATP5F1A_TTS	0.996117	-
chr19	3976053	3976153	NM_001961_EEF2_TTS	0.997231	-
chr19	19756009	19756109	NM_020410_ATP13A1_TTS	0.992184	-
chr5	176022802	176022902	NM_052899_GPRIN1_TTS	1	-
chr19	9633899	9633999	NM_024106_ZNF426_TTS	0.98833	-
chr11	8633583	8633683	NM_014818_TRIM66_TTS	0.986657	-
chr2	101623689	101623789	NM_001330348_TBC1D8_TTS	0.993536	-
chr18	54270052	54270152	NM_004786_TXNL1_TTS	0.992071	-
chr8	8993763	8993863	NM_024607_PPP1R3B_TTS	0.994976	-
chr19	41860321	41860421	NM_000660_TGFB1_promoter-TSS	0.580542	-
chr12	51674821	51674921	NM_001290008_BIN2_TTS	0.997503	-
chr1	45468219	45468319	NM_024602_HECTD3_TTS	0.996852	-
chr13	111175412	111175512	NM_017817_RAB20_TTS	0.992891	-
chr6	4115926	4116026	NM_001166010_ECI2_TTS	0.991266	-
chr15	68499329	68499429	NM_001286695_CALML4_promoter-TSS	0.483392	-
chr3	15602210	15602310	NM_001284416_HACL1_TTS	0.991968	-
chr19	9401815	9401915	NM_198535_ZNF699_TTS	0.99733	-
chr4	108968700	108968800	NM_001130714_LEF1_TTS	0.998131	-
chr17	16842397	16842497	NM_012452_TNFRSF13B_TTS	0.995962	-
chr2	128014865	128014965	NM_001303418_ERCC3_TTS	0.988632	-
chr8	42273979	42274079	NM_001257181_SLC20A2_TTS	0.990701	-
chr5	137620953	137621053	NM_001318098_CDC25C_TTS	0.995018	-
chr1	167510250	167510350	NM_003851_CREG1_TTS	0.986783	-
chr4	17633708	17633808	NM_015688_FAM184B_TTS	0.995542	-
chr11	75145684	75145784	NM_001351167_GDPD5_TTS	0.995221	-
chr4	843062	843162	NM_001318134_GAK_TTS	0.990486	-
chr7	91741462	91741562	NM_001146152_CYP51A1_TTS	0.993925	-
chr1	243287729	243287829	NM_014812_CEP170_TTS	0.997154	-
chr18	56148481	56148581	NM_052947_ALPK2_TTS	0.99083	-
chr19	10415478	10415578	NM_001103167_ZGLP1_TTS	0.557723	-
chr9	138824814	138824914	NM_016172_UBAC1_TTS	0.994614	-
chr6	28292514	28292614	NM_001243243_ZSCAN31_TTS	0.996558	-
chr12	94700169	94700269	NM_001346457_CEP83_TTS	0.940051	-
chr12	76419226	76419326	NM_007350_PHLDA1_TTS	0.991061	-
chr17	79163392	79163492	NM_001319229_CEP131_TTS	0.99561	-
chr5	178029664	178029764	NM_020666_CLK4_TTS	0.995115	-
chr19	19672515	19672615	NR_038198_PBX4_TTS	0.995567	-
chr1	41086351	41086451	NM_014747_RIMS3_TTS	0.998332	-
chr3	197236653	197236753	NR_145451_LINC02012_promoter-TSS	0.998546	-
chr8	28924794	28924894	NM_015254_KIF13B_TTS	0.996672	-
chr7	6201411	6201511	NM_004227_CYTH3_TTS	0.999152	-
chr7	151253200	151253300	NM_024429_PRKAG2_TTS	0.993434	-
chr12	6857157	6857257	NM_005439_MLF2_TTS	0.997032	-
chr1	36787630	36787730	NR_130899_EVA1B_TTS	1	-
chr1	36859020	36859120	NM_032881_LSM10_TTS	0.994032	-
chr7	129658125	129658225	NM_016478_ZC3HC1_TTS	0.988932	-
chr12	110972236	110972336	NR_138550_PPTC7_TTS	0.996311	-
chr16	11348273	11348373	NM_003745_SOCS1_TTS	0.982745	-
chr19	53409145	53409245	NM_001310127_ZNF888_TTS	0.994014	-
chr3	44540461	44540561	NM_001287349_ZNF852_TTS	0.993939	-
chr17	42396992	42397092	NM_001321240_SLC25A39_TTS	0.995735	-
chr3	48663155	48663255	NM_001281733_SLC26A6_TTS	0.992704	-
chr1	231041986	231042086	NM_024525_TTC13_TTS	0.987361	-
chr19	19734465	19734565	NM_004720_LPAR2_TTS	0.993589	-
chr19	48835612	48835712	NM_018273_TMEM143_TTS	0.994957	-
chr1	109190909	109191009	NM_001102592_HENMT1_TTS	0.999024	-
chr17	435532	435632	NM_018289_VPS53_TTS	0.952504	-
chr11	4619901	4620001	NM_018073_TRIM68_TTS	0.994717	-
chr16	3072620	3072720	NM_017885_HCFC1R1_TTS	1	-
chr20	2462465	2462565	NM_024325_ZNF343_TTS	0.964315	-
chr19	58637694	58637794	NM_024620_ZNF329_TTS	0.992945	-
chr14	21989230	21989330	NM_001291446_SALL2_TTS	0.990284	-
chr9	130882971	130883071	NM_001256335_PTGES2_TTS	0.992383	-
chr1	228288427	228288527	NR_130975_C1orf35_TTS	0.994396	-
chr9	127279553	127279653	NM_033334_NR6A1_TTS	0.997447	-
chr15	90627210	90627310	NM_002168_IDH2_TTS	0.996239	-
chr19	45882891	45882991	NM_006663_PPP1R13L_TTS	0.990875	-
chr22	42556018	42556118	NM_181492_TCF20_TTS	0.999046	-
chr5	136953188	136953288	NM_017415_KLHL3_TTS	0.988581	-
chr17	56378587	56378687	NM_024418_TSPOAP1_TTS	0.996713	-
chr1	40306705	40306805	NR_132401_TRIT1_TTS	0.989945	-
chr7	127220681	127220781	NM_024523_GCC1_TTS	0.98815	-
chr4	71681498	71681598	NM_001098477_GRSF1_TTS	0.989734	-
chr12	10998447	10998547	NR_037918_PRH1-PRR4_TTS	0.998195	-
chr6	31497995	31498095	NM_004640_DDX39B_TTS	1	-
chr1	11114648	11114748	NM_003132_SRM_TTS	0.996307	-
chr19	12907633	12907733	NM_005809_PRDX2_TTS	0.993681	-
chr19	9759337	9759437	NM_017656_ZNF562_TTS	0.990019	-
chr8	99202053	99202153	NM_024759_NIPAL2_TTS	0.982567	-
chr1	11708417	11708517	NM_012168_FBXO2_TTS	0.996149	-
chr7	100875372	100875472	NM_014343_CLDN15_TTS	0.481659	-
chr3	185225569	185225669	NM_139248_LIPH_TTS	0.992281	-
chr4	103552642	103552742	NM_005908_MANBA_TTS	0.992991	-
chr17	18231173	18231273	NM_004169_SHMT1_TTS	1	-
chr8	134249413	134249513	NM_006096_NDRG1_TTS	0.995371	-
chr19	46213886	46213986	NM_001329634_FBXO46_TTS	0.99836	-
chr11	36505316	36505416	NM_004620_TRAF6_TTS	0.990275	-
chr19	19101695	19101795	NR_147913_SUGP2_TTS	0.99092	-
chr16	67263291	67263391	NM_001318202_FHOD1_TTS	1	-
chr18	47808712	47808812	NM_001323954_MBD1_promoter-TSS	0.986082	-
chr19	56088890	56088990	NM_152600_ZNF579_TTS	0.994006	-
chr11	11292420	11292520	NM_198516_GALNT18_TTS	0.993979	-
chr3	47537129	47537229	NM_001031703_ELP6_TTS	0.988035	-
chr8	145153535	145153635	NR_038270_SHARPIN_TTS	0.992383	-
chr4	99391517	99391617	NM_005723_TSPAN5_TTS	0.996228	-
chr19	37001588	37001688	NM_001166037_ZNF260_TTS	0.987151	-
chr8	42708437	42708537	NM_001160225_RNF170_TTS	0.990443	-
chr5	53180613	53180713	NM_019087_ARL15_TTS	0.996217	-
chr8	145648983	145649083	NM_183057_VPS28_TTS	0.508437	-
chr4	123813798	123813898	NM_198041_NUDT6_TTS	1	-
chr6	134490383	134490483	NM_001143678_SGK1_TTS	0.994603	-
chr13	41701708	41701808	NM_152903_KBTBD6_TTS	0.997346	-
chr3	129366634	129366734	NM_001349275_TMCC1_TTS	0.989031	-
chr1	172410596	172410696	NM_002642_PIGC_TTS	0.993094	-
chr1	226107576	226107676	NM_013328_PYCR2_TTS	0.995919	-
chr7	75625654	75625754	NM_001317787_STYXL1_TTS	0.993645	-
chr1	151732118	151732218	NR_125331_MRPL9_TTS	0.995698	-
chr3	10342612	10342712	NM_001136232_SEC13_TTS	0.976689	-
chr19	46272966	46273066	NM_175875_SIX5_promoter-TSS	0.566331	-
chr10	72357103	72357203	NM_005041_PRF1_TTS	0.994645	-
chr8	141668480	141668580	NM_001352741_PTK2_TTS	0.992584	-
chr15	64364757	64364857	NR_110310_CIAO2A_TTS	0.997126	-
chr6	166778407	166778507	NM_016098_MPC1_TTS	0.991394	-
chr19	56102736	56102836	NM_032836_FIZ1_TTS	0.992546	-
chr5	131528303	131528403	NM_001142599_P4HA2_TTS	1	-
chr20	4760668	4760768	NM_014737_RASSF2_TTS	0.99156	-
chr5	139937852	139937952	NM_001253764_SRA1_promoter-TSS	0.991242	-
chr1	43391045	43391145	NM_006516_SLC2A1_TTS	0.990965	-
chr3	179113875	179113975	NM_021629_GNB4_TTS	0.991837	-
chr19	59067078	59067178	NM_014453_CHMP2A_promoter-TSS	0.993471	-
chr6	90352493	90352593	NM_014611_MDN1_TTS	0.996941	-
chr15	44957929	44958029	NM_001330283_PATL2_TTS	0.992156	-
chr9	72999512	72999612	NM_001206_KLF9_TTS	0.989757	-
chr9	139924625	139924725	NM_004479_FUT7_TTS	0.9925	-
chr19	36378853	36378953	NM_139239_NFKBID_TTS	0.994921	-
chr11	77811987	77812087	NM_024079_ALG8_TTS	0.995413	-
chr3	50333832	50333932	NM_012191_NAA80_TTS	0.992326	-
chr2	84650646	84650746	NM_003849_SUCLG1_TTS	0.99538	-
chr19	55890611	55890711	NM_001190764_TMEM238_TTS	0.995965	-
chr6	42174538	42174638	NM_018141_MRPS10_TTS	0.992206	-
chr5	130494975	130495075	NR_073488_HINT1_TTS	0.996966	-
chr13	39917028	39917128	NM_005780_LHFPL6_TTS	0.989059	-
chr12	7085346	7085446	NM_005768_LPCAT3_TTS	0.999882	-
chr11	65541368	65541468	NM_138368_AP5B1_TTS	0.998539	-
chr15	72533521	72533621	NM_001323515_PARP6_TTS	0.992885	-
chr11	116618885	116618985	NM_032725_BUD13_TTS	0.993333	-
chr14	20779526	20779626	NM_182852_CCNB1IP1_TTS	0.994286	-
chr19	15225784	15225884	NM_006844_ILVBL_TTS	1	-
chr17	29621667	29621767	NM_002544_OMG_TTS	0.993922	-
chr19	6210391	6210491	NM_005934_MLLT1_TTS	0.993697	-
chr15	90293097	90293197	NM_018670_MESP1_TTS	0.99383	-
chr1	230972864	230972964	NM_001136494_C1orf198_TTS	0.995858	-
chr7	35672269	35672369	NM_022373_HERPUD2_TTS	0.99782	-
chr4	105389462	105389562	NM_025212_CXXC4_TTS	0.995169	-
chr5	43526369	43526469	NM_183323_PAIP1_TTS	0.983336	-
chr15	90171200	90171300	NM_198525_KIF7_TTS	1	-
chr8	145751602	145751702	NM_001001795_C8orf82_TTS	0.997119	-
chr15	75212616	75212716	NM_004255_COX5A_TTS	0.980676	-
chr1	89472359	89472459	NM_001319180_GBP3_TTS	0.984576	-
chr17	1397870	1397970	NM_001135642_INPP5K_TTS	0.9937	-
chr1	16558181	16558281	NM_030907_CPLANE2_TTS	0.993439	-
chr21	16333555	16333655	NM_003489_NRIP1_TTS	0.995639	-
chr12	57392616	57392716	NM_014830_ZBTB39_TTS	0.990299	-
chr1	147119167	147119267	NR_136633_ACP6_TTS	0.999554	-
chr2	39208689	39208789	NM_005633_SOS1_TTS	0.993705	-
chr3	122130699	122130799	NM_019069_WDR5B_TTS	0.996497	-
chr10	103370420	103370520	NM_022039_FBXW4_TTS	0.988503	-
chr16	69362523	69362623	NM_022341_PDF_TTS	0.996446	-
chr11	74551954	74552054	NM_001270381_XRRA1_TTS	0.995924	-
chr1	109822175	109822275	NM_001350238_PSRC1_TTS	0.987619	-
chr19	47177572	47177672	NM_016457_PRKD2_TTS	0.99221	-
chr16	46612504	46612604	NR_136738_SHCBP1_TTS	0.989055	-
chr17	71279762	71279862	NM_012121_CDC42EP4_TTS	0.994531	-
chr19	3630178	3630278	NM_012398_PIP5K1C_TTS	0.950451	-
chr2	160092303	160092403	NM_001128212_WDSUB1_TTS	0.992928	-
chr18	19109261	19109361	NM_052911_ESCO1_TTS	0.983728	-
chr22	42334724	42334824	NM_001110215_CENPM_TTS	0.945071	-
chr22	41972889	41972989	NM_002676_PMM1_TTS	1	-
chr20	35520226	35520326	NM_015474_SAMHD1_TTS	0.995485	-
chr16	68334517	68334617	NM_032178_SLC7A6OS_TTS	1	-
chr6	82455446	82455546	NM_017633_TENT5A_TTS	0.98986	-
chr4	4237268	4237368	NM_001297551_TMEM128_TTS	0.996544	-
chr9	34613541	34613641	NM_024348_DCTN3_TTS	0.995717	-
chr3	14153576	14153676	NM_001098502_CHCHD4_TTS	0.993385	-
chr4	155456148	155456248	NM_002669_PLRG1_TTS	0.995547	-
chr14	77972339	77972439	NM_004863_SPTLC2_TTS	0.996499	-
chr12	11148560	11148660	NM_176889_TAS2R20_TTS	0.995042	-
chr1	169890469	169890569	NM_001204514_KIFAP3_TTS	0.991542	-
chr12	11090004	11090104	NM_001316893_PRH1-TAS2R14_TTS	1	-
chr3	50595455	50595555	NM_016210_C3orf18_TTS	0.993994	-
chr8	101715143	101715243	NR_106992_MIR7705_promoter-TSS	0.996126	-
chr1	17393255	17393355	NM_007365_PADI2_TTS	0.993094	-
chr16	1399240	1399340	NM_001001410_TSR3_TTS	1	-
chr5	141380233	141380333	NM_005471_GNPDA1_TTS	0.993943	-
chr20	61826781	61826881	NM_017798_YTHDF1_TTS	0.995511	-
chr3	121350244	121350344	NM_001292041_HCLS1_TTS	0.995065	-
chr1	155216995	155217095	NM_198264_FAM189B_TTS	0.473357	-
chr7	106842188	106842288	NM_006348_COG5_TTS	0.921091	-
chr11	108342832	108342932	NM_153705_POGLUT3_TTS	0.994875	-
chr11	94898676	94898776	NM_001271594_SESN3_TTS	0.990354	-
chr15	75931425	75931525	NM_018285_IMP3_TTS	0.994463	-
chr6	29523388	29523488	NM_006398_UBD_TTS	0.998065	-
chr16	71481502	71481602	NM_145911_ZNF23_TTS	0.989783	-
chr1	19400999	19401099	NM_020765_UBR4_TTS	0.995539	-
chr11	2965659	2965759	NM_005969_NAP1L4_TTS	0.99833	-
chr18	56337240	56337340	NM_001289967_LOC101927322_TTS	0.994125	-
chr2	42989638	42989738	NM_148962_OXER1_TTS	0.993448	-
chr16	88744089	88744189	NM_178310_SNAI3_TTS	0.991745	-
chr3	149682690	149682790	NM_053024_PFN2_TTS	0.995595	-
chr6	30620895	30620995	NM_001164239_DHX16_TTS	1	-
chr11	64662003	64662103	NM_015104_ATG2A_TTS	0.992193	-
chr7	99055783	99055883	NM_004889_ATP5MF_TTS	1	-
chr12	6437922	6438022	NM_001346092_TNFRSF1A_TTS	1	-
chr7	43906156	43906256	NM_032014_MRPS24_TTS	0.993872	-
chr6	128289923	128290023	NM_001135648_PTPRK_TTS	0.989407	-
chr15	72118360	72118460	NM_006901_MYO9A_TTS	0.99327	-
chr12	25357722	25357822	NM_033360_KRAS_TTS	1	-
chr9	74966340	74966440	NM_001278243_ZFAND5_TTS	0.983053	-
chr21	37406838	37406938	NM_017438_SETD4_TTS	0.929621	-
chr1	1138887	1138987	NM_004195_TNFRSF18_TTS	0.992878	-
chr1	17345224	17345324	NM_003000_SDHB_TTS	0.988109	-
chr3	120043575	120043675	NM_001099678_LRRC58_TTS	0.997591	-
chr17	42875815	42875915	NM_005497_GJC1_TTS	0.989346	-
chr11	65142662	65142762	NR_147972_SLC25A45_TTS	0.992149	-
chr19	11274942	11275042	NM_001329451_KANK2_TTS	0.989741	-
chr7	139723543	139723643	NM_022750_PARP12_TTS	0.984816	-
chr12	30781914	30782014	NM_001190995_IPO8_TTS	0.990061	-
chr10	112658487	112658587	NM_001195307_BBIP1_TTS	1	-
chr19	13317255	13317355	NM_001174080_CACNA1A_TTS	0.997445	-
chr9	135766734	135766834	NM_001162426_TSC1_TTS	0.993749	-
chr10	102246402	102246502	NM_015490_SEC31B_TTS	0.991991	-
chr19	58488440	58488540	NM_001348024_ZNF606_TTS	0.989057	-
chr7	99143922	99144022	NM_145111_FAM200A_TTS	0.993834	-
chr1	234527058	234527158	NM_005646_TARBP1_TTS	0.991748	-
chr16	88875876	88875976	NM_001030018_APRT_TTS	1	-
chr17	5288152	5288252	NM_001320653_NUP88_TTS	0.997353	-
chr17	17408876	17408976	NM_001267551_PEMT_TTS	0.992344	-
chr2	42994228	42994328	NM_012205_HAAO_TTS	0.991685	-
chr17	4862520	4862620	NM_004890_SPAG7_TTS	0.688797	-
chr17	1549444	1549544	NM_003693_SCARF1_promoter-TSS	0.64036	-
chr10	97951454	97951554	NR_047680_BLNK_TTS	0.995085	-
chr19	47567446	47567546	NM_015168_ZC3H4_TTS	0.995753	-
chr13	73329539	73329639	NM_001322349_DIS3_TTS	0.993365	-
chr17	76170159	76170259	NM_001346663_TK1_TTS	0.991675	-
chr19	1815244	1815344	NR_031730_MIR1909_TTS	0.996491	-
chr19	40946747	40946847	NM_013368_SERTAD3_TTS	0.987566	-
chr17	17746821	17746921	NM_001288789_TOM1L2_TTS	0.980361	-
chr17	80036213	80036313	NM_004104_FASN_TTS	0.993658	-
chr12	131274144	131274244	NM_001351052_STX2_TTS	0.996085	-
chr15	52599479	52599579	NM_001142495_MYO5A_TTS	0.991354	-
chr22	38226861	38226961	NM_138797_ANKRD54_TTS	0.990222	-
chr20	33866708	33866808	NM_001355008_MMP24-AS1-EDEM2_promoter-TSS	0.993942	-
chr6	52842745	52842845	NM_001512_GSTA4_TTS	0.989709	-
chr22	24981590	24981690	NM_207644_LRRC75B_TTS	0.990579	-
chr12	51454987	51455087	NM_030809_CSRNP2_TTS	0.998953	-
chr12	51639132	51639232	NM_001033873_SMAGP_TTS	0.991382	-
chr6	32083044	32083144	NM_001136153_ATF6B_TTS	0.996004	-
chr19	12500827	12500927	NM_001080821_ZNF799_TTS	0.99173	-
chr12	95365103	95365203	NM_018838_NDUFA12_TTS	0.993874	-
chr1	149856009	149856109	NM_003528_HIST2H2BE_TTS	0.990116	-
chr17	55015560	55015660	NM_004645_COIL_TTS	0.997101	-
chr10	103338638	103338738	NR_033406_POLL_TTS	0.994577	-
chr5	68660569	68660669	NM_003187_TAF9_TTS	0.980783	-
chr4	20730238	20730338	NM_147182_KCNIP4_TTS	1	-
chr1	6324331	6324431	NM_181866_ACOT7_TTS	0.992536	-
chr11	77882289	77882389	NM_001029859_KCTD21_TTS	0.985765	-
chr11	62457733	62457833	NM_203422_LRRN4CL_promoter-TSS	0.992411	-
chr19	4090319	4090419	NM_030662_MAP2K2_TTS	0.994849	-
chr11	62414319	62414419	NM_001278193_GANAB_promoter-TSS	0.783622	-
chr15	43524792	43524892	NM_004245_TGM5_TTS	0.987821	-
chr4	120415549	120415649	NM_033437_PDE5A_TTS	0.999636	-
chr15	80253231	80253331	NM_004049_BCL2A1_TTS	0.99343	-
chr1	236712304	236712404	NM_018072_HEATR1_TTS	1	-
chr6	143072603	143072703	NM_006734_HIVEP2_TTS	0.989281	-
chr12	56295196	56295296	NM_001143853_PYM1_TTS	0.994694	-
chr7	2273925	2274025	NM_013393_MRM2_TTS	0.994708	-
chr3	186838740	186838840	NM_052969_RPL39L_TTS	0.989409	-
chr22	30972611	30972711	NM_001282327_PES1_TTS	0.996687	-
chr17	38060847	38060947	NM_001165958_GSDMB_TTS	0.99351	-
chr17	56282796	56282896	NM_001330397_MKS1_TTS	1	-
chr11	77377273	77377373	NM_016578_RSF1_TTS	0.994022	-
chr22	50166925	50167025	NM_001304809_BRD1_TTS	0.991656	-
chr7	149128453	149128553	NM_015694_ZNF777_TTS	0.993603	-
chr11	65684282	65684382	NM_031450_C11orf68_TTS	0.994367	-
chr11	111652918	111653018	NM_001352421_ALG9_TTS	0.988066	-
chr20	31995762	31995862	NM_003098_SNTA1_TTS	0.992724	-
chr11	67231818	67231918	NR_073409_TMEM134_TTS	0.99123	-
chr12	21788275	21788375	NM_001174097_LDHB_TTS	0.994783	-
chr21	45646709	45646809	NM_015259_ICOSLG_TTS	0.989988	-
chr20	33432522	33432622	NM_001351702_GGT7_TTS	0.991103	-
chr17	11880755	11880855	NM_001303282_ZNF18_TTS	0.987632	-
chr14	73436152	73436252	NM_021260_ZFYVE1_TTS	0.990767	-
chr4	110631144	110631244	NM_030821_PLA2G12A_TTS	0.994346	-
chr1	41972035	41972135	NM_024503_HIVEP3_TTS	0.995616	-
chr18	47309873	47309973	NM_006111_ACAA2_TTS	0.993958	-
chr20	36611408	36611508	NM_014657_TTI1_TTS	0.992721	-
chr21	46683842	46683942	NR_004858_POFUT2_TTS	0.997956	-
chr22	47080306	47080406	NM_022766_CERK_TTS	0.995292	-
chr20	31030861	31030961	NM_001351680_NOL4L_TTS	0.992474	-
chr6	107473760	107473860	NM_020381_PDSS2_TTS	0.98789	-
chr22	24936390	24936490	NM_001284254_GUCD1_TTS	0.996265	-
chr10	79550548	79550648	NM_004747_DLG5_TTS	0.993097	-
chr3	136055998	136056098	NM_005862_STAG1_TTS	0.994936	-
chr1	44686741	44686841	NM_001301700_ERI3_TTS	1	-
chr14	105675622	105675722	NM_001519_BRF1_TTS	0.965939	-
chr2	24337678	24337778	NM_199346_PFN4_TTS	0.988943	-
chr19	44111375	44111475	NM_182498_ZNF428_TTS	0.994041	-
chr2	43449540	43449640	NM_006887_ZFP36L2_TTS	0.990068	-
chr3	145787227	145787327	NR_146297_LNCSRLR_promoter-TSS	0.996007	-
chr19	39306061	39306161	NM_001398_ECH1_TTS	0.994209	-
chr1	145764594	145764694	NR_036541_GPR89A_TTS	1	-
chr21	43305218	43305318	NM_199050_C2CD2_TTS	0.995882	-
chr16	58741034	58741134	NM_002080_GOT2_TTS	0.996403	-
chr5	140698056	140698156	NM_005642_TAF7_TTS	0.994652	-
chr11	64556572	64556672	NM_004579_MAP4K2_TTS	0.583785	-
chr9	134735496	134735596	NM_004269_MED27_TTS	0.968563	-
chr21	43218384	43218484	NM_001282934_PRDM15_TTS	0.989204	-
chr9	102741462	102741562	NM_015051_ERP44_TTS	0.987346	-
chr5	74666927	74667027	NM_031361_CERT1_TTS	0.992395	-
chr16	29869676	29869776	NM_006319_CDIPT_TTS	0.98381	-
chr14	24683142	24683242	NM_014169_CHMP4A_promoter-TSS	0.517061	-
chr21	35888739	35888839	NM_004414_RCAN1_TTS	0.986023	-
chr20	35405844	35405944	NM_080627_SOGA1_TTS	0.99065	-
chr1	3696783	3696883	NM_020710_LRRC47_TTS	0.990674	-
chr1	24480646	24480746	NM_170743_IFNLR1_TTS	0.995593	-
chr21	18965967	18966067	NM_006806_BTG3_TTS	1	-
chr3	57302378	57302478	NM_001142733_ASB14_TTS	1	-
chr13	20977805	20977905	NM_015974_CRYL1_TTS	0.990158	-
chr3	48445260	48445360	NM_002673_PLXNB1_TTS	0.989032	-
chr22	50702141	50702241	NR_110887_MAPK11_TTS	0.9904	-
chr17	36890149	36890249	NM_007144_PCGF2_TTS	1	-
chr6	31847535	31847635	NM_001178044_SLC44A4_promoter-TSS	0.991925	-
chr8	67474409	67474509	NM_001144755_MYBL1_TTS	0.997384	-
chr19	58318449	58318549	NM_024762_ZNF552_TTS	0.979783	-
chr14	70833212	70833312	NM_018373_SYNJ2BP_TTS	0.992227	-
chr3	50330258	50330358	NM_006764_IFRD2_promoter-TSS	0.540366	-
chr10	3179918	3180018	NM_001347730_PITRM1_TTS	0.990966	-
chr15	89420515	89420615	NM_001307952_HAPLN3_TTS	0.99629	-
chr1	110602996	110603096	NM_006492_ALX3_TTS	0.998192	-
chr20	2442280	2442380	NM_198216_SNRPB_TTS	0.995551	-
chr3	196286731	196286831	NM_001345918_WDR53_TTS	0.963748	-
chr13	49882785	49882885	NM_001287337_CAB39L_TTS	0.983449	-
chr11	417929	418029	NM_001135053_SIGIRR_promoter-TSS	0.989293	-
chr8	8175257	8175357	NM_001080826_PRAG1_TTS	0.997595	-
chr2	9545809	9545909	NR_134954_ITGB1BP1_TTS	0.989572	-
chr3	46243199	46243299	NM_001295_CCR1_TTS	0.992657	-
chr12	673461	673561	NM_001294345_NINJ2_TTS	0.994796	-
chr1	156278751	156278851	NR_036564_CCT3_TTS	0.995356	-
chr9	139323066	139323166	NM_019892_INPP5E_TTS	0.557027	-
chr1	31205314	31205414	NM_006762_LAPTM5_TTS	0.994182	-
chr17	65066553	65066653	NM_001330447_HELZ_TTS	0.994156	-
chr1	145456235	145456335	NM_001330685_POLR3GL_TTS	0.990007	-
chr2	73169164	73169264	NM_001330408_SFXN5_TTS	0.991397	-
chr20	42931477	42931577	NM_001080472_FITM2_TTS	0.996272	-
chr3	9821647	9821747	NR_103488_TADA3_TTS	0.948398	-
chr9	123363195	123363295	NM_001080497_MEGF9_TTS	0.995576	-
chr2	101008321	101008421	NM_004854_CHST10_TTS	0.983837	-
chr16	66955581	66955681	NM_001128850_RRAD_TTS	0.993138	-
chr1	17312452	17312552	NM_001141973_ATP13A2_TTS	0.988238	-
chr15	77400497	77400597	NM_024776_PEAK1_TTS	0.994846	-
chr1	207217193	207217293	NM_018566_YOD1_TTS	0.992825	-
chr6	18128544	18128644	NM_001346818_TPMT_TTS	0.983315	-
chr4	170314420	170314520	NM_001199399_NEK1_TTS	0.990571	-
chr10	103541081	103541181	NM_006993_NPM3_TTS	0.992975	-
chr14	23415436	23415536	NM_017815_HAUS4_TTS	0.991156	-
chr19	11832079	11832179	NM_017507_ZNF823_TTS	0.993773	-
chr16	21269838	21269938	NM_001888_CRYM_TTS	0.99239	-
chr6	153308500	153308600	NM_001301870_MTRF1L_TTS	0.939739	-
chr17	73937588	73937688	NM_007292_ACOX1_TTS	0.962079	-
chr8	28285925	28286025	NM_172366_FBXO16_TTS	0.993201	-
chr2	97749322	97749422	NM_001320848_FAHD2B_TTS	0.892358	-
chr5	72848024	72848124	NM_023039_ANKRA2_TTS	0.996426	-
chr16	20866246	20866346	NM_173475_DCUN1D3_TTS	0.995811	-
chr1	31404352	31404452	NM_014676_PUM1_TTS	0.992931	-
chr12	109991520	109991620	NR_038118_MMAB_TTS	0.98355	-
chr16	30899115	30899215	NM_004765_BCL7C_TTS	0.891866	-
chr15	35270541	35270641	NM_014106_ZNF770_TTS	0.995288	-
chr1	35899090	35899190	NM_024874_KIAA0319L_TTS	0.989909	-
chr1	27425299	27425399	NM_003047_SLC9A1_TTS	0.996505	-
chr2	239146907	239147007	NM_018645_HES6_TTS	0.986642	-
chr19	12778880	12778980	NM_016145_WDR83OS_TTS	0.993922	-
chr3	184908411	184908511	NM_001966_EHHADH_TTS	0.99575	-
chr4	76942268	76942368	NM_001565_CXCL10_TTS	0.99599	-
chr7	76239302	76239402	NM_152992_POMZP3_TTS	0.988314	-
chr6	106632351	106632451	NM_001286108_ATG5_TTS	0.989575	-
chr11	126132813	126132913	NM_001177842_SRPRA_TTS	1	-
chr5	68576518	68576618	NM_176816_CCDC125_TTS	0.99633	-
chr6	159057506	159057606	NM_001291603_DYNLT1_TTS	0.995466	-
chr7	47314751	47314851	NM_022748_TNS3_TTS	0.985642	-
chr3	69024362	69024462	NM_001278689_EOGT_TTS	0.994553	-
chr8	144648362	144648462	NM_001100878_MROH6_TTS	0.994143	-
chr19	47990890	47990990	NM_003827_NAPA_TTS	0.995658	-
chr5	159828647	159828747	NM_006425_SLU7_TTS	0.992605	-
chr5	150070351	150070451	NM_018047_RBM22_TTS	0.996355	-
chr6	36461659	36461759	NM_007271_STK38_TTS	0.986966	-
chr11	66104803	66104903	NM_004292_RIN1_promoter-TSS	0.994027	-
chr1	11734536	11734636	NM_006341_MAD2L2_TTS	1	-
chr6	31236525	31236625	NM_001243042_HLA-C_TTS	0.993507	-
chr6	99321600	99321700	NM_001278716_FBXL4_TTS	0.991445	-
chr3	176737142	176737242	NM_001321195_TBL1XR1_TTS	0.987924	-
chr19	7112265	7112365	NM_001079817_INSR_TTS	0.990627	-
chr11	18552949	18553049	NM_001261385_UEVLD_3' UTR	0.950097	-
chr21	38595720	38595820	NM_001331021_VPS26C_TTS	0.988774	-
chr12	122956145	122956245	NM_001350937_ZCCHC8_TTS	0.981737	-
chr16	2325878	2325978	NM_001089_ABCA3_TTS	0.993185	-
chr19	14258548	14258648	NM_014921_ADGRL1_TTS	0.989941	-
chr15	31231143	31231243	NM_017762_MTMR10_TTS	0.988745	-
chr1	146626684	146626784	NM_005399_PRKAB2_TTS	0.995134	-
chr8	82711817	82711917	NM_152837_SNX16_TTS	0.989451	-
chr17	6481644	6481744	NM_014804_KIAA0753_TTS	0.990689	-
chr13	21547175	21547275	NM_014572_LATS2_TTS	0.989616	-
chr13	37523907	37524007	NM_013338_ALG5_TTS	0.992119	-
chr14	20833825	20833925	NM_001319035_TEP1_TTS	0.996365	-
chr9	88902647	88902747	NM_024617_TUT7_TTS	0.985704	-
chr6	6144310	6144410	NM_000129_F13A1_TTS	0.992549	-
chr11	62283373	62283473	NM_001346446_AHNAK_TTS	0.974038	-
chr3	114033346	114033446	NR_121662_ZBTB20_TTS	0.998078	-
chr3	4402828	4402928	NM_001164675_SUMF1_TTS	0.989833	-
chr17	3576521	3576621	NM_175080_P2RX5_TTS	0.995888	-
chr22	30636435	30636535	NM_001257135_LIF_TTS	0.998754	-
chr10	123716602	123716702	NM_017615_NSMCE4A_TTS	0.987758	-
chr13	74260148	74260248	NM_007249_KLF12_TTS	0.994819	-
chr9	139756565	139756665	NM_001281298_EDF1_TTS	0.950546	-
chr1	201452657	201452757	NM_001193571_CSRP1_TTS	0.992086	-
chr9	139632618	139632718	NM_001001712_LCN10_TTS	0.987734	-
chr3	51991469	51991569	NM_020418_PCBP4_TTS	1	-
chr9	35104117	35104217	NM_013442_STOML2_promoter-TSS	0.501876	-
chr18	20875978	20876078	NM_032933_TMEM241_TTS	0.98858	-
chr4	4269428	4269528	NM_001145725_LYAR_TTS	0.987204	-
chr2	235401685	235401785	NM_001282431_ARL4C_TTS	0.991661	-
chr3	50367216	50367316	NM_007182_RASSF1_TTS	0.571108	-
chr8	23048969	23049069	NM_003844_TNFRSF10A_TTS	0.99865	-
chr8	87484577	87484677	NM_001286719_RMDN1_TTS	0.988962	-
chr7	5515427	5515527	NM_024963_FBXL18_TTS	0.948484	-
chr11	61556601	61556701	NM_014206_TMEM258_TTS	0.982444	-
chr7	2577443	2577543	NM_001350627_BRAT1_TTS	0.989269	-
chr8	33228343	33228443	NM_032664_FUT10_TTS	0.987778	-
chr15	74922898	74922998	NM_001351378_EDC3_TTS	0.997059	-
chr9	131857072	131857172	NM_004003_CRAT_TTS	0.990285	-
chr15	65550431	65550531	NM_017851_PARP16_TTS	0.983644	-
chr1	27681669	27681769	NM_004672_MAP3K6_TTS	0.997253	-
chr20	62588056	62588156	NM_017859_UCKL1_promoter-TSS	0.993436	-
chr19	10461203	10461303	NM_003331_TYK2_TTS	0.993149	-
chr5	56215428	56215528	NM_152622_MIER3_TTS	0.982236	-
chr13	50234811	50234911	NR_103803_EBPL_TTS	0.998718	-
chr3	49394603	49394703	NM_001329455_GPX1_TTS	0.477718	-
chr2	152126981	152127081	NM_004688_NMI_TTS	0.994504	-
chr11	87846414	87846514	NM_022337_RAB38_TTS	0.989369	-
chr16	96978	97078	NM_016310_POLR3K_TTS	0.991213	-
chr2	128238382	128238482	NM_017969_IWS1_TTS	0.992396	-
chr12	31535156	31535256	NM_001308339_DENND5B_TTS	0.994507	-
chr11	62382767	62382867	NM_012200_B3GAT3_TTS	1	-
chr3	42589458	42589558	NM_001201572_SEC22C_TTS	0.994122	-
chr1	879582	879682	NM_015658_NOC2L_TTS	1	-
chr5	179224597	179224697	NR_031598_MIR1229_TTS	0.988244	-
chr20	13370035	13370135	NM_001323604_TASP1_TTS	0.987658	-
chr7	45139698	45139798	NM_199122_TBRG4_TTS	0.983497	-
chr6	40994639	40994739	NM_173561_UNC5CL_TTS	0.99731	-
chr5	1050488	1050588	NM_006598_SLC12A7_TTS	0.991212	-
chr12	9868455	9868555	NM_001253750_CLECL1_TTS	0.871705	-
chr3	184428154	184428254	NM_022149_MAGEF1_TTS	0.994587	-
chr14	88399357	88399457	NM_001201401_GALC_TTS	0.994926	-
chr5	180274610	180274710	NM_152283_ZFP62_TTS	0.995573	-
chr17	18148130	18148230	NM_001256264_FLII_TTS	1	-
chr20	36145818	36145918	NM_001167820_BLCAP_TTS	0.995531	-
chr11	8413412	8413512	NM_001352391_STK33_TTS	0.992535	-
chr2	60684328	60684428	NM_022893_BCL11A_TTS	0.990418	-
chr12	49578577	49578677	NM_006009_TUBA1A_TTS	0.99081	-
chr9	139270020	139270120	NM_003086_SNAPC4_TTS	0.992246	-
chr2	239152678	239152778	NM_022817_PER2_TTS	0.995765	-
chr1	1477052	1477152	NM_014188_SSU72_TTS	0.995229	-
chr8	144806102	144806202	NM_198488_FAM83H_TTS	0.992433	-
chr9	79000432	79000532	NM_018339_RFK_TTS	0.992969	-
chr11	45950869	45950969	NM_001352032_PHF21A_TTS	0.992213	-
chr8	143738873	143738973	NM_001279352_JRK_TTS	0.99409	-
chr1	23884420	23884520	NM_002167_ID3_TTS	0.994698	-
chr13	41790515	41790615	NM_004294_MTRF1_TTS	0.988723	-
chr12	49388932	49389032	NM_015086_DDN_TTS	0.99123	-
chr16	30125425	30125525	NM_024307_GDPD3_promoter-TSS	0.996788	-
chr3	108268717	108268817	NM_020890_CIP2A_TTS	0.995293	-
chr10	124608609	124608709	NR_037911_FAM24B_TTS	0.992697	-
chr19	37379025	37379125	NM_001037232_ZNF829_TTS	0.987151	-
chr19	42460832	42460932	NM_006423_RABAC1_TTS	0.990578	-
chr4	84373018	84373118	NR_123737_HELQ_TTS	0.892898	-
chr6	109307639	109307739	NM_001199933_SESN1_TTS	0.987203	-
chr5	102884555	102884655	NM_031438_NUDT12_TTS	0.989649	-
chr12	56665482	56665582	NM_004077_CS_TTS	0.999554	-
chr1	184659624	184659724	NR_135118_EDEM3_TTS	0.992455	-
chr16	67756968	67757068	NM_001320238_RANBP10_TTS	0.986862	-
chr22	18074902	18075002	NM_001039366_ATP6V1E1_TTS	0.994647	-
chr17	33426810	33426910	NM_002878_RAD51D_TTS	0.995015	-
chr19	21987750	21987850	NM_003423_ZNF43_TTS	0.972365	-
chr3	10004363	10004463	NM_018447_EMC3_TTS	0.99377	-
chr4	100467863	100467963	NM_001134666_TRMT10A_TTS	0.989275	-
chr1	200938513	200938613	NM_017596_KIF21B_TTS	0.995254	-
chr3	56761445	56761545	NM_001128616_ARHGEF3_TTS	0.984113	-
chr11	1490677	1490777	NM_001172223_MOB2_TTS	0.99442	-
chr17	3413795	3413895	NM_001258205_TRPV3_TTS	0.995763	-
chr19	39078279	39078379	NM_001042600_MAP4K1_TTS	1	-
chr5	76986993	76987093	NM_004607_TBCA_TTS	0.990394	-
chr17	2592679	2592779	NM_015229_CLUH_TTS	0.992128	-
chr19	42702744	42702844	NM_001270614_DEDD2_TTS	0.987613	-
chr1	27860755	27860855	NM_001029882_AHDC1_TTS	0.995431	-
chr19	52534631	52534731	NM_001322285_ZNF432_TTS	0.984731	-
chr16	66754795	66754895	NM_001323955_DYNC1LI2_TTS	0.993534	-
chr5	114856607	114856707	NM_020177_FEM1C_TTS	0.987325	-
chr8	21995526	21995626	NM_025232_REEP4_TTS	0.989361	-
chr19	36233427	36233527	NM_024660_IGFLR1_promoter-TSS	0.664878	-
chr17	33737940	33738040	NM_001289009_SLFN12_TTS	0.991584	-
chr12	120881763	120881863	NM_016399_TRIAP1_TTS	0.987879	-
chr16	67241041	67241141	NM_012163_LRRC29_TTS	0.989065	-
chr7	149944300	149944400	NM_001164458_ACTR3C_TTS	0.982051	-
chr12	8071823	8071923	NM_006931_SLC2A3_TTS	0.993228	-
chr14	23527773	23527873	NM_001164814_ACIN1_TTS	0.994712	-
chr17	35441926	35442026	NM_198836_ACACA_TTS	0.991464	-
chr1	205052256	205052356	NM_203376_TMEM81_TTS	0.991719	-
chr13	30338544	30338644	NM_007106_UBL3_TTS	0.987519	-
chr6	30655823	30655923	NM_133471_PPP1R18_promoter-TSS	0.58869	-
chr10	75434032	75434132	NM_001144000_AGAP5_TTS	0.991544	-
chr8	143350822	143350922	NM_001291931_TSNARE1_TTS	0.97019	-
chr3	33131907	33132007	NM_001136238_TMPPE_TTS	0.987771	-
chr12	29653745	29653845	NM_175861_TMTC1_TTS	0.996814	-
chr6	97337186	97337286	NM_014165_NDUFAF4_TTS	0.991953	-
chr17	27224798	27224898	NM_004475_FLOT2_promoter-TSS	0.630406	-
chr4	6055481	6055581	NM_144720_JAKMIP1_TTS	0.996271	-
chr17	8076296	8076396	NR_147092_TMEM107_non-coding	0.991364	-
chr8	21766383	21766483	NM_201349_DOK2_TTS	0.988351	-
chr1	5922867	5922967	NR_039838_MIR4689_promoter-TSS	0.99168	-
chr15	34376223	34376323	NM_020154_EMC7_TTS	0.991335	-
chr13	96453835	96453935	NM_020121_UGGT2_TTS	0.991183	-
chr18	67671042	67671142	NM_173630_RTTN_TTS	0.99487	-
chr19	18390503	18390603	NM_001286968_JUND_TTS	0.993636	-
chr1	42642209	42642309	NM_001198851_FOXJ3_TTS	0.996366	-
chr17	79617488	79617588	NR_026872_PDE6G_TTS	0.987898	-
chr8	80676244	80676344	NM_001282851_HEY1_TTS	0.990133	-
chr10	103585730	103585830	NM_014591_KCNIP2_TTS	0.994393	-
chr3	111311746	111311846	NM_024508_ZBED2_TTS	0.987213	-
chr12	15094948	15095048	NM_001321420_ARHGDIB_TTS	0.993947	-
chr7	140433812	140433912	NR_148928_BRAF_non-coding	0.988175	-
chr22	39174512	39174612	NM_005740_DNAL4_TTS	0.992494	-
chr2	10580496	10580596	NM_001287190_ODC1_TTS	0.99212	-
chr11	45931219	45931319	NM_004813_PEX16_TTS	0.98866	-
chr7	33053724	33053824	NM_016489_NT5C3A_TTS	0.997141	-
chr15	43015759	43015859	NM_138477_CDAN1_TTS	0.995566	-
chr16	48572636	48572736	NM_153029_N4BP1_TTS	0.993047	-
chr8	144694787	144694887	NM_001317783_TSTA3_TTS	0.993936	-
chr9	35099772	35099872	NM_013442_STOML2_TTS	0.494181	-
chr12	123640942	123641042	NR_103517_MPHOSPH9_TTS	0.99233	-
chr19	51913274	51913374	NM_001171161_SIGLEC10_TTS	0.993553	-
chr1	150768683	150768783	NM_000396_CTSK_TTS	0.981374	-
chr19	2933215	2933315	NM_021217_ZNF77_TTS	0.990482	-
chr19	58231114	58231214	NM_024833_ZNF671_TTS	0.990281	-
chr17	2287353	2287453	NM_020310_MNT_TTS	0.994284	-
chr11	46624855	46624955	NM_173811_HARBI1_TTS	0.995671	-
chr5	106712589	106712689	NM_001962_EFNA5_TTS	0.992643	-
chr5	150409503	150409603	NM_001252393_TNIP1_TTS	0.991478	-
chr19	44790500	44790600	NM_004234_ZNF235_TTS	0.982419	-
chr17	5336098	5336198	NM_001212_C1QBP_TTS	1	-
chr19	14198657	14198757	NM_138352_SAMD1_TTS	0.995772	-
chr1	110905472	110905572	NM_001319220_SLC16A4_TTS	0.986362	-
chr16	3775055	3775155	NM_001079846_CREBBP_TTS	0.993921	-
chr2	86066270	86066370	NM_001354229_ST3GAL5_TTS	0.989263	-
chr3	119360898	119360998	NM_022135_POPDC2_TTS	0.99687	-
chr15	34671269	34671369	NR_027409_GOLGA8A_TTS	0.997344	-
chr7	6369039	6369139	NM_001037163_FAM220A_TTS	0.993236	-
chr12	46312913	46313013	NM_004719_SCAF11_TTS	0.988576	-
chr12	57637237	57637337	NM_001286257_STAC3_TTS	0.997529	-
chr2	239969863	239969963	NM_006037_HDAC4_TTS	0.996207	-
chr1	157061834	157061934	NM_001004341_ETV3L_TTS	0.993738	-
chr16	238967	239067	NM_001320226_LUC7L_TTS	0.998125	-
chr14	92432334	92432434	NM_004239_TRIP11_TTS	0.985967	-
chr6	43479564	43479664	NM_015388_YIPF3_TTS	0.994751	-
chr14	63840609	63840709	NR_104104_PPP2R5E_non-coding	0.989283	-
chr19	5205518	5205618	NM_002850_PTPRS_TTS	0.997479	-
chr15	55647420	55647520	NM_001204451_CCPG1_TTS	0.993697	-
chr1	171669295	171669395	NR_033704_VAMP4_TTS	0.996525	-
chr1	227177565	227177665	NM_014826_CDC42BPA_TTS	0.993251	-
chr1	205758220	205758320	NM_173854_SLC41A1_TTS	0.976405	-
chr6	131160487	131160587	NM_001350314_EPB41L2_TTS	0.997211	-
chr2	8992819	8992919	NR_135598_MBOAT2_TTS	0.991815	-
chr12	57647546	57647646	NM_014925_R3HDM2_TTS	0.991743	-
chr1	155882833	155882933	NM_014949_KHDC4_TTS	0.988556	-
chr10	72058725	72058825	NR_103467_LRRC20_TTS	0.993475	-
chr3	149235021	149235121	NM_015472_WWTR1_TTS	0.990704	-
chr3	50355220	50355320	NM_003773_HYAL2_TTS	0.987504	-
chr10	32297937	32298037	NM_004521_KIF5B_TTS	0.993296	-
chr3	100082302	100082402	NM_014820_TOMM70_TTS	0.991081	-
chr20	31290492	31290592	NM_053041_COMMD7_TTS	0.994931	-
chr1	85715636	85715736	NR_024113_C1orf52_TTS	0.990523	-
chr3	153993456	153993556	NM_020865_DHX36_TTS	0.989857	-
chr11	9302200	9302300	NR_028491_TMEM41B_TTS	0.987298	-
chr8	145654162	145654262	NM_183057_VPS28_promoter-TSS	0.476242	-
chr12	104166080	104166180	NM_001031701_NT5DC3_TTS	0.993184	-
chr17	48445227	48445327	NM_016504_MRPL27_TTS	0.991682	-
chr7	73113534	73113634	NM_004603_STX1A_TTS	0.990159	-
chr9	26903367	26903467	NM_001321546_PLAA_TTS	0.989231	-
chr6	32780539	32780639	NM_002120_HLA-DOB_TTS	0.988863	-
chr11	47738061	47738161	NM_001318339_FNBP4_TTS	0.989121	-
chr14	65412531	65412631	NM_001308154_RAB15_TTS	0.9866	-
chr4	103946647	103946747	NM_001300754_SLC9B2_TTS	0.640285	-
chr15	43619973	43620073	NM_014793_LCMT2_TTS	0.989385	-
chr17	7571719	7571819	NM_001126117_TP53_TTS	0.994266	-
chr19	56732671	56732771	NM_001322067_ZSCAN5A_TTS	0.991811	-
chr17	54965269	54965369	NM_005082_TRIM25_TTS	0.995915	-
chr15	64448013	64448113	NM_000942_PPIB_TTS	1	-
chr22	22273791	22273891	NM_014634_PPM1F_TTS	0.987331	-
chr12	124808956	124809056	NM_006312_NCOR2_TTS	0.99341	-
chr22	38339056	38339156	NM_001207062_C22orf23_TTS	0.997566	-
chr7	64450732	64450832	NM_001007253_ERV3-1_TTS	1	-
chr14	31760993	31761093	NM_015473_HEATR5A_TTS	0.99123	-
chr19	17927321	17927421	NM_001265587_INSL3_TTS	0.987013	-
chr19	41937222	41937322	NM_001167870_DMAC2_TTS	0.935213	-
chr19	52494586	52494686	NM_198480_ZNF615_TTS	0.993656	-
chr10	15820167	15820267	NM_001318330_MINDY3_TTS	0.990367	-
chr12	2966846	2966946	NM_021953_FOXM1_TTS	0.991045	-
chr12	108126642	108126742	NM_012406_PRDM4_TTS	0.984183	-
chr1	183524696	183524796	NM_001127651_NCF2_TTS	0.98803	-
chr10	99374309	99374409	NM_001098831_MORN4_TTS	0.99961	-
chr1	43212005	43212105	NM_022356_P3H1_TTS	0.990998	-
chr12	122716093	122716193	NM_022916_VPS33A_3' UTR	0.99749	-
chr21	33640529	33640629	NM_018944_MIS18A_TTS	0.993172	-
chr4	84184976	84185076	NM_015697_COQ2_TTS	0.98694	-
chr12	50184928	50185028	NM_001037806_NCKAP5L_TTS	0.992745	-
chr7	73150424	73150524	NR_135627_ABHD11_TTS	0.999861	-
chr16	30368421	30368521	NM_015527_TBC1D10B_TTS	0.99005	-
chr20	50003493	50003593	NM_001258292_NFATC2_TTS	0.994131	-
chr6	99990262	99990362	NM_005190_CCNC_TTS	0.990008	-
chr16	72118751	72118851	NM_001324354_TXNL4B_TTS	0.994061	-
chr2	150426146	150426246	NM_015702_MMADHC_TTS	0.995462	-
chr7	100218038	100218138	NM_001206855_TFR2_TTS	0.9931	-
chr5	138855112	138855212	NM_001301738_TMEM173_TTS	0.984368	-
chr8	12579403	12579503	NM_001329976_LONRF1_TTS	0.981039	-
chr7	56078743	56078843	NM_004577_PSPH_TTS	0.992952	-
chr9	34398181	34398281	NM_032596_C9orf24_promoter-TSS	0.997639	-
chr13	30776766	30776866	NM_032116_KATNAL1_TTS	0.994514	-
chr10	27484142	27484242	NM_001301254_ACBD5_TTS	0.992403	-
chr19	33877854	33877954	NM_001166056_PEPD_TTS	0.989827	-
chr18	47007547	47007647	NM_001199346_C18orf32_TTS	0.990597	-
chr13	99906966	99907066	NM_005292_GPR18_TTS	0.990257	-
chr1	160061128	160061228	NM_001320247_IGSF8_TTS	0.989619	-
chr1	182542768	182542868	NM_021133_RNASEL_TTS	0.986686	-
chr6	161551056	161551156	NM_020133_AGPAT4_TTS	0.996431	-
chr11	61567096	61567196	NM_013402_FADS1_TTS	0.994673	-
chr5	176758562	176758662	NM_006816_LMAN2_TTS	0.991436	-
chr4	89617063	89617163	NM_153757_NAP1L5_TTS	0.987864	-
chr15	86302558	86302658	NR_120366_LOC101929679_promoter-TSS	1	-
chr9	140086068	140086168	NM_001128228_TPRN_TTS	0.995818	-
chr6	139225151	139225251	NM_001286612_REPS1_TTS	1	-
chr17	67074846	67074946	NM_080284_ABCA6_TTS	0.998004	-
chr7	134127101	134127201	NM_001628_AKR1B1_TTS	0.994909	-
chr11	19245609	19245709	NM_001256372_E2F8_TTS	0.996344	-
chr11	66432464	66432564	NM_031492_RBM4B_TTS	0.988911	-
chr15	50849355	50849455	NM_017672_TRPM7_TTS	0.982736	-
chr2	33808727	33808827	NM_001304538_FAM98A_TTS	0.993688	-
chr11	94150468	94150568	NM_001330347_MRE11_TTS	0.99093	-
chr10	126085871	126085971	NM_001322968_OAT_TTS	0.988214	-
chr15	55473511	55473611	NM_016304_RSL24D1_TTS	0.993496	-
chr8	70584567	70584667	NM_030958_SLCO5A1_TTS	0.987541	-
chr15	34633916	34634016	NM_018648_NOP10_TTS	0.992862	-
chr20	3734145	3734245	NR_047675_C20orf27_TTS	1	-
chr20	48519928	48520028	NM_001135773_SPATA2_TTS	0.989205	-
chr12	112079949	112080049	NM_006768_BRAP_TTS	0.983726	-
chr14	60610836	60610936	NM_001322280_DHRS7_TTS	0.988411	-
chr13	108859790	108859890	NM_001330595_LIG4_TTS	0.992849	-
chr8	121408082	121408182	NM_014078_MRPL13_TTS	0.991772	-
chr6	166822851	166822951	NM_001318937_RPS6KA2_TTS	0.987094	-
chr7	95034173	95034273	NM_001018161_PON2_TTS	0.987008	-
chr1	156262477	156262577	NM_144580_GLMP_TTS	1	-
chr19	19740281	19740381	NM_001288999_GMIP_TTS	0.993817	-
chr4	140211070	140211170	NM_002494_NDUFC1_TTS	0.98791	-
chr17	40962149	40962249	NM_001313999_BECN1_TTS	0.996841	-
chr4	39455744	39455844	NM_000661_RPL9_TTS	0.965125	-
chr1	110943876	110943976	NM_006402_LAMTOR5_TTS	0.995502	-
chr10	99092253	99092353	NM_012083_FRAT2_TTS	0.991409	-
chr19	44416775	44416875	NM_003425_ZNF45_TTS	0.980275	-
chr3	122458843	122458943	NM_001320728_HSPBAP1_TTS	0.997216	-
chr11	6701615	6701715	NM_022061_MRPL17_TTS	0.984209	-
chr16	69775756	69775856	NM_014062_NOB1_TTS	0.996574	-
chr9	139942550	139942650	NM_001246_ENTPD2_TTS	0.994985	-
chr1	160965000	160965100	NM_016946_F11R_TTS	0.982148	-
chr3	194308401	194308501	NM_001166305_TMEM44_TTS	0.986296	-
chr10	71962585	71962685	NM_021129_PPA1_TTS	0.994171	-
chr1	23832919	23833019	NM_004091_E2F2_TTS	0.992067	-
chr17	43513265	43513365	NM_014798_PLEKHM1_TTS	0.988954	-
chr15	78885394	78885494	NR_046313_CHRNA3_TTS	1	-
chr1	24122088	24122188	NM_001127621_GALE_TTS	1	-
chr3	52744795	52744895	NM_001348414_NEK4_3' UTR	0.995281	-
chr16	30362086	30362186	NM_006110_CD2BP2_TTS	0.986276	-
chr21	43791995	43792095	NM_032404_TMPRSS3_TTS	0.965499	-
chr12	77252494	77252594	NM_001321_CSRP2_TTS	0.995041	-
chr4	13369346	13369446	NM_001159601_RAB28_TTS	0.997806	-
chr8	57870487	57870587	NM_017813_IMPAD1_TTS	0.989054	-
chr3	141876368	141876468	NR_033289_GK5_TTS	0.991794	-
chr17	78183078	78183178	NM_001352921_SGSH_TTS	1	-
chr15	31514970	31515070	NM_001243538_LOC283710_TTS	0.990014	-
chr1	45809554	45809654	NM_007170_TESK2_TTS	1	-
chr19	49471381	49471481	NM_001161587_GYS1_TTS	0.991464	-
chr1	109852187	109852287	NM_002959_SORT1_TTS	0.990281	-
chr18	43563501	43563601	NM_024430_PSTPIP2_TTS	0.991538	-
chr10	88195012	88195112	NM_001318328_WAPL_TTS	0.992724	-
chr19	8387467	8387567	NM_198471_KANK3_TTS	1	-
chr4	77079891	77079991	NM_001204255_SCARB2_TTS	0.992531	-
chr4	101944586	101944686	NM_001130691_PPP3CA_TTS	0.991512	-
chr11	61025757	61025857	NM_152718_VWCE_TTS	0.98767	-
chr19	16628699	16628799	NM_006387_CHERP_TTS	1	-
chr20	56178901	56179001	NM_001160417_ZBP1_TTS	0.942964	-
chr6	3722835	3722935	NM_183373_PXDC1_TTS	0.995112	-
chr2	74362527	74362627	NM_212552_BOLA3_TTS	0.990349	-
chr14	74946642	74946742	NR_039858_MIR4709_TTS	0.995114	-
chr11	71820632	71820732	NM_001278487_ANAPC15_TTS	0.982988	-
chr10	50362768	50362868	NM_001288740_TMEM273_TTS	0.994561	-
chr9	125670334	125670434	NM_006626_ZBTB6_TTS	0.988068	-
chr5	175810939	175811039	NM_001291308_NOP16_TTS	0.990674	-
chr19	49340353	49340453	NM_016246_HSD17B14_promoter-TSS	0.995888	-
chr14	100757447	100757547	NM_001352823_SLC25A29_TTS	0.989498	-
chr21	34001068	34001168	NM_003895_SYNJ1_TTS	0.995172	-
chr15	76640526	76640626	NM_001145923_SCAPER_TTS	0.993378	-
chr17	72766667	72766767	NM_001305088_NAT9_TTS	0.993474	-
chr19	17935592	17935692	NM_000215_JAK3_TTS	0.990713	-
chr2	39476406	39476506	NM_003618_MAP4K3_TTS	0.990134	-
chr3	150458909	150459009	NM_005067_SIAH2_TTS	0.993156	-
chr14	75408532	75408632	NM_002632_PGF_TTS	0.991551	-
chr1	38509522	38509622	NM_002699_POU3F1_TTS	0.997105	-
chr12	53585101	53585201	NR_104181_ITGB7_TTS	1	-
chr7	44915891	44915991	NM_033224_PURB_TTS	0.988163	-
chr17	40852292	40852392	NM_001321082_EZH1_TTS	0.999088	-
chr2	74652987	74653087	NM_033046_RTKN_TTS	1	-
chr8	95523205	95523305	NM_183009_VIRMA_TTS	0.862804	-
chr22	32783561	32783661	NM_014306_RTCB_TTS	0.993065	-
chr1	193065594	193065694	NM_001243399_GLRX2_TTS	0.986502	-
chr12	79985744	79985844	NM_002583_PAWR_3' UTR	0.986244	-
chr5	111498314	111498414	NM_022140_EPB41L4A_TTS	1	-
chr6	116571130	116571230	NM_021648_TSPYL4_TTS	0.991383	-
chr19	39405903	39406003	NM_001145901_SARS2_TTS	0.991017	-
chr11	62430288	62430388	NM_001286086_C11orf98_TTS	0.993259	-
chr11	532241	532341	NM_001130442_HRAS_TTS	0.989737	-
chr5	89689151	89689251	NM_001297768_CETN3_TTS	0.992305	-
chr11	14479048	14479148	NM_001144062_COPB1_TTS	0.994502	-
chr1	2336240	2336340	NM_002617_PEX10_TTS	0.991107	-
chr16	30613878	30613978	NR_104166_ZNF689_TTS	0.990344	-
chr4	2939663	2939763	NM_001291978_NOP14_TTS	0.997922	-
chr17	35969789	35969889	NM_001163545_SYNRG_promoter-TSS	0.50499	-
chr2	97503650	97503750	NM_144994_ANKRD23_TTS	0.98787	-
chr16	31102162	31102262	NM_206824_VKORC1_TTS	0.994867	-
chr19	59024896	59024996	NM_001316982_ZBTB45_TTS	0.992291	-
chr1	23631180	23631280	NM_001297622_HNRNPR_TTS	0.982566	-
chr1	62146718	62146818	NR_135162_TM2D1_TTS	0.986163	-
chr2	179390716	179390816	NM_001256850_TTN_TTS	0.991355	-
chr2	69685126	69685226	NM_014911_AAK1_TTS	0.996755	-
chr19	40022172	40022272	NM_152361_EID2B_TTS	0.993766	-
chr11	202923	203023	NM_016526_BET1L_TTS	0.988548	-
chr7	152343586	152343686	NM_005431_XRCC2_TTS	0.991242	-
chr9	130500595	130500695	NM_001142532_SH2D3C_TTS	0.99319	-
chr3	134196545	134196645	NM_001242374_ANAPC13_TTS	0.990961	-
chr5	153369690	153369790	NM_001317994_FAM114A2_TTS	0.986943	-
chr12	116396380	116396480	NM_015335_MED13L_TTS	0.978628	-
chr16	58699012	58699112	NM_018231_SLC38A7_TTS	0.995867	-
chr3	52870771	52870871	NM_198563_STIMATE_TTS	0.988314	-
chr19	58858171	58858271	NM_130786_A1BG_TTS	0.454377	-
chr9	99516830	99516930	NM_001314060_ZNF510_TTS	0.985768	-
chr14	23389719	23389819	NM_001282954_PRMT5_TTS	1	-
chr2	25166504	25166604	NM_001198559_DNAJC27_TTS	0.982883	-
chr7	25158269	25158369	NM_018947_CYCS_TTS	0.985921	-
chr1	92145899	92145999	NM_003243_TGFBR3_TTS	0.996745	-
chr6	160100095	160100195	NM_001322820_SOD2_TTS	0.949195	-
chr3	48473579	48473679	NM_024661_CCDC51_TTS	0.989912	-
chr9	138898382	138898482	NM_144653_NACC2_TTS	0.998724	-
chr1	153901976	153902076	NM_014856_DENND4B_TTS	0.996272	-
chr9	140194082	140194182	NM_001004354_NRARP_TTS	0.992617	-
chr15	78575577	78575677	NM_025234_WDR61_TTS	0.991864	-
chr5	111064999	111065099	NM_001142481_NREP_TTS	0.997663	-
chr16	88880141	88880241	NM_001323544_GALNS_TTS	0.989269	-
chr20	627267	627367	NM_080725_SRXN1_TTS	0.983729	-
chr11	93469095	93469195	NR_002973_SNORA40_promoter-TSS	0.980923	-
chr22	19023794	19023894	NM_001184781_DGCR2_TTS	0.987911	-
chr16	58028571	58028671	NM_020807_ZNF319_TTS	0.995071	-
chr1	27730729	27730829	NM_001201404_WASF2_TTS	0.993098	-
chr1	155916629	155916729	NM_001162383_ARHGEF2_TTS	0.982156	-
chr17	2319347	2319447	NR_028335_LOC284009_promoter-TSS	0.994353	-
chr9	115927799	115927899	NM_015258_FKBP15_TTS	0.992364	-
chr3	72798427	72798527	NM_018130_SHQ1_TTS	0.992498	-
chr1	52838500	52838600	NM_004153_ORC1_TTS	0.988006	-
chr4	122737598	122737698	NM_001237_CCNA2_TTS	0.880225	-
chr19	6494329	6494429	NM_006087_TUBB4A_TTS	0.98914	-
chr4	128838959	128839059	NM_152778_MFSD8_TTS	0.995013	-
chr12	53604349	53604449	NM_001243732_RARG_TTS	0.991728	-
chr17	79632065	79632165	NM_001304995_OXLD1_TTS	0.99386	-
chr3	9987225	9987325	NM_207351_PRRT3_TTS	0.99845	-
chr1	169659805	169659905	NR_029467_SELL_TTS	0.995473	-
chr19	37127522	37127622	NM_001322823_ZNF461_TTS	0.984147	-
chr11	105878647	105878747	NM_001318750_MSANTD4_TTS	0.979952	-
chr5	133936838	133936938	NM_016103_SAR1B_TTS	0.989576	-
chr6	49398072	49398172	NM_000255_MMUT_TTS	0.988571	-
chr1	156495196	156495296	NM_178229_IQGAP3_TTS	0.991215	-
chr19	58595208	58595308	NM_023926_ZSCAN18_TTS	0.989561	-
chr22	39526778	39526878	NM_175709_CBX7_TTS	0.986307	-
chr3	155480400	155480500	NM_001308229_C3orf33_TTS	0.989436	-
chr17	16524047	16524147	NM_020787_ZNF624_TTS	0.986333	-
chr20	43953928	43954028	NM_002999_SDC4_TTS	0.992252	-
chr6	32162619	32162719	NR_134950_NOTCH4_TTS	0.993747	-
chr9	94171326	94171426	NM_001289999_NFIL3_TTS	0.993995	-
chr1	200520624	200520724	NM_014875_KIF14_TTS	0.993113	-
chr12	3918026	3918126	NM_001286522_PARP11_TTS	0.985182	-
chr5	6599351	6599451	NM_017755_NSUN2_TTS	0.991346	-
chr1	68939834	68939934	NM_001114120_DEPDC1_TTS	0.990437	-
chr22	36883232	36883332	NM_024955_FOXRED2_TTS	0.992675	-
chr6	99817347	99817447	NM_017421_COQ3_TTS	0.994078	-
chr16	85741123	85741223	NM_206967_C16orf74_TTS	0.991424	-
chr12	39945021	39945121	NM_005164_ABCD2_TTS	0.983023	-
chr2	32248960	32249060	NM_032574_DPY30_TTS	0.987425	-
chr1	28218035	28218135	NM_001286076_RPA2_TTS	0.997028	-
chr5	138745891	138745991	NM_152686_DNAJC18_TTS	0.98107	-
chr19	46386864	46386964	NM_015649_IRF2BP1_TTS	0.995594	-
chr6	15523031	15523131	NM_183040_DTNBP1_TTS	0.832337	-
chr7	55538300	55538400	NM_030796_VOPP1_TTS	0.986941	-
chr6	36358328	36358428	NM_152990_PXT1_TTS	0.976317	-
chr17	1472547	1472647	NM_152346_SLC43A2_TTS	0.965356	-
chr9	136895445	136895545	NM_007371_BRD3_TTS	0.997771	-
chr16	2047652	2047752	NM_178167_ZNF598_TTS	0.989586	-
chr10	73507313	73507413	NM_022153_VSIR_TTS	0.990806	-
chr3	57231943	57232043	NM_003865_HESX1_TTS	0.986667	-
chr1	165693527	165693627	NM_019026_TMCO1_TTS	0.980224	-
chr14	35870715	35870815	NM_020529_NFKBIA_TTS	0.99431	-
chr1	28473676	28473776	NM_001164723_PTAFR_TTS	0.986266	-
chr3	43407817	43407917	NM_001346469_ANO10_TTS	0.999589	-
chr18	14099941	14100041	NM_145287_ZNF519_TTS	0.987683	-
chr2	152973314	152973414	NM_005843_STAM2_TTS	0.992386	-
chr7	43915492	43915592	NM_001290076_URGCP_TTS	0.98339	-
chr14	50575349	50575449	NR_049738_VCPKMT_TTS	0.571765	-
chr16	31072163	31072263	NM_001172670_ZNF668_TTS	0.99143	-
chr15	90373830	90373930	NR_023361_AP3S2_TTS	0.983115	-
chr12	120123594	120123694	NM_001206999_CIT_TTS	0.995146	-
chr8	71549500	71549600	NM_016027_LACTB2_TTS	0.990554	-
chr6	88849584	88849684	NM_001160226_CNR1_TTS	0.992192	-
chr9	86274877	86274977	NM_013438_UBQLN1_TTS	0.992012	-
chr12	12268960	12269060	NM_002336_LRP6_TTS	0.993939	-
chr22	39257431	39257531	NM_001303494_CBX6_TTS	0.997139	-
chr13	20712394	20712494	NM_021954_GJA3_TTS	0.984919	-
chr1	1017197	1017297	NM_001330306_C1orf159_TTS	0.993154	-
chr5	156512842	156512942	NM_032782_HAVCR2_TTS	0.99512	-
chr3	160801670	160801770	NM_001349154_B3GALNT1_TTS	0.979972	-
chr14	77490885	77490985	NM_024496_IRF2BPL_TTS	0.992398	-
chr6	31512227	31512327	NM_001204078_ATP6V1G2_TTS	0.985887	-
chr17	40341104	40341204	NM_032484_GHDC_TTS	0.994165	-
chr21	45748826	45748926	NM_001271441_CFAP410_TTS	0.99661	-
chr9	140354403	140354503	NM_015537_NSMF_promoter-TSS	0.505346	-
chr6	24426061	24426161	NM_001503_GPLD1_TTS	0.998354	-
chr1	179068461	179068561	NM_001168238_ABL2_TTS	0.970775	-
chr1	77554666	77554766	NM_005482_PIGK_TTS	0.969796	-
chr5	64013977	64014077	NM_173829_SREK1IP1_TTS	0.99281	-
chr22	32077333	32077433	NM_173566_PRR14L_TTS	0.99416	-
chr20	49551391	49551491	NM_001317036_DPM1_TTS	0.989282	-
chr20	35624754	35624854	NM_001323281_RBL1_TTS	0.986017	-
chr14	95648275	95648375	NM_024734_CLMN_TTS	0.995033	-
chr10	120900424	120900524	NR_110305_SFXN4_TTS	0.991649	-
chr19	43011457	43011557	NM_001184815_CEACAM1_TTS	0.982365	-
chr19	38187263	38187363	NM_032689_ZNF607_TTS	0.994285	-
chr6	114257319	114257419	NR_033441_HDAC2_TTS	0.989029	-
chr7	120988904	120989004	NM_001040020_FAM3C_TTS	0.988494	-
chr17	34198495	34198595	NM_001278736_CCL5_TTS	0.994243	-
chr9	129849627	129849727	NM_012098_ANGPTL2_TTS	0.968451	-
chr8	91970705	91970805	NM_001190972_C8orf88_TTS	1	-
chr17	33336130	33336230	NR_037714_RAD51L3-RFFL_TTS	0.989255	-
chr1	86194915	86195015	NR_146343_COL24A1_TTS	0.987329	-
chr19	45666185	45666285	NM_024108_TRAPPC6A_TTS	0.989028	-
chr12	42625025	42625125	NM_001190980_YAF2_TTS	0.85126	-
chr20	62218946	62219046	NM_012384_GMEB2_TTS	0.994473	-
chr1	11845786	11845886	NM_001330358_MTHFR_TTS	0.990185	-
chr17	289770	289870	NM_182705_RFLNB_TTS	0.994145	-
chr3	132276981	132277081	NM_032169_ACAD11_TTS	0.986653	-
chr5	140053488	140053588	NM_194249_DND1_promoter-TSS	0.454671	-
chr18	71920526	71920626	NM_001190807_CYB5A_TTS	0.992542	-
chr19	19230424	19230524	NM_017814_TMEM161A_TTS	0.991396	-
chr10	133781186	133781286	NM_004052_BNIP3_TTS	0.989387	-
chr3	49866027	49866127	NM_005879_TRAIP_TTS	0.993473	-
chr12	110288747	110288847	NM_016433_GLTP_TTS	0.990175	-
chr11	113603904	113604004	NM_004724_ZW10_TTS	0.984281	-
chr14	57669193	57669293	NM_006544_EXOC5_TTS	0.986333	-
chr1	156904631	156904731	NM_014784_ARHGEF11_TTS	0.989942	-
chr11	82533982	82534082	NM_001319214_PRCP_TTS	0.988418	-
chr17	60019965	60020065	NM_005121_MED13_TTS	0.990202	-
chr7	157331745	157331845	NM_002847_PTPRN2_TTS	0.990428	-
chr4	73939682	73939782	NM_032217_ANKRD17_TTS	0.988233	-
chr6	91223291	91223391	NM_145332_MAP3K7_TTS	0.988558	-
chr19	305574	305674	NM_017550_MIER2_TTS	0.990297	-
chr7	99756864	99756964	NM_018275_MAP11_promoter-TSS	0.989331	-
chr12	10004967	10005067	NM_005127_CLEC2B_TTS	0.988471	-
chr17	37913967	37914067	NM_183232_IKZF3_TTS	0.996654	-
chr8	97251625	97251725	NM_015942_MTERF3_TTS	0.988708	-
chr19	5916150	5916250	NM_001300865_RANBP3_TTS	0.999509	-
chr15	41028081	41028181	NM_001323894_RMDN3_TTS	0.986554	-
chr22	43435522	43435622	NM_012263_TTLL1_TTS	1	-
chr3	53901093	53901193	NM_022899_ACTR8_TTS	0.989913	-
chr17	70642084	70642184	NM_001159770_SLC39A11_TTS	0.984419	-
chr1	55222570	55222670	NM_152268_PARS2_TTS	0.979759	-
chr5	61684350	61684450	NM_001348077_DIMT1_3' UTR	0.99312	-
chr21	44473300	44473400	NM_001178009_CBS_TTS	1	-
chr15	67493012	67493112	NM_024666_AAGAB_TTS	0.98357	-
chr12	93166284	93166384	NM_003566_EEA1_TTS	0.997091	-
chr10	98277866	98277966	NM_020123_TM9SF3_TTS	0.985598	-
chr15	65255361	65255461	NM_001127889_SPG21_TTS	0.994734	-
chr21	43892596	43892696	NM_001286506_RSPH1_TTS	0.989482	-
chr17	36921943	36922043	NM_003559_PIP4K2B_TTS	0.565584	-
chr16	72816785	72816885	NM_001164766_ZFHX3_TTS	0.996043	-
chr19	896502	896602	NM_138774_R3HDM4_TTS	0.993981	-
chr3	178957536	178957636	NM_001163677_KCNMB3_TTS	0.830515	-
chr14	50091891	50091991	NM_018139_DNAAF2_TTS	0.993724	-
chr6	47199262	47199362	NM_014452_TNFRSF21_TTS	0.995573	-
chr17	61780191	61780291	NM_153335_STRADA_TTS	1	-
chr17	36046433	36046533	NM_001165923_HNF1B_TTS	0.991024	-
chr4	169277885	169277985	NM_001012967_DDX60L_TTS	0.957189	-
chr10	35297478	35297578	NM_001198777_CUL2_TTS	0.991731	-
chr6	28400431	28400531	NM_001012455_ZSCAN23_TTS	0.981699	-
chr1	241660856	241660956	NM_000143_FH_TTS	0.994027	-
chr17	3566186	3566286	NR_037928_P2RX5-TAX1BP3_TTS	1	-
chr22	30184596	30184696	NM_032204_ASCC2_TTS	0.988696	-
chr9	136028334	136028434	NM_021996_GBGT1_TTS	0.98526	-
chr5	38938022	38938122	NM_001285439_RICTOR_TTS	0.994325	-
chr9	26993134	26993234	NM_022901_LRRC19_TTS	0.99892	-
chr18	55313658	55313758	NM_005603_ATP8B1_TTS	0.991676	-
chr1	26187974	26188074	NM_178422_PAQR7_TTS	0.990333	-
chr15	75890423	75890523	NM_005701_SNUPN_TTS	0.992062	-
chr5	172195092	172195192	NM_004417_DUSP1_TTS	0.988343	-
chr12	49082240	49082340	NM_001277842_CCNT1_TTS	0.996143	-
chr8	81880045	81880145	NM_018440_PAG1_TTS	0.986638	-
chr14	76117232	76117332	NM_007176_ERG28_TTS	0.992277	-
chr14	24678786	24678886	NM_014169_CHMP4A_TTS	0.475525	-
chr1	40766162	40766262	NM_001852_COL9A2_TTS	0.994511	-
chr9	111777414	111777514	NM_032012_TMEM245_TTS	0.993709	-
chr4	22388996	22389096	NM_145290_ADGRA3_TTS	0.995543	-
chr19	8367010	8367110	NM_001165895_CD320_TTS	0.993841	-
chr19	56132106	56132206	NM_203374_ZNF784_TTS	0.993426	-
chr5	60169658	60169758	NM_001290285_ERCC8_TTS	0.872505	-
chr13	50106081	50106181	NM_018191_RCBTB1_TTS	0.988888	-
chr5	140024947	140025047	NM_002488_NDUFA2_TTS	1	-
chr1	41492870	41492970	NM_001172220_SCMH1_TTS	0.989537	-
chr4	89178760	89178860	NM_152542_PPM1K_TTS	0.992411	-
chr21	15481134	15481234	NM_001303000_LIPI_TTS	0.994521	-
chr11	58294343	58294443	NM_001143995_LPXN_TTS	0.995598	-
chr1	35451766	35451866	NM_001195156_TMEM35B_promoter-TSS	0.651593	-
chr16	74481325	74481425	NR_027265_GLG1_TTS	0.989433	-
chr5	130977405	130977505	NM_001346114_FNIP1_TTS	0.979648	-
chr5	132157832	132157932	NM_001172700_SHROOM1_TTS	0.991062	-
chr8	29920527	29920627	NM_016127_SARAF_TTS	0.989045	-
chr15	75011882	75011982	NM_001319216_CYP1A1_TTS	0.993717	-
chr7	128032330	128032430	NM_001142574_IMPDH1_TTS	1	-
chr2	242615156	242615256	NM_001165031_DTYMK_TTS	0.993988	-
chr8	99466858	99466958	NM_006281_STK3_TTS	0.994537	-
chr2	37332283	37332383	NM_001135651_EIF2AK2_TTS	0.992488	-
chr4	165997229	165997329	NM_001100389_TMEM192_TTS	0.984481	-
chr22	45588122	45588222	NR_146602_LOC105373064_promoter-TSS	0.998948	-
chr17	40554466	40554566	NM_012232_CAVIN1_TTS	0.993424	-
chr4	76834808	76834908	NM_014435_NAAA_TTS	0.977556	-
chr17	43002078	43002178	NM_001265577_KIF18B_TTS	0.992292	-
chr12	49412757	49412857	NM_002733_PRKAG1_promoter-TSS	0.723117	-
chr10	102033034	102033134	NM_173809_BLOC1S2_TTS	0.985009	-
chr3	194361516	194361616	NM_018385_LSG1_TTS	0.994513	-
chr3	141663269	141663369	NM_001178138_TFDP2_TTS	0.988087	-
chr6	37450696	37450796	NM_138493_CCDC167_TTS	0.992079	-
chr1	1227763	1227863	NM_030649_ACAP3_TTS	0.996573	-
chr19	36500017	36500117	NM_001297735_SYNE4_promoter-TSS	0.993288	-
chr1	1146705	1146805	NM_003327_TNFRSF4_TTS	0.996419	-
chr15	55609381	55609481	NM_001308423_PIGBOS1_TTS	0.988344	-
chr19	12873816	12873916	NM_001100176_HOOK2_TTS	0.987579	-
chr1	65298905	65299005	NM_001321853_JAK1_TTS	1	-
chr17	35874899	35874999	NM_001163545_SYNRG_TTS	0.48757	-
chr13	30083550	30083650	NM_003045_SLC7A1_TTS	0.993349	-
chr9	130647599	130647699	NM_013443_ST6GALNAC6_TTS	0.991261	-
chr14	23033806	23033906	NM_001344_DAD1_TTS	0.976283	-
chr1	1152287	1152387	NM_016547_SDF4_TTS	0.996148	-
chr6	133090506	133090606	NM_052831_SLC18B1_TTS	0.985511	-
chr17	66263166	66263266	NM_001174166_SLC16A6_TTS	0.984259	-
chr11	74971165	74971265	NM_020251_ARRB1_TTS	0.988705	-
chr1	154669941	154670041	NM_001204087_KCNN3_TTS	0.985281	-
chr4	2743386	2743486	NM_001161527_TNIP2_TTS	0.991566	-
chr19	43979254	43979354	NM_198850_PHLDB3_TTS	0.994323	-
chr22	26921713	26921813	NM_003595_TPST2_TTS	0.995801	-
chr8	92006501	92006601	NM_018710_PIP4P2_TTS	0.992572	-
chr13	23902961	23903061	NM_014363_SACS_TTS	0.99147	-
chr17	46626231	46626331	NM_002146_HOXB3_TTS	0.579852	-
chr5	178138521	178138621	NM_001324339_ZNF354A_TTS	0.987448	-
chr1	22148724	22148824	NM_001291860_HSPG2_TTS	0.993	-
chr3	196673213	196673313	NM_025163_PIGZ_TTS	0.982728	-
chr2	202241929	202242029	NM_015049_TRAK2_TTS	0.987076	-
chr1	241792166	241792266	NM_001821_CHML_TTS	0.987271	-
chr16	68392229	68392329	NM_018667_SMPD3_TTS	0.999421	-
chr10	111624523	111624623	NM_001324131_XPNPEP1_TTS	0.991879	-
chr11	117690789	117690889	NM_021603_FXYD2_TTS	0.99017	-
chr4	146678778	146678878	NM_001306215_ZNF827_TTS	0.996881	-
chr7	24836155	24836255	NM_145322_OSBPL3_TTS	0.980878	-
chr17	74714524	74714624	NM_015167_JMJD6_TTS	0.879627	-
chr20	35240923	35241023	NM_032214_SLA2_TTS	1	-
chr7	123321980	123322080	NM_003941_WASL_TTS	0.989976	-
chr1	16573334	16573434	NM_018994_FBXO42_TTS	0.991872	-
chr8	41510743	41510843	NM_001142446_ANK1_TTS	0.99575	-
chr10	45950032	45950132	NM_001282866_MARCHF8_TTS	0.989773	-
chr5	133737755	133737855	NM_080656_CDKN2AIPNL_TTS	0.987108	-
chr2	128056244	128056344	NM_006609_MAP3K2_TTS	0.985635	-
chr6	30667583	30667683	NM_014641_MDC1_TTS	0.991283	-
chr3	160212782	160212882	NM_002268_KPNA4_TTS	0.985259	-
chr4	10441503	10441603	NM_053042_ZNF518B_TTS	0.986195	-
chr17	73126319	73126419	NM_014595_NT5C_TTS	1	-
chr17	5082830	5082930	NM_032530_ZNF594_TTS	0.987603	-
chr3	101043032	101043132	NM_001282801_SENP7_TTS	0.970007	-
chr16	29753785	29753885	NM_175900_C16orf54_TTS	0.987077	-
chr14	50110269	50110369	NM_001348385_POLE2_TTS	0.943955	-
chr6	149768765	149768865	NM_207360_ZC3H12D_TTS	0.991937	-
chr7	56169254	56169354	NM_016139_CHCHD2_TTS	0.993852	-
chr19	58417141	58417241	NM_152475_ZNF417_TTS	0.980487	-
chr16	87336403	87336503	NM_001195125_C16orf95_TTS	0.996324	-
chr7	92190071	92190171	NM_152789_FAM133B_TTS	0.992394	-
chr22	38507501	38507601	NM_025045_BAIAP2L2_promoter-TSS	0.994285	-
chr12	124105569	124105669	NM_001414_EIF2B1_TTS	1	-
chr3	57611180	57611280	NM_152678_DENND6A_TTS	0.990934	-
chr3	52867130	52867230	NM_205853_MUSTN1_TTS	0.994281	-
chr2	20232410	20232510	NM_014713_LAPTM4A_TTS	0.995524	-
chr3	183547172	183547272	NM_001324438_PARL_TTS	0.99091	-
chr6	108362612	108362712	NM_014028_OSTM1_TTS	0.9866	-
chr5	158122922	158123022	NM_001324108_EBF1_TTS	0.99437	-
chr16	1859103	1859203	NM_001286249_HAGH_TTS	0.98996	-
chr6	33282181	33282281	NM_003190_TAPBP_promoter-TSS	0.960736	-
chr19	58082933	58083033	NM_017879_ZNF416_TTS	0.99343	-
chr7	48002884	48002984	NR_037917_HUS1_TTS	0.989168	-
chr7	588833	588933	NM_002735_PRKAR1B_TTS	0.986919	-
chr8	145736666	145736766	NM_004260_RECQL4_TTS	1	-
chr14	92335754	92335854	NM_006329_FBLN5_TTS	0.993056	-
chr17	8128138	8128238	NR_026951_LINC00324_promoter-TSS	0.998057	-
chr1	202860223	202860323	NM_021633_KLHL12_TTS	0.992713	-
chr17	62006095	62006195	NM_001039933_CD79B_TTS	0.993911	-
chr18	21178889	21178989	NM_173505_ANKRD29_TTS	0.961977	-
chr11	115044344	115044444	NM_001301045_CADM1_TTS	0.99144	-
chr14	77253585	77253685	NR_104183_VASH1-AS1_promoter-TSS	0.995217	-
chr1	33789223	33789323	NM_004427_PHC2_TTS	0.992656	-
chr7	126078651	126078751	NM_001127323_GRM8_TTS	0.999249	-
chr18	67530192	67530292	NM_006566_CD226_TTS	0.995959	-
chr14	52897307	52897407	NM_001160047_TXNDC16_TTS	0.98682	-
chr8	29190578	29190678	NM_001394_DUSP4_TTS	0.994024	-
chr12	133498018	133498118	NM_183238_ZNF605_TTS	0.995136	-
chr14	64063756	64063856	NM_001258272_WDR89_TTS	0.989934	-
chr19	41892275	41892375	NM_020158_EXOSC5_TTS	0.990406	-
chr9	33441151	33441251	NM_001318144_AQP3_TTS	0.992319	-
chr17	5374570	5374670	NM_001304779_DERL2_TTS	0.992807	-
chr3	124684553	124684653	NM_020733_HEG1_TTS	0.993438	-
chr19	17513747	17513847	NM_004335_BST2_TTS	0.992641	-
chr7	150778171	150778271	NM_006712_FASTK_promoter-TSS	0.993186	-
chr2	175212877	175212977	NM_004882_CIR1_TTS	0.992755	-
chr11	107373452	107373552	NM_001301010_ALKBH8_TTS	0.989139	-
chr1	25568727	25568827	NR_135143_RSRP1_TTS	0.992962	-
chr5	32227112	32227212	NM_001294344_MTMR12_TTS	0.99193	-
chr14	23516269	23516369	NM_144985_CDH24_TTS	0.996548	-
chr2	220236750	220236850	NM_001319120_DNPEP_TTS	0.98231	-
chr10	105062552	105062652	NM_032154_PCGF6_TTS	0.989967	-
chr17	26934981	26935081	NM_001174103_RSKR_TTS	0.624534	-
chr1	27216978	27217078	NM_018066_GPN2_promoter-TSS	0.443358	-
chr7	151832009	151832109	NM_170606_KMT2C_TTS	0.992812	-
chr10	135168657	135168757	NM_001301828_FUOM_TTS	0.987879	-
chr22	31321116	31321216	NM_001303256_MORC2_TTS	1	-
chr6	3224494	3224594	NM_178012_TUBB2B_TTS	0.994911	-
chr17	41843488	41843588	NM_004090_DUSP3_TTS	0.987732	-
chr16	69743303	69743403	NR_145753_SNORD13H_promoter-TSS	0.994354	-
chr9	33110638	33110738	NM_001497_B4GALT1_TTS	0.998152	-
chr4	5822490	5822590	NM_001288661_CRMP1_TTS	0.992041	-
chr12	108681820	108681920	NM_001142343_CMKLR1_TTS	0.966092	-
chr1	229577043	229577143	NM_018230_NUP133_TTS	0.991085	-
chr17	71203491	71203591	NM_032837_FAM104A_TTS	0.989549	-
chr12	65107221	65107321	NM_002076_GNS_TTS	0.985351	-
chr8	95261484	95261584	NM_005261_GEM_TTS	0.991923	-
chr5	659976	660076	NM_007030_TPPP_TTS	0.971463	-
chr17	48458593	48458693	NM_018509_LRRC59_TTS	0.99921	-
chr12	117476727	117476827	NM_001168325_TESC_TTS	0.989301	-
chr5	33523639	33523739	NM_030955_ADAMTS12_TTS	0.918943	-
chr11	68522350	68522450	NM_001876_CPT1A_TTS	0.971803	-
chr10	852853	852953	NM_001351277_LARP4B_TTS	0.983167	-
chr2	128698790	128698890	NM_001145928_SAP130_TTS	0.992415	-
chr7	112459201	112459301	NM_152556_BMT2_TTS	0.991026	-
chr3	50392179	50392279	NM_007024_TMEM115_TTS	0.994697	-
chr14	21819630	21819730	NM_007192_SUPT16H_TTS	0.457147	-
chr8	28625174	28625274	NM_018250_INTS9_TTS	0.991716	-
chr1	226819390	226819490	NM_002221_ITPKB_TTS	0.992751	-
chr10	115880620	115880720	NR_135815_CCDC186_TTS	0.869412	-
chr6	39071838	39071938	NM_001304793_SAYSD1_TTS	0.994478	-
chr6	32812985	32813085	NM_004159_PSMB8_promoter-TSS	0.521782	-
chr11	31806339	31806439	NM_001127612_PAX6_TTS	0.998873	-
chr6	89964185	89964285	NM_002043_GABRR2_TTS	0.994586	-
chr11	36293841	36293941	NM_001101653_COMMD9_TTS	0.989185	-
chr7	72039491	72039591	NM_001145440_TYW1B_TTS	0.991922	-
chr7	100171633	100171733	NM_001168682_SAP25_promoter-TSS	0.994609	-
chr19	40315986	40316086	NM_006483_DYRK1B_TTS	0.993206	-
chr9	119187503	119187603	NM_198188_ASTN2_TTS	0.917989	-
chr9	140342022	140342122	NM_015537_NSMF_TTS	0.485436	-
chr13	49063098	49063198	NM_001286830_RCBTB2_TTS	0.990916	-
chr3	66429220	66429320	NM_015541_LRIG1_TTS	0.99912	-
chr20	34291530	34291630	NM_001242600_RBM39_TTS	0.990723	-
chr2	198351307	198351407	NM_002156_HSPD1_TTS	1	-
chr22	38615297	38615397	NM_001195072_TMEM184B_TTS	0.990306	-
chr9	33041849	33041949	NM_018225_SMU1_TTS	0.972406	-
chr2	72403112	72403212	NM_001321730_EXOC6B_TTS	0.997503	-
chr10	97423152	97423252	NM_015631_TCTN3_TTS	0.987899	-
chr1	203148058	203148158	NM_001276_CHI3L1_TTS	0.996399	-
chr5	90664448	90664548	NR_138071_ARRDC3_TTS	0.981819	-
chr12	95470524	95470624	NM_018351_FGD6_TTS	0.996578	-
chr2	241418838	241418938	NM_001308375_ANKMY1_TTS	0.990688	-
chr18	43427573	43427673	NM_020964_EPG5_TTS	0.985707	-
chr7	148504463	148504563	NM_001203247_EZH2_TTS	0.958557	-
chr11	69480331	69480431	NM_153451_LTO1_TTS	0.984137	-
chr5	115779250	115779350	NM_001300780_SEMA6A_TTS	0.984561	-
chr12	11033559	11033659	NM_001291315_PRH1_TTS	0.983265	-
chr17	79780236	79780336	NM_001288799_MCRIP1_TTS	0.990373	-
chr2	231772042	231772142	NM_005683_GPR55_TTS	0.984667	-
chr17	30655459	30655559	NM_022344_C17orf75_TTS	0.97332	-
chr12	112369086	112369186	NM_138341_TMEM116_TTS	0.992531	-
chr11	767222	767322	NM_001318824_GATD1_TTS	0.994636	-
chr11	7686325	7686425	NR_126508_CYB5R2_TTS	0.992236	-
chr1	47100710	47100810	NM_001243728_ATPAF1_TTS	0.993247	-
chr6	112391859	112391959	NM_016262_TUBE1_TTS	0.994657	-
chr10	124690418	124690518	NM_024942_C10orf88_TTS	0.982262	-
chr10	103605355	103605455	NM_024541_ARMH3_TTS	0.987611	-
chr6	33267471	33267571	NM_004761_RGL2_promoter-TSS	0.996768	-
chr17	58254690	58254790	NM_032582_USP32_TTS	0.993523	-
chr2	20400557	20400657	NM_002997_SDC1_TTS	0.979365	-
chr10	75404638	75404738	NM_024875_SYNPO2L_TTS	0.990258	-
chr7	32907777	32907877	NM_015483_KBTBD2_TTS	0.987533	-
chr1	32681797	32681897	NM_019118_TMEM234_TTS	1	-
chr19	44270684	44270784	NM_002250_KCNN4_TTS	0.993649	-
chr19	41171811	41171911	NM_004756_NUMBL_TTS	0.516237	-
chr5	139712427	139712527	NM_001945_HBEGF_TTS	0.990864	-
chr11	107661716	107661816	NM_017515_SLC35F2_TTS	0.993418	-
chr12	53905842	53905942	NM_006856_ATF7_TTS	0.94977	-
chr19	10501808	10501908	NM_007065_CDC37_TTS	0.994548	-
chr18	59711457	59711557	NM_176787_PIGN_TTS	0.98869	-
chr21	46269499	46269599	NM_004339_PTTG1IP_TTS	0.994945	-
chr15	65032089	65032189	NR_138364_RBPMS2_TTS	0.991772	-
chr18	72907064	72907164	NM_001306093_ZADH2_TTS	0.968836	-
chr8	144519824	144519924	NM_015117_ZC3H3_TTS	0.989871	-
chr3	49306029	49306129	NM_198562_C3orf62_TTS	0.726363	-
chr6	38136226	38136326	NM_052893_BTBD9_TTS	0.967553	-
chr17	3799884	3799984	NM_002558_P2RX1_TTS	0.986905	-
chr3	78646387	78646487	NM_001145845_ROBO1_TTS	0.990041	-
chr14	24649424	24649524	NM_024658_IPO4_TTS	0.631066	-
chr20	58511886	58511986	NM_006242_PPP1R3D_TTS	0.988846	-
chr11	119531702	119531802	NM_002855_NECTIN1_TTS	0.973192	-
chr4	54875957	54876057	NM_012110_CHIC2_TTS	0.990255	-
chr1	154929501	154929601	NM_020524_PBXIP1_promoter-TSS	0.498602	-
chr12	40148822	40148922	NM_052885_SLC2A13_TTS	0.990047	-
chr1	235824330	235824430	NM_001301365_LYST_TTS	0.982031	-
chr2	183789578	183789678	NM_013436_NCKAP1_TTS	0.989994	-
chr11	14526421	14526521	NM_148976_PSMA1_TTS	0.908917	-
chr5	158741790	158741890	NM_002187_IL12B_TTS	0.997618	-
chr19	44152718	44152818	NM_001301037_PLAUR_TTS	0.891206	-
chr19	13033283	13033383	NM_004461_FARSA_TTS	0.986211	-
chr7	30050198	30050298	NM_017946_FKBP14_TTS	0.985552	-
chr15	100267605	100267705	NM_001284419_LYSMD4_TTS	0.982236	-
chr12	4596895	4596995	NM_001346157_C12orf4_TTS	0.987379	-
chr15	52230221	52230321	NM_001323903_LEO1_TTS	0.987914	-
chr2	97258891	97258991	NR_047654_KANSL3_TTS	0.990444	-
chr14	34985134	34985234	NM_001318916_EAPP_TTS	0.994531	-
chr15	52413122	52413222	NM_016194_GNB5_TTS	0.5098	-
chr16	4746510	4746610	NR_040252_ANKS3_TTS	0.999757	-
chr6	149979288	149979388	NM_004690_LATS1_TTS	0.972985	-
chr7	21940516	21940616	NM_001127370_CDCA7L_TTS	0.998725	-
chr7	100277129	100277229	NM_022574_GIGYF1_TTS	0.997818	-
chr6	5998232	5998332	NM_016588_NRN1_TTS	0.989551	-
chr6	143743968	143744068	NM_182503_ADAT2_TTS	0.984327	-
chr19	4537226	4537326	NM_052972_LRG1_TTS	0.989913	-
chr17	40265128	40265228	NM_024119_DHX58_promoter-TSS	0.446922	-
chr1	45976706	45976806	NM_181697_PRDX1_TTS	1	-
chr8	130851838	130851938	NM_001353242_FAM49B_TTS	0.984904	-
chr22	21982377	21982477	NM_001017964_YDJC_TTS	0.991239	-
chr6	36935910	36936010	NM_014341_MTCH1_TTS	0.996911	-
chr11	130096573	130096673	NM_001301098_ZBTB44_TTS	0.989972	-
chr6	83920109	83920209	NM_002395_ME1_TTS	0.979327	-
chr11	104896236	104896336	NM_033294_CASP1_TTS	0.988373	-
chr1	154916558	154916658	NM_020524_PBXIP1_TTS	0.496602	-
chr19	11432721	11432821	NM_004283_RAB3D_TTS	0.990807	-
chr6	5108652	5108752	NR_104417_LYRM4_TTS	0.877097	-
chr11	67273960	67274060	NR_073484_CDK2AP2_TTS	0.994161	-
chr9	4709556	4709656	NM_001199855_AK3_TTS	0.987563	-
chr16	28915741	28915841	NM_024816_RABEP2_TTS	1	-
chr4	164445449	164445549	NM_001166373_MARCHF1_TTS	0.987113	-
chr19	52392487	52392587	NM_023074_ZNF649_TTS	0.982165	-
chr19	55912649	55912749	NM_014501_UBE2S_TTS	0.979012	-
chr14	55405655	55405755	NM_007086_WDHD1_TTS	0.982917	-
chr2	43457974	43458074	NM_001345925_THADA_TTS	0.863863	-
chr19	2100986	2101086	NM_003938_AP3D1_TTS	0.99489	-
chr2	175936977	175937077	NR_045768_ATF2_TTS	0.948514	-
chr1	1533387	1533487	NM_001242659_FNDC10_TTS	1	-
chr7	30536236	30536336	NR_037669_GGCT_TTS	0.990756	-
chr5	1798498	1798598	NM_032479_MRPL36_TTS	0.984101	-
chr1	143896451	143896551	NR_144320_FAM72D_TTS	0.992256	-
chr22	25747384	25747484	NM_001135772_LRP5L_TTS	0.992728	-
chr2	218135	218235	NR_104227_SH3YL1_TTS	0.998034	-
chr11	57093458	57093558	NM_003146_SSRP1_TTS	0.994847	-
chr13	99445740	99445840	NM_015296_DOCK9_TTS	0.919496	-
chr22	51061181	51061281	NM_001085427_ARSA_TTS	0.979687	-
chr9	77675492	77675592	NM_001330679_NMRK1_TTS	0.990903	-
chr7	100849257	100849357	NM_001084_PLOD3_TTS	0.985772	-
chr15	79051544	79051644	NM_014272_ADAMTS7_TTS	0.997619	-
chr3	192514604	192514704	NM_178496_MB21D2_TTS	0.979811	-
chr6	7881482	7881582	NM_030810_TXNDC5_TTS	0.988749	-
chr2	179328390	179328490	NM_181342_FKBP7_TTS	0.977419	-
chr17	21142183	21142283	NM_152914_NATD1_TTS	0.996703	-
chr17	7293046	7293146	NM_020360_PLSCR3_TTS	1	-
chr19	18501953	18502053	NM_145256_LRRC25_TTS	0.985391	-
chr21	32490735	32490835	NM_003253_TIAM1_TTS	0.982586	-
chr4	68481478	68481578	NM_018227_UBA6_TTS	0.979157	-
chr14	23242431	23242531	NM_001126106_SLC7A7_TTS	0.991505	-
chr19	18553472	18553572	NM_006532_ELL_TTS	0.99093	-
chr2	113531491	113531591	NM_000575_IL1A_TTS	0.987505	-
chr19	1554667	1554767	NM_001174118_MEX3D_TTS	0.987375	-
chr19	40029446	40029546	NM_153232_EID2_TTS	0.988225	-
chr2	37208143	37208243	NM_019024_HEATR5B_TTS	0.983565	-
chr9	5919007	5919107	NM_001017969_KIAA2026_TTS	0.989518	-
chr19	3490818	3490918	NM_031304_DOHH_TTS	0.987163	-
chr12	48235319	48235419	NM_001017536_VDR_TTS	0.987928	-
chr1	228581376	228581476	NM_145214_TRIM11_TTS	0.990062	-
chr17	47366567	47366667	NR_106745_MIR6129_promoter-TSS	1	-
chr21	40714240	40714340	NM_004965_HMGN1_TTS	0.984135	-
chr13	50486837	50486937	NR_023351_SPRYD7_TTS	0.984641	-
chr19	39797456	39797556	NM_020862_LRFN1_TTS	0.993539	-
chr9	99082987	99083087	NM_001286990_SLC35D2_TTS	0.992317	-
chr18	24034873	24034973	NM_198991_KCTD1_TTS	0.989364	-
chr1	45249256	45249356	NM_153274_BEST4_TTS	0.988288	-
chr6	118781934	118782034	NM_001178035_CEP85L_TTS	0.900636	-
chr12	129277738	129277838	NM_145648_SLC15A4_TTS	0.993963	-
chr16	30565084	30565184	NM_033410_ZNF764_TTS	0.982107	-
chr11	66202545	66202645	NR_120588_MRPL11_TTS	0.983716	-
chr15	76234327	76234427	NM_138573_NRG4_TTS	0.992873	-
chr17	62540734	62540834	NM_022739_SMURF2_TTS	0.986821	-
chr19	11531271	11531371	NM_001302454_CCDC151_TTS	0.990157	-
chr11	57067102	57067202	NM_033396_TNKS1BP1_TTS	0.989562	-
chr1	52485803	52485903	NM_015913_TXNDC12_TTS	0.594073	-
chr19	54720146	54720246	NM_001320960_LILRB3_TTS	0.991667	-
chr17	27952956	27953056	NM_033389_SSH2_TTS	0.973235	-
chr22	19833660	19833760	NM_024627_RTL10_TTS	0.981502	-
chr2	10196925	10197025	NM_001037160_CYS1_TTS	0.97634	-
chr14	50050289	50050389	NM_001351375_RPS29_TTS	0.98198	-
chr9	35697333	35697433	NM_006289_TLN1_TTS	0.995301	-
chr4	84213613	84213713	NM_006665_HPSE_TTS	0.993255	-
chr17	74138533	74138633	NM_001330501_RNF157_TTS	0.990308	-
chr15	83685180	83685280	NM_025238_BTBD1_TTS	0.990961	-
chr6	41651715	41651815	NM_007162_TFEB_TTS	0.950301	-
chr22	24083770	24083870	NM_021916_ZNF70_TTS	0.982534	-
chr9	130670164	130670264	NM_175039_ST6GALNAC4_TTS	0.987277	-
chr12	39687029	39687129	NM_001173465_KIF21A_TTS	0.987972	-
chr2	161128661	161128761	NR_103775_LINC02478_promoter-TSS	0.998247	-
chr2	241070241	241070341	NM_001163424_COPS9_TTS	0.989158	-
chr2	227867426	227867526	NM_000092_COL4A4_TTS	0.98854	-
chr9	113006091	113006191	NM_001244938_TXN_TTS	0.986773	-
chr2	128395995	128396095	NM_001161404_LIMS2_TTS	0.996156	-
chr19	1852397	1852497	NM_031918_KLF16_TTS	0.992436	-
chr22	30658816	30658916	NM_001319108_OSM_TTS	0.992279	-
chr17	8043787	8043887	NM_002616_PER1_TTS	0.991311	-
chr16	23072727	23072827	NM_020718_USP31_TTS	0.988698	-
chr1	32372021	32372121	NM_001195101_PTP4A2_TTS	0.989538	-
chr8	99114566	99114666	NM_005836_RIDA_TTS	0.992105	-
chr1	224415035	224415135	NM_001243147_NVL_TTS	1	-
chr4	25121626	25121726	NM_016955_SEPSECS_TTS	0.985457	-
chr1	111215073	111215173	NR_109846_KCNA3_promoter-TSS	0.993104	-
chr17	1247833	1247933	NR_024058_YWHAE_TTS	0.990239	-
chr17	26205339	26205439	NM_001076680_LYRM9_TTS	0.987911	-
chr12	13127798	13127898	NM_015987_HEBP1_TTS	0.991278	-
chr17	74385612	74385712	NM_022066_UBE2O_TTS	0.995136	-
chr20	4833001	4833101	NM_203327_SLC23A2_TTS	0.988967	-
chr17	65334031	65334131	NM_002816_PSMD12_TTS	0.991959	-
chr1	94027297	94027397	NM_001308251_BCAR3_TTS	0.992985	-
chr14	74178485	74178585	NM_006029_PNMA1_TTS	0.701172	-
chr1	53708040	53708140	NM_004631_LRP8_TTS	0.991237	-
chr22	22838770	22838870	NR_130642_ZNF280B_TTS	0.992253	-
chr10	99218080	99218180	NM_001289403_MMS19_TTS	0.99095	-
chr11	57295935	57296035	NM_012456_TIMM10_TTS	0.984984	-
chr10	25137535	25137635	NM_001282786_PRTFDC1_TTS	0.989795	-
chr20	42824580	42824680	NM_016470_OSER1_TTS	0.9915	-
chr9	139258407	139258507	NM_001080849_DNLZ_promoter-TSS	0.985969	-
chr19	20115226	20115326	NM_033196_ZNF682_TTS	0.988375	-
chr7	22157907	22158007	NM_012294_RAPGEF5_TTS	0.991642	-
chr22	50713407	50713507	NM_012401_PLXNB2_TTS	0.993329	-
chr5	64444562	64444662	NM_197941_ADAMTS6_TTS	0.999815	-
chr1	166825748	166825848	NM_053053_TADA1_TTS	1	-
chr1	70724684	70724784	NM_030816_ANKRD13C_TTS	0.983259	-
chr1	32095462	32095562	NM_012392_PEF1_TTS	0.994618	-
chr15	51739920	51740020	NM_015263_DMXL2_TTS	0.99053	-
chr3	124624288	124624388	NM_033049_MUC13_TTS	0.995428	-
chr5	167982627	167982727	NM_024594_PANK3_TTS	0.990244	-
chr17	6546632	6546732	NM_016060_MED31_TTS	1	-
chr21	34162983	34163083	NM_001162495_C21orf62_TTS	0.998965	-
chr15	35663169	35663269	NM_080650_DPH6_TTS	0.827112	-
chr5	139226363	139226463	NM_004883_NRG2_TTS	0.998868	-
chr22	17618409	17618509	NM_033070_HDHD5_TTS	0.992384	-
chr14	95552564	95552664	NM_001271282_DICER1_TTS	0.977766	-
chr7	72950682	72950782	NM_001707_BCL7B_TTS	0.991703	-
chr17	8700427	8700527	NM_152599_MFSD6L_TTS	0.987475	-
chr4	178351928	178352028	NM_001171988_AGA_TTS	0.981122	-
chr7	1036621	1036721	NR_134537_C7orf50_TTS	0.99538	-
chr3	15111575	15111675	NM_022340_RBSN_TTS	0.991709	-
chr3	75779111	75779211	NM_001324027_ZNF717_TTS	0.990756	-
chr14	65541841	65541941	NR_073137_MAX_TTS	0.979329	-
chr2	105977282	105977382	NM_001318894_FHL2_TTS	0.99119	-
chr16	22357256	22357356	NM_001802_CDR2_TTS	0.982187	-
chr20	5080483	5080583	NM_001330984_TMEM230_TTS	0.986777	-
chr16	88762902	88763002	NM_001171816_RNF166_TTS	0.991694	-
chr12	121200312	121200412	NM_139015_SPPL3_TTS	0.985665	-
chr19	14588570	14588670	NM_202468_GIPC1_TTS	0.986519	-
chr1	36805219	36805319	NM_032017_STK40_TTS	0.983492	-
chr1	9908333	9908433	NM_020248_CTNNBIP1_TTS	0.989621	-
chr10	119039999	119040099	NM_173791_PDZD8_TTS	0.986046	-
chr1	211748380	211748480	NM_021194_SLC30A1_TTS	0.986855	-
chr7	1004485	1004585	NM_001031617_COX19_TTS	0.968293	-
chr1	207101866	207101966	NM_002644_PIGR_TTS	0.987387	-
chr12	42475647	42475747	NM_173601_GXYLT1_TTS	0.984027	-
chr12	7507555	7507655	NM_001297650_CD163L1_TTS	0.994756	-
chr19	19903519	19903619	NM_001099269_ZNF506_TTS	0.987344	-
chr16	71678828	71678928	NM_015020_PHLPP2_TTS	0.986574	-
chr8	52730134	52730234	NM_052937_PCMTD1_TTS	0.992681	-
chr13	32974859	32974959	NM_052818_N4BP2L1_TTS	0.98609	-
chr1	109941652	109941752	NM_001199773_PSMA5_TTS	0.972582	-
chr12	123955634	123955734	NM_001319243_RILPL1_TTS	1	-
chr10	6052656	6052756	NM_001308243_IL2RA_TTS	0.9876	-
chr14	71049937	71050037	NM_001284211_MED6_TTS	0.987365	-
chr19	55738001	55738101	NM_173804_TMEM86B_TTS	0.578821	-
chr2	95810744	95810844	NM_032788_ZNF514_TTS	0.955122	-
chr2	136663450	136663550	NM_001349_DARS_TTS	0.981312	-
chr8	146155743	146155843	NM_006958_ZNF16_TTS	0.990089	-
chr22	37600276	37600376	NM_001278687_SSTR3_TTS	0.990214	-
chr13	60239720	60239820	NM_001258368_DIAPH3_TTS	0.992258	-
chr18	5954704	5954804	NM_001330559_L3MBTL4_TTS	0.981616	-
chr2	157180943	157181043	NM_006186_NR4A2_TTS	0.993311	-
chr7	27565058	27565158	NM_152740_HIBADH_TTS	0.98675	-
chr14	91737666	91737766	NM_001080414_CCDC88C_TTS	0.99617	-
chr19	23921996	23922096	NM_138286_ZNF681_TTS	0.980101	-
chr2	160175489	160175589	NM_013450_BAZ2B_TTS	0.988711	-
chr6	53362139	53362239	NM_001498_GCLC_TTS	0.98591	-
chr3	15090018	15090118	NM_022497_MRPS25_TTS	0.992432	-
chr13	114110133	114110233	NM_001014283_DCUN1D2_TTS	0.995179	-
chr19	53452631	53452731	NM_001202457_ZNF816_TTS	0.992636	-
chr16	19717673	19717773	NM_001348533_KNOP1_TTS	0.990412	-
chr6	121400639	121400739	NM_152730_TBC1D32_TTS	0.992923	-
chr19	50372289	50372389	NM_001098632_AKT1S1_TTS	0.991008	-
chr14	89622515	89622615	NM_005197_FOXN3_TTS	0.987298	-
chr2	201838440	201838540	NM_001321628_FAM126B_TTS	0.985187	-
chr7	100064141	100064241	NR_130118_TSC22D4_TTS	0.992499	-
chr8	27142402	27142502	NM_171982_TRIM35_TTS	0.989249	-
chr17	80347085	80347185	NR_033265_OGFOD3_TTS	0.982608	-
chr11	124964265	124964365	NR_047591_TMEM218_TTS	0.989947	-
chr14	104200087	104200187	NM_015316_PPP1R13B_TTS	0.998951	-
chr6	36822605	36822705	NM_016059_PPIL1_TTS	0.992374	-
chr1	91380856	91380956	NM_016620_ZNF644_TTS	0.985007	-
chr15	74701624	74701724	NM_003612_SEMA7A_TTS	0.966587	-
chr9	27325206	27325306	NM_024761_MOB3B_TTS	0.986087	-
chr6	31698357	31698457	NM_013974_DDAH2_promoter-TSS	0.449842	-
chr18	33688493	33688593	NM_012319_SLC39A6_TTS	0.992824	-
chr6	24650204	24650304	NM_016614_TDP2_TTS	0.987841	-
chr19	42734337	42734437	NM_019884_GSK3A_TTS	0.986418	-
chr10	119764426	119764526	NM_014904_RAB11FIP2_TTS	0.99379	-
chr2	203745322	203745422	NM_018256_WDR12_TTS	0.983239	-
chr14	80962820	80962920	NM_152446_CEP128_TTS	0.987708	-
chr1	16888921	16889021	NM_017940_NBPF1_TTS	0.991351	-
chr12	133200347	133200447	NM_006231_POLE_TTS	0.984703	-
chr1	59246462	59246562	NM_002228_JUN_TTS	0.985914	-
chr14	77893017	77893117	NM_001193316_VIPAS39_TTS	0.990593	-
chr1	71528973	71529073	NM_005455_ZRANB2_TTS	0.990052	-
chr3	158384202	158384302	NM_020169_LXN_TTS	0.986893	-
chr3	157813799	157813899	NM_001163678_SHOX2_TTS	0.994432	-
chr10	89618917	89619017	NM_001126049_KLLN_TTS	0.992213	-
chr3	133543079	133543179	NM_016577_RAB6B_TTS	0.992099	-
chr12	72003378	72003478	NM_144982_ZFC3H1_TTS	0.99373	-
chr3	125725199	125725299	NM_017836_SLC41A3_TTS	0.981255	-
chr12	25146364	25146464	NM_001101339_C12orf77_TTS	0.9923	-
chr4	83550689	83550789	NM_001037582_SCD5_TTS	0.88922	-
chr1	183595327	183595427	NM_001270439_ARPC5_TTS	0.990712	-
chr1	204391757	204391857	NM_002646_PIK3C2B_TTS	0.993125	-
chr3	69103880	69103980	NM_198195_UBA3_TTS	0.990771	-
chr17	3907738	3907838	NM_015113_ZZEF1_TTS	0.982443	-
chr7	1509912	1510012	NM_001080453_INTS1_TTS	0.99272	-
chr17	46698518	46698618	NM_024017_HOXB9_TTS	0.985296	-
chr19	46393280	46393380	NM_001012643_MYPOP_TTS	0.983607	-
chr12	44187525	44187625	NR_073472_TWF1_TTS	0.991837	-
chr17	39910858	39910958	NM_002230_JUP_TTS	0.991779	-
chr2	68269331	68269431	NM_001190265_C1D_TTS	0.992819	-
chr10	127477146	127477246	NM_001324037_UROS_TTS	0.779525	-
chr4	113460488	113460588	NM_001350397_ZGRF1_TTS	0.985456	-
chr1	26286257	26286357	NM_000437_PAFAH2_TTS	0.984498	-
chr2	86371054	86371154	NM_001100170_IMMT_TTS	0.989779	-
chr6	30568176	30568276	NM_002714_PPP1R10_TTS	0.987115	-
chr12	56556142	56556242	NM_001130420_SMARCC2_TTS	0.990122	-
chr12	122755980	122756080	NM_002956_CLIP1_TTS	0.99006	-
chr17	57075560	57075660	NM_015294_TRIM37_TTS	0.931248	-
chr1	160799949	160800049	NM_016382_CD244_TTS	0.985352	-
chr12	54849735	54849835	NM_144594_GTSF1_TTS	0.996256	-
chr17	67144147	67144247	NM_080282_ABCA10_TTS	0.998757	-
chr8	67542487	67542587	NM_025054_VCPIP1_TTS	0.97536	-
chr19	52616344	52616444	NR_135823_ZNF616_TTS	0.978818	-
chr9	3218296	3218396	NM_001282116_RFX3_TTS	0.817246	-
chr14	93703895	93703995	NM_001289133_BTBD7_TTS	0.837307	-
chr9	95883770	95883870	NM_004148_NINJ1_TTS	0.992646	-
chr6	27418520	27418620	NM_001318891_ZNF184_TTS	0.993248	-
chr1	9097004	9097104	NM_001328619_SLC2A5_TTS	0.92215	-
chr19	57980953	57981053	NM_001330613_ZNF772_TTS	0.981688	-
chr2	233630511	233630611	NM_002242_KCNJ13_TTS	0.998744	-
chr13	110406183	110406283	NM_003749_IRS2_TTS	0.999156	-
chr3	52109248	52109348	NM_001161581_POC1A_TTS	0.994631	-
chr11	72396113	72396213	NM_015242_ARAP1_TTS	0.986628	-
chr8	72933485	72933585	NM_007332_TRPA1_TTS	0.997193	-
chr20	3907955	3908055	NM_001134337_RNF24_TTS	0.996365	-
chr11	118618472	118618572	NM_004397_DDX6_TTS	0.987909	-
chr12	1901122	1901222	NM_172364_CACNA2D4_TTS	0.997098	-
chr3	44956752	44956852	NM_001330761_ZDHHC3_TTS	0.980664	-
chr15	66629007	66629107	NM_017858_TIPIN_TTS	0.987641	-
chr15	72577067	72577167	NM_052840_CELF6_TTS	0.983197	-
chr19	12810007	12810107	NM_013433_TNPO2_TTS	0.988249	-
chr11	67758570	67758670	NM_030930_UNC93B1_TTS	0.99182	-
chr17	39981333	39981433	NR_033464_NT5C3B_TTS	0.986287	-
chr1	213165523	213165623	NR_125333_ANGEL2_TTS	0.987746	-
chr7	6448746	6448846	NM_001142936_DAGLB_TTS	0.992663	-
chr1	119573838	119573938	NM_015836_WARS2_TTS	0.979089	-
chr14	55833108	55833208	NM_014924_ATG14_TTS	0.990015	-
chr17	76967334	76967434	NM_005567_LGALS3BP_TTS	0.985116	-
chr4	25749048	25749148	NM_001297594_SEL1L3_TTS	0.98761	-
chr17	27030214	27030314	NM_001304951_PROCA1_TTS	1	-
chr5	122680578	122680678	NM_001166226_CEP120_TTS	0.991304	-
chr3	133875977	133876077	NM_002958_RYK_TTS	0.993649	-
chr15	90773476	90773576	NM_006384_CIB1_TTS	1	-
chr18	60994970	60995070	NM_002035_KDSR_TTS	0.982335	-
chr2	27353624	27353724	NM_013388_PREB_TTS	1	-
chr14	24686056	24686156	NM_138476_MDP1_promoter-TSS	0.990518	-
chr1	27938800	27938900	NM_005248_FGR_TTS	0.988961	-
chr12	120899470	120899570	NM_003769_SRSF9_TTS	1	-
chr10	27293044	27293144	NM_014915_ANKRD26_TTS	0.981687	-
chr12	9092956	9093056	NM_002355_M6PR_TTS	0.993877	-
chr17	15339331	15339431	NM_001204478_TVP23C-CDRT4_TTS	0.995642	-
chr15	85184725	85184825	NR_130945_WDR73_TTS	1	-
chr11	102391238	102391338	NM_002423_MMP7_TTS	0.991288	-
chr20	44577291	44577391	NM_022095_ZNF335_TTS	1	-
chr5	37291734	37291834	NM_004298_NUP155_TTS	0.991468	-
chr16	82181766	82181866	NM_005792_MPHOSPH6_TTS	0.987677	-
chr1	202116140	202116240	NR_037663_PTPN7_TTS	0.988297	-
chr2	169727400	169727500	NM_020675_SPC25_TTS	0.986501	-
chr19	35988118	35988218	NM_001126059_DMKN_TTS	0.78864	-
chr12	68548549	68548649	NM_000619_IFNG_TTS	0.992928	-
chr6	30509154	30509254	NM_005275_GNL1_TTS	0.962713	-
chr17	80614942	80615042	NM_006822_RAB40B_TTS	0.992131	-
chr17	73269060	73269160	NM_021734_SLC25A19_TTS	1	-
chr4	113434671	113434771	NM_024019_NEUROG2_TTS	0.99446	-
chr16	30435018	30435118	NM_024096_DCTPP1_TTS	0.985079	-
chr19	14843508	14843608	NM_013447_ADGRE2_TTS	0.9913	-
chr3	49199967	49200067	NM_022903_CCDC71_TTS	0.981605	-
chr5	40711677	40711777	NM_012382_TTC33_TTS	0.981361	-
chr4	52886860	52886960	NM_000232_SGCB_TTS	0.994981	-
chr1	33611002	33611102	NM_001330483_TRIM62_TTS	0.973973	-
chr22	50691330	50691430	NM_001303252_MAPK12_TTS	0.99098	-
chr19	36505561	36505661	NM_032878_ALKBH6_promoter-TSS	0.988965	-
chr16	84211452	84211552	NM_005679_TAF1C_TTS	1	-
chr17	8706040	8706140	NR_110865_PIK3R6_TTS	0.991452	-
chr17	72946838	72946938	NM_030630_HID1_TTS	0.990266	-
chr6	32916390	32916490	NM_006120_HLA-DMA_TTS	0.991818	-
chr9	136207750	136207850	NM_181491_MED22_TTS	0.993299	-
chr3	195964615	195964715	NM_005017_PCYT1A_TTS	0.991685	-
chr2	190611385	190611485	NM_022353_OSGEPL1_TTS	0.995415	-
chr3	178735010	178735110	NM_022470_ZMAT3_TTS	0.991482	-
chr6	110421021	110421121	NM_003931_WASF1_TTS	0.991697	-
chr13	31032052	31032152	NM_001313893_HMGB1_TTS	0.981593	-
chr3	50643884	50643984	NM_145071_CISH_TTS	0.98416	-
chr11	67820325	67820425	NM_212469_CHKA_TTS	0.982409	-
chr12	82746082	82746182	NR_033192_CCDC59_TTS	0.992756	-
chr2	224620046	224620146	NR_110905_AP1S3_TTS	0.989272	-
chr3	113435306	113435406	NM_025146_NAA50_TTS	0.977119	-
chr19	53641956	53642056	NM_001172675_ZNF347_TTS	0.988259	-
chr1	47023078	47023178	NM_001135553_MKNK1_TTS	0.992437	-
chr1	153920147	153920247	NM_181715_CRTC2_TTS	0.546703	-
chr2	36779403	36779503	NM_005102_FEZ2_TTS	0.985487	-
chr19	58944180	58944280	NM_003433_ZNF132_TTS	0.992899	-
chr14	31915242	31915342	NM_080664_DTD2_TTS	0.990532	-
chr17	3763616	3763716	NM_032294_CAMKK1_TTS	0.837691	-
chr5	180682146	180682246	NM_001346051_TRIM52_TTS	0.988162	-
chr2	172639914	172640014	NM_003705_SLC25A12_TTS	0.977144	-
chr12	24962957	24963057	NM_001178092_BCAT1_TTS	0.985857	-
chr1	173768687	173768787	NM_033319_CENPL_TTS	0.981605	-
chr2	206858444	206858544	NM_017759_INO80D_TTS	0.993847	-
chr22	19318223	19318323	NM_003325_HIRA_TTS	0.988511	-
chr16	135803	135903	NM_001243248_NPRL3_TTS	1	-
chr19	3610626	3610726	NM_001080543_CACTIN_TTS	0.984845	-
chr12	92813869	92813969	NR_144319_CLLU1OS_TTS	0.99302	-
chr19	7991602	7991702	NM_206833_CTXN1_promoter-TSS	0.991175	-
chr1	75171171	75171271	NM_001134759_CRYZ_TTS	0.988702	-
chr19	53430387	53430487	NR_037805_ZNF321P_TTS	0.989946	-
chr13	26786904	26787004	NM_183044_RNF6_TTS	0.984135	-
chr16	70514471	70514571	NM_001195139_COG4_TTS	1	-
chr13	41765540	41765640	NM_032138_KBTBD7_3' UTR	0.993528	-
chr1	201103898	201103998	NM_001288571_TMEM9_TTS	0.989753	-
chr14	73741917	73742017	NM_001320114_NUMB_TTS	0.996532	-
chr11	119179233	119179333	NM_006500_MCAM_TTS	0.998156	-
chr18	19230857	19230957	NM_001308257_ABHD3_TTS	0.983613	-
chr20	44994683	44994783	NM_133171_ELMO2_TTS	0.992101	-
chr21	30300465	30300565	NM_015565_LTN1_TTS	0.991507	-
chr1	214522038	214522138	NM_005401_PTPN14_TTS	0.997809	-
chr1	205111630	205111730	NM_199462_DSTYK_TTS	0.998874	-
chr17	58520509	58520609	NM_001282476_APPBP2_TTS	0.984816	-
chr11	67131638	67131738	NM_013246_CLCF1_TTS	0.98944	-
chr9	97861335	97861435	NM_001243743_FANCC_TTS	0.806679	-
chr13	21946709	21946809	NM_001330059_ZDHHC20_TTS	0.990725	-
chr14	23765129	23765229	NM_001276318_PPP1R3E_TTS	0.986151	-
chr22	38879442	38879542	NM_006386_DDX17_TTS	0.999655	-
chr17	8782232	8782332	NM_001142633_PIK3R5_TTS	0.990267	-
chr1	51752929	51753029	NM_001297666_TTC39A_TTS	0.933626	-
chr2	223436161	223436261	NR_130154_FARSB_TTS	0.984061	-
chr6	41902670	41902770	NM_001760_CCND3_TTS	0.986724	-
chr11	117075786	117075886	NM_004716_PCSK7_TTS	0.992881	-
chr12	92534053	92534153	NM_001731_BTG1_TTS	0.998602	-
chr2	213864410	213864510	NM_016260_IKZF2_TTS	0.993246	-
chr3	99566766	99566866	NM_014890_FILIP1L_TTS	0.972083	-
chr1	45340200	45340300	NM_001166588_EIF2B3_TTS	0.84643	-
chr14	78138748	78138848	NM_006020_ALKBH1_TTS	0.987816	-
chr16	31500795	31500895	NM_022744_C16orf58_TTS	0.990271	-
chr21	37832919	37833019	NM_001146079_CLDN14_TTS	0.991057	-
chr7	143548460	143548560	NM_014719_TCAF1_TTS	0.993699	-
chr9	139933908	139934008	NM_015392_NPDC1_TTS	0.996269	-
chr15	65734800	65734900	NM_130434_DPP8_TTS	0.981419	-
chr9	135136826	135136926	NM_001351528_SETX_3' UTR	0.992306	-
chr7	102178365	102178465	NM_001097615_POLR2J3_TTS	0.980524	-
chr17	66531256	66531356	NM_017565_FAM20A_TTS	0.995929	-
chr1	33086423	33086523	NM_001308135_ZBTB8OS_TTS	0.984577	-
chr17	49254785	49254885	NM_017643_MBTD1_TTS	0.985876	-
chr12	104510857	104510957	NM_006166_NFYB_TTS	0.980094	-
chr3	49924435	49924535	NM_001244937_MST1R_TTS	0.994573	-
chr3	50325162	50325262	NM_006764_IFRD2_TTS	0.456135	-
chr19	40736223	40736323	NM_001243027_AKT2_TTS	0.977567	-
chr13	45513383	45513483	NM_012345_NUFIP1_TTS	0.977246	-
chr11	124623018	124623118	NM_014312_VSIG2_promoter-TSS	0.706256	-
chr15	52484514	52484614	NM_016194_GNB5_promoter-TSS	0.483583	-
chr1	21543739	21543839	NM_001113349_ECE1_TTS	0.987261	-
chr9	127640572	127640672	NM_002077_GOLGA1_TTS	0.99518	-
chr19	37902043	37902143	NM_152484_ZNF569_TTS	0.986185	-
chr1	26158403	26158503	NM_001287490_AUNIP_TTS	0.774407	-
chr11	117707690	117707790	NM_022003_FXYD6_TTS	0.991558	-
chr10	12207326	12207426	NM_014142_NUDT5_TTS	0.990146	-
chr5	176332005	176332105	NR_146149_UIMC1_TTS	0.982205	-
chr5	169675087	169675187	NM_005565_LCP2_3' UTR	0.987519	-
chr13	114747193	114747293	NM_007368_RASA3_TTS	0.982229	-
chr20	35280168	35280268	NR_038370_NDRG3_TTS	0.983046	-
chr3	33429828	33429928	NM_014517_UBP1_TTS	0.99627	-
chr15	90224761	90224861	NM_001271572_PEX11A_TTS	0.977767	-
chr7	34968492	34968592	NM_015283_DPY19L1_TTS	0.994188	-
chr10	93808396	93808496	NM_014912_CPEB3_TTS	0.978126	-
chr5	37106329	37106429	NM_023073_CPLANE1_TTS	0.976259	-
chr14	91698875	91698975	NM_003485_GPR68_TTS	0.994933	-
chr19	19821280	19821380	NM_021030_ZNF14_TTS	0.982942	-
chr4	56294067	56294167	NM_004898_CLOCK_TTS	0.98552	-
chr17	74077073	74077173	NM_015219_EXOC7_TTS	0.942492	-
chr21	43159528	43159628	NM_020639_RIPK4_TTS	0.996635	-
chr9	21967750	21967850	NM_058195_CDKN2A_TTS	0.998733	-
chr17	76987797	76987897	NM_001159772_CANT1_TTS	0.970684	-
chr19	40899670	40899770	NM_020956_PRX_TTS	0.99291	-
chr17	7833662	7833762	NM_004732_KCNAB3_promoter-TSS	0.562978	-
chr7	75046059	75046159	NM_001099415_POM121C_TTS	0.997075	-
chr3	17198653	17198753	NM_001349073_TBC1D5_TTS	0.991834	-
chr14	45584801	45584901	NM_002013_FKBP3_TTS	1	-
chr6	75947390	75947490	NR_029466_COX7A2_TTS	0.980342	-
chr3	185764105	185764205	NM_004454_ETV5_TTS	0.985626	-
chr11	77779392	77779492	NM_001204054_NDUFC2_TTS	0.97997	-
chr10	105206542	105206642	NR_024552_CALHM2_TTS	1	-
chr12	133345494	133345594	NM_005895_GOLGA3_TTS	0.95976	-
chr12	48055714	48055814	NM_001146076_RPAP3_TTS	0.991466	-
chr20	24986865	24986965	NM_001252676_ACSS1_TTS	0.985665	-
chr1	156041803	156041903	NM_001093725_MEX3A_TTS	0.97788	-
chr17	43189007	43189107	NM_133373_PLCD3_TTS	0.989325	-
chr17	17104308	17104408	NM_178836_PLD6_TTS	0.985378	-
chr22	42979726	42979826	NM_001278657_POLDIP3_TTS	0.988632	-
chr3	196080368	196080468	NM_015562_UBXN7_TTS	0.989067	-
chr2	73989324	73989424	NM_003584_DUSP11_TTS	0.991139	-
chr13	52342128	52342228	NM_024705_DHRS12_TTS	0.76736	-
chr1	63049775	63049875	NM_001272002_DOCK7_TTS	0.796755	-
chr11	116714117	116714217	NM_001281749_SIK3_TTS	0.987143	-
chr3	48673895	48673995	NM_001407_CELSR3_TTS	0.998114	-
chr1	235294497	235294597	NM_001346738_RBM34_TTS	0.994389	-
chr2	176788619	176788719	NM_030650_LNPK_TTS	0.982694	-
chr3	124944512	124944612	NM_001348426_ZNF148_TTS	0.972736	-
chr12	121458094	121458194	NM_003733_OASL_TTS	0.992819	-
chr1	46164406	46164506	NM_005897_IPP_TTS	0.989357	-
chr1	10520602	10520702	NM_004401_DFFA_TTS	0.993135	-
chr5	133291197	133291297	NM_020199_C5orf15_TTS	0.987523	-
chr20	57570241	57570341	NM_001336_CTSZ_TTS	1	-
chr11	95502105	95502205	NM_001330357_FAM76B_TTS	0.983348	-
chr5	59892738	59892838	NM_001145208_DEPDC1B_TTS	0.984197	-
chr9	111629796	111629896	NM_001330749_ELP1_TTS	0.986885	-
chr2	242792032	242792132	NM_005018_PDCD1_TTS	0.989395	-
chr8	11278972	11279072	NM_053279_FAM167A_TTS	0.992352	-
chr6	18224399	18224499	NM_003472_DEK_TTS	0.999546	-
chr17	58120551	58120651	NR_039890_MIR4737_promoter-TSS	0.986042	-
chr11	787109	787209	NM_016564_CEND1_TTS	0.510451	-
chr19	37672480	37672580	NM_152279_ZNF585B_TTS	0.991172	-
chr10	58117198	58117298	NM_032997_ZWINT_TTS	0.992163	-
chr15	74275558	74275658	NM_001324226_STOML1_TTS	0.990305	-
chr8	56651302	56651402	NM_001286657_TMEM68_TTS	0.877375	-
[truncated: 14,384 more rows]
