# Supplementary material for: Benchmarking sequencing methods and tools that facilitate the study of alternative polyadenylation
Source: Genome Biol. 2021 Oct 14;22:291. doi: 10.1186/s13059-021-02502-z (PMC8518154; doi:10.1186/s13059-021-02502-z)
Supplement: Supplementary file 5 — Additional file 5: DaPars2.PAS.sites. DaPars2 PAS sites with PAU > 5% (BED format). [file 13059_2021_2502_MOESM5_ESM.xls]

## Sheet: DaPars2.PAS.sites.PAU.0.05
Chromosome	Start	End	Annotation (RefSeq_GeneName_GenicRegion)	PAU	Strand
chr5	141369756	141369856	NM_004290_RNF14_TTS	0.953034	+
chr1	154521051	154521151	NM_017582_UBE2Q1_TTS	0.883523	-
chr1	154522593	154522693	NM_017582_UBE2Q1_3' UTR	0.116477	-
chr15	76191891	76191991	NM_001145335_UBE2Q2_3' UTR	0.876477	+
chr15	76193288	76193388	NM_001145335_UBE2Q2_TTS	0.123523	+
chr12	121014506	121014606	NM_001330474_RNF10_3' UTR	0.144045	+
chr12	121015297	121015397	NM_001330474_RNF10_TTS	0.855955	+
chr1	51737436	51737536	NM_014372_RNF11_3' UTR	0.732472	+
chr1	51739019	51739119	NM_014372_RNF11_TTS	0.267528	+
chr3	149679825	149679925	NM_007282_RNF13_TTS	0.366854	+
chr3	149678698	149678798	NM_007282_RNF13_exon	0.633146	+
chr1	89726339	89726439	NM_001134486_GBP5_exon	0.274382	-
chr1	89724634	89724734	NM_001134486_GBP5_TTS	0.725618	-
chr2	132241533	132241633	NM_001085365_MZT2A_TTS	0.352697	-
chr2	132241640	132241740	NM_001085365_MZT2A_exon	0.647303	-
chr2	130948093	130948193	NM_025029_MZT2B_exon	0.673596	+
chr2	130948200	130948300	NM_025029_MZT2B_TTS	0.326404	+
chr16	8941632	8941732	NM_000303_PMM2_exon	1	+
chr22	41972890	41972990	NM_002676_PMM1_TTS	1	-
chr9	133376561	133376661	NM_054012_ASS1_TTS	0.626667	+
chr9	133376414	133376514	NM_054012_ASS1_3' UTR	0.373333	+
chr3	59735116	59735216	NR_135491_FHIT_non-coding	0.623693	-
chr3	59735036	59735136	NR_135491_FHIT_non-coding	0.376307	-
chr19	12571998	12572098	NM_152601_ZNF709_TTS	0.164744	-
chr19	12576396	12576496	NM_152601_ZNF709_exon	0.835256	-
chr19	21475744	21475844	NM_001297560_ZNF708_3' UTR	0.714138	-
chr19	21473963	21474063	NM_001297560_ZNF708_TTS	0.285862	-
chr5	178461288	178461388	NM_001353374_ZNF879_TTS	0.434667	+
chr5	178459278	178459378	NM_001353374_ZNF879_exon	0.565333	+
chr19	12154620	12154720	NM_001080404_ZNF878_TTS	0.117349	-
chr19	12155873	12155973	NM_001080404_ZNF878_exon	0.882651	-
chr19	37855257	37855357	NM_001329768_ZNF875_TTS	0.0994253	+
chr19	37854270	37854370	NM_001329768_ZNF875_exon	0.900575	+
chr7	75625763	75625863	NM_001317787_STYXL1_exon	0.506629	-
chr7	75625655	75625755	NM_001317787_STYXL1_TTS	0.493371	-
chr19	53087355	53087455	NM_001172655_ZNF701_3' UTR	0.253596	+
chr19	53090327	53090427	NM_001172655_ZNF701_TTS	0.746404	+
chr19	12059385	12059485	NM_144566_ZNF700_exon	0.984205	+
chr8	144775892	144775992	NM_001100599_ZNF707_exon	0.648864	+
chr8	144777455	144777555	NM_001100599_ZNF707_TTS	0.351136	+
chr5	110819995	110820095	NM_001323375_CAMK4_exon	0.802584	+
chr5	110820648	110820748	NM_001323375_CAMK4_3' UTR	0.197416	+
chr12	56514677	56514777	NM_001303124_ZC3H10_exon	0.465337	+
chr12	56511366	56511466	NM_001303124_ZC3H10_promoter-TSS	0.0996629	+
chr12	56511516	56511616	NM_001303124_ZC3H10_promoter-TSS	0.400337	+
chr20	48568942	48569042	NM_018683_RNF114_3' UTR	0.7225	+
chr20	48570322	48570422	NM_018683_RNF114_TTS	0.2775	+
chr1	145688140	145688240	NM_014455_RNF115_exon	0.622022	+
chr1	145688676	145688776	NM_014455_RNF115_3' UTR	0.377978	+
chr2	187373329	187373429	NM_018471_ZC3H15_exon	0.799551	+
chr2	187373987	187374087	NM_018471_ZC3H15_TTS	0.200449	+
chr14	89078375	89078475	NR_136936_ZC3H14_non-coding	0.698636	+
chr14	89079753	89079853	NM_001326297_ZC3H14_TTS	0.301364	+
chr16	29675679	29675779	NM_003123_SPN_exon	0.488202	+
chr16	29681723	29681823	NM_003123_SPN_3' UTR	0.511798	+
chr15	59388425	59388525	NM_001270530_RNF111_3' UTR	0.155281	+
chr15	59389153	59389253	NM_001270530_RNF111_3' UTR	0.844719	+
chr16	88698272	88698372	NM_001294340_ZC3H18_TTS	0.375056	+
chr16	88698016	88698116	NM_001294340_ZC3H18_3' UTR	0.624944	+
chr17	41601411	41601511	NR_136225_DHX8_non-coding	0.73875	+
chr17	41601580	41601680	NR_136225_DHX8_TTS	0.26125	+
chr1	182856614	182856714	NR_033302_DHX9_non-coding	0.219101	+
chr1	182857017	182857117	NR_033302_DHX9_TTS	0.780899	+
chr5	149763638	149763738	NM_001008657_TCOF1_3' UTR	0.16	+
chr5	149779632	149779732	NM_001135245_TCOF1_3' UTR	0.266158	+
chr5	149779771	149779871	NM_001135245_TCOF1_TTS	0.236667	+
chr5	149764095	149764195	NM_001008657_TCOF1_TTS	0.337175	+
chr17	28512635	28512735	NM_032141_NSRP1_exon	0.611461	+
chr17	28513386	28513486	NM_032141_NSRP1_TTS	0.388539	+
chr11	3697271	3697371	NM_016320_NUP98_3' UTR	0.335843	-
chr11	3696240	3696340	NM_016320_NUP98_TTS	0.164157	-
chr11	3733793	3733893	NM_005387_NUP98_exon	0.159944	-
chr11	3733059	3733159	NM_005387_NUP98_3' UTR	0.340056	-
chr3	14187508	14187608	NM_001354727_XPC_exon	0.964382	-
chr17	27031079	27031179	NM_001304951_PROCA1_exon	1	-
chr8	145067483	145067583	NM_001009184_GRINA_TTS	0.453708	+
chr8	145067152	145067252	NM_001009184_GRINA_3' UTR	0.546292	+
chr2	174771187	174771287	NM_001172712_SP3_TTS	0.816742	-
chr2	174773571	174773671	NM_001172712_SP3_3' UTR	0.183258	-
chr16	56878489	56878589	NM_014669_NUP93_3' UTR	0.129663	+
chr16	56878761	56878861	NM_014669_NUP93_TTS	0.870337	+
chr12	121200313	121200413	NM_139015_SPPL3_TTS	0.771685	-
chr12	121202377	121202477	NM_139015_SPPL3_3' UTR	0.228315	-
chr3	167727992	167728092	NM_014498_GOLIM4_3' UTR	0.614831	-
chr3	167727654	167727754	NM_014498_GOLIM4_3' UTR	0.385169	-
chr19	46032486	46032586	NM_001017989_OPA3_exon	0.444652	-
chr19	46052471	46052571	NM_025136_OPA3_3' UTR	0.0769375	-
chr19	46049539	46049639	NM_025136_OPA3_TTS	0.47841	-
chr3	193412601	193412701	NM_130831_OPA1_3' UTR	0.490899	+
chr3	193415500	193415600	NM_130831_OPA1_TTS	0.509101	+
chr16	679173	679273	NM_001172666_RAB40C_TTS	0.260112	+
chr16	678649	678749	NM_001172666_RAB40C_3' UTR	0.739888	+
chr17	80615276	80615376	NM_006822_RAB40B_3' UTR	0.699535	-
chr17	80614943	80615043	NM_006822_RAB40B_TTS	0.300465	-
chr1	19655318	19655418	NR_109848_SLC66A1_non-coding	0.953294	+
chr18	77662420	77662520	NM_001146345_SLC66A2_TTS	0.244045	-
chr18	77664032	77664132	NM_001146345_SLC66A2_exon	0.755955	-
chr2	11318898	11318998	NR_104231_SLC66A3_TTS	0.120227	+
chr2	11317914	11318014	NR_104231_SLC66A3_non-coding	0.879773	+
chr22	46726222	46726322	NM_016426_GTSE1_3' UTR	0.545281	+
chr22	46726607	46726707	NM_016426_GTSE1_TTS	0.454719	+
chr15	50999737	50999837	NM_032802_SPPL2A_TTS	0.286854	-
chr15	50999920	51000020	NM_032802_SPPL2A_3' UTR	0.713146	-
chr19	2355000	2355100	NM_152988_SPPL2B_TTS	0.633256	+
chr19	2353720	2353820	NM_152988_SPPL2B_3' UTR	0.366744	+
chr1	212899495	212899595	NM_015471_NSL1_TTS	0.971685	-
chr2	171511574	171511674	NR_045682_MYO3B_TTS	0.279067	+
chr2	171510244	171510344	NR_045682_MYO3B_non-coding	0.720933	+
chr12	110788797	110788897	NM_001681_ATP2A2_TTS	0.324206	+
chr12	110788337	110788437	NM_001681_ATP2A2_3' UTR	0.603224	+
chr12	110784955	110785055	NM_170665_ATP2A2_3' UTR	0.0725695	+
chr17	3827417	3827517	NM_174953_ATP2A3_3' UTR	0.285093	-
chr17	3828581	3828681	NM_174953_ATP2A3_3' UTR	0.341043	-
chr17	3828584	3828684	NM_174953_ATP2A3_3' UTR	0.341482	-
chr5	52248996	52249096	NM_181501_ITGA1_3' UTR	0.88625	+
chr5	52249385	52249485	NM_181501_ITGA1_TTS	0.11375	+
chr17	48167749	48167849	NM_002204_ITGA3_TTS	0.113288	+
chr17	48166564	48166664	NM_002204_ITGA3_3' UTR	0.886712	+
chr12	54789487	54789587	NM_002205_ITGA5_3' UTR	0.643803	-
chr12	54789045	54789145	NM_002205_ITGA5_TTS	0.356197	-
chr1	155870048	155870148	NM_006912_RIT1_3' UTR	0.310449	-
chr1	155867599	155867699	NM_006912_RIT1_TTS	0.689551	-
chr15	65952957	65953057	NM_001144823_DENND4A_3' UTR	1	-
chr1	153902403	153902503	NM_014856_DENND4B_3' UTR	0.923034	-
chr1	153901977	153902077	NM_014856_DENND4B_TTS	0.0769663	-
chr9	19374039	19374139	NR_073201_DENND4C_non-coding	0.146404	+
chr9	19372181	19372281	NR_073201_DENND4C_non-coding	0.853596	+
chr11	9774407	9774507	NM_001297714_SWAP70_TTS	0.381011	+
chr11	9773135	9773235	NM_001297714_SWAP70_3' UTR	0.618989	+
chr7	100487805	100487905	NM_001015072_UFSP1_promoter-TSS	0.410502	-
chr7	100487615	100487715	NM_001015072_UFSP1_promoter-TSS	0.589498	-
chr1	201435155	201435255	NR_073080_PHLDA3_non-coding	0.959213	-
chr11	2949698	2949798	NM_003311_PHLDA2_3' UTR	0.139615	-
chr11	2949503	2949603	NM_003311_PHLDA2_TTS	0.860385	-
chr3	115440234	115440334	NM_002045_GAP43_TTS	0.465	+
chr3	115439757	115439857	NM_002045_GAP43_3' UTR	0.535	+
chr1	212619321	212619421	NR_026598_NENF_non-coding	0.136854	+
chr1	212619621	212619721	NM_013349_NENF_TTS	0.863146	+
chr10	43015609	43015709	NR_026777_ZNF37BP_non-coding	0.705287	-
chr10	43008961	43009061	NR_026777_ZNF37BP_TTS	0.294713	-
chr19	9922107	9922207	NM_001316940_FBXL12_exon	0.957079	-
chr1	168171251	168171351	NM_152902_TIPRL_TTS	0.720449	+
chr1	168169232	168169332	NM_152902_TIPRL_exon	0.279551	+
chr12	1675159	1675259	NM_152441_FBXL14_TTS	0.324483	-
chr12	1675713	1675813	NM_152441_FBXL14_3' UTR	0.675517	-
chr5	107196623	107196723	NM_001163315_FBXL17_3' UTR	0.935114	-
chr5	107194734	107194834	NM_001163315_FBXL17_TTS	0.0648864	-
chr16	742500	742600	NM_153350_FBXL16_TTS	0.116458	-
chr16	744268	744368	NM_153350_FBXL16_exon	0.883542	-
chr16	30958670	30958770	NM_001282351_FBXL19_3' UTR	1	+
chr7	5521262	5521362	NM_024963_FBXL18_3' UTR	0.954	-
chr17	40341788	40341888	NM_032484_GHDC_exon	0.992045	-
chr17	44273888	44273988	NR_034172_KANSL1-AS1_non-coding	0.361039	+
chr17	44273989	44274089	NR_034172_KANSL1-AS1_TTS	0.638961	+
chr9	140086069	140086169	NM_001128228_TPRN_TTS	0.395795	-
chr9	140086426	140086526	NM_001128228_TPRN_3' UTR	0.604205	-
chr2	227871792	227871892	NM_000092_COL4A4_3' UTR	0.822639	-
chr2	227867427	227867527	NM_000092_COL4A4_TTS	0.177361	-
chr2	228176955	228177055	NM_000091_COL4A3_3' UTR	0.852222	+
chr2	228179408	228179508	NM_000091_COL4A3_TTS	0.147778	+
chr13	111164398	111164498	NM_001846_COL4A2_exon	0.645556	+
chr13	111165273	111165373	NM_001846_COL4A2_3' UTR	0.354444	+
chr10	73773222	73773322	NM_004273_CHST3_TTS	0.0559524	+
chr10	73771030	73771130	NM_004273_CHST3_3' UTR	0.944048	+
chr3	142841586	142841686	NM_004267_CHST2_3' UTR	0.088125	+
chr3	142842756	142842856	NM_004267_CHST2_TTS	0.911875	+
chr16	71570617	71570717	NM_005769_CHST4_exon	0.697	+
chr16	71572393	71572493	NM_005769_CHST4_TTS	0.303	+
chr16	75511022	75511122	NM_021615_CHST6_3' UTR	0.774848	-
chr16	75507022	75507122	NM_021615_CHST6_TTS	0.225152	-
chr16	31394218	31394318	NM_001286375_ITGAX_TTS	0.254943	+
chr16	31393194	31393294	NM_000887_ITGAX_3' UTR	0.745057	+
chr15	80253365	80253465	NM_004049_BCL2A1_exon	0.549888	-
chr15	80253232	80253332	NM_004049_BCL2A1_TTS	0.450112	-
chr21	38124745	38124845	NR_148020_HLCS_non-coding	0.693708	-
chr21	38123189	38123289	NR_148020_HLCS_non-coding	0.306292	-
chr2	187545528	187545628	NM_001144999_ITGAV_TTS	0.209425	+
chr2	187542048	187542148	NM_001144999_ITGAV_3' UTR	0.790575	+
chr2	191069360	191069460	NM_014362_HIBCH_TTS	0.451364	-
chr2	191069807	191069907	NM_014362_HIBCH_exon	0.548636	-
chr16	30534406	30534506	NM_001114380_ITGAL_TTS	0.171798	+
chr16	30533861	30533961	NM_001114380_ITGAL_3' UTR	0.828202	+
chr16	31344113	31344213	NM_001145808_ITGAM_TTS	0.278415	+
chr16	31343482	31343582	NM_001145808_ITGAM_3' UTR	0.721585	+
chr17	3618085	3618185	NM_002208_ITGAE_3' UTR	0.631573	-
chr17	3617919	3618019	NM_002208_ITGAE_TTS	0.368427	-
chr6	42193612	42193712	NM_001297573_TRERF1_3' UTR	0.482674	-
chr6	42192669	42192769	NM_001297573_TRERF1_TTS	0.517326	-
chr18	48611311	48611411	NM_005359_SMAD4_TTS	0.838427	+
chr18	48605948	48606048	NM_005359_SMAD4_3' UTR	0.161573	+
chr5	135514935	135515035	NM_005903_SMAD5_3' UTR	0.878977	+
chr5	135518322	135518422	NM_005903_SMAD5_TTS	0.121023	+
chr18	46446223	46446323	NM_001190822_SMAD7_TTS	0.0697727	-
chr18	46447282	46447382	NM_001190822_SMAD7_3' UTR	0.930227	-
chr1	150618701	150618801	NM_018178_GOLPH3L_TTS	0.359438	-
chr1	150620872	150620972	NM_018178_GOLPH3L_exon	0.640562	-
chr4	146480225	146480325	NM_005900_SMAD1_TTS	0.211932	+
chr4	146479347	146479447	NM_005900_SMAD1_3' UTR	0.788068	+
chr2	64819103	64819203	NM_203437_AFTPH_exon	0.760506	+
chr2	64820038	64820138	NM_203437_AFTPH_TTS	0.239494	+
chr8	102209266	102209366	NM_001267708_ZNF706_TTS	0.966742	-
chr9	79000433	79000533	NM_018339_RFK_TTS	0.255227	-
chr9	79001583	79001683	NM_018339_RFK_3' UTR	0.744773	-
chr2	128621131	128621231	NM_001199140_AMMECR1L_3' UTR	0.913864	-
chr2	128619207	128619307	NM_001199140_AMMECR1L_TTS	0.0861364	-
chr12	8248689	8248789	NR_024260_NECAP1_non-coding	0.781573	+
chr12	8250273	8250373	NR_024260_NECAP1_TTS	0.218427	+
chr1	28835898	28835998	NR_004404_SNORA73B_TTS	1	+
chr3	52002526	52002626	NM_001146314_ABHD14B_TTS	0.116854	-
chr3	52002857	52002957	NM_001146314_ABHD14B_3' UTR	0.883146	-
chr4	155456149	155456249	NM_002669_PLRG1_TTS	0.804045	-
chr4	155457713	155457813	NM_002669_PLRG1_3' UTR	0.195955	-
chr1	154951252	154951352	NR_024163_CKS1B_non-coding	0.713034	+
chr1	154951625	154951725	NR_024163_CKS1B_TTS	0.286966	+
chr5	150871840	150871940	NM_078483_SLC36A1_TTS	0.084878	+
chr5	150867595	150867695	NM_078483_SLC36A1_exon	0.915122	+
chr6	160527483	160527583	NM_000876_IGF2R_3' UTR	0.160225	+
chr6	160526051	160526151	NM_000876_IGF2R_exon	0.839775	+
chr8	99105738	99105838	NM_173549_ERICH5_TTS	0.498523	+
chr8	99105500	99105600	NM_173549_ERICH5_exon	0.501477	+
chr2	171634657	171634757	NR_110644_ERICH2_TTS	0.869474	+
chr2	171634205	171634305	NR_110644_ERICH2_non-coding	0.130526	+
chr8	614428	614528	NM_207332_ERICH1_3' UTR	0.346404	-
chr8	614200	614300	NM_207332_ERICH1_TTS	0.653596	-
chr14	23569565	23569665	NM_017924_C14orf119_TTS	1	+
chr15	23283002	23283102	NR_002824_HERC2P2_non-coding	0.987865	-
chr15	28929782	28929882	NR_036443_HERC2P9_non-coding	0.972308	+
chr11	65688852	65688952	NM_006442_DRAP1_exon	0.181124	+
chr11	65688948	65689048	NM_006442_DRAP1_TTS	0.818876	+
chr8	54880521	54880621	NR_109902_TCEA1_non-coding	0.68	-
chr8	54879116	54879216	NR_109902_TCEA1_TTS	0.32	-
chr11	67022514	67022614	NR_027473_KDM2A_non-coding	0.811236	+
chr11	67025450	67025550	NR_027473_KDM2A_TTS	0.188764	+
chr16	85840395	85840495	NM_001318802_COX4I1_exon	0.44809	+
chr16	85840507	85840607	NM_001318802_COX4I1_TTS	0.55191	+
chr16	14762993	14763093	NM_001330500_BFAR_TTS	0.416292	+
chr16	14762543	14762643	NM_001330500_BFAR_3' UTR	0.583708	+
chr12	123199303	123199403	NM_006018_HCAR3_TTS	0.280541	-
chr12	123200622	123200722	NM_006018_HCAR3_exon	0.719459	-
chr17	46973132	46973232	NM_005175_ATP5MC1_TTS	0.900225	+
chr17	46973068	46973168	NM_005175_ATP5MC1_exon	0.0997753	+
chr12	121866900	121867000	NM_032590_KDM2B_TTS	0.178106	-
chr12	121867788	121867888	NM_032590_KDM2B_3' UTR	0.357866	-
chr12	121867770	121867870	NM_032590_KDM2B_3' UTR	0.464028	-
chr17	27383564	27383664	NM_016518_PIPOX_3' UTR	0.371515	+
chr17	27384136	27384236	NM_016518_PIPOX_TTS	0.628485	+
chr22	29185183	29185283	NM_173510_CCDC117_TTS	0.163068	+
chr22	29182400	29182500	NM_173510_CCDC117_3' UTR	0.836932	+
chr1	40701515	40701615	NM_012421_RLF_exon	0.999091	+
chr5	114602885	114602985	NM_152549_CCDC112_TTS	0.533678	-
chr5	114603415	114603515	NM_152549_CCDC112_3' UTR	0.466322	-
chr15	52230306	52230406	NM_001286430_LEO1_exon	0.0731461	-
chr15	52230222	52230322	NM_001323903_LEO1_TTS	0.926854	-
chr15	50641135	50641235	NR_026891_GABPB1-IT1_TTS	1	-
chr4	139966336	139966436	NM_012118_NOCT_exon	0.591379	+
chr4	139966995	139967095	NM_012118_NOCT_TTS	0.408621	+
chr16	4738874	4738974	NR_102267_MGRN1_non-coding	0.930357	+
chr16	4740875	4740975	NM_001142290_MGRN1_TTS	0.0696429	+
chr7	75695648	75695748	NM_005918_MDH2_exon	0.465281	+
chr7	75695830	75695930	NM_005918_MDH2_3' UTR	0.534719	+
chr19	49132545	49132645	NM_001243876_SPHK2_exon	0.899663	+
chr19	49133563	49133663	NM_001243876_SPHK2_TTS	0.100337	+
chr17	74383841	74383941	NM_021972_SPHK1_TTS	0.276833	+
chr17	74382938	74383038	NM_021972_SPHK1_exon	0.723167	+
chr5	61924316	61924416	NM_001134779_IPO11_TTS	1	+
chr3	105377109	105377209	NR_135810_CBLB_non-coding	0.0797753	-
chr3	105377897	105377997	NR_135810_CBLB_non-coding	0.920225	-
chr5	173387213	173387313	NM_001308193_CPEB4_3' UTR	0.182584	+
chr5	173383102	173383202	NM_001308193_CPEB4_3' UTR	0.817416	+
chr15	83211951	83212051	NM_030594_CPEB1_TTS	0.96725	-
chr10	93808397	93808497	NM_014912_CPEB3_TTS	0.179351	-
chr10	93809325	93809425	NM_014912_CPEB3_3' UTR	0.820649	-
chr4	15071677	15071777	NM_001177383_CPEB2_TTS	0.277303	+
chr4	15068094	15068194	NM_001177383_CPEB2_3' UTR	0.722697	+
chr1	89445139	89445239	NM_001162536_RBMXL1_TTS	0.161818	-
chr1	89448614	89448714	NM_001162536_RBMXL1_exon	0.838182	-
chr2	45616358	45616458	NM_018079_SRBD1_3' UTR	0.695682	-
chr2	45615819	45615919	NM_018079_SRBD1_TTS	0.304318	-
chr16	8875291	8875391	NM_001127448_ABAT_3' UTR	0.846932	+
chr16	8878332	8878432	NM_001127448_ABAT_TTS	0.153068	+
chr19	40578899	40578999	NM_001142578_ZNF780A_TTS	0.0536994	-
chr19	40575059	40575159	NM_001142579_ZNF780A_TTS	0.0767052	-
chr19	40577157	40577257	NM_001142579_ZNF780A_3' UTR	0.414624	-
chr19	40579797	40579897	NM_001142578_ZNF780A_3' UTR	0.454971	-
chr19	40537138	40537238	NM_001005851_ZNF780B_3' UTR	0.187931	-
chr19	40534167	40534267	NM_001005851_ZNF780B_TTS	0.812069	-
chr12	49458468	49458568	NM_001303126_RHEBL1_TTS	0.282135	-
chr12	49458791	49458891	NR_130123_RHEBL1_non-coding	0.717865	-
chr12	22602674	22602774	NM_001286173_C2CD5_exon	0.812386	-
chr12	22601518	22601618	NM_001286173_C2CD5_TTS	0.187614	-
chr3	159974774	159974874	NM_001190242_IFT80_TTS	1	-
chr12	110606150	110606250	NM_031473_IFT81_TTS	0.160331	+
chr12	110605987	110606087	NM_031473_IFT81_3' UTR	0.256887	+
chr12	110656242	110656342	NR_144950_IFT81_non-coding	0.191656	+
chr12	110656500	110656600	NR_144950_IFT81_TTS	0.391126	+
chr6	166764857	166764957	NR_040022_LOC100289495_TTS	0.763855	+
chr6	166762293	166762393	NR_040022_LOC100289495_non-coding	0.236145	+
chr13	21265244	21265344	NM_006531_IFT88_exon	0.232472	+
chr13	21265476	21265576	NM_006531_IFT88_TTS	0.767528	+
chr11	117872099	117872199	NM_001558_IL10RA_TTS	0.240449	+
chr11	117869611	117869711	NM_001558_IL10RA_exon	0.759551	+
chr9	136528684	136528784	NM_007101_SARDH_TTS	0.476	-
chr9	136528793	136528893	NM_007101_SARDH_3' UTR	0.524	-
chr12	53806785	53806885	NM_001251825_SP1_3' UTR	0.940227	+
chr12	53810126	53810226	NM_001251825_SP1_TTS	0.0597727	+
chr9	100437718	100437818	NM_001354975_XPA_exon	0.442697	-
chr9	100437191	100437291	NM_001354975_XPA_TTS	0.557303	-
chr2	96907666	96907766	NR_046322_STARD7-AS1_non-coding	0.932644	+
chr2	96908262	96908362	NR_046322_STARD7-AS1_TTS	0.0673563	+
chr19	920915	921015	NM_032551_KISS1R_TTS	0.328571	+
chr19	920402	920502	NM_032551_KISS1R_exon	0.671429	+
chr10	13251708	13251808	NM_182751_MCM10_3' UTR	0.406404	+
chr10	13253004	13253104	NM_182751_MCM10_TTS	0.593596	+
chr7	21554051	21554151	NM_003112_SP4_3' UTR	0.199205	+
chr7	21551605	21551705	NM_003112_SP4_3' UTR	0.800795	+
chr19	4268819	4268919	NM_018074_YJU2_3' UTR	0.709886	+
chr19	4268985	4269085	NM_018074_YJU2_TTS	0.290114	+
chr1	63330841	63330941	NM_178221_ATG4C_TTS	0.700795	+
chr1	63329777	63329877	NM_178221_ATG4C_exon	0.299205	+
chr2	242613171	242613271	NM_013325_ATG4B_TTS	0.761477	+
chr2	242611899	242611999	NM_013325_ATG4B_3' UTR	0.238523	+
chr2	39963200	39963300	NM_001321478_THUMPD2_TTS	0.788876	-
chr2	39963536	39963636	NR_028102_THUMPD2_non-coding	0.211124	-
chr11	118828858	118828958	NM_006760_UPK2_exon	0.882051	+
chr11	118829169	118829269	NM_006760_UPK2_TTS	0.117949	+
chr16	46963171	46963271	NM_133443_GPT2_3' UTR	0.371011	+
chr16	46965101	46965201	NM_133443_GPT2_TTS	0.628989	+
chr14	20946065	20946165	NM_000270_PNP_TTS	0.961573	+
chr17	4097773	4097873	NM_001257999_ANKFY1_intron	0.466989	-
chr17	4070011	4070111	NR_047571_ANKFY1_non-coding	0.491193	-
chr9	130495663	130495763	NM_130459_TOR2A_exon	1	-
chr7	129152313	129152413	NM_001195243_SMKR1_3' UTR	0.539231	+
chr7	129152673	129152773	NM_001195243_SMKR1_TTS	0.460769	+
chr6	21232534	21232634	NM_017774_CDKAL1_TTS	0.224157	+
chr6	21231340	21231440	NM_017774_CDKAL1_3' UTR	0.775843	+
chr14	39650982	39651082	NM_002687_PNN_exon	0.194157	+
chr14	39652322	39652422	NM_002687_PNN_TTS	0.805843	+
chr5	172461496	172461596	NM_003945_ATP6V0E1_3' UTR	0.745169	+
chr5	172461800	172461900	NM_003945_ATP6V0E1_TTS	0.254831	+
chr7	149577687	149577787	NM_001289990_ATP6V0E2_TTS	0.150352	+
chr7	149577031	149577131	NR_110612_ATP6V0E2_non-coding	0.849648	+
chr20	42824581	42824681	NM_016470_OSER1_TTS	0.77	-
chr20	42825613	42825713	NM_016470_OSER1_3' UTR	0.23	-
chr3	113348322	113348422	NM_001322296_SIDT1_TTS	0.428876	+
chr3	113347824	113347924	NR_136280_SIDT1_non-coding	0.571124	+
chr11	117068061	117068161	NM_001040455_SIDT2_TTS	1	+
chr15	75095439	75095539	NM_004383_CSK_TTS	0.502921	+
chr15	75094850	75094950	NM_004383_CSK_3' UTR	0.497079	+
chr6	41108387	41108487	NR_026938_ADCY10P1_non-coding	0.165263	+
chr6	41108473	41108573	NR_026938_ADCY10P1_TTS	0.834737	+
chr19	46272976	46273076	NM_175875_SIX5_promoter-TSS	0.0667545	-
chr19	46268043	46268143	NM_175875_SIX5_TTS	0.0978261	-
chr19	46269020	46269120	NM_175875_SIX5_exon	0.835419	-
chr1	181030974	181031074	NM_001531_MR1_TTS	0.752809	+
chr1	181025031	181025131	NM_001531_MR1_3' UTR	0.247191	+
chr2	45172188	45172288	NM_005413_SIX3_3' UTR	0.54875	+
chr2	45173116	45173216	NM_005413_SIX3_TTS	0.45125	+
chr7	99722529	99722629	NM_152755_CNPY4_3' UTR	0.904045	+
chr7	99723028	99723128	NM_152755_CNPY4_TTS	0.0959551	+
chr11	89924777	89924877	NM_001300930_NAALAD2_exon	0.716866	+
chr11	89925679	89925779	NM_001300930_NAALAD2_TTS	0.283134	+
chr12	56708258	56708358	NM_001190991_CNPY2_TTS	0.359774	-
chr12	56708599	56708699	NM_014255_CNPY2_exon	0.143051	-
chr12	56710007	56710107	NM_014255_CNPY2_promoter-TSS	0.477345	-
chr22	19438116	19438216	NM_005659_UFD1_3' UTR	0.130455	-
chr22	19437464	19437564	NM_005659_UFD1_TTS	0.869545	-
chr21	34001818	34001918	NM_003895_SYNJ1_3' UTR	0.683409	-
chr21	34001069	34001169	NM_003895_SYNJ1_TTS	0.316591	-
chr15	77777845	77777945	NM_018200_HMG20A_TTS	0.054382	+
chr15	77775363	77775463	NM_018200_HMG20A_3' UTR	0.945618	+
chr19	3578756	3578856	NM_006339_HMG20B_3' UTR	0.785169	+
chr19	3578981	3579081	NM_006339_HMG20B_TTS	0.214831	+
chr15	67493367	67493467	NM_024666_AAGAB_3' UTR	0.78191	-
chr15	67494054	67494154	NM_024666_AAGAB_3' UTR	0.21809	-
chr3	52728510	52728610	NM_018446_GLT8D1_TTS	1	-
chr12	100733814	100733914	NM_001330256_SCYL2_3' UTR	0.255618	+
chr12	100732895	100732995	NM_001330256_SCYL2_exon	0.744382	+
chr6	158517811	158517911	NM_003898_SYNJ2_3' UTR	0.937011	+
chr6	158520107	158520207	NM_003898_SYNJ2_TTS	0.0629885	+
chr10	45952817	45952917	NM_001282866_MARCHF8_3' UTR	0.270909	-
chr10	45953605	45953705	NM_001282866_MARCHF8_3' UTR	0.729091	-
chr12	58152981	58153081	NM_138396_MARCHF9_3' UTR	0.123409	+
chr12	58154093	58154193	NM_138396_MARCHF9_TTS	0.876591	+
chr3	157813800	157813900	NM_001163678_SHOX2_TTS	0.2335	-
chr3	157814946	157815046	NM_001163678_SHOX2_3' UTR	0.7665	-
chr19	36883491	36883591	NM_001321917_ZFP82_3' UTR	0.865977	-
chr19	36882861	36882961	NM_001321917_ZFP82_3' UTR	0.134023	-
chr12	133416938	133417038	NM_001161346_CHFR_TTS	0.392727	-
chr12	133417710	133417810	NM_001161346_CHFR_3' UTR	0.607273	-
chr19	8503489	8503589	NM_016496_MARCHF2_3' UTR	0.435281	+
chr19	8503799	8503899	NM_016496_MARCHF2_TTS	0.564719	+
chr5	126205990	126206090	NM_178450_MARCHF3_3' UTR	0.115909	-
chr5	126203406	126203506	NM_178450_MARCHF3_TTS	0.884091	-
chr10	94111328	94111428	NM_017824_MARCHF5_3' UTR	0.156966	+
chr10	94113621	94113721	NM_017824_MARCHF5_TTS	0.843034	+
chr5	10433784	10433884	NM_001270660_MARCHF6_3' UTR	0.263409	+
chr5	10435391	10435491	NM_001270660_MARCHF6_3' UTR	0.736591	+
chr2	160624984	160625084	NM_001282807_MARCHF7_TTS	1	+
chr22	42480188	42480288	NR_146717_SMDT1_TTS	0.939315	+
chr1	211487206	211487306	NR_146434_RCOR3_TTS	0.286742	+
chr1	211486203	211486303	NR_146434_RCOR3_non-coding	0.098764	+
chr1	211486555	211486655	NR_146434_RCOR3_TTS	0.401236	+
chr1	211489625	211489725	NR_146432_RCOR3_TTS	0.213258	+
chr10	92911761	92911861	NR_002779_NUDT9P1_TTS	0.33873	-
chr10	92912105	92912205	NR_002779_NUDT9P1_non-coding	0.66127	-
chr1	151313116	151313216	NM_001025603_RFX5_TTS	0.327191	-
chr1	151314473	151314573	NM_001025603_RFX5_3' UTR	0.672809	-
chr21	27252861	27252961	NM_001136016_APP_TTS	0.740562	-
chr21	27253308	27253408	NM_001136016_APP_3' UTR	0.259438	-
chr15	56385693	56385793	NM_022841_RFX7_exon	0.828736	-
chr15	56382731	56382831	NM_022841_RFX7_TTS	0.171264	-
chr14	80330660	80330760	NR_073547_NRXN3_non-coding	0.263226	+
chr14	80328315	80328415	NR_073547_NRXN3_non-coding	0.736774	+
chr14	103192882	103192982	NM_015156_RCOR1_3' UTR	0.741136	+
chr14	103196813	103196913	NM_015156_RCOR1_TTS	0.258864	+
chr19	5993645	5993745	NM_134433_RFX2_3' UTR	0.515211	-
chr19	5993175	5993275	NM_134433_RFX2_TTS	0.484789	-
chr9	3224647	3224747	NM_001282116_RFX3_3' UTR	0.394148	-
chr9	3247037	3247137	NM_002919_RFX3_TTS	0.434943	-
chr9	3248031	3248131	NM_002919_RFX3_exon	0.0650568	-
chr9	3224814	3224914	NM_001282116_RFX3_3' UTR	0.105852	-
chr22	21982570	21982670	NM_001017964_YDJC_3' UTR	0.813333	-
chr22	21982378	21982478	NM_001017964_YDJC_TTS	0.186667	-
chr1	228363955	228364055	NM_001010867_IBA57_3' UTR	0.257045	+
chr1	228369858	228369958	NM_001010867_IBA57_TTS	0.742955	+
chr5	112173498	112173598	NM_001354904_APC_exon	0.99878	+
chr11	62554713	62554813	NM_199337_TMEM179B_promoter-TSS	0.710562	+
chr11	62554204	62554304	NM_199337_TMEM179B_promoter-TSS	0.289438	+
chr1	157061835	157061935	NM_001004341_ETV3L_TTS	0.185098	-
chr1	157062181	157062281	NM_001004341_ETV3L_3' UTR	0.814902	-
chr10	111624719	111624819	NM_001324131_XPNPEP1_3' UTR	0.748427	-
chr10	111624524	111624624	NM_001324131_XPNPEP1_TTS	0.251573	-
chr22	41323088	41323188	NM_022098_XPNPEP3_3' UTR	0.42618	+
chr22	41328723	41328823	NM_022098_XPNPEP3_TTS	0.57382	+
chr17	74001554	74001654	NR_037709_TEN1-CDK3_non-coding	0.655393	+
chr17	74001980	74002080	NR_037709_TEN1-CDK3_TTS	0.344607	+
chr10	89618918	89619018	NM_001126049_KLLN_TTS	1	-
chr14	73739254	73739354	NM_173462_PAPLN_exon	1	+
chr2	85569078	85569178	NM_017750_RETSAT_TTS	0.360562	-
chr2	85569501	85569601	NM_017750_RETSAT_3' UTR	0.639438	-
chr19	2917761	2917861	NM_173480_ZNF57_exon	0.866966	+
chr19	2918374	2918474	NM_173480_ZNF57_TTS	0.133034	+
chr1	32508287	32508387	NR_073498_KHDRBS1_non-coding	0.863146	+
chr1	32509372	32509472	NM_001271878_KHDRBS1_TTS	0.136854	+
chr8	136659296	136659396	NM_006558_KHDRBS3_3' UTR	0.341765	+
chr8	136659748	136659848	NM_006558_KHDRBS3_TTS	0.658235	+
chr7	30536700	30536800	NR_037669_GGCT_non-coding	0.75382	-
chr7	30536237	30536337	NR_037669_GGCT_TTS	0.24618	-
chr3	12581280	12581380	NM_001195279_MKRN2OS_TTS	1	-
chr2	234775237	234775337	NR_024322_MSL3P1_non-coding	0.905172	-
chr2	234774090	234774190	NR_024322_MSL3P1_TTS	0.0948276	-
chr1	28564417	28564517	NM_016311_ATP5IF1_exon	0.349633	+
chr1	28564399	28564499	NM_016311_ATP5IF1_exon	0.244763	+
chr1	28564516	28564616	NM_178191_ATP5IF1_TTS	0.37392	+
chr11	111754562	111754662	NM_022761_C11orf1_3' UTR	0.652247	+
chr11	111754697	111754797	NM_022761_C11orf1_TTS	0.347753	+
chr8	26513182	26513282	NM_001244604_DPYSL2_3' UTR	0.998636	+
chr5	146773236	146773336	NM_001387_DPYSL3_3' UTR	0.634667	-
chr5	146770371	146770471	NM_001387_DPYSL3_TTS	0.365333	-
chr2	217528887	217528987	NM_001313992_IGFBP2_3' UTR	0.310125	+
chr2	217529058	217529158	NM_001313992_IGFBP2_TTS	0.689875	+
chr7	45951844	45951944	NM_001013398_IGFBP3_TTS	0.195526	-
chr7	45952982	45953082	NM_001013398_IGFBP3_3' UTR	0.804474	-
chr12	53495956	53496056	NM_002178_IGFBP6_3' UTR	0.60625	+
chr12	53496028	53496128	NM_002178_IGFBP6_TTS	0.39375	+
chr17	62781334	62781434	NR_024386_PLEKHM1P1_non-coding	0.497528	-
chr17	62780959	62781059	NR_024386_PLEKHM1P1_TTS	0.502472	-
chr17	38613882	38613982	NM_001552_IGFBP4_TTS	0.0551136	+
chr17	38613469	38613569	NM_001552_IGFBP4_3' UTR	0.944886	+
chr5	36184042	36184142	NM_001243120_SKP2_TTS	0.393563	+
chr5	36183993	36184093	NM_001243120_SKP2_TTS	0.0927194	+
chr5	36182020	36182120	NM_001243120_SKP2_exon	0.513718	+
chr11	14899660	14899760	NM_024514_CYP2R1_exon	0.394045	-
chr11	14899556	14899656	NM_024514_CYP2R1_TTS	0.605955	-
chr13	20712395	20712495	NM_021954_GJA3_TTS	0.173571	-
chr13	20715079	20715179	NM_021954_GJA3_3' UTR	0.826429	-
chr7	99918330	99918430	NR_003613_PMS2P1_non-coding	0.89618	-
chr7	99918263	99918363	NR_003613_PMS2P1_TTS	0.10382	-
chr9	15171841	15171941	NM_152574_TTC39B_3' UTR	0.366395	-
chr9	15170842	15170942	NM_152574_TTC39B_TTS	0.633605	-
chr7	74321771	74321871	NR_027775_PMS2P5_non-coding	0.777639	+
chr7	74322230	74322330	NR_027775_PMS2P5_TTS	0.222361	+
chr5	137771753	137771853	NM_016604_KDM3B_3' UTR	0.811685	+
chr5	137772616	137772716	NM_016604_KDM3B_TTS	0.188315	+
chr7	64451993	64452093	NM_015852_ZNF117_promoter-TSS	1	-
chr19	48789601	48789701	NM_001331098_ZNF114_exon	0.748085	+
chr19	48790763	48790863	NM_001331098_ZNF114_TTS	0.251915	+
chr2	86719739	86719839	NM_018433_KDM3A_TTS	0.185506	+
chr2	86719213	86719313	NM_018433_KDM3A_3' UTR	0.814494	+
chr2	201768555	201768655	NM_001136039_NIF3L1_TTS	0.497528	+
chr2	201768413	201768513	NM_001136039_NIF3L1_3' UTR	0.502472	+
chr19	54677106	54677206	NM_001145303_TMC4_promoter-TSS	1	-
chr17	76108999	76109099	NM_007267_TMC6_TTS	0.31809	-
chr17	76109128	76109228	NM_007267_TMC6_3' UTR	0.68191	-
chr3	129033614	129033714	NM_006026_H1FX_TTS	1	-
chr11	34904079	34904179	NM_015957_APIP_3' UTR	0.162955	-
chr11	34903843	34903943	NM_015957_APIP_TTS	0.837045	-
chr6	130764110	130764210	NM_001258278_TMEM200A_TTS	0.179195	+
chr6	130762867	130762967	NM_001258278_TMEM200A_exon	0.820805	+
chr2	27587219	27587319	NM_001318966_EIF2B4_TTS	0.376404	-
chr2	27587315	27587415	NM_001318966_EIF2B4_exon	0.623596	-
chr3	183862999	183863099	NM_003907_EIF2B5_TTS	0.382022	+
chr3	183862783	183862883	NM_003907_EIF2B5_3' UTR	0.617978	+
chr14	75476028	75476128	NM_014239_EIF2B2_3' UTR	0.556023	+
chr14	75476194	75476294	NM_014239_EIF2B2_TTS	0.443977	+
chr1	45316194	45316294	NM_001261418_EIF2B3_TTS	0.471638	-
chr1	45340347	45340447	NM_001261418_EIF2B3_exon	0.0555932	-
chr1	45340192	45340292	NM_001166588_EIF2B3_TTS	0.447232	-
chr12	124105570	124105670	NM_001414_EIF2B1_TTS	1	-
chr3	48788093	48788193	NM_001321989_PRKAR2A_TTS	0.061573	-
chr3	48788680	48788780	NM_001321989_PRKAR2A_TTS	0.938427	-
chr1	145441234	145441334	NM_001313972_TXNIP_3' UTR	0.987416	+
chr3	158323038	158323138	NM_001195433_MLF1_3' UTR	0.177529	+
chr3	158324149	158324249	NM_001195433_MLF1_TTS	0.822471	+
chr16	29709214	29709314	NR_134536_QPRT_non-coding	0.483708	+
chr16	29708789	29708889	NR_134536_QPRT_non-coding	0.516292	+
chr12	6857362	6857462	NR_026581_MLF2_non-coding	0.891364	-
chr12	6857158	6857258	NM_005439_MLF2_TTS	0.108636	-
chr17	13928300	13928400	NR_003261_CDRT15P1_non-coding	0.430704	+
chr17	13928815	13928915	NR_003261_CDRT15P1_TTS	0.569296	+
chr6	10756816	10756916	NR_104454_TMEM14B_non-coding	0.815169	+
chr6	10757114	10757214	NM_001286484_TMEM14B_TTS	0.184831	+
chr6	52551285	52551385	NM_014051_TMEM14A_TTS	0.422022	+
chr6	52550932	52551032	NM_014051_TMEM14A_3' UTR	0.577978	+
chr11	22644079	22644179	NM_022725_FANCF_TTS	0.310698	-
chr11	22645863	22645963	NM_022725_FANCF_3' UTR	0.689302	-
chr6	159398524	159398624	NM_031924_RSPH3_exon	0.46988	-
chr6	159398266	159398366	NM_031924_RSPH3_3' UTR	0.53012	-
chr21	43892597	43892697	NM_001286506_RSPH1_TTS	0.495833	-
chr21	43892797	43892897	NM_001286506_RSPH1_3' UTR	0.504167	-
chr1	159024845	159024945	NM_001206567_IFI16_TTS	0.669326	+
chr1	159024727	159024827	NM_001206567_IFI16_3' UTR	0.330674	+
chr6	99848419	99848519	NM_015491_PNISR_exon	0.163483	-
chr6	99847841	99847941	NR_136326_PNISR_non-coding	0.836517	-
chr21	36090419	36090519	NM_001317009_CLIC6_TTS	0.0851136	+
chr21	36088682	36088782	NM_001317009_CLIC6_exon	0.914886	+
chr1	28823563	28823663	NM_001350159_PHACTR4_3' UTR	0.465618	+
chr1	28826781	28826881	NM_001350159_PHACTR4_TTS	0.534382	+
chr1	25170715	25170815	NM_013943_CLIC4_TTS	0.245506	+
chr1	25167431	25167531	NM_013943_CLIC4_3' UTR	0.754494	+
chr12	6666322	6666422	NM_001258309_NOP2_exon	1	-
chr6	13287346	13287446	NM_001322314_PHACTR1_3' UTR	0.919659	+
chr6	13287975	13288075	NM_001322314_PHACTR1_TTS	0.0803409	+
chr9	130265265	130265365	NM_138361_LRSAM1_3' UTR	0.905349	+
chr9	130265680	130265780	NM_138361_LRSAM1_TTS	0.0946512	+
chr12	69136186	69136286	NM_001330192_NUP107_exon	0.365955	+
chr12	69136373	69136473	NM_001330192_NUP107_3' UTR	0.634045	+
chr19	36038329	36038429	NM_032635_TMEM147_TTS	0.290575	+
chr19	36038277	36038377	NM_032635_TMEM147_exon	0.215172	+
chr19	36036121	36036221	NM_032635_TMEM147_promoter-TSS	0.231839	+
chr19	36036051	36036151	NM_032635_TMEM147_promoter-TSS	0.262414	+
chr8	110358089	110358189	NR_036472_ENY2_TTS	0.951461	+
chr4	159176339	159176439	NM_018342_TMEM144_TTS	0.155211	+
chr4	159175146	159175246	NM_018342_TMEM144_3' UTR	0.844789	+
chr19	48835616	48835716	NM_018273_TMEM143_TTS	0.166854	-
chr19	48836279	48836379	NR_130317_TMEM143_non-coding	0.833146	-
chr14	74946760	74946860	NR_039858_MIR4709_promoter-TSS	0.54764	-
chr14	74946643	74946743	NR_039858_MIR4709_TTS	0.45236	-
chr9	139687669	139687769	NM_032928_TMEM141_TTS	0.423708	+
chr9	139687334	139687434	NM_032928_TMEM141_3' UTR	0.576292	+
chr7	134849221	134849321	NM_018295_TMEM140_exon	1	+
chr11	64533476	64533576	NM_201995_SF1_exon	0.517613	-
chr11	64532727	64532827	NM_201995_SF1_3' UTR	0.445997	-
chr12	121161343	121161443	NR_039849_MIR4700_TTS	1	+
chr11	43364113	43364213	NR_024625_API5_non-coding	0.86382	+
chr11	43365980	43366080	NR_024625_API5_TTS	0.13618	+
chr6	32813698	32813798	NR_037173_PSMB8-AS1_non-coding	0.546404	+
chr6	32814177	32814277	NR_037173_PSMB8-AS1_TTS	0.453596	+
chr15	49280835	49280935	NM_014701_SECISBP2L_TTS	0.18875	-
chr15	49284549	49284649	NM_014701_SECISBP2L_exon	0.81125	-
chr6	33032346	33032446	NM_033554_HLA-DPA1_TTS	0.934494	-
chr6	33032939	33033039	NM_033554_HLA-DPA1_3' UTR	0.0655056	-
chr19	16301880	16301980	NM_014077_FAM32A_3' UTR	0.87573	+
chr19	16302757	16302857	NM_014077_FAM32A_TTS	0.12427	+
chr5	175774621	175774721	NM_001287336_KIAA1191_exon	1	-
chr17	6803315	6803415	NR_002710_ALOX12P2_non-coding	0.681807	+
chr17	6803568	6803668	NR_002710_ALOX12P2_TTS	0.318193	+
chr20	34146507	34146607	NR_119376_FER1L4_TTS	0.381346	-
chr20	34146617	34146717	NR_119376_FER1L4_non-coding	0.618654	-
chr3	178735011	178735111	NM_022470_ZMAT3_TTS	0.169382	-
chr3	178742814	178742914	NM_022470_ZMAT3_exon	0.830618	-
chr5	140085303	140085403	NM_144723_ZMAT2_3' UTR	0.527865	+
chr5	140086139	140086239	NM_144723_ZMAT2_TTS	0.472135	+
chr19	1474381	1474481	NM_152482_C19orf25_3' UTR	1	-
chr8	67476785	67476885	NM_001144755_MYBL1_3' UTR	0.71939	-
chr8	67474410	67474510	NM_001144755_MYBL1_TTS	0.28061	-
chr17	38249122	38249222	NM_021724_NR1D1_3' UTR	0.555581	-
chr17	38249037	38249137	NM_021724_NR1D1_TTS	0.444419	-
chr3	24022009	24022109	NR_110524_NR1D2_TTS	0.0641176	+
chr3	24020206	24020306	NR_110524_NR1D2_non-coding	0.935882	+
chr20	42344886	42344986	NM_002466_MYBL2_3' UTR	0.895506	+
chr20	42345022	42345122	NM_002466_MYBL2_TTS	0.104494	+
chr2	9545815	9545915	NR_134954_ITGB1BP1_TTS	0.962247	-
chr17	28964384	28964484	NR_015341_SMURF2P1-LRRC37BP1_TTS	0.437045	+
chr17	28961178	28961278	NR_015341_SMURF2P1-LRRC37BP1_non-coding	0.562955	+
chr8	37637186	37637286	NM_001349346_PLPBP_TTS	0.155169	+
chr8	37636181	37636281	NM_001349346_PLPBP_3' UTR	0.844831	+
chr8	146067289	146067389	NM_001282797_ZNF7_exon	0.935	+
chr8	146068506	146068606	NM_001282797_ZNF7_TTS	0.065	+
chr2	95849964	95850064	NM_021088_ZNF2_TTS	0.385747	+
chr2	95848298	95848398	NM_021088_ZNF2_3' UTR	0.614253	+
chr7	99668132	99668232	NM_032924_ZNF3_3' UTR	0.707079	-
chr7	99667594	99667694	NM_032924_ZNF3_TTS	0.292921	-
chr15	66629008	66629108	NM_017858_TIPIN_TTS	0.801705	-
chr15	66629259	66629359	NM_017858_TIPIN_exon	0.198295	-
chr12	76419227	76419327	NM_007350_PHLDA1_TTS	0.681705	-
chr12	76423635	76423735	NM_007350_PHLDA1_3' UTR	0.318295	-
chr19	58806148	58806248	NM_021089_ZNF8_exon	0.884886	+
chr19	58807154	58807254	NM_021089_ZNF8_TTS	0.115114	+
chr2	98356223	98356323	NM_001079_ZAP70_TTS	0.646949	+
chr2	98355911	98356011	NM_001079_ZAP70_exon	0.353051	+
chr3	123349430	123349530	NR_038266_MYLK-AS1_non-coding	0.451667	+
chr3	123349566	123349666	NR_038266_MYLK-AS1_TTS	0.548333	+
chr1	147095704	147095804	NM_004326_BCL9_exon	0.88	+
chr1	147097915	147098015	NM_004326_BCL9_TTS	0.12	+
chr22	31322500	31322600	NR_026920_MORC2-AS1_TTS	1	+
chr20	61445252	61445352	NM_007346_OGFR_TTS	0.207079	+
chr20	61443798	61443898	NM_007346_OGFR_exon	0.792921	+
chr6	44418061	44418161	NM_001253_CDC5L_TTS	0.914432	+
chr6	44414529	44414629	NM_001253_CDC5L_3' UTR	0.0855682	+
chr22	37621611	37621711	NM_002872_RAC2_3' UTR	0.949775	-
chr22	37621310	37621410	NM_002872_RAC2_TTS	0.0502247	-
chr17	79988676	79988776	NM_001316307_RAC3_promoter-TSS	0.257215	+
chr17	79991980	79992080	NM_001316307_RAC3_TTS	0.520633	+
chr17	79988927	79989027	NM_001316307_RAC3_promoter-TSS	0.20481	+
chr7	6443498	6443598	NM_018890_RAC1_TTS	0.551573	+
chr7	6441999	6442099	NM_018890_RAC1_exon	0.448427	+
chr7	66452690	66452790	NM_016038_SBDS_TTS	0.232247	-
chr7	66453278	66453378	NM_016038_SBDS_3' UTR	0.767753	-
chr10	75878312	75878412	NM_003373_VCL_3' UTR	1	+
chr9	35056690	35056790	NM_001354927_VCP_3' UTR	0.22236	-
chr9	35056065	35056165	NM_001354927_VCP_TTS	0.77764	-
chr11	1012145	1012245	NM_001242837_AP2A2_TTS	0.900449	+
chr11	1010696	1010796	NR_144509_AP2A2_non-coding	0.0995506	+
chr5	43280193	43280293	NM_153361_NIM1K_exon	0.91962	+
chr5	43280852	43280952	NM_153361_NIM1K_TTS	0.0803797	+
chr19	19672516	19672616	NR_038198_PBX4_TTS	0.263095	-
chr19	19672754	19672854	NR_038198_PBX4_non-coding	0.736905	-
chr2	160176457	160176557	NM_013450_BAZ2B_3' UTR	0.754598	-
chr2	160175490	160175590	NM_013450_BAZ2B_TTS	0.245402	-
chr6	32158543	32158643	NM_002586_PBX2_promoter-TSS	0.343745	-
chr6	32153692	32153792	NM_002586_PBX2_3' UTR	0.297997	-
chr6	32158819	32158919	NM_002586_PBX2_promoter-TSS	0.358258	-
chr9	128729035	128729135	NR_024122_PBX3_non-coding	0.843596	+
chr9	128729555	128729655	NR_024122_PBX3_TTS	0.156404	+
chr3	93845530	93845630	NM_022072_NSUN3_3' UTR	0.461136	+
chr3	93845226	93845326	NM_022072_NSUN3_exon	0.538864	+
chr5	6599352	6599452	NM_017755_NSUN2_TTS	0.328539	-
chr5	6599795	6599895	NR_037947_NSUN2_non-coding	0.671461	-
chr7	72717370	72717470	NM_001168347_NSUN5_exon	0.174781	-
chr7	72717308	72717408	NM_001168347_NSUN5_3' UTR	0.0885201	-
chr7	72716514	72716614	NM_001168347_NSUN5_TTS	0.569181	-
chr7	72717375	72717475	NM_001168347_NSUN5_exon	0.167518	-
chr1	46830724	46830824	NR_045789_NSUN4_TTS	0.732022	+
chr1	46827689	46827789	NR_045789_NSUN4_non-coding	0.267978	+
chr19	53569867	53569967	NM_198893_ZNF160_TTS	0.209438	-
chr19	53571220	53571320	NM_198893_ZNF160_3' UTR	0.790562	-
chr10	18834264	18834364	NM_001351118_NSUN6_TTS	0.732247	-
chr10	18834619	18834719	NM_001351118_NSUN6_3' UTR	0.267753	-
chr17	40767043	40767143	NM_001070_TUBG1_3' UTR	0.600337	+
chr17	40767156	40767256	NM_001070_TUBG1_TTS	0.399663	+
chr17	40818792	40818892	NM_016437_TUBG2_3' UTR	0.714831	+
chr17	40818924	40819024	NM_016437_TUBG2_TTS	0.285169	+
chr5	33467716	33467816	NM_152295_TARS_exon	0.732135	+
chr5	33468096	33468196	NM_152295_TARS_TTS	0.267865	+
chr9	98206565	98206665	NR_149061_PTCH1_non-coding	0.69191	-
chr9	98205264	98205364	NM_001354918_PTCH1_TTS	0.30809	-
chr16	29833716	29833816	NM_024516_PAGR1_TTS	1	+
chr11	67934448	67934548	NM_001300908_KMT5B_exon	0.267528	-
chr11	67923507	67923607	NM_001300908_KMT5B_3' UTR	0.112978	-
chr11	67925264	67925364	NM_001300908_KMT5B_exon	0.387022	-
chr11	67933186	67933286	NM_016028_KMT5B_TTS	0.232472	-
chr19	55859049	55859149	NM_032701_KMT5C_3' UTR	0.803529	+
chr19	55859389	55859489	NM_032701_KMT5C_TTS	0.196471	+
chr11	67158920	67159020	NM_004584_RAD9A_promoter-TSS	0.532121	+
chr11	67159058	67159158	NM_004584_RAD9A_promoter-TSS	0.467879	+
chr12	123892868	123892968	NR_136910_KMT5A_non-coding	0.655169	+
chr12	123893800	123893900	NR_136910_KMT5A_TTS	0.344831	+
chr12	29493746	29493846	NM_016570_ERGIC2_3' UTR	0.418764	-
chr12	29493579	29493679	NM_016570_ERGIC2_TTS	0.581236	-
chr20	34145305	34145405	NM_198398_ERGIC3_TTS	0.548876	+
chr20	34145247	34145347	NM_198398_ERGIC3_3' UTR	0.451124	+
chr19	49216255	49216355	NM_182574_MAMSTR_TTS	0.207805	-
chr19	49216656	49216756	NM_001297753_MAMSTR_exon	0.792195	-
chr5	172379588	172379688	NM_001031711_ERGIC1_TTS	0.113933	+
chr5	172378847	172378947	NM_001031711_ERGIC1_3' UTR	0.886067	+
chr8	27454434	27454534	NR_038335_CLU_TTS	0.967879	-
chr11	62382768	62382868	NM_012200_B3GAT3_TTS	1	-
chr12	8353496	8353596	NR_026788_FAM66C_TTS	0.655278	+
chr12	8352355	8352455	NR_026788_FAM66C_non-coding	0.344722	+
chr1	70717601	70717701	NR_146810_SRSF11_non-coding	0.306742	+
chr1	70716403	70716503	NR_146810_SRSF11_non-coding	0.693258	+
chr16	12757590	12757690	NM_018340_CPPED1_3' UTR	0.147727	-
chr16	12753656	12753756	NM_018340_CPPED1_TTS	0.852273	-
chr2	47387481	47387581	NM_001305624_CALM2_3' UTR	0.670674	-
chr2	47387221	47387321	NM_001305624_CALM2_TTS	0.329326	-
chr19	47112582	47112682	NM_005184_CALM3_3' UTR	0.548764	+
chr19	47113939	47114039	NM_005184_CALM3_TTS	0.451236	+
chr15	65255363	65255463	NM_001127889_SPG21_TTS	0.129659	-
chr15	65255713	65255813	NM_001127889_SPG21_3' UTR	0.870341	-
chr14	90871719	90871819	NM_006888_CALM1_3' UTR	0.172472	+
chr14	90874519	90874619	NM_006888_CALM1_TTS	0.827528	+
chr17	38060848	38060948	NM_001165958_GSDMB_TTS	0.307303	-
chr17	38060958	38061058	NM_001165958_GSDMB_3' UTR	0.692697	-
chr8	144644970	144645070	NM_001166237_GSDMD_exon	0.836322	+
chr8	144645131	144645231	NM_001166237_GSDMD_TTS	0.163678	+
chr7	24737974	24738074	NM_001127453_GSDME_TTS	0.110899	-
chr7	24738489	24738589	NM_001127453_GSDME_3' UTR	0.889101	-
chr20	42854567	42854667	NR_038339_OSER1-DT_TTS	0.161264	+
chr20	42853521	42853621	NR_038339_OSER1-DT_non-coding	0.838736	+
chr6	27107357	27107457	NM_003495_HIST1H4I_TTS	0.349552	+
chr6	27107220	27107320	NM_003495_HIST1H4I_exon	0.650448	+
chr18	3502143	3502243	NM_001242765_DLGAP1_TTS	0.336161	-
chr18	3502490	3502590	NM_001242765_DLGAP1_exon	0.351339	-
chr18	3499241	3499341	NM_001242766_DLGAP1_exon	0.295714	-
chr20	35155339	35155439	NM_014902_DLGAP4_exon	0.619213	+
chr20	35156940	35157040	NM_014902_DLGAP4_TTS	0.380787	+
chr14	55615040	55615140	NM_014750_DLGAP5_exon	0.332472	-
chr14	55614834	55614934	NM_001146015_DLGAP5_TTS	0.667528	-
chr3	152183468	152183568	NM_207295_MBNL1_TTS	0.0998414	+
chr3	152180916	152181016	NM_207295_MBNL1_3' UTR	0.800419	+
chr3	152183469	152183569	NM_207295_MBNL1_TTS	0.0997391	+
chr13	98044453	98044553	NM_144778_MBNL2_3' UTR	0.67764	+
chr13	98046274	98046374	NM_144778_MBNL2_TTS	0.32236	+
chr19	58858172	58858272	NM_130786_A1BG_TTS	0.91931	-
chr19	58858244	58858344	NM_130786_A1BG_3' UTR	0.0806897	-
chr15	41601466	41601566	NM_007280_OIP5_TTS	0.353371	-
chr15	41601892	41601992	NM_007280_OIP5_3' UTR	0.646629	-
chr4	170644238	170644338	NM_001243374_CLCN3_TTS	0.545506	+
chr4	170641946	170642046	NM_001243374_CLCN3_3' UTR	0.454494	+
chr1	11903101	11903201	NR_046428_CLCN6_TTS	1	+
chr6	26285354	26285454	NM_003543_HIST1H4H_TTS	0.0987209	-
chr6	26285576	26285676	NM_003543_HIST1H4H_exon	0.901279	-
chr5	74077332	74077432	NM_015566_FAM169A_exon	1	-
chr5	137492573	137492673	NM_001164326_BRD8_TTS	0.524831	-
chr5	137492730	137492830	NM_001164326_BRD8_3' UTR	0.475169	-
chr5	864113	864213	NR_134296_BRD9_non-coding	0.693708	-
chr5	863850	863950	NM_001317951_BRD9_TTS	0.306292	-
chr17	25949141	25949241	NM_014238_KSR1_3' UTR	0.887386	+
chr17	25950618	25950718	NM_014238_KSR1_TTS	0.112614	+
chr19	15357847	15357947	NM_014299_BRD4_TTS	0.0551705	-
chr19	15348682	15348782	NM_058243_BRD4_3' UTR	0.472557	-
chr19	15359350	15359450	NM_014299_BRD4_3' UTR	0.44483	-
chr16	50352929	50353029	NM_001173984_BRD7_TTS	0.58236	-
chr16	50353026	50353126	NM_001173984_BRD7_3' UTR	0.41764	-
chr22	50172852	50172952	NM_001349940_BRD1_intron	0.235349	-
chr22	50167913	50168013	NM_001304809_BRD1_exon	0.627209	-
chr22	50166937	50167037	NM_001304809_BRD1_TTS	0.0549612	-
chr22	50171538	50171638	NM_001349940_BRD1_intron	0.0824806	-
chr6	32949182	32949282	NM_005104_BRD2_TTS	0.818764	+
chr6	32948696	32948796	NM_005104_BRD2_3' UTR	0.181236	+
chr9	136898292	136898392	NM_007371_BRD3_3' UTR	0.505955	-
chr9	136896719	136896819	NM_007371_BRD3_3' UTR	0.494045	-
chr16	46989274	46989374	NM_005880_DNAJA2_TTS	0.847865	-
chr16	46990421	46990521	NM_005880_DNAJA2_3' UTR	0.152135	-
chr16	4505600	4505700	NM_001286516_DNAJA3_3' UTR	0.78382	+
chr16	4506675	4506775	NM_001286516_DNAJA3_TTS	0.21618	+
chr2	131131765	131131865	NM_001142370_PTPN18_3' UTR	0.640337	+
chr2	131132882	131132982	NM_001142370_PTPN18_TTS	0.359663	+
chr15	78574438	78574538	NM_001130183_DNAJA4_TTS	0.147558	+
chr15	78572638	78572738	NM_001130183_DNAJA4_exon	0.852442	+
chr14	105236606	105236706	NM_005163_AKT1_3' UTR	0.992697	-
chr4	87736228	87736328	NM_006264_PTPN13_TTS	0.440164	+
chr4	87735883	87735983	NM_006264_PTPN13_3' UTR	0.559836	+
chr7	77268738	77268838	NM_001131008_PTPN12_3' UTR	0.654382	+
chr7	77269288	77269388	NM_001131008_PTPN12_TTS	0.345618	+
chr12	112947617	112947717	NM_002834_PTPN11_TTS	0.0670455	+
chr12	112943685	112943785	NM_002834_PTPN11_3' UTR	0.932955	+
chr4	110608722	110608822	NM_017918_MCUB_TTS	1	+
chr1	39329324	39329424	NR_037632_MYCBP_non-coding	0.126256	-
chr1	39339739	39339839	NR_037632_MYCBP_promoter-TSS	0.379185	-
chr1	39328162	39328262	NR_037632_MYCBP_TTS	0.494559	-
chr1	214524285	214524385	NM_005401_PTPN14_3' UTR	0.546897	-
chr1	214522039	214522139	NM_005401_PTPN14_TTS	0.453103	-
chr6	145172176	145172276	NM_007124_UTRN_3' UTR	0.756517	+
chr6	145174070	145174170	NM_007124_UTRN_TTS	0.243483	+
chr4	4269429	4269529	NM_001145725_LYAR_TTS	0.694944	-
chr4	4269593	4269693	NM_001145725_LYAR_exon	0.305056	-
chr22	37333470	37333570	NM_000395_CSF2RB_exon	0.996782	+
chr17	48445228	48445328	NM_016504_MRPL27_TTS	0.367159	-
chr17	48445383	48445483	NM_016504_MRPL27_3' UTR	0.632841	-
chr16	9211017	9211117	NM_014117_C16orf72_3' UTR	0.770899	+
chr16	9213455	9213555	NM_014117_C16orf72_TTS	0.229101	+
chr5	154348871	154348971	NM_014180_MRPL22_TTS	0.981685	+
chr11	66627159	66627259	NM_024036_LRFN4_exon	0.504828	+
chr11	66627846	66627946	NM_024036_LRFN4_TTS	0.495172	+
chr11	77927823	77927923	NM_080491_GAB2_3' UTR	1	-
chr16	417576	417676	NM_006428_MRPL28_3' UTR	0.295071	-
chr16	420776	420876	NM_006428_MRPL28_promoter-TSS	0.313431	-
chr16	417384	417484	NM_006428_MRPL28_TTS	0.391499	-
chr4	144391887	144391987	NM_002039_GAB1_3' UTR	0.571609	+
chr4	144395618	144395718	NM_002039_GAB1_TTS	0.428391	+
chr9	99252617	99252717	NM_014282_HABP4_3' UTR	0.228652	+
chr9	99253518	99253618	NM_014282_HABP4_TTS	0.771348	+
chr6	28201164	28201264	NM_006299_ZSCAN9_TTS	0.158539	+
chr6	28200810	28200910	NM_006299_ZSCAN9_exon	0.841461	+
chr2	53897450	53897550	NM_001164165_GPR75-ASB3_TTS	1	-
chr2	191068110	191068210	NM_032321_C2orf88_TTS	0.743146	+
chr2	191064804	191064904	NM_032321_C2orf88_exon	0.256854	+
chr20	35281455	35281555	NR_038370_NDRG3_non-coding	0.745506	-
chr20	35280169	35280269	NR_038370_NDRG3_TTS	0.254494	-
chr16	58547423	58547523	NM_022910_NDRG4_TTS	0.227419	+
chr16	58545379	58545479	NM_022910_NDRG4_exon	0.772581	+
chr15	85164859	85164959	NM_181877_ZSCAN2_exon	0.300205	+
chr15	85159741	85159841	NM_001007072_ZSCAN2_TTS	0.129918	+
chr15	85159635	85159735	NM_001007072_ZSCAN2_3' UTR	0.222541	+
chr15	85150016	85150116	NM_017894_ZSCAN2_TTS	0.12832	+
chr15	85149867	85149967	NM_017894_ZSCAN2_3' UTR	0.191352	+
chr14	70238072	70238172	NM_001320214_SRSF5_exon	0.19764	+
chr14	70238622	70238722	NM_001320214_SRSF5_TTS	0.80236	+
chr1	29474250	29474350	NM_005626_SRSF4_TTS	0.258652	-
chr1	29474893	29474993	NM_005626_SRSF4_exon	0.741348	-
chr2	38972111	38972211	NM_001195446_SRSF7_3' UTR	0.125955	-
chr2	38970741	38970841	NM_001195446_SRSF7_TTS	0.874045	-
chr20	42089784	42089884	NR_034009_SRSF6_non-coding	0.202697	+
chr20	42092144	42092244	NM_006275_SRSF6_TTS	0.797303	+
chr17	56080986	56081086	NR_034041_SRSF1_non-coding	0.058236	-
chr17	56078280	56078380	NM_006924_SRSF1_TTS	0.828975	-
chr17	56080985	56081085	NR_034041_SRSF1_non-coding	0.0635121	-
chr1	146767163	146767263	NR_145690_CHD1L_non-coding	0.658315	+
chr1	146767347	146767447	NM_024568_CHD1L_TTS	0.341685	+
chr6	36570387	36570487	NR_036610_SRSF3_non-coding	0.0776404	+
chr6	36572144	36572244	NR_036610_SRSF3_TTS	0.92236	+
chr17	74731076	74731176	NR_036608_SRSF2_non-coding	1	-
chr5	138723257	138723357	NM_016459_MZB1_TTS	0.398876	-
chr5	138723459	138723559	NM_016459_MZB1_exon	0.601124	-
chr14	39619232	39619332	NM_177452_TRAPPC6B_3' UTR	0.691705	-
chr14	39617015	39617115	NM_177452_TRAPPC6B_TTS	0.308295	-
chr11	73681232	73681332	NM_153614_DNAJB13_TTS	0.540556	+
chr11	73681057	73681157	NM_153614_DNAJB13_exon	0.459444	+
chr10	74094224	74094324	NM_017626_DNAJB12_3' UTR	0.434401	-
chr10	74092588	74092688	NM_017626_DNAJB12_TTS	0.378554	-
chr10	74095538	74095638	NM_017626_DNAJB12_exon	0.187045	-
chr3	186303489	186303589	NM_016306_DNAJB11_TTS	0.23618	+
chr3	186303184	186303284	NM_016306_DNAJB11_3' UTR	0.76382	+
chr17	29326827	29326927	NM_001184992_RNF135_TTS	0.12428	+
chr17	29326094	29326194	NM_032322_RNF135_exon	0.751538	+
chr17	29326829	29326929	NM_001184992_RNF135_TTS	0.124182	+
chr4	100820710	100820810	NM_001278310_DNAJB14_3' UTR	0.293258	-
chr4	100822158	100822258	NM_001278310_DNAJB14_exon	0.706742	-
chr18	29711424	29711524	NM_016271_RNF138_TTS	0.632921	+
chr18	29710430	29710530	NM_016271_RNF138_3' UTR	0.367079	+
chr18	673499	673599	NM_017512_ENOSF1_TTS	1	-
chr1	5923314	5923414	NR_039838_MIR4689_promoter-TSS	0.796932	-
chr1	5922870	5922970	NR_039838_MIR4689_promoter-TSS	0.203068	-
chr17	17971618	17971718	NM_024052_GID4_TTS	0.283596	+
chr17	17968578	17968678	NM_024052_GID4_3' UTR	0.716404	+
chr17	36885956	36886056	NM_001136498_CISD3_promoter-TSS	1	+
chr10	60047472	60047572	NM_018464_CISD1_3' UTR	0.0602247	+
chr10	60048919	60049019	NM_018464_CISD1_TTS	0.939775	+
chr11	77327196	77327296	NM_001311202_CLNS1A_TTS	0.454157	-
chr11	77327395	77327495	NM_001311202_CLNS1A_3' UTR	0.545843	-
chr7	27134118	27134218	NM_005522_HOXA1_exon	0.763793	-
chr7	27132614	27132714	NM_005522_HOXA1_TTS	0.236207	-
chr18	72997454	72997554	NM_001308210_TSHZ1_exon	0.984886	+
chr20	61579727	61579827	NM_017896_GID8_TTS	0.785955	+
chr20	61576750	61576850	NM_017896_GID8_3' UTR	0.214045	+
chr17	60770269	60770369	NM_006039_MRC2_3' UTR	0.719273	+
chr17	60770862	60770962	NM_006039_MRC2_TTS	0.280727	+
chr3	38048576	38048676	NM_015873_VILL_TTS	1	+
chr19	56155985	56156085	NM_016535_ZNF581_exon	0.855843	+
chr19	56156889	56156989	NM_016535_ZNF581_TTS	0.131839	+
chr19	56153469	56153569	NM_001163423_ZNF580_promoter-TSS	0.554363	+
chr19	56153914	56154014	NM_016202_ZNF580_exon	0.445637	+
chr19	56935686	56935786	NM_001159861_ZNF583_exon	0.444878	+
chr19	56936300	56936400	NM_001159861_ZNF583_TTS	0.555122	+
chr19	56894648	56894748	NM_001320371_ZNF582_3' UTR	0.592222	-
chr19	56896367	56896467	NM_001320371_ZNF582_exon	0.407778	-
chr3	156422765	156422865	NM_001184717_TIPARP_exon	0.683371	+
chr3	156424457	156424557	NM_001184717_TIPARP_TTS	0.316629	+
chr19	58928591	58928691	NM_173548_ZNF584_exon	0.94236	+
chr19	58929592	58929692	NM_173548_ZNF584_TTS	0.0576404	+
chr19	58370491	58370591	NM_001204817_ZNF587_exon	0.992949	+
chr19	58291884	58291984	NM_017652_ZNF586_TTS	0.126818	+
chr19	58291023	58291123	NM_017652_ZNF586_exon	0.873182	+
chr3	48309464	48309564	NM_016089_ZNF589_exon	0.972045	+
chr13	48986041	48986141	NM_001162497_LPAR6_exon	0.747647	-
chr13	48985182	48985282	NM_001162497_LPAR6_TTS	0.252353	-
chr12	121681391	121681491	NM_172214_CAMKK2_TTS	0.0658025	-
chr12	121681781	121681881	NM_172214_CAMKK2_3' UTR	0.384815	-
chr12	121676821	121676921	NM_001270486_CAMKK2_3' UTR	0.51321	-
chr17	3768451	3768551	NM_172207_CAMKK1_TTS	0.469236	-
chr17	3765426	3765526	NM_032294_CAMKK1_3' UTR	0.462675	-
chr19	4657557	4657657	NM_019107_MYDGF_TTS	0.568202	-
chr19	4657886	4657986	NM_019107_MYDGF_3' UTR	0.431798	-
chr21	26758133	26758233	NR_024027_LINC00158_TTS	0.331685	-
chr21	26758454	26758554	NR_024027_LINC00158_non-coding	0.668315	-
chr6	153309358	153309458	NR_126056_MTRF1L_non-coding	0.186742	-
chr6	153308400	153308500	NM_001301870_MTRF1L_TTS	0.813258	-
chr14	32544625	32544725	NR_027263_ARHGAP5-AS1_TTS	1	-
chr7	45002260	45002360	NM_033054_MYO1G_TTS	0.748523	-
chr7	45002343	45002443	NM_033054_MYO1G_exon	0.251477	-
chr19	8585674	8585774	NM_012335_MYO1F_TTS	0.9392	-
chr19	8586065	8586165	NM_012335_MYO1F_3' UTR	0.0608	-
chr15	59428604	59428704	NM_004998_MYO1E_3' UTR	0.0910112	-
chr15	59428168	59428268	NM_004998_MYO1E_TTS	0.908989	-
chr17	30821782	30821882	NM_015194_MYO1D_exon	0.998876	-
chr17	1367480	1367580	NM_033375_MYO1C_TTS	0.125169	-
chr17	1368891	1368991	NM_033375_MYO1C_3' UTR	0.874831	-
chr2	192290015	192290115	NM_012223_MYO1B_TTS	0.441154	+
chr2	192288628	192288728	NM_012223_MYO1B_exon	0.558846	+
chr12	57422301	57422401	NM_001256041_MYO1A_TTS	0.596207	-
chr12	57422514	57422614	NM_001256041_MYO1A_exon	0.403793	-
chr2	86730553	86730653	NM_016079_CHMP3_TTS	0.52618	-
chr2	86732754	86732854	NR_036454_CHMP3_non-coding	0.47382	-
chr14	50085407	50085507	NM_001001_RPL36AL_TTS	0.493483	-
chr14	50085541	50085641	NM_001001_RPL36AL_exon	0.506517	-
chr22	50750392	50750492	NM_001001794_DENND6B_TTS	0.444831	-
chr22	50750525	50750625	NM_001001794_DENND6B_exon	0.555169	-
chr17	78973505	78973605	NM_024591_CHMP6_3' UTR	0.785393	+
chr17	78973833	78973933	NM_024591_CHMP6_TTS	0.214607	+
chr22	23657853	23657953	NM_004327_BCR_3' UTR	0.0593182	+
chr22	23660124	23660224	NM_004327_BCR_TTS	0.940682	+
chr3	57613815	57613915	NM_152678_DENND6A_3' UTR	0.544713	-
chr3	57611181	57611281	NM_152678_DENND6A_TTS	0.455287	-
chr15	34396491	34396591	NM_152595_PGBD4_TTS	1	+
chr2	161128662	161128762	NR_103775_LINC02478_promoter-TSS	1	-
chr1	249212531	249212631	NM_170725_PGBD2_3' UTR	0.283718	+
chr1	249212583	249212683	NM_170725_PGBD2_3' UTR	0.21675	+
chr1	249213245	249213345	NM_170725_PGBD2_TTS	0.499531	+
chr10	50724225	50724325	NM_170753_PGBD3_exon	0.932093	-
chr10	50723151	50723251	NM_170753_PGBD3_TTS	0.067907	-
chr1	41477907	41478007	NR_125440_CTPS1_non-coding	0.802697	+
chr1	41478135	41478235	NR_125440_CTPS1_TTS	0.197303	+
chr6	28269093	28269193	NM_032507_PGBD1_exon	0.450899	+
chr6	28270226	28270326	NM_032507_PGBD1_TTS	0.549101	+
chr9	131493521	131493621	NM_006336_ZER1_3' UTR	0.84573	-
chr9	131492067	131492167	NM_006336_ZER1_TTS	0.15427	-
chr10	116624374	116624474	NM_020940_FAM160B1_TTS	0.184773	+
chr10	116621450	116621550	NM_020940_FAM160B1_3' UTR	0.815227	+
chr8	21961791	21961891	NM_001354251_FAM160B2_TTS	0.315169	+
chr8	21960958	21961058	NM_001354251_FAM160B2_3' UTR	0.684831	+
chr6	30611464	30611564	NM_001190724_ATAT1_3' UTR	0.680209	+
chr6	30612348	30612448	NM_001190724_ATAT1_TTS	0.109288	+
chr6	30594074	30594174	NM_001190724_ATAT1_promoter-TSS	0.210503	+
chr19	19625028	19625128	NM_032037_TSSK6_TTS	1	-
chr20	36031625	36031725	NM_005417_SRC_exon	0.986404	+
chr14	24677221	24677321	NM_001184739_TSSK4_exon	0.651429	+
chr14	24677354	24677454	NM_001184739_TSSK4_TTS	0.348571	+
chr1	90471900	90472000	NM_182975_ZNF326_TTS	0.449318	+
chr1	90493994	90494094	NM_182976_ZNF326_3' UTR	0.369545	+
chr1	90492964	90493064	NM_182976_ZNF326_exon	0.136136	+
chr6	43147388	43147488	NM_001292001_SRF_3' UTR	1	+
chr19	53383751	53383851	NM_207333_ZNF320_3' UTR	0.570353	-
chr19	53379425	53379525	NM_207333_ZNF320_TTS	0.429647	-
chr6	26636823	26636923	NM_001242799_ZNF322_3' UTR	0.870349	-
chr6	26634611	26634711	NM_001242799_ZNF322_TTS	0.129651	-
chr15	52873518	52873618	NM_019600_FAM214A_TTS	0.537159	-
chr15	52874109	52874209	NR_104457_FAM214A_non-coding	0.462841	-
chr9	35105160	35105260	NR_134455_FAM214B_non-coding	1	-
chr7	87834432	87834532	NM_198901_SRI_TTS	0.448652	-
chr7	87837518	87837618	NM_001256891_SRI_TTS	0.489494	-
chr7	87835668	87835768	NM_198901_SRI_3' UTR	0.0513483	-
chr19	58637695	58637795	NM_024620_ZNF329_TTS	0.350233	-
chr19	58638894	58638994	NM_024620_ZNF329_3' UTR	0.649767	-
chr1	11114649	11114749	NM_003132_SRM_TTS	0.138427	-
chr1	11114791	11114891	NM_003132_SRM_3' UTR	0.861573	-
chr17	2228453	2228553	NM_021947_SRR_TTS	1	+
chr17	25976486	25976586	NR_024043_LGALS9_TTS	0.109663	+
chr17	25975913	25976013	NR_024043_LGALS9_non-coding	0.890337	+
chr16	70611471	70611571	NM_012426_SF3B3_TTS	0.965393	+
chr14	55611885	55611985	NM_002306_LGALS3_exon	0.274719	+
chr14	55612048	55612148	NM_002306_LGALS3_TTS	0.725281	+
chr3	197236654	197236754	NR_145451_LINC02012_promoter-TSS	1	-
chr3	127799800	127799900	NM_003707_RUVBL1_TTS	0.515955	-
chr3	127800101	127800201	NM_003707_RUVBL1_exon	0.484045	-
chr6	88385111	88385211	NM_018064_AKIRIN2_3' UTR	0.488989	-
chr6	88384578	88384678	NM_018064_AKIRIN2_TTS	0.511011	-
chr1	39470419	39470519	NM_024595_AKIRIN1_3' UTR	0.66	+
chr1	39471637	39471737	NM_024595_AKIRIN1_TTS	0.34	+
chr2	88856259	88856359	NM_004836_EIF2AK3_TTS	0.209775	-
chr2	88857102	88857202	NM_004836_EIF2AK3_3' UTR	0.790225	-
chr2	37334387	37334487	NM_001135651_EIF2AK2_exon	0.450787	-
chr2	37332284	37332384	NM_001135651_EIF2AK2_TTS	0.549213	-
chr12	104382556	104382656	NM_003211_TDG_TTS	0.519545	+
chr12	104380940	104381040	NM_003211_TDG_3' UTR	0.480455	+
chr9	91931518	91931618	NM_001827_CKS2_TTS	0.567753	+
chr9	91931339	91931439	NM_001827_CKS2_3' UTR	0.432247	+
chr17	34868917	34869017	NM_001033580_MYO19_TTS	0.618876	-
chr17	34869197	34869297	NM_001033580_MYO19_exon	0.381124	-
chr2	70524456	70524556	NM_001329752_FAM136A_exon	0.84764	-
chr2	70523108	70523208	NM_001329752_FAM136A_TTS	0.15236	-
chr3	3189813	3189913	NM_001302946_TRNT1_3' UTR	1	+
chr8	131064351	131064451	NM_018482_ASAP1_TTS	0.0720225	-
chr8	131066152	131066252	NM_018482_ASAP1_3' UTR	0.927978	-
chr16	90062039	90062139	NR_003226_AFG3L1P_non-coding	0.992571	+
chr12	52470873	52470973	NM_021934_ATG101_exon	0.737191	+
chr12	52471179	52471279	NM_021934_ATG101_TTS	0.262809	+
chr19	44150517	44150617	NM_001005376_PLAUR_3' UTR	0.152716	-
chr19	44152723	44152823	NM_001301037_PLAUR_TTS	0.260556	-
chr19	44152912	44153012	NM_001301037_PLAUR_3' UTR	0.276481	-
chr19	44150247	44150347	NM_001005376_PLAUR_TTS	0.310247	-
chr7	128097570	128097670	NM_013332_HILPDA_3' UTR	0.766404	+
chr7	128098372	128098472	NM_013332_HILPDA_TTS	0.233596	+
chr10	134194910	134195010	NM_001143757_LRRC27_TTS	0.385463	+
chr10	134166801	134166901	NM_001143759_LRRC27_TTS	0.102044	+
chr10	134166437	134166537	NM_001143759_LRRC27_3' UTR	0.238412	+
chr10	134166461	134166561	NM_001143759_LRRC27_3' UTR	0.255742	+
chr19	18502732	18502832	NM_145256_LRRC25_3' UTR	0.59527	-
chr19	18501954	18502054	NM_145256_LRRC25_TTS	0.40473	-
chr8	145752947	145753047	NM_001024678_LRRC24_promoter-TSS	1	-
chr10	72061107	72061207	NR_103467_LRRC20_non-coding	0.977753	-
chr1	211918404	211918504	NM_014873_LPGAT1_3' UTR	0.222247	-
chr1	211916799	211916899	NM_014873_LPGAT1_TTS	0.777753	-
chr16	3001109	3001209	NM_001308068_FLYWCH1_TTS	0.968315	+
chr16	67241242	67241342	NM_012163_LRRC29_3' UTR	0.610732	-
chr16	67241042	67241142	NM_012163_LRRC29_TTS	0.389268	-
chr15	99926300	99926400	NR_135753_LRRC28_non-coding	0.676364	+
chr15	99926398	99926498	NR_135753_LRRC28_non-coding	0.323636	+
chr1	201939689	201939789	NM_006335_TIMM17A_TTS	0.616966	+
chr1	201938942	201939042	NM_006335_TIMM17A_3' UTR	0.383034	+
chr9	79122232	79122332	NM_001490_GCNT1_TTS	0.608605	+
chr9	79118860	79118960	NM_001490_GCNT1_3' UTR	0.391395	+
chr15	59912110	59912210	NM_004751_GCNT3_TTS	0.104063	+
chr15	59910429	59910529	NM_004751_GCNT3_exon	0.895938	+
chr6	10627392	10627492	NM_145655_GCNT2_3' UTR	0.96191	+
chr14	96560126	96560226	NM_001252507_C14orf132_3' UTR	0.223333	+
chr14	96556401	96556501	NM_001252507_C14orf132_3' UTR	0.776667	+
chr6	28057240	28057340	NM_003447_ZNF165_TTS	0.0554023	+
chr6	28056486	28056586	NM_003447_ZNF165_exon	0.944598	+
chr15	34651279	34651379	NM_153613_LPCAT4_exon	0.218989	-
chr15	34651089	34651189	NM_153613_LPCAT4_TTS	0.781011	-
chr19	18554614	18554714	NM_006532_ELL_3' UTR	0.891124	-
chr19	18553473	18553573	NM_006532_ELL_TTS	0.108876	-
chr12	7085347	7085447	NM_005768_LPCAT3_TTS	1	-
chr5	1461542	1461642	NM_024830_LPCAT1_TTS	0.203146	-
chr5	1463799	1463899	NM_024830_LPCAT1_exon	0.796854	-
chr1	200883628	200883728	NM_018265_INAVA_3' UTR	0.0610345	+
chr1	200884764	200884864	NM_018265_INAVA_TTS	0.938966	+
chr1	172411596	172411696	NM_002642_PIGC_exon	0.494673	-
chr1	172411586	172411686	NM_002642_PIGC_exon	0.4978	-
chr2	188210233	188210333	NM_001271751_CALCRL_3' UTR	0.623429	-
chr2	188207849	188207949	NM_001271751_CALCRL_3' UTR	0.376571	-
chr10	112657837	112657937	NR_039828_MIR4680_promoter-TSS	1	+
chr1	77557696	77557796	NM_005482_PIGK_3' UTR	0.440674	-
chr1	77554667	77554767	NM_005482_PIGK_TTS	0.559326	-
chr17	16229473	16229573	NM_004278_PIGL_TTS	0.477191	+
chr17	16229318	16229418	NM_004278_PIGL_3' UTR	0.522809	+
chr1	160000081	160000181	NM_145167_PIGM_3' UTR	0.311724	-
chr1	159997462	159997562	NM_145167_PIGM_TTS	0.688276	-
chr18	59712506	59712606	NM_176787_PIGN_3' UTR	0.488876	-
chr18	59711458	59711558	NM_176787_PIGN_TTS	0.511124	-
chr9	35088685	35088785	NM_152850_PIGO_TTS	0.273708	-
chr9	35088958	35089058	NM_152850_PIGO_3' UTR	0.726292	-
chr21	38437664	38437764	NM_153682_PIGP_TTS	0.818523	-
chr21	38437818	38437918	NM_153682_PIGP_3' UTR	0.181477	-
chr16	633734	633834	NM_004204_PIGQ_3' UTR	0.319985	+
chr16	619395	619495	NM_004204_PIGQ_promoter-TSS	0.081988	+
chr16	632936	633036	NM_004204_PIGQ_exon	0.447293	+
chr16	634036	634136	NM_004204_PIGQ_TTS	0.139021	+
chr1	207102502	207102602	NM_002644_PIGR_3' UTR	0.736477	-
chr1	207101867	207101967	NM_002644_PIGR_TTS	0.263523	-
chr17	26881002	26881102	NM_033198_PIGS_3' UTR	1	-
chr2	239079166	239079266	NM_030768_ILKAP_exon	0.406818	-
chr2	239079043	239079143	NM_030768_ILKAP_TTS	0.593182	-
chr19	10221672	10221772	NM_002566_P2RY11_promoter-TSS	0.370899	+
chr19	10221875	10221975	NM_002566_P2RY11_promoter-TSS	0.629101	+
chr1	27124794	27124894	NM_001202554_PIGV_TTS	0.318315	+
chr1	27124402	27124502	NM_001202554_PIGV_3' UTR	0.681685	+
chr17	34895050	34895150	NM_001346754_PIGW_TTS	0.188276	+
chr17	34893636	34893736	NM_001346754_PIGW_exon	0.811724	+
chr3	196461449	196461549	NM_017861_PIGX_3' UTR	0.308427	+
chr3	196462776	196462876	NM_017861_PIGX_TTS	0.691573	+
chr3	196674546	196674646	NM_025163_PIGZ_exon	0.977969	-
chr4	71521258	71521358	NM_144646_JCHAIN_TTS	0.494607	-
chr4	71521955	71522055	NM_144646_JCHAIN_3' UTR	0.505393	-
chr7	27868553	27868653	NM_006024_TAX1BP1_3' UTR	0.395843	+
chr7	27869286	27869386	NM_006024_TAX1BP1_TTS	0.604157	+
chr19	1980306	1980406	NM_001319_CSNK1G2_3' UTR	0.594494	+
chr19	1981236	1981336	NM_001319_CSNK1G2_TTS	0.405506	+
chr14	20915287	20915387	NM_017807_OSGEP_3' UTR	0.402841	-
chr14	20915207	20915307	NM_017807_OSGEP_TTS	0.597159	-
chr12	133303870	133303970	NM_015114_ANKLE2_exon	0.734719	-
chr12	133302254	133302354	NM_015114_ANKLE2_TTS	0.265281	-
chr8	144466290	144466390	NM_052924_RHPN1_TTS	0.715172	+
chr8	144464779	144464879	NM_052924_RHPN1_3' UTR	0.284828	+
chr8	42275134	42275234	NM_001257181_SLC20A2_3' UTR	0.845	-
chr8	42273980	42274080	NM_001257181_SLC20A2_TTS	0.155	-
chr19	33470875	33470975	NM_033103_RHPN2_exon	0.63593	-
chr19	33469498	33469598	NM_033103_RHPN2_TTS	0.36407	-
chr1	24998724	24998824	NM_005839_SRRM1_exon	0.990899	+
chr9	15971658	15971758	NM_001348002_CCDC171_exon	0.586883	+
chr9	15971797	15971897	NM_001348002_CCDC171_3' UTR	0.413117	+
chr16	2821313	2821413	NM_016333_SRRM2_TTS	1	+
chr3	14712543	14712643	NM_016474_CCDC174_exon	0.391348	+
chr3	14714066	14714166	NM_016474_CCDC174_TTS	0.608652	+
chr9	138387026	138387126	NM_144654_C9orf116_TTS	0.464559	-
chr9	138387166	138387266	NM_144654_C9orf116_3' UTR	0.535441	-
chr2	173462676	173462776	NR_103729_PDK1_non-coding	0.700674	+
chr2	173463762	173463862	NR_103729_PDK1_TTS	0.299326	+
chr1	183897566	183897666	NM_015149_RGL1_TTS	0.119886	+
chr1	183896120	183896220	NM_015149_RGL1_3' UTR	0.880114	+
chr17	48183333	48183433	NM_001199900_PDK2_exon	0.0586364	+
chr17	48183635	48183735	NM_001199900_PDK2_TTS	0.941364	+
chr5	96364234	96364334	NM_005575_LNPEP_3' UTR	0.734719	+
chr5	96365015	96365115	NM_005575_LNPEP_TTS	0.265281	+
chr3	127788370	127788470	NM_013336_SEC61A1_exon	0.992022	+
chr10	12211308	12211408	NR_024576_SEC61A2_non-coding	0.865195	+
chr10	12211857	12211957	NR_024576_SEC61A2_TTS	0.134805	+
chr1	62146831	62146931	NR_135162_TM2D1_non-coding	0.516966	-
chr1	62146719	62146819	NR_135162_TM2D1_TTS	0.483034	-
chr9	125157881	125157981	NM_001271166_PTGS1_TTS	0.641294	+
chr9	125155255	125155355	NM_001271166_PTGS1_3' UTR	0.358706	+
chr8	38096510	38096610	NM_001164234_DDHD2_TTS	0.585834	+
chr8	38118308	38118408	NM_015214_DDHD2_3' UTR	0.378925	+
chr6	72011622	72011722	NM_024576_OGFRL1_exon	0.967416	+
chr8	144898711	144898811	NM_001136033_PUF60_exon	0.304101	-
chr8	144898710	144898810	NM_001136033_PUF60_exon	0.296404	-
chr8	144898553	144898653	NM_001136033_PUF60_TTS	0.195899	-
chr8	144898547	144898647	NM_001136033_PUF60_TTS	0.203596	-
chr10	46111039	46111139	NM_174890_ZFAND4_3' UTR	0.265	-
chr10	46111857	46111957	NM_174890_ZFAND4_exon	0.735	-
chr6	38120806	38120906	NM_021943_ZFAND3_3' UTR	0.788652	+
chr6	38122299	38122399	NM_021943_ZFAND3_TTS	0.211348	+
chr8	82615149	82615249	NM_001170797_ZFAND1_TTS	0.488876	-
chr8	82614016	82614116	NR_033193_ZFAND1_non-coding	0.109607	-
chr8	82613566	82613666	NM_001170796_ZFAND1_TTS	0.390393	-
chr14	80963769	80963869	NM_152446_CEP128_3' UTR	0.765341	-
chr14	80962821	80962921	NM_152446_CEP128_TTS	0.234659	-
chr2	196600287	196600387	NM_020342_SLC39A10_3' UTR	1	+
chr17	70643272	70643372	NM_001159770_SLC39A11_3' UTR	0.833182	-
chr17	70642085	70642185	NM_001159770_SLC39A11_TTS	0.166818	-
chr4	79602794	79602894	NR_038303_LINC01094_non-coding	0.214828	+
chr4	79605555	79605655	NR_038303_LINC01094_TTS	0.785172	+
chr8	22278413	22278513	NM_001351656_SLC39A14_3' UTR	0.901136	+
chr8	22280149	22280249	NM_001351656_SLC39A14_TTS	0.0988636	+
chr5	122682257	122682357	NM_001166226_CEP120_exon	0.601011	-
chr5	122680579	122680679	NM_001166226_CEP120_TTS	0.398989	-
chr9	87430521	87430621	NM_001291937_NTRK2_TTS	0.588046	+
chr9	87425597	87425697	NM_001291937_NTRK2_3' UTR	0.411954	+
chr1	114304454	114304554	NR_130896_RSBN1_TTS	0.553977	-
chr1	114308623	114308723	NR_130896_RSBN1_non-coding	0.446023	-
chr11	65766010	65766110	NM_001242481_EIF1AD_3' UTR	0.502809	-
chr11	65764016	65764116	NM_001242481_EIF1AD_TTS	0.497191	-
chr10	49654068	49654168	NM_001347735_ARHGAP22_TTS	0.384468	-
chr10	49654460	49654560	NM_001347735_ARHGAP22_exon	0.615532	-
chr10	24872538	24872638	NM_020824_ARHGAP21_TTS	0.707614	-
chr10	24873335	24873435	NM_020824_ARHGAP21_exon	0.292386	-
chr17	43506718	43506818	NM_174919_ARHGAP27_TTS	0.372632	-
chr17	43507443	43507543	NM_001282290_ARHGAP27_exon	0.627368	-
chr5	142608472	142608572	NR_146198_ARHGAP26_TTS	0.750674	+
chr5	142603472	142603572	NR_146198_ARHGAP26_non-coding	0.249326	+
chr2	69053170	69053270	NM_001166276_ARHGAP25_exon	0.718989	+
chr2	69053857	69053957	NM_001166276_ARHGAP25_TTS	0.281011	+
chr4	86921986	86922086	NM_001287805_ARHGAP24_3' UTR	0.177108	+
chr4	86923723	86923823	NM_001287805_ARHGAP24_TTS	0.822892	+
chr7	2474116	2474216	NM_001243795_CHST12_TTS	0.814535	+
chr7	2473514	2473614	NM_001243795_CHST12_3' UTR	0.185465	+
chr1	210847685	210847785	NM_001170587_HHAT_3' UTR	0.797412	+
chr1	210849538	210849638	NM_001170587_HHAT_TTS	0.202588	+
chr10	74035697	74035797	NM_019058_DDIT4_TTS	0.141348	+
chr10	74035039	74035139	NM_019058_DDIT4_3' UTR	0.858652	+
chr18	77810552	77810652	NM_001171967_RBFA_TTS	0.981124	+
chr6	70922057	70922157	NM_001858_COL19A1_TTS	0.198675	+
chr6	70918368	70918468	NM_001858_COL19A1_3' UTR	0.801325	+
chr17	27187500	27187600	NR_039876_MIR451B_promoter-TSS	0.871023	+
chr17	27187972	27188072	NR_039876_MIR451B_promoter-TSS	0.128977	+
chr18	45367790	45367890	NM_001135937_SMAD2_3' UTR	0.114045	-
chr18	45359466	45359566	NM_001135937_SMAD2_TTS	0.885955	-
chr1	59120411	59120511	NM_001085487_MYSM1_TTS	0.0713483	-
chr1	59125676	59125776	NM_001085487_MYSM1_exon	0.928652	-
chr11	64662004	64662104	NM_015104_ATG2A_TTS	0.0752632	-
chr11	64662500	64662600	NM_015104_ATG2A_exon	0.924737	-
chr14	96751145	96751245	NM_018036_ATG2B_3' UTR	0.510562	-
chr14	96747595	96747695	NM_018036_ATG2B_3' UTR	0.489438	-
chr16	83949223	83949323	NM_012213_MLYCD_3' UTR	0.746517	+
chr16	83949687	83949787	NM_012213_MLYCD_TTS	0.253483	+
chr14	54416455	54416555	NM_001347917_BMP4_TTS	0.118444	-
chr14	54417455	54417555	NM_001347917_BMP4_exon	0.881556	-
chr20	6760810	6760910	NM_001200_BMP2_TTS	0.47825	+
chr20	6759594	6759694	NM_001200_BMP2_exon	0.52175	+
chr8	22058692	22058792	NR_033404_BMP1_non-coding	0.360645	+
chr8	22058896	22058996	NR_033404_BMP1_TTS	0.639355	+
chr6	97338956	97339056	NM_014165_NDUFAF4_exon	0.0508989	-
chr6	97337187	97337287	NM_014165_NDUFAF4_TTS	0.949101	-
chr1	93828048	93828148	NM_001938_DR1_TTS	0.461236	+
chr1	93826210	93826310	NM_001938_DR1_3' UTR	0.538764	+
chr7	30202281	30202381	NM_152793_MTURN_TTS	0.571977	+
chr7	30197878	30197978	NM_152793_MTURN_3' UTR	0.428023	+
chr1	228288766	228288866	NR_130975_C1orf35_non-coding	0.907841	-
chr1	228288428	228288528	NR_130975_C1orf35_TTS	0.0921591	-
chr6	119230235	119230335	NM_014034_ASF1A_TTS	0.76809	+
chr6	119228747	119228847	NM_014034_ASF1A_3' UTR	0.23191	+
chr16	69389464	69389564	NM_005652_TERF2_TTS	0.211573	-
chr16	69390760	69390860	NM_005652_TERF2_exon	0.788427	-
chr8	73958592	73958692	NM_003218_TERF1_3' UTR	0.474719	+
chr8	73959887	73959987	NM_003218_TERF1_TTS	0.525281	+
chr19	14230675	14230775	NM_018154_ASF1B_3' UTR	0.871124	-
chr19	14230321	14230421	NM_018154_ASF1B_TTS	0.128876	-
chr15	41679547	41679647	NR_045620_NDUFAF1_TTS	0.630337	-
chr15	41679640	41679740	NR_045620_NDUFAF1_non-coding	0.369663	-
chr15	34671270	34671370	NR_027409_GOLGA8A_TTS	1	-
chr15	34819390	34819490	NR_027410_GOLGA8B_non-coding	0.981765	-
chr3	50367217	50367317	NM_007182_RASSF1_TTS	0.0795714	-
chr3	50378537	50378637	NM_007182_RASSF1_promoter-TSS	0.128143	-
chr3	50378762	50378862	NM_007182_RASSF1_promoter-TSS	0.236143	-
chr3	50367488	50367588	NM_007182_RASSF1_3' UTR	0.556143	-
chr19	50363899	50363999	NM_001305105_PTOV1_TTS	1	+
chr12	65091247	65091347	NR_040718_RASSF3_TTS	0.156517	+
chr12	65089446	65089546	NR_040718_RASSF3_non-coding	0.843483	+
chr9	108402482	108402582	NR_147213_FKTN_non-coding	0.495004	+
chr9	108398071	108398171	NR_147213_FKTN_non-coding	0.457686	+
chr1	206760618	206760718	NM_182664_RASSF5_3' UTR	0.931011	+
chr1	206762516	206762616	NM_182664_RASSF5_TTS	0.0689888	+
chr10	45490072	45490172	NM_032023_RASSF4_TTS	1	+
chr11	563925	564025	NM_001143994_RASSF7_TTS	0.0749076	+
chr11	563743	563843	NM_001143994_RASSF7_3' UTR	0.398021	+
chr11	563240	563340	NM_001143994_RASSF7_exon	0.527071	+
chr4	74441776	74441876	NM_201431_RASSF6_3' UTR	0.919419	-
chr4	74438862	74438962	NM_201431_RASSF6_3' UTR	0.0805814	-
chr2	200625259	200625359	NM_001350854_FTCDNL1_TTS	0.598025	-
chr2	200625407	200625507	NM_001350854_FTCDNL1_3' UTR	0.401975	-
chr5	177576579	177576679	NM_017838_NHP2_3' UTR	1	-
chr17	658476	658576	NR_024120_DBIL5P_TTS	1	+
chr2	7037328	7037428	NM_080657_RSAD2_3' UTR	0.610714	+
chr2	7038263	7038363	NM_080657_RSAD2_TTS	0.389286	+
chr17	48562156	48562256	NR_130911_RSAD1_non-coding	0.992809	+
chr5	98191927	98192027	NM_001270_CHD1_3' UTR	0.579775	-
chr5	98190908	98191008	NM_001270_CHD1_TTS	0.420225	-
chr17	7815975	7816075	NM_001005271_CHD3_TTS	0.511798	+
chr17	7815252	7815352	NM_001005271_CHD3_3' UTR	0.488202	+
chr15	93571137	93571237	NM_001271_CHD2_TTS	0.0514205	+
chr15	93492233	93492333	NM_001271_CHD2_exon	0.0930682	+
chr15	93492363	93492463	NM_001042572_CHD2_TTS	0.406932	+
chr15	93568229	93568329	NM_001271_CHD2_3' UTR	0.44858	+
chr12	6679708	6679808	NM_001297553_CHD4_3' UTR	0.568989	-
chr12	6679248	6679348	NM_001297553_CHD4_TTS	0.431011	-
chr8	61780486	61780586	NM_001316690_CHD7_TTS	0.9	+
chr8	61779279	61779379	NM_001316690_CHD7_3' UTR	0.1	+
chr20	40031170	40031270	NM_032221_CHD6_3' UTR	0.311591	-
chr20	40031899	40031999	NM_032221_CHD6_3' UTR	0.688409	-
chr16	53358614	53358714	NM_001352127_CHD9_exon	0.79427	+
chr16	53361314	53361414	NM_001352127_CHD9_TTS	0.20573	+
chr14	21854184	21854284	NM_020920_CHD8_exon	1	-
chr15	72878796	72878896	NR_030359_MIR630_promoter-TSS	1	+
chr1	241792167	241792267	NM_001821_CHML_TTS	0.213012	-
chr1	241797088	241797188	NM_001821_CHML_exon	0.786988	-
chr17	8128139	8128239	NR_026951_LINC00324_promoter-TSS	0.437246	-
chr17	8124676	8124776	NR_026951_LINC00324_non-coding	0.517602	-
chr14	20757301	20757401	NM_138376_TTC5_TTS	0.44809	-
chr14	20757452	20757552	NM_138376_TTC5_3' UTR	0.55191	-
chr1	220324597	220324697	NM_012414_RAB3GAP2_exon	1	-
chr19	59086064	59086164	NR_026052_CENPBD1P1_promoter-TSS	0.190953	+
chr19	59095662	59095762	NR_026052_CENPBD1P1_TTS	0.22212	+
chr19	59093318	59093418	NR_026052_CENPBD1P1_non-coding	0.586927	+
chr7	97841617	97841717	NM_177455_BHLHA15_exon	0.983582	+
chr2	209169637	209169737	NM_152671_PIKFYVE_exon	0.0960795	+
chr2	209220211	209220311	NM_015040_PIKFYVE_3' UTR	0.415057	+
chr2	209223375	209223475	NM_015040_PIKFYVE_TTS	0.0849432	+
chr2	209170171	209170271	NM_152671_PIKFYVE_TTS	0.40392	+
chr2	46412943	46413043	NM_005400_PRKCE_3' UTR	0.916667	+
chr2	46415029	46415129	NM_005400_PRKCE_TTS	0.0833333	+
chr3	111835976	111836076	NM_024616_C3orf52_3' UTR	0.586075	+
chr3	111836944	111837044	NM_024616_C3orf52_TTS	0.207735	+
chr3	111836973	111837073	NM_024616_C3orf52_TTS	0.20619	+
chr14	71141977	71142077	NM_015351_TTC9_TTS	0.851798	+
chr14	71138858	71138958	NM_015351_TTC9_3' UTR	0.148202	+
chr14	89343784	89343884	NM_001288781_TTC8_3' UTR	0.62225	+
chr14	89344235	89344335	NM_001288781_TTC8_TTS	0.37775	+
chr3	32568249	32568349	NM_001329135_DYNC1LI1_exon	0.414494	-
chr3	32567463	32567563	NM_001329135_DYNC1LI1_TTS	0.585506	-
chr16	66754799	66754899	NM_001323955_DYNC1LI2_TTS	0.177753	-
chr16	66757040	66757140	NR_136658_DYNC1LI2_non-coding	0.822247	-
chr3	53850324	53850424	NM_018397_CHDH_TTS	0.248539	-
chr3	53851406	53851506	NM_018397_CHDH_3' UTR	0.751461	-
chr6	52357119	52357219	NR_033327_EFHC1_non-coding	0.166941	+
chr6	52360483	52360583	NM_018100_EFHC1_TTS	0.833059	+
chr2	85621930	85622030	NM_001320734_CAPG_3' UTR	0.365506	-
chr2	85621871	85621971	NM_001320734_CAPG_TTS	0.634494	-
chr17	7163122	7163222	NR_145515_ELP5_TTS	0.542898	+
chr17	7162145	7162245	NR_145515_ELP5_non-coding	0.457102	+
chr21	43716713	43716813	NM_016818_ABCG1_3' UTR	0.906591	+
chr21	43717254	43717354	NM_016818_ABCG1_TTS	0.0934091	+
chr21	43221325	43221425	NR_104260_PRDM15_non-coding	0.273989	-
chr21	43220438	43220538	NM_022115_PRDM15_TTS	0.361011	-
chr21	43221489	43221589	NM_001282934_PRDM15_exon	0.226011	-
chr21	43218385	43218485	NM_001282934_PRDM15_TTS	0.138989	-
chr17	7293092	7293192	NM_020360_PLSCR3_TTS	1	-
chr11	129772182	129772282	NM_199439_PRDM10_exon	0.788636	-
chr11	129769601	129769701	NM_199439_PRDM10_TTS	0.211364	-
chr3	146232967	146233067	NM_021105_PLSCR1_TTS	0.786629	-
chr3	146233737	146233837	NM_021105_PLSCR1_3' UTR	0.213371	-
chr17	56348073	56348173	NM_000250_MPO_exon	0.521429	-
chr17	56347217	56347317	NM_000250_MPO_TTS	0.478571	-
chr8	76478961	76479061	NM_004133_HNF4G_TTS	0.162289	+
chr8	76477879	76477979	NM_004133_HNF4G_3' UTR	0.837711	+
chr18	33754588	33754688	NR_040110_ELP2_non-coding	0.411644	+
chr18	33754584	33754684	NR_040110_ELP2_non-coding	0.410718	+
chr18	33754499	33754599	NM_001242875_ELP2_exon	0.177638	+
chr2	169727401	169727501	NM_020675_SPC25_TTS	0.466742	-
chr2	169727914	169728014	NM_020675_SPC25_exon	0.533258	-
chr6	26250370	26250470	NM_021018_HIST1H3F_TTS	0.356809	-
chr6	26250673	26250773	NM_021018_HIST1H3F_exon	0.643191	-
chr1	161275616	161275716	NM_001315491_MPZ_exon	0.984659	-
chr17	2282777	2282877	NM_014853_SGSM2_3' UTR	0.969659	+
chr8	6302968	6303068	NR_136159_MCPH1_non-coding	0.144719	+
chr8	6500566	6500666	NM_024596_MCPH1_3' UTR	0.379775	+
chr8	6304840	6304940	NR_136159_MCPH1_TTS	0.355281	+
chr8	6501040	6501140	NM_024596_MCPH1_3' UTR	0.120225	+
chr4	7062357	7062457	NM_025196_GRPEL1_3' UTR	0.415843	-
chr4	7061780	7061880	NM_025196_GRPEL1_3' UTR	0.584157	-
chr5	148734046	148734146	NM_152407_GRPEL2_TTS	0.475393	+
chr5	148730584	148730684	NM_152407_GRPEL2_exon	0.524607	+
chr11	92881585	92881685	NM_152313_SLC36A4_3' UTR	0.581136	-
chr11	92880850	92880950	NM_152313_SLC36A4_3' UTR	0.418864	-
chr15	64364761	64364861	NR_110310_CIAO2A_TTS	0.452697	-
chr15	64364977	64365077	NR_110310_CIAO2A_non-coding	0.547303	-
chr16	66966052	66966152	NR_046109_CIAO2B_non-coding	0.336629	-
chr16	66965958	66966058	NR_046109_CIAO2B_TTS	0.663371	-
chr7	91828283	91828383	NM_001350672_KRIT1_TTS	0.774045	-
chr7	91829414	91829514	NM_001350672_KRIT1_3' UTR	0.225955	-
chr12	52408555	52408655	NM_001271856_GRASP_exon	0.623103	+
chr12	52409571	52409671	NM_001271856_GRASP_TTS	0.376897	+
chr6	107116192	107116292	NM_018292_QRSL1_TTS	0.802386	+
chr6	107114029	107114129	NM_018292_QRSL1_3' UTR	0.197614	+
chr1	161188732	161188832	NM_004106_FCER1G_3' UTR	0.584289	+
chr1	161188938	161189038	NM_004106_FCER1G_TTS	0.193685	+
chr1	161184084	161184184	NM_004106_FCER1G_promoter-TSS	0.222026	+
chr21	18965968	18966068	NM_006806_BTG3_TTS	1	-
chr1	203276283	203276383	NM_006763_BTG2_exon	0.977416	+
chr12	92534054	92534154	NM_001731_BTG1_TTS	1	-
chr20	35240960	35241060	NM_032214_SLA2_TTS	1	-
chr4	99983860	99983960	NM_015143_METAP1_TTS	0.0940449	+
chr4	99982356	99982456	NM_015143_METAP1_exon	0.905955	+
chr19	38076291	38076391	NR_038247_ZNF571-AS1_non-coding	0.793824	+
chr19	38078148	38078248	NR_038247_ZNF571-AS1_TTS	0.206176	+
chr4	130032892	130032992	NM_173487_C4orf33_exon	0.962921	+
chr4	56236284	56236384	NM_024592_SRD5A3_3' UTR	0.0652273	+
chr4	56239166	56239266	NM_024592_SRD5A3_TTS	0.934773	+
chr5	6669575	6669675	NM_001324322_SRD5A1_TTS	0.168539	+
chr5	6669106	6669206	NR_136739_SRD5A1_non-coding	0.831461	+
chr6	151791132	151791232	NM_001286562_ARMT1_TTS	0.0844944	+
chr6	151789941	151790041	NM_001286562_ARMT1_exon	0.915506	+
chr10	96361609	96361709	NM_001289068_HELLS_3' UTR	0.808427	+
chr10	96361756	96361856	NM_001289068_HELLS_TTS	0.191573	+
chr2	16730730	16730830	NM_030797_FAM49A_TTS	0.3508	-
chr2	16733739	16733839	NM_030797_FAM49A_3' UTR	0.6492	-
chr8	130851839	130851939	NM_001353242_FAM49B_TTS	0.924494	-
chr8	130853940	130854040	NM_001353242_FAM49B_3' UTR	0.0755056	-
chr14	69255068	69255168	NM_004926_ZFP36L1_3' UTR	0.277472	-
chr14	69255111	69255211	NM_004926_ZFP36L1_3' UTR	0.362296	-
chr14	69254372	69254472	NM_004926_ZFP36L1_TTS	0.360232	-
chr2	43452209	43452309	NM_006887_ZFP36L2_exon	0.909886	-
chr2	43449541	43449641	NM_006887_ZFP36L2_TTS	0.0901136	-
chr22	38029471	38029571	NM_001172687_GGA1_TTS	0.0984831	+
chr22	38012980	38013080	NM_001001560_GGA1_intron	0.162809	+
chr22	38028756	38028856	NM_001172687_GGA1_3' UTR	0.401517	+
chr22	38014027	38014127	NM_001001560_GGA1_intron	0.337191	+
chr10	85944950	85945050	NM_207373_C10orf99_TTS	0.148675	+
chr10	85944687	85944787	NM_207373_C10orf99_3' UTR	0.851325	+
chr17	73234122	73234222	NM_014001_GGA3_3' UTR	0.543906	-
chr17	73233048	73233148	NM_001172704_GGA3_3' UTR	0.456094	-
chr16	23474863	23474963	NM_015044_GGA2_TTS	0.706854	-
chr16	23477619	23477719	NM_015044_GGA2_3' UTR	0.293146	-
chr12	69068151	69068251	NR_038930_LOC100507250_TTS	0.492125	-
chr12	69069391	69069491	NR_038930_LOC100507250_non-coding	0.507875	-
chr11	20530779	20530879	NM_001145166_PRMT3_TTS	0.323977	+
chr11	20530112	20530212	NM_001145166_PRMT3_3' UTR	0.676023	+
chr15	83676702	83676802	NM_001160113_C15orf40_TTS	0.426085	-
chr15	83674126	83674226	NM_144597_C15orf40_3' UTR	0.204823	-
chr15	83673145	83673245	NM_001160114_C15orf40_TTS	0.316149	-
chr15	37101083	37101183	NM_001290232_C15orf41_TTS	0.402507	+
chr15	37102349	37102449	NM_001321756_C15orf41_TTS	0.0858437	+
chr15	37101692	37101792	NM_001321756_C15orf41_3' UTR	0.51165	+
chr16	67263292	67263392	NM_001318202_FHOD1_TTS	1	-
chr4	99993382	99993482	NM_000671_ADH5_3' UTR	0.182809	-
chr4	99992130	99992230	NM_000671_ADH5_TTS	0.817191	-
chr4	88996674	88996774	NM_000297_PKD2_exon	0.717841	+
chr4	88998831	88998931	NM_000297_PKD2_TTS	0.282159	+
chr1	228336417	228336517	NM_020435_GJC2_promoter-TSS	0.59236	+
chr1	228336555	228336655	NM_020435_GJC2_promoter-TSS	0.40764	+
chr4	120217574	120217674	NM_001170330_C4orf3_TTS	0.915843	-
chr4	120219693	120219793	NM_001170330_C4orf3_3' UTR	0.0841573	-
chr17	42875816	42875916	NM_005497_GJC1_TTS	0.461705	-
chr17	42882074	42882174	NM_005497_GJC1_exon	0.538295	-
chr7	64293925	64294025	NM_006524_ZNF138_TTS	0.622472	+
chr7	64291921	64292021	NM_006524_ZNF138_exon	0.377528	+
chr15	45983261	45983361	NM_021199_SQOR_3' UTR	0.487978	+
chr15	45983379	45983479	NM_021199_SQOR_TTS	0.512022	+
chr19	14202507	14202607	NM_002730_PRKACA_TTS	0.0582022	-
chr19	14203898	14203998	NM_002730_PRKACA_exon	0.941798	-
chr6	32827528	32827628	NM_002800_PSMB9_TTS	0.883708	+
chr6	32827233	32827333	NM_002800_PSMB9_exon	0.116292	+
chr1	84670216	84670316	NM_001300917_PRKACB_3' UTR	0.19815	+
chr1	84702778	84702878	NM_001242859_PRKACB_3' UTR	0.44422	+
chr1	84670879	84670979	NM_001300917_PRKACB_3' UTR	0.293179	+
chr1	84704081	84704181	NM_001242859_PRKACB_TTS	0.0644509	+
chr10	90682996	90683096	NM_020799_STAMBPL1_3' UTR	0.51191	+
chr10	90683159	90683259	NM_020799_STAMBPL1_TTS	0.48809	+
chr17	4701626	4701726	NM_002798_PSMB6_exon	0.500449	+
chr17	4701690	4701790	NM_001270481_PSMB6_TTS	0.499551	+
chr14	23495376	23495476	NM_002797_PSMB5_exon	0.708315	-
chr14	23495060	23495160	NM_002797_PSMB5_TTS	0.291685	-
chr20	18296947	18297047	NM_001352462_ZNF133_exon	0.790227	+
chr20	18297540	18297640	NM_001352462_ZNF133_TTS	0.209773	+
chr19	58133536	58133636	NM_003435_ZNF134_3' UTR	0.183182	+
chr19	58132425	58132525	NM_003435_ZNF134_exon	0.816818	+
chr1	36068796	36068896	NM_001199780_PSMB2_3' UTR	0.085618	-
chr1	36065143	36065243	NM_001199780_PSMB2_TTS	0.914382	-
chr6	170844342	170844442	NM_002793_PSMB1_exon	0.439438	-
chr6	170844204	170844304	NM_002793_PSMB1_TTS	0.560562	-
chr22	17618410	17618510	NM_033070_HDHD5_TTS	0.176292	-
chr22	17619096	17619196	NM_033070_HDHD5_exon	0.823708	-
chr12	49490923	49491023	NM_001300751_LMBR1L_TTS	0.56809	-
chr12	49491164	49491264	NM_001300751_LMBR1L_3' UTR	0.43191	-
chr3	48485437	48485537	NR_137639_TMA7_non-coding	0.836404	+
chr3	48485307	48485407	NR_137639_TMA7_non-coding	0.163596	+
chr9	116136575	116136675	NM_031219_HDHD3_exon	0.780674	-
chr9	116135698	116135798	NM_031219_HDHD3_TTS	0.219326	-
chr18	44633781	44633881	NM_001318765_HDHD2_TTS	0.245506	-
chr18	44634878	44634978	NM_001318765_HDHD2_3' UTR	0.754494	-
chr13	50488997	50489097	NR_023351_SPRYD7_non-coding	0.220795	-
chr13	50486842	50486942	NR_023351_SPRYD7_TTS	0.779205	-
chr7	143509061	143509161	NR_015421_LOC154761_TTS	1	-
chr1	58946568	58946668	NM_145243_OMA1_3' UTR	0.187753	-
chr1	58946391	58946491	NM_145243_OMA1_TTS	0.812247	-
chr8	124164292	124164392	NM_001330606_TBC1D31_TTS	0.669773	+
chr8	124164123	124164223	NM_001330606_TBC1D31_exon	0.330227	+
chr9	86617666	86617766	NM_001358292_RMI1_exon	0.660341	+
chr9	86618887	86618987	NM_001358292_RMI1_TTS	0.339659	+
chr8	94934607	94934707	NM_018444_PDP1_exon	0.849318	+
chr8	94938196	94938296	NM_018444_PDP1_TTS	0.150682	+
chr16	4404797	4404897	NM_001201472_CORO7_3' UTR	0.677865	-
chr16	4404543	4404643	NM_001201472_CORO7_TTS	0.322135	-
chr1	150258967	150259067	NM_144697_CIART_exon	0.920244	+
chr1	150259401	150259501	NM_144697_CIART_TTS	0.0797561	+
chr11	62619460	62619560	NR_000008_SNORD22_TTS	0.318539	-
chr11	62619629	62619729	NR_000008_SNORD22_TTS	0.681461	-
chr6	39156747	39156847	NM_003740_KCNK5_TTS	0.153544	-
chr6	39159306	39159406	NM_003740_KCNK5_exon	0.846456	-
chr19	38819549	38819649	NM_004823_KCNK6_TTS	0.326757	+
chr19	38818681	38818781	NM_004823_KCNK6_3' UTR	0.673243	+
chr14	75480467	75480567	NM_014381_MLH3_TTS	0.868068	-
chr14	75483606	75483706	NM_014381_MLH3_3' UTR	0.131932	-
chr12	107385143	107385243	NM_004075_CRY1_TTS	0.0729412	-
chr12	107385628	107385728	NM_004075_CRY1_3' UTR	0.927059	-
chr11	45904696	45904796	NM_001127457_CRY2_TTS	0.0523369	+
chr11	45902653	45902753	NM_001127457_CRY2_3' UTR	0.895326	+
chr11	45904699	45904799	NM_001127457_CRY2_TTS	0.0523369	+
chr7	139030441	139030541	NR_073058_FMC1_non-coding	0.47764	+
chr7	139030298	139030398	NM_197964_FMC1_exon	0.52236	+
chr9	138903563	138903663	NM_144653_NACC2_exon	0.887647	-
chr9	138898383	138898483	NM_144653_NACC2_TTS	0.112353	-
chr1	12569172	12569272	NM_015378_VPS13D_3' UTR	0.411364	+
chr1	12571998	12572098	NM_015378_VPS13D_TTS	0.588636	+
chr6	24701772	24701872	NM_001160094_ACOT13_exon	1	+
chr9	80031034	80031134	NM_033305_VPS13A_3' UTR	0.292357	+
chr9	79997246	79997346	NM_001018038_VPS13A_3' UTR	0.322281	+
chr9	79999590	79999690	NM_015186_VPS13A_3' UTR	0.22924	+
chr9	80000006	80000106	NM_015186_VPS13A_TTS	0.109163	+
chr15	62144590	62144690	NM_017684_VPS13C_TTS	0.148786	-
chr15	62157767	62157867	NM_018080_VPS13C_3' UTR	0.283179	-
chr15	62146606	62146706	NM_017684_VPS13C_exon	0.365665	-
chr15	62156505	62156605	NM_018080_VPS13C_TTS	0.20237	-
chr8	100889708	100889808	NM_017890_VPS13B_TTS	0.110227	+
chr8	100887697	100887797	NM_017890_VPS13B_exon	0.389773	+
chr8	100133887	100133987	NM_181661_VPS13B_TTS	0.461193	+
chr16	88781786	88781886	NR_039873_MIR4722_TTS	0.416966	-
chr16	88782004	88782104	NR_039873_MIR4722_TTS	0.583034	-
chr17	26688315	26688415	NR_039875_MIR4723_TTS	1	+
chr19	10224366	10224466	NM_001040664_PPAN-P2RY11_exon	1	+
chr12	46315804	46315904	NM_004719_SCAF11_exon	0.567303	-
chr12	46312914	46313014	NM_004719_SCAF11_TTS	0.432697	-
chr11	47800415	47800515	NR_134636_NUP160_non-coding	0.746854	-
chr11	47799670	47799770	NR_134636_NUP160_TTS	0.253146	-
chr1	35320711	35320811	NM_001320261_SMIM12_3' UTR	0.0504545	-
chr1	35315963	35316063	NM_001320261_SMIM12_TTS	0.949545	-
chr5	177553007	177553107	NM_015111_N4BP3_TTS	0.514607	+
chr5	177549207	177549307	NM_015111_N4BP3_3' UTR	0.485393	+
chr19	47549167	47549267	NM_017854_TMEM160_TTS	1	-
chr2	135213591	135213691	NM_030923_TMEM163_3' UTR	0.308636	-
chr2	135213330	135213430	NM_030923_TMEM163_TTS	0.691364	-
chr4	56292242	56292342	NM_018475_TMEM165_TTS	0.278864	+
chr4	56291646	56291746	NR_073070_TMEM165_non-coding	0.721136	+
chr2	216966087	216966187	NM_001142311_TMEM169_3' UTR	0.589818	+
chr2	216967406	216967506	NM_001142311_TMEM169_TTS	0.410182	+
chr7	112407200	112407300	NR_109840_TMEM168_non-coding	0.81	-
chr7	112405787	112405887	NR_109840_TMEM168_non-coding	0.19	-
chr17	29630788	29630888	NM_006495_EVI2B_TTS	0.158315	-
chr17	29632065	29632165	NM_006495_EVI2B_exon	0.841685	-
chr2	48606334	48606434	NM_002158_FOXN2_TTS	0.109425	+
chr2	48602529	48602629	NM_002158_FOXN2_exon	0.890575	+
chr14	89622516	89622616	NM_005197_FOXN3_TTS	0.170909	-
chr14	89628274	89628374	NM_005197_FOXN3_3' UTR	0.829091	-
chr3	49459766	49459866	NM_032316_NICN1_TTS	0.483146	-
chr3	49461893	49461993	NM_032316_NICN1_3' UTR	0.516854	-
chr1	154897590	154897690	NM_006556_PMVK_exon	0.590562	-
chr1	154897208	154897308	NM_006556_PMVK_TTS	0.409438	-
chr12	113826887	113826987	NM_001159727_PLBD2_3' UTR	0.474886	+
chr12	113827358	113827458	NM_001159727_PLBD2_TTS	0.525114	+
chr1	156107557	156107657	NM_001282624_LMNA_TTS	0.367213	+
chr1	156109612	156109712	NM_001282626_LMNA_3' UTR	0.152538	+
chr1	156109780	156109880	NM_001282626_LMNA_TTS	0.212646	+
chr1	156109240	156109340	NM_001282626_LMNA_3' UTR	0.229081	+
chr14	24408731	24408831	NR_023921_DHRS4-AS1_non-coding	0.433182	-
chr14	24407940	24408040	NR_023921_DHRS4-AS1_TTS	0.566818	-
chr19	3162842	3162942	NM_002068_GNA15_exon	0.681461	+
chr19	3163666	3163766	NM_002068_GNA15_TTS	0.318539	+
chr7	2767741	2767841	NM_001293092_GNA12_TTS	0.194831	-
chr7	2769794	2769894	NM_001293092_GNA12_3' UTR	0.805169	-
chr17	63006877	63006977	NM_006572_GNA13_3' UTR	0.230455	-
chr17	63005407	63005507	NM_006572_GNA13_TTS	0.769545	-
chr19	3121103	3121203	NM_002067_GNA11_exon	0.438864	+
chr19	3121354	3121454	NM_002067_GNA11_3' UTR	0.561136	+
chr7	101961817	101961917	NM_001359229_SH2B2_exon	0.203065	+
chr7	101962078	101962178	NM_001359229_SH2B2_TTS	0.796935	+
chr12	111885878	111885978	NM_001291424_SH2B3_exon	0.964483	+
chr12	6649603	6649703	NM_001193457_IFFO1_exon	0.800311	-
chr12	6666037	6666137	NM_001193457_IFFO1_promoter-TSS	0.163505	-
chr6	32793187	32793287	NM_001290043_TAP2_TTS	0.411391	-
chr6	32789610	32789710	NM_018833_TAP2_TTS	0.12894	-
chr6	32796510	32796610	NM_001290043_TAP2_3' UTR	0.178013	-
chr6	32789794	32789894	NM_018833_TAP2_3' UTR	0.281656	-
chr15	89442612	89442712	NM_001114614_MFGE8_exon	0.656163	-
chr15	89441914	89442014	NM_001114614_MFGE8_TTS	0.343837	-
chr19	58469805	58469905	NM_152474_C19orf18_TTS	0.550909	-
chr19	58469934	58470034	NM_152474_C19orf18_exon	0.449091	-
chr5	55230925	55231025	NR_120480_IL6ST_TTS	0.910568	-
chr5	55232563	55232663	NR_120480_IL6ST_non-coding	0.0894318	-
chr22	50885450	50885550	NM_002972_SBF1_3' UTR	1	-
chr11	9800882	9800982	NM_030962_SBF2_3' UTR	0.431548	-
chr11	9800214	9800314	NM_030962_SBF2_TTS	0.568452	-
chr18	31431064	31431164	NM_001353234_NOL4_TTS	0.324571	-
chr18	31432476	31432576	NM_001353234_NOL4_3' UTR	0.675429	-
chr5	176883614	176883714	NM_004395_DBN1_TTS	1	-
chr6	13615290	13615390	NM_001317724_NOL7_promoter-TSS	1	+
chr7	44748569	44748669	NM_001165036_OGDH_TTS	0.0989831	+
chr7	44748050	44748150	NM_001165036_OGDH_3' UTR	0.398192	+
chr7	44716095	44716195	NM_001003941_OGDH_TTS	0.494068	+
chr1	193219868	193219968	NM_024529_CDC73_3' UTR	0.341477	+
chr1	193223842	193223942	NM_024529_CDC73_TTS	0.658523	+
chr5	36103414	36103514	NM_001007527_LMBRD2_TTS	0.0675862	-
chr5	36104057	36104157	NM_001007527_LMBRD2_3' UTR	0.932414	-
chr6	70385641	70385741	NM_018368_LMBRD1_TTS	0.673146	-
chr6	70385860	70385960	NM_018368_LMBRD1_3' UTR	0.326854	-
chr12	13028462	13028562	NR_003932_RPL13AP20_non-coding	0.917647	+
chr12	13028970	13029070	NR_003932_RPL13AP20_TTS	0.0823529	+
chr5	121364195	121364295	NM_152546_SRFBP1_TTS	0.667079	+
chr5	121363293	121363393	NM_152546_SRFBP1_3' UTR	0.332921	+
chr19	49298319	49298419	NM_001190_BCAT2_TTS	0.448315	-
chr19	49298570	49298670	NM_001190_BCAT2_3' UTR	0.551685	-
chr12	24970655	24970755	NM_001178092_BCAT1_3' UTR	0.882135	-
chr12	24962958	24963058	NM_001178092_BCAT1_TTS	0.117865	-
chr10	71332353	71332453	NM_020999_NEUROG3_exon	0.26	-
chr10	71331791	71331891	NM_020999_NEUROG3_TTS	0.74	-
chr20	16031711	16031811	NM_080676_MACROD2_3' UTR	0.937753	+
chr20	16033741	16033841	NM_080676_MACROD2_TTS	0.0622472	+
chr22	42069937	42070037	NM_005008_SNU13_TTS	0.733483	-
chr22	42070907	42071007	NM_005008_SNU13_exon	0.266517	-
chr14	64936729	64936829	NM_004857_AKAP5_3' UTR	0.573571	+
chr14	64941121	64941221	NM_004857_AKAP5_TTS	0.426429	+
chr14	33299300	33299400	NM_004274_AKAP6_3' UTR	0.218276	+
chr14	33302168	33302268	NM_004274_AKAP6_TTS	0.781724	+
chr6	131604575	131604675	NM_138633_AKAP7_TTS	0.138	+
chr6	131602746	131602846	NM_138633_AKAP7_exon	0.862	+
chr7	44101215	44101315	NM_001284313_DBNL_TTS	0.101798	+
chr7	44100626	44100726	NM_001284313_DBNL_3' UTR	0.898202	+
chr17	55198610	55198710	NM_001242903_AKAP1_TTS	0.111425	+
chr17	55198605	55198705	NM_001242903_AKAP1_TTS	0.110617	+
chr17	55197743	55197843	NM_001242903_AKAP1_3' UTR	0.777957	+
chr13	45857718	45857818	NM_004128_GTF2F2_3' UTR	0.653371	+
chr13	45858139	45858239	NM_004128_GTF2F2_TTS	0.346629	+
chr19	11797284	11797384	NR_028594_ZNF833P_TTS	0.4378	+
chr19	11796189	11796289	NR_028594_ZNF833P_non-coding	0.5622	+
chr19	15465693	15465793	NM_005858_AKAP8_exon	0.296798	-
chr19	15464332	15464432	NM_005858_AKAP8_TTS	0.203202	-
chr19	15491090	15491190	NM_005858_AKAP8_promoter-TSS	0.116966	-
chr19	15490859	15490959	NM_005858_AKAP8_promoter-TSS	0.383034	-
chr15	86302559	86302659	NR_120366_LOC101929679_promoter-TSS	1	-
chr3	150301685	150301785	NM_001319043_EIF2A_3' UTR	0.0565169	+
chr3	150303703	150303803	NM_001319043_EIF2A_TTS	0.943483	+
chr19	58084756	58084856	NM_017879_ZNF416_exon	0.938636	-
chr19	58082934	58083034	NM_017879_ZNF416_TTS	0.0613636	-
chr15	43827523	43827623	NM_001354388_PPIP5K1_exon	0.947841	-
chr15	43825660	43825760	NM_001354388_PPIP5K1_TTS	0.0521591	-
chr7	121958478	121958578	NM_001167940_CADPS2_TTS	0.795306	-
chr7	121960119	121960219	NM_001167940_CADPS2_3' UTR	0.204694	-
chr10	124749807	124749907	NM_153336_PSTK_TTS	1	+
chr6	112392519	112392619	NM_016262_TUBE1_3' UTR	0.467303	-
chr6	112391860	112391960	NM_016262_TUBE1_TTS	0.532697	-
chr9	139745258	139745358	NR_109807_PHPT1_non-coding	0.305618	+
chr9	139745390	139745490	NM_001135861_PHPT1_TTS	0.694382	+
chr13	24877244	24877344	NM_153023_SPATA13_3' UTR	1	+
chr2	131096211	131096311	NR_135548_CCDC115_non-coding	0.87573	-
chr2	131095816	131095916	NR_135548_CCDC115_non-coding	0.12427	-
chr6	11583657	11583757	NM_001100829_TMEM170B_TTS	0.479326	+
chr6	11577421	11577521	NM_001100829_TMEM170B_3' UTR	0.520674	+
chr21	45115860	45115960	NM_015056_RRP1B_TTS	0.241685	+
chr21	45113122	45113222	NM_015056_RRP1B_exon	0.758315	+
chr16	30709101	30709201	NM_001256932_LOC730183_exon	0.612025	-
chr16	30709025	30709125	NM_001256932_LOC730183_TTS	0.387975	-
chr8	103573145	103573245	NM_024410_ODF1_TTS	0.660227	+
chr8	103572794	103572894	NM_024410_ODF1_exon	0.339773	+
chr12	104341603	104341703	NM_003299_HSP90B1_TTS	0.718876	+
chr12	104341463	104341563	NM_003299_HSP90B1_3' UTR	0.281124	+
chr12	75892453	75892553	NM_007043_KRR1_3' UTR	0.318202	-
chr12	75891419	75891519	NM_007043_KRR1_TTS	0.681798	-
chr7	94296667	94296767	NM_015068_PEG10_3' UTR	0.828276	+
chr7	94298906	94299006	NM_015068_PEG10_TTS	0.171724	+
chr1	111956937	111957037	NM_002557_OVGP1_TTS	0.424074	-
chr1	111957815	111957915	NM_002557_OVGP1_exon	0.575926	-
chr5	89689529	89689629	NM_001297768_CETN3_3' UTR	0.808427	-
chr5	89689773	89689873	NM_001297768_CETN3_3' UTR	0.191573	-
chr9	130823512	130823612	NM_197956_NAIF1_TTS	0.439767	-
chr9	130825652	130825752	NM_197956_NAIF1_3' UTR	0.560233	-
chr5	43381600	43381700	NM_148672_CCL28_3' UTR	0.29809	-
chr5	43381964	43382064	NM_001301873_CCL28_exon	0.70191	-
chr17	73772515	73772615	NM_005324_H3F3B_TTS	0.758876	-
chr17	73774240	73774340	NM_005324_H3F3B_3' UTR	0.241124	-
chr2	228682180	228682280	NM_001130046_CCL20_TTS	0.517581	+
chr2	228681829	228681929	NM_001130046_CCL20_3' UTR	0.482419	+
chr17	34340097	34340197	NM_005064_CCL23_TTS	0.764687	-
chr17	34340197	34340297	NM_005064_CCL23_exon	0.235313	-
chr16	57400002	57400102	NM_002990_CCL22_TTS	0.165056	+
chr16	57397881	57397981	NM_002990_CCL22_3' UTR	0.834944	+
chr19	8127447	8127547	NM_001201359_CCL25_TTS	0.277229	+
chr19	8127159	8127259	NM_001201359_CCL25_3' UTR	0.722771	+
chr4	113363664	113363764	NM_001253884_ALPK1_TTS	0.867386	+
chr4	113362617	113362717	NM_001253884_ALPK1_3' UTR	0.132614	+
chr4	52963358	52963458	NM_001297608_SPATA18_TTS	0.357089	+
chr4	52962240	52962340	NR_123728_SPATA18_non-coding	0.642911	+
chr9	134399193	134399293	NM_001135954_UCK1_TTS	1	-
chr1	165880755	165880855	NM_012474_UCK2_TTS	1	+
chr2	24300480	24300580	NM_004881_TP53I3_exon	0.717079	-
chr2	24300303	24300403	NM_004881_TP53I3_TTS	0.282921	-
chr7	101926383	101926483	NM_001202544_CUX1_3' UTR	0.525097	+
chr7	101892977	101893077	NM_181552_CUX1_3' UTR	0.402129	+
chr5	139623274	139623374	NM_032412_CYSTM1_TTS	0.524944	+
chr5	139623081	139623181	NM_032412_CYSTM1_3' UTR	0.475056	+
chr14	105675623	105675723	NM_001519_BRF1_TTS	0.12642	-
chr14	105676257	105676357	NM_001519_BRF1_3' UTR	0.37358	-
chr14	105722735	105722835	NM_001242790_BRF1_exon	0.161307	-
chr14	105722523	105722623	NM_001242790_BRF1_TTS	0.338693	-
chr1	28527671	28527771	NM_014280_DNAJC8_3' UTR	0.459213	-
chr1	28526790	28526890	NM_014280_DNAJC8_TTS	0.540787	-
chr5	148874845	148874945	NM_001271742_CSNK1A1_TTS	0.711124	-
chr5	148875600	148875700	NM_001271742_CSNK1A1_3' UTR	0.288876	-
chr1	200827319	200827419	NM_203459_CAMSAP2_3' UTR	0.547079	+
chr1	200829731	200829831	NM_203459_CAMSAP2_TTS	0.452921	+
chr20	62563915	62564015	NM_025219_DNAJC5_3' UTR	0.90236	+
chr20	62567284	62567384	NM_025219_DNAJC5_TTS	0.0976404	+
chr1	65881452	65881552	NM_014787_DNAJC6_TTS	0.752333	+
chr1	65880669	65880769	NM_014787_DNAJC6_3' UTR	0.247667	+
chr9	138700333	138700433	NM_015447_CAMSAP1_TTS	0.570341	-
chr9	138702386	138702486	NM_015447_CAMSAP1_3' UTR	0.429659	-
chr10	22045533	22045633	NM_022365_DNAJC1_3' UTR	0.398652	-
chr10	22045477	22045577	NM_022365_DNAJC1_TTS	0.601348	-
chr13	96443178	96443278	NM_006260_DNAJC3_exon	0.834382	+
chr13	96447143	96447243	NM_006260_DNAJC3_TTS	0.165618	+
chr17	45016162	45016262	NM_001321134_GOSR2_3' UTR	0.202324	+
chr17	45018633	45018733	NM_001321134_GOSR2_3' UTR	0.109883	+
chr17	45014105	45014205	NM_001012511_GOSR2_TTS	0.343271	+
chr17	45017972	45018072	NM_001321134_GOSR2_3' UTR	0.316442	+
chr17	28849417	28849517	NM_004871_GOSR1_3' UTR	0.40573	+
chr17	28853732	28853832	NM_004871_GOSR1_TTS	0.59427	+
chr1	218511225	218511325	NM_016052_RRP15_TTS	0.923146	+
chr1	218504464	218504564	NM_016052_RRP15_3' UTR	0.0768539	+
chr18	9538006	9538106	NM_006788_RALBP1_TTS	0.894607	+
chr18	9536991	9537091	NM_006788_RALBP1_3' UTR	0.105393	+
chr6	5998233	5998333	NM_016588_NRN1_TTS	0.118354	-
chr6	5999286	5999386	NM_016588_NRN1_exon	0.881646	-
chr11	644225	644325	NM_021008_DEAF1_TTS	0.580787	-
chr11	644374	644474	NM_021008_DEAF1_3' UTR	0.419213	-
chr12	69053361	69053461	NM_001251922_RAP1B_3' UTR	0.315909	+
chr12	69054285	69054385	NM_001251922_RAP1B_TTS	0.684091	+
chr1	112256001	112256101	NM_002884_RAP1A_3' UTR	0.848652	+
chr1	112255502	112255602	NM_002884_RAP1A_3' UTR	0.151348	+
chr2	139330705	139330805	NM_001001664_SPOPL_TTS	0.224091	+
chr2	139327856	139327956	NM_001001664_SPOPL_3' UTR	0.775909	+
chr20	57834067	57834167	NM_178457_ZNF831_TTS	0.415098	+
chr20	57829026	57829126	NM_178457_ZNF831_exon	0.584902	+
chr17	33290105	33290205	NM_052857_ZNF830_TTS	0.246629	+
chr17	33289699	33289799	NM_052857_ZNF830_3' UTR	0.753371	+
chr18	44681390	44681490	NM_016097_IER3IP1_TTS	0.509775	-
chr18	44682452	44682552	NM_016097_IER3IP1_3' UTR	0.490225	-
chr19	58878990	58879090	NM_138466_ZNF837_TTS	0.366301	-
chr19	58880423	58880523	NM_138466_ZNF837_exon	0.633699	-
chr19	52658125	52658225	NM_001102657_ZNF836_exon	0.166582	-
chr19	52660642	52660742	NM_001102657_ZNF836_exon	0.833418	-
chr14	102808944	102809044	NM_001267828_ZNF839_3' UTR	0.633258	+
chr14	102808454	102808554	NM_001267828_ZNF839_exon	0.366742	+
chr20	4836174	4836274	NM_203327_SLC23A2_3' UTR	0.93625	-
chr20	4833002	4833102	NM_203327_SLC23A2_TTS	0.06375	-
chr17	55940490	55940590	NM_001271875_CUEDC1_3' UTR	0.538491	-
chr17	55940337	55940437	NM_001271875_CUEDC1_3' UTR	0.461509	-
chr1	111490643	111490743	NM_018372_LRIF1_exon	0.60375	-
chr1	111489812	111489912	NM_018372_LRIF1_TTS	0.39625	-
chr8	124825070	124825170	NM_144963_FAM91A1_3' UTR	0.953523	+
chr1	44433594	44433694	NM_014652_IPO13_TTS	0.345281	+
chr1	44433318	44433418	NM_014652_IPO13_3' UTR	0.654719	+
chr11	108018057	108018157	NM_000019_ACAT1_exon	0.0647191	+
chr11	108018791	108018891	NM_000019_ACAT1_TTS	0.935281	+
chr9	97123130	97123230	NR_033937_LOC100132077_TTS	0.618409	+
chr9	97122300	97122400	NR_033937_LOC100132077_non-coding	0.381591	+
chr3	112641532	112641632	NM_138806_CD200R1_TTS	0.220727	-
chr3	112642016	112642116	NM_138806_CD200R1_3' UTR	0.288364	-
chr3	112648036	112648136	NM_138806_CD200R1_exon	0.105879	-
chr3	112647765	112647865	NM_138940_CD200R1_TTS	0.38503	-
chr3	45718465	45718565	NM_014240_LIMD1_exon	1	+
chr17	74138534	74138634	NM_001330501_RNF157_TTS	0.0840449	-
chr17	74140809	74140909	NM_001330501_RNF157_3' UTR	0.915955	-
chr15	40713412	40713512	NM_002225_IVD_TTS	1	+
chr14	45543534	45543634	NR_131765_TOGARAM1_TTS	0.279886	+
chr14	45542932	45543032	NR_131765_TOGARAM1_non-coding	0.720114	+
chr19	11243002	11243102	NM_001195798_LDLR_3' UTR	0.58573	+
chr19	11244405	11244505	NM_001195798_LDLR_TTS	0.41427	+
chr11	63313830	63313930	NM_004585_PLAAT4_TTS	0.259326	+
chr11	63313672	63313772	NM_004585_PLAAT4_exon	0.740674	+
chr12	31435654	31435754	NM_001135812_SINHCAF_exon	0.967416	-
chr11	63320242	63320342	NM_017878_PLAAT2_TTS	0.344471	-
chr11	63320386	63320486	NM_017878_PLAAT2_exon	0.655529	-
chr11	63341944	63342044	NM_001128203_PLAAT3_TTS	0.925568	-
chr11	63342321	63342421	NM_001128203_PLAAT3_3' UTR	0.0744318	-
chr7	101987271	101987371	NM_001146210_SPDYE6_3' UTR	0.0584314	-
chr7	101986192	101986292	NM_001146210_SPDYE6_TTS	0.941569	-
chr10	6052657	6052757	NM_001308243_IL2RA_TTS	0.438876	-
chr10	6054596	6054696	NM_001308243_IL2RA_3' UTR	0.561124	-
chr22	37523237	37523337	NM_001346223_IL2RB_3' UTR	0.965169	-
chr10	99520564	99520664	NM_001174120_ZFYVE27_TTS	0.244607	+
chr10	99520096	99520196	NM_001174120_ZFYVE27_3' UTR	0.755393	+
chr12	113736289	113736389	NM_001301214_TPCN1_TTS	1	+
chr11	68855774	68855874	NM_139075_TPCN2_3' UTR	0.55954	+
chr11	68857972	68858072	NM_139075_TPCN2_TTS	0.44046	+
chr4	140394119	140394219	NM_031296_RAB33B_exon	0.69573	+
chr4	140396969	140397069	NM_031296_RAB33B_TTS	0.30427	+
chr6	74304766	74304866	NM_012434_SLC17A5_exon	0.763295	-
chr6	74303102	74303202	NM_012434_SLC17A5_TTS	0.236705	-
chr4	2330686	2330786	NM_001172658_ZFYVE28_3' UTR	0.5225	-
chr4	2330306	2330406	NM_001172658_ZFYVE28_TTS	0.4775	-
chr2	214181994	214182094	NR_047659_SPAG16_non-coding	0.64125	+
chr2	214182602	214182702	NM_001025436_SPAG16_TTS	0.35875	+
chr2	174091773	174091873	NM_133646_MAP3K20_TTS	0.125198	+
chr2	174132637	174132737	NM_016653_MAP3K20_TTS	0.262034	+
chr2	174086284	174086384	NM_133646_MAP3K20_3' UTR	0.371977	+
chr2	174131695	174131795	NM_016653_MAP3K20_3' UTR	0.240791	+
chr16	23585610	23585710	NM_019116_UBFD1_TTS	0.359888	+
chr16	23581875	23581975	NM_019116_UBFD1_3' UTR	0.640112	+
chr13	50065919	50066019	NM_001160308_SETDB2_exon	1	+
chr9	131051168	131051268	NM_001318089_SWI5_TTS	0.570674	+
chr9	131051019	131051119	NM_001318089_SWI5_3' UTR	0.429326	+
chr16	71319622	71319722	NM_001324377_CMTR2_exon	0.985517	-
chr6	37449184	37449284	NM_015050_CMTR1_TTS	0.0849438	+
chr6	37447842	37447942	NM_015050_CMTR1_exon	0.915056	+
chr20	31946645	31946745	NM_016408_CDK5RAP1_TTS	0.647528	-
chr20	31946740	31946840	NM_016408_CDK5RAP1_3' UTR	0.352472	-
chr16	29756083	29756183	NM_175900_C16orf54_exon	0.951176	-
chr20	33098035	33098135	NM_001324197_ITCH_3' UTR	0.162135	+
chr20	33099098	33099198	NM_001324197_ITCH_3' UTR	0.837865	+
chr12	27654907	27655007	NM_001145010_SMCO2_exon	0.55	+
chr12	27655018	27655118	NM_001145010_SMCO2_TTS	0.45	+
chr17	18445350	18445450	NR_036647_CCDC144B_non-coding	0.779333	-
chr17	18441115	18441215	NR_036647_CCDC144B_TTS	0.220667	-
chr12	1604999	1605099	NR_027949_ERC1_TTS	0.0975641	+
chr12	1602291	1602391	NR_027949_ERC1_non-coding	0.902436	+
chr20	32442073	32442173	NM_176812_CHMP4B_TTS	0.651124	+
chr20	32441353	32441453	NM_176812_CHMP4B_3' UTR	0.348876	+
chr8	82671008	82671108	NM_152284_CHMP4C_3' UTR	0.70325	+
chr8	82671648	82671748	NM_152284_CHMP4C_TTS	0.29675	+
chr19	49464955	49465055	NM_001291428_BAX_TTS	0.484405	+
chr19	49464419	49464519	NM_001291430_BAX_TTS	0.383555	+
chr19	49464118	49464218	NM_001291428_BAX_exon	0.111247	+
chr11	64037300	64037400	NM_032989_BAD_TTS	1	-
chr9	94972625	94972725	NR_073446_IARS_non-coding	0.330899	-
chr9	94972845	94972945	NR_073446_IARS_non-coding	0.669101	-
chr6	31321649	31321749	NM_005514_HLA-B_TTS	0.536966	-
chr6	31321786	31321886	NM_005514_HLA-B_3' UTR	0.463034	-
chr11	124960312	124960412	NM_198277_SLC37A2_TTS	0.601477	+
chr11	124959073	124959173	NM_198277_SLC37A2_3' UTR	0.398523	+
chr7	140033552	140033652	NM_001287498_SLC37A3_TTS	0.235227	-
chr7	140034399	140034499	NM_001287498_SLC37A3_3' UTR	0.764773	-
chr21	44001450	44001550	NM_001320537_SLC37A1_TTS	0.383258	+
chr21	44001084	44001184	NM_001320537_SLC37A1_3' UTR	0.616742	+
chr17	48940707	48940807	NM_005749_TOB1_exon	0.394643	-
chr17	48939587	48939687	NM_005749_TOB1_TTS	0.14323	-
chr17	48940706	48940806	NM_005749_TOB1_exon	0.462126	-
chr9	139317611	139317711	NM_001282944_PMPCA_exon	0.84427	+
chr9	139318113	139318213	NM_001282944_PMPCA_TTS	0.15573	+
chr22	41832804	41832904	NM_016272_TOB2_exon	0.974205	-
chr17	37688376	37688476	NM_016507_CDK12_3' UTR	0.541086	+
chr17	37690700	37690800	NM_016507_CDK12_TTS	0.458914	+
chr7	40134884	40134984	NM_031267_CDK13_3' UTR	0.296517	+
chr7	40136633	40136733	NM_031267_CDK13_TTS	0.703483	+
chr16	89762665	89762765	NM_001098533_CDK10_TTS	1	+
chr12	96673881	96673981	NM_001170464_CDK17_3' UTR	0.43003	-
chr12	96672039	96672139	NM_001170464_CDK17_TTS	0.0567164	-
chr12	96674512	96674612	NM_001170464_CDK17_exon	0.513254	-
chr7	90839804	90839904	NM_001287137_CDK14_TTS	0.107079	+
chr7	90836661	90836761	NM_001287137_CDK14_3' UTR	0.892921	+
chr11	8714899	8714999	NM_005418_ST5_TTS	0.331558	-
chr11	8715491	8715591	NM_005418_ST5_3' UTR	0.668442	-
chr15	73595218	73595318	NM_001172623_NEO1_3' UTR	0.471343	+
chr15	73597447	73597547	NM_001172623_NEO1_TTS	0.528657	+
chr20	23353583	23353683	NM_001317019_GZF1_TTS	0.568989	+
chr20	23352203	23352303	NM_001317019_GZF1_3' UTR	0.431011	+
chr8	20079107	20079207	NM_001693_ATP6V1B2_TTS	0.131573	+
chr8	20077830	20077930	NM_001693_ATP6V1B2_exon	0.868427	+
chr4	57204457	57204557	NM_001323892_AASDH_TTS	0.449888	-
chr4	57204641	57204741	NM_001323890_AASDH_exon	0.550112	-
chr9	130683808	130683908	NM_173492_PIP5KL1_TTS	0.466667	-
chr9	130684233	130684333	NM_173492_PIP5KL1_exon	0.533333	-
chr11	1774388	1774488	NM_001909_CTSD_3' UTR	0.885682	-
chr11	1773982	1774082	NM_001909_CTSD_TTS	0.114318	-
chr19	57868791	57868891	NM_001290319_ZNF304_exon	0.954368	+
chr3	133193956	133194056	NM_003571_BFSP2_TTS	0.273034	+
chr3	133193864	133193964	NM_003571_BFSP2_3' UTR	0.726966	+
chr19	35177202	35177302	NM_018675_ZNF302_TTS	0.0507865	+
chr19	35175237	35175337	NR_110322_ZNF302_non-coding	0.949213	+
chr12	110928092	110928192	NM_013300_FAM216A_TTS	0.705056	+
chr12	110927887	110927987	NM_013300_FAM216A_exon	0.294944	+
chr16	3110624	3110724	NM_022468_MMP25_TTS	1	+
chr3	48673896	48673996	NM_001407_CELSR3_TTS	0.196286	-
chr3	48675514	48675614	NM_001407_CELSR3_3' UTR	0.803714	-
chr9	101992801	101992901	NM_006808_SEC61B_TTS	0.566966	+
chr9	101992670	101992770	NM_006808_SEC61B_3' UTR	0.433034	+
chr13	46536314	46536414	NM_015070_ZC3H13_TTS	0.99427	-
chr3	100467066	100467166	NM_001195478_TFG_exon	1	+
chr1	98185965	98186065	NM_001160301_DPYD_3' UTR	0.1976	-
chr1	98185314	98185414	NM_001160301_DPYD_TTS	0.0904	-
chr1	97543300	97543400	NM_000110_DPYD_TTS	0.32864	-
chr1	97544540	97544640	NM_000110_DPYD_exon	0.38336	-
chr20	57570242	57570342	NM_001336_CTSZ_TTS	1	-
chr12	49250916	49251016	NM_014470_RND1_TTS	0.197955	-
chr12	49251802	49251902	NM_014470_RND1_exon	0.802045	-
chr2	151324710	151324810	NM_005168_RND3_TTS	0.223929	-
chr2	151324707	151324807	NM_005168_RND3_TTS	0.223929	-
chr2	151326261	151326361	NM_005168_RND3_3' UTR	0.552142	-
chr2	232319459	232319559	NM_005381_NCL_TTS	1	-
chr1	9908334	9908434	NM_020248_CTNNBIP1_TTS	0.654382	-
chr1	9910209	9910309	NM_020248_CTNNBIP1_3' UTR	0.345618	-
chr4	101945436	101945536	NM_001130691_PPP3CA_3' UTR	0.816023	-
chr4	101944587	101944687	NM_001130691_PPP3CA_TTS	0.183977	-
chr10	75196563	75196663	NM_021132_PPP3CB_3' UTR	0.261348	-
chr10	75197320	75197420	NM_021132_PPP3CB_3' UTR	0.738652	-
chr8	22398557	22398657	NM_005605_PPP3CC_TTS	0.566629	+
chr8	22398200	22398300	NM_005605_PPP3CC_exon	0.433371	+
chr3	44449053	44449153	NM_001282913_TCAIM_exon	0.459831	+
chr3	44400017	44400117	NM_001029840_TCAIM_3' UTR	0.404859	+
chr3	44401194	44401294	NM_001029840_TCAIM_TTS	0.0923164	+
chr22	30636436	30636536	NM_001257135_LIF_TTS	0.166753	-
chr22	30638015	30638115	NM_001257135_LIF_3' UTR	0.833247	-
chr7	138522015	138522115	NM_001164665_KIAA1549_3' UTR	0.127216	-
chr7	138522014	138522114	NM_001164665_KIAA1549_3' UTR	0.112089	-
chr7	138516127	138516227	NM_001164665_KIAA1549_TTS	0.760694	-
chr19	52729316	52729416	NR_033500_PPP2R1A_non-coding	0.72618	+
chr19	52729578	52729678	NM_014225_PPP2R1A_TTS	0.27382	+
chr1	70610485	70610585	NM_017768_LRRC40_TTS	0.356966	-
chr1	70611311	70611411	NM_017768_LRRC40_3' UTR	0.643034	-
chr1	54433741	54433841	NM_052940_LRRC42_TTS	0.294944	+
chr1	54433540	54433640	NM_052940_LRRC42_exon	0.705056	+
chr1	3696784	3696884	NM_020710_LRRC47_TTS	0.0934831	-
chr1	3697749	3697849	NM_020710_LRRC47_exon	0.906517	-
chr17	45914947	45915047	NM_033413_LRRC46_TTS	1	+
chr15	71341799	71341899	NM_017691_LRRC49_exon	0.377424	+
chr15	71342336	71342436	NM_017691_LRRC49_TTS	0.622576	+
chr8	105391853	105391953	NM_001385_DPYS_3' UTR	0.185217	-
chr8	105391652	105391752	NM_001385_DPYS_TTS	0.814783	-
chr2	232263527	232263627	NM_145236_B3GNT7_exon	0.919545	+
chr2	232265775	232265875	NM_145236_B3GNT7_TTS	0.0804545	+
chr2	62451766	62451866	NM_006577_B3GNT2_TTS	0.103483	+
chr2	62450047	62450147	NM_006577_B3GNT2_exon	0.896517	+
chr12	58196389	58196489	NM_001172697_TSFM_3' UTR	0.726201	+
chr12	58176224	58176324	NM_001172697_TSFM_promoter-TSS	0.0880783	+
chr12	58196539	58196639	NM_001172697_TSFM_TTS	0.185721	+
chr16	67184423	67184523	NM_033309_B3GNT9_5' UTR	1	-
chr10	134231258	134231358	NM_138499_PWWP2B_TTS	0.246909	+
chr10	134230616	134230716	NM_138499_PWWP2B_3' UTR	0.753091	+
chr14	105864384	105864484	NM_001195082_TEX22_promoter-TSS	1	+
chr5	159520107	159520207	NR_146216_PWWP2A_non-coding	0.263785	-
chr5	159502892	159502992	NR_146216_PWWP2A_TTS	0.0562712	-
chr5	159504974	159505074	NR_146216_PWWP2A_non-coding	0.440904	-
chr5	159518347	159518447	NM_001130864_PWWP2A_TTS	0.23904	-
chr19	33621087	33621187	NR_135270_GPATCH1_non-coding	0.5225	+
chr19	33621218	33621318	NM_018025_GPATCH1_TTS	0.4775	+
chr12	113629357	113629457	NM_032848_RITA1_exon	0.970225	+
chr6	149911967	149912067	NM_138785_GINM1_3' UTR	0.190225	+
chr6	149911914	149912014	NM_138785_GINM1_exon	0.809775	+
chr3	186263856	186263956	NM_001134415_TBCCD1_TTS	0.668764	-
chr3	186264181	186264281	NM_001134415_TBCCD1_3' UTR	0.331236	-
chr14	59836371	59836471	NM_001270520_DAAM1_3' UTR	0.236742	+
chr14	59835563	59835663	NM_001270520_DAAM1_3' UTR	0.763258	+
chr6	39869710	39869810	NM_015345_DAAM2_exon	1	+
chr6	32546547	32546647	NM_001243965_HLA-DRB1_TTS	0.295506	-
chr6	32546640	32546740	NM_001243965_HLA-DRB1_3' UTR	0.704494	-
chr6	32520698	32520798	NR_001298_HLA-DRB6_non-coding	0.496353	-
chr6	32520490	32520590	NR_001298_HLA-DRB6_TTS	0.503647	-
chr17	6677972	6678072	NR_046398_XAF1_non-coding	1	+
chr6	32485154	32485254	NM_002125_HLA-DRB5_TTS	0.393023	-
chr6	32485313	32485413	NM_002125_HLA-DRB5_3' UTR	0.606977	-
chr2	197597250	197597350	NM_001080539_CCDC150_3' UTR	0.457841	+
chr2	197597430	197597530	NM_001080539_CCDC150_TTS	0.542159	+
chr19	11531464	11531564	NM_001302454_CCDC151_exon	0.361765	-
chr19	11531272	11531372	NM_001302454_CCDC151_TTS	0.638235	-
chr22	30772718	30772818	NM_001318334_CCDC157_3' UTR	0.373	+
chr22	30772505	30772605	NM_001318334_CCDC157_exon	0.627	+
chr16	1495425	1495525	NM_001143980_CCDC154_promoter-TSS	0.186629	-
chr16	1494934	1495034	NM_001143980_CCDC154_promoter-TSS	0.813371	-
chr11	66052051	66052151	NM_020470_YIF1A_TTS	1	-
chr1	151555959	151556059	NM_001301317_TUFT1_TTS	0.271061	+
chr1	151554182	151554282	NM_001301317_TUFT1_3' UTR	0.728939	+
chr11	40137733	40137833	NM_001258419_LRRC4C_exon	0.908378	-
chr11	40135753	40135853	NM_001258419_LRRC4C_TTS	0.0916216	-
chr11	47638858	47638958	NM_001317231_MTCH2_TTS	0.876854	-
chr11	47640310	47640410	NM_001317231_MTCH2_exon	0.123146	-
chr6	36936555	36936655	NR_130739_MTCH1_non-coding	0.708652	-
chr6	36935917	36936017	NM_014341_MTCH1_TTS	0.291348	-
chr4	76922623	76922723	NM_002416_CXCL9_3' UTR	0.148095	-
chr4	76923893	76923993	NM_002416_CXCL9_3' UTR	0.851905	-
chr10	121335021	121335121	NR_136661_TIAL1_non-coding	0.10375	-
chr10	121332978	121333078	NM_001323967_TIAL1_TTS	0.89625	-
chr20	13370649	13370749	NR_136631_TASP1_non-coding	0.766742	-
chr20	13370036	13370136	NM_001323604_TASP1_TTS	0.233258	-
chr17	40557113	40557213	NM_012232_CAVIN1_exon	0.881194	-
chr17	40554467	40554567	NM_012232_CAVIN1_TTS	0.118806	-
chr20	2815971	2816071	NM_001271168_PCED1A_TTS	0.581798	-
chr20	2816131	2816231	NM_001271168_PCED1A_exon	0.418202	-
chr9	103339818	103339918	NM_001018116_CAVIN4_promoter-TSS	1	+
chr9	133513061	133513161	NM_003934_FUBP3_3' UTR	0.55382	+
chr9	133513639	133513739	NM_003934_FUBP3_TTS	0.44618	+
chr1	78413591	78413691	NM_001303433_FUBP1_TTS	0.72	-
chr1	78414191	78414291	NM_001303433_FUBP1_3' UTR	0.28	-
chr1	160328333	160328433	NM_001290184_NCSTN_3' UTR	0.810562	+
chr1	160328642	160328742	NM_001290184_NCSTN_TTS	0.189438	+
chr3	159615055	159615155	NM_001197108_SCHIP1_TTS	0.446707	+
chr3	159614887	159614987	NM_001197108_SCHIP1_3' UTR	0.553293	+
chr1	3731383	3731483	NM_014704_CEP104_3' UTR	0.471348	-
chr1	3728645	3728745	NM_014704_CEP104_TTS	0.528652	-
chr4	174298407	174298507	NM_003864_SAP30_exon	0.29191	+
chr4	174298583	174298683	NM_003864_SAP30_TTS	0.70809	+
chr6	26095369	26095469	NM_139007_HFE_TTS	0.0580233	+
chr6	26094554	26094654	NM_139007_HFE_3' UTR	0.941977	+
chr12	106740115	106740215	NM_152772_TCP11L2_exon	0.847176	+
chr12	106740692	106740792	NM_152772_TCP11L2_TTS	0.152824	+
chr17	7853137	7853237	NM_053051_CNTROB_TTS	0.981932	+
chr17	17920089	17920189	NM_001130090_DRC3_TTS	0.254787	+
chr17	17919923	17920023	NM_001130090_DRC3_exon	0.394149	+
chr17	17910849	17910949	NM_001130092_DRC3_3' UTR	0.181809	+
chr17	17911042	17911142	NM_001130092_DRC3_TTS	0.169255	+
chr14	64812978	64813078	NR_033777_TEX21P_non-coding	0.457143	-
chr14	64812191	64812291	NR_033777_TEX21P_TTS	0.542857	-
chr1	197876330	197876430	NM_001024594_C1orf53_3' UTR	0.246875	+
chr1	197876397	197876497	NM_001024594_C1orf53_TTS	0.753125	+
chr1	85718011	85718111	NR_024113_C1orf52_non-coding	0.0939326	-
chr1	85715637	85715737	NR_024113_C1orf52_TTS	0.906067	-
chr1	43241036	43241136	NR_040733_C1orf50_non-coding	1	+
chr1	151023347	151023447	NM_017860_C1orf56_TTS	0.36097	+
chr1	151019247	151019347	NM_017860_C1orf56_promoter-TSS	0.290185	+
chr1	151019976	151020076	NM_017860_C1orf56_promoter-TSS	0.348845	+
chr7	64434830	64434930	NM_001348050_ERV3-1-ZNF117_TTS	0.27225	-
chr7	64437258	64437358	NM_001348050_ERV3-1-ZNF117_3' UTR	0.72775	-
chr1	220957325	220957425	NM_001317338_MARC2_3' UTR	0.603182	+
chr1	220957496	220957596	NM_001317338_MARC2_3' UTR	0.396818	+
chr1	6283615	6283715	NM_012405_ICMT_3' UTR	1	-
chr14	75203290	75203390	NM_001318508_FCF1_TTS	0.519551	+
chr14	75201666	75201766	NM_001318508_FCF1_3' UTR	0.480449	+
chr17	40674497	40674597	NM_001130021_ATP6V0A1_TTS	0.135281	+
chr17	40673725	40673825	NM_001130021_ATP6V0A1_3' UTR	0.864719	+
chr12	124242608	124242708	NM_012463_ATP6V0A2_3' UTR	1	+
chr6	42152529	42152629	NM_002098_GUCA1B_exon	0.388095	-
chr6	42151022	42151122	NM_002098_GUCA1B_TTS	0.611905	-
chr16	69362660	69362760	NM_022341_PDF_3' UTR	0.79382	-
chr16	69362524	69362624	NM_022341_PDF_TTS	0.20618	-
chr13	75860939	75861039	NM_001286658_TBC1D4_exon	0.802386	-
chr13	75858809	75858909	NM_001286658_TBC1D4_TTS	0.197614	-
chr11	108239726	108239826	NM_001351834_ATM_TTS	0.355281	+
chr11	108236223	108236323	NM_001351834_ATM_3' UTR	0.644719	+
chr17	6556517	6556617	NM_001105520_C17orf100_TTS	1	+
chr5	44815518	44815618	NM_016640_MRPS30_TTS	0.857978	+
chr5	44815252	44815352	NM_016640_MRPS30_exon	0.142022	+
chr2	130908965	130909065	NM_001171083_SMPD4_TTS	1	-
chr3	142168293	142168393	NM_001184_ATR_exon	0.449551	-
chr3	142168077	142168177	NM_001184_ATR_TTS	0.550449	-
chr5	98264915	98265015	NR_036530_LOC100289230_non-coding	0.877544	+
chr5	98266613	98266713	NR_036530_LOC100289230_TTS	0.122456	+
chr16	68392230	68392330	NM_018667_SMPD3_TTS	0.18175	-
chr16	68394432	68394532	NM_018667_SMPD3_3' UTR	0.81825	-
chr17	59756547	59756647	NM_032043_BRIP1_TTS	0.971798	-
chr10	75556272	75556372	NR_038357_ZSWIM8-AS1_TTS	0.33934	-
chr10	75557134	75557234	NR_038357_ZSWIM8-AS1_non-coding	0.351922	-
chr10	75561669	75561769	NR_038357_ZSWIM8-AS1_promoter-TSS	0.308738	-
chr8	67012243	67012343	NR_146171_DNAJC5B_non-coding	0.522985	+
chr8	67012655	67012755	NR_146171_DNAJC5B_non-coding	0.477015	+
chr21	44473688	44473788	NR_148682_CBSL_non-coding	0.728196	-
chr21	44473470	44473570	NR_148682_CBSL_non-coding	0.271804	-
chr22	28378938	28379038	NM_001145418_TTC28_exon	0.65125	-
chr22	28374002	28374102	NM_001145418_TTC28_TTS	0.34875	-
chr2	219128852	219128952	NM_001087_AAMP_TTS	1	-
chr15	44094669	44094769	NM_001199885_HYPK_TTS	1	+
chr1	156556358	156556458	NM_001105669_TTC24_3' UTR	0.729036	+
chr1	156556462	156556562	NM_001105669_TTC24_3' UTR	0.270964	+
chr4	69403203	69403303	NM_001077_UGT2B17_3' UTR	0.250714	-
chr4	69402903	69403003	NM_001077_UGT2B17_TTS	0.749286	-
chr7	138874309	138874409	NM_001318333_TTC26_3' UTR	0.67977	+
chr7	138874450	138874550	NM_001318333_TTC26_3' UTR	0.32023	+
chr2	33046018	33046118	NM_017735_TTC27_TTS	0.727191	+
chr2	33045934	33046034	NM_017735_TTC27_exon	0.272809	+
chr15	44958018	44958118	NM_001330283_PATL2_3' UTR	0.333068	-
chr15	44957930	44958030	NM_001330283_PATL2_TTS	0.666932	-
chr1	55246752	55246852	NM_001114108_TTC22_TTS	0.641556	-
chr1	55246976	55247076	NM_001114108_TTC22_exon	0.358444	-
[truncated: 14,384 more rows]
