# Supplementary material for: Benchmarking sequencing methods and tools that facilitate the study of alternative polyadenylation
Source: Genome Biol. 2021 Oct 14;22:291. doi: 10.1186/s13059-021-02502-z (PMC8518154; doi:10.1186/s13059-021-02502-z)
Supplement: Supplementary file 6 — Additional file 6: QAPA.GENCODE.PolyASite.PAS.sites. QAPA (run with GENCODE and PolyASite annotations) PAS sites with PAU > 5% (BED format). [file 13059_2021_2502_MOESM6_ESM.xls]

## Sheet: QAPA.GENCODE.PAS.sites.PAU.0.05
Chromosome	Start	End	Annotation (RefSeq_GeneName_GenicRegion)	PAU	Strand
chr19	36116151	36116251	NM_015302_HAUS5_TTS	1	+
chr5	138705309	138705409	NM_016480_PAIP2_TTS	1	+
chr17	58741749	58741849	NM_003620_PPM1D_3' UTR	1	+
chr22	39129492	39129592	NM_004286_GTPBP1_TTS	1	+
chr8	101145587	101145687	NR_036491_FBXO43_TTS	1	-
chr7	74203557	74203657	NM_000265_NCF1_3' UTR	1	+
chr2	122525329	122525429	NR_048557_TSN_TTS	1	+
chrX	135955619	135955719	NM_002139_RBMX_TTS	1	-
chr5	140698054	140698154	NM_005642_TAF7_TTS	1	-
chr6	31765172	31765272	NM_021177_LSM2_TTS	1	-
chr6	3722852	3722952	NM_183373_PXDC1_TTS	1	-
chr9	96872038	96872138	NM_001253830_PTPDC1_TTS	1	+
chr18	77806292	77806392	NM_001171967_RBFA_3' UTR	1	+
chr12	29653772	29653872	NM_175861_TMTC1_TTS	1	-
chr1	41306024	41306124	NM_004700_KCNQ4_TTS	1	+
chr1	5922870	5922970	NR_039838_MIR4689_promoter-TSS	1	-
chr1	89472348	89472448	NM_001319180_GBP3_TTS	1	-
chr8	74237416	74237516	NM_172037_RDH10_TTS	1	+
chr4	178283997	178284097	NM_018248_NEIL3_TTS	1	+
chr10	75183336	75183436	NM_001024593_MSS51_TTS	1	-
chrX	101408683	101408783	NM_001012978_BEX5_TTS	1	-
chr1	230972864	230972964	NM_001136494_C1orf198_TTS	1	-
chr12	65107224	65107324	NM_002076_GNS_TTS	1	-
chr1	246831784	246831884	NM_152609_CNST_TTS	1	+
chr3	138372859	138372959	NM_006219_PIK3CB_3' UTR	1	-
chr10	82196771	82196871	NM_030927_TSPAN14_Intergenic	1	+
chr16	89710838	89710938	NR_046418_CHMP1A_TTS	1	-
chr2	85876304	85876404	NR_046347_USP39_TTS	1	+
chr10	23731210	23731310	NM_001145373_OTUD1_TTS	1	+
chr6	138665700	138665800	NM_020340_ARFGEF3_TTS	1	+
chr11	71713909	71714009	NR_104476_NUMA1_TTS	1	-
chr12	102789651	102789751	NM_001111284_IGF1_TTS	1	-
chr16	23072726	23072826	NM_020718_USP31_TTS	1	-
chr8	119201693	119201793	NM_001101676_SAMD12_TTS	1	-
chr12	96394605	96394705	NR_132659_LTA4H_non-coding	1	-
chr17	73704039	73704139	NR_126037_SAP30BP_TTS	1	+
chr5	150694538	150694638	NM_181776_SLC36A2_TTS	1	-
chr17	2588808	2588908	NM_000430_PAFAH1B1_TTS	1	+
chr13	51858277	51858377	NM_145019_FAM124A_TTS	1	+
chr1	156182487	156182587	NM_001199661_PMF1-BGLAP_promoter-TSS	1	+
chr16	31124012	31124112	NM_005881_BCKDK_TTS	1	+
chrX	119570348	119570448	NM_013995_LAMP2_TTS	1	-
chr12	8071825	8071925	NM_006931_SLC2A3_TTS	1	-
chr18	77662419	77662519	NM_001146345_SLC66A2_TTS	1	-
chr12	106903876	106903976	NM_018082_POLR3B_TTS	1	+
chrX	47305277	47305377	NM_001324152_ZNF41_3' UTR	1	-
chr4	57896938	57897038	NM_001553_IGFBP7_TTS	1	-
chr14	57882535	57882635	NM_001011713_NAA30_Intergenic	1	+
chr12	52317044	52317144	NM_001077401_ACVRL1_TTS	1	+
chr15	63613576	63613676	NR_135511_CA12_TTS	1	-
chr21	38575313	38575413	NM_001330681_TTC3_TTS	1	+
chr11	4114339	4114439	NM_001277962_STIM1_TTS	1	+
chr8	144734446	144734546	NM_014789_ZNF623_3' UTR	1	+
chr9	131018107	131018207	NM_004486_GOLGA2_TTS	1	-
chr15	38649350	38649450	NM_152594_SPRED1_TTS	1	+
chr7	140434278	140434378	NR_148928_BRAF_non-coding	1	-
chr16	4740875	4740975	NM_001142290_MGRN1_TTS	1	+
chrX	79926352	79926452	NM_153252_BRWD3_3' UTR	1	-
chrX	109437413	109437513	NM_001171689_AMMECR1_TTS	1	-
chr5	179264265	179264365	NM_016175_MRNIP_TTS	1	-
chr3	28361166	28361266	NM_001331185_CMC1_TTS	1	+
chr2	37477644	37477744	NM_005813_PRKD3_TTS	1	-
chr6	143661341	143661441	NM_001286587_AIG1_TTS	1	+
chr19	39306061	39306161	NM_001398_ECH1_TTS	1	-
chr7	129804554	129804654	NM_032842_TMEM209_TTS	1	-
chr5	175953697	175953797	NM_014901_RNF44_TTS	1	-
chr1	45244351	45244451	NR_001456_SNORD38A_TTS	1	+
chr8	126379262	126379362	NM_001349486_NSMCE2_TTS	1	+
chr11	65688932	65689032	NM_006442_DRAP1_TTS	1	+
chr5	150480665	150480765	NM_001155_ANXA6_3' UTR	1	-
chr22	20301798	20301898	NM_033257_DGCR6L_TTS	1	-
chr12	56710717	56710817	NM_014255_CNPY2_promoter-TSS	1	-
chr19	30506507	30506607	NR_045557_URI1_non-coding	1	+
chr2	87005064	87005164	NM_022780_RMND5A_TTS	1	+
chr10	104182793	104182893	NM_024326_FBXL15_TTS	1	+
chr12	125627779	125627879	NM_001319839_AACS_TTS	1	+
chr22	17618411	17618511	NM_033070_HDHD5_TTS	1	-
chr10	120065400	120065500	NM_001134672_FAM204A_Intergenic	1	-
chr8	103661011	103661111	NM_005655_KLF10_TTS	1	-
chr14	55005467	55005567	NM_006568_CGRRF1_TTS	1	+
chr4	53739148	53739248	NM_152540_SCFD2_TTS	1	-
chrX	57623810	57623910	NM_007157_ZXDB_TTS	1	+
chr3	49721379	49721479	NM_020998_MST1_TTS	1	-
chr12	124246202	124246302	NM_207437_DNAH10_promoter-TSS	1	+
chr12	118583289	118583389	NM_002567_PEBP1_TTS	1	+
chr1	11903101	11903201	NR_046428_CLCN6_TTS	1	+
chr14	92432334	92432434	NM_004239_TRIP11_TTS	1	-
chr19	37308329	37308429	NM_001242802_ZNF790_TTS	1	-
chr4	15690624	15690724	NM_001145191_FAM200B_3' UTR	1	+
chr5	175772894	175772994	NM_001308200_SIMC1_TTS	1	+
chr15	34376217	34376317	NM_020154_EMC7_TTS	1	-
chr16	24930709	24930809	NM_018054_ARHGAP17_TTS	1	-
chr12	52453191	52453291	NM_001202234_NR4A1_TTS	1	+
chr7	77269288	77269388	NM_001131008_PTPN12_TTS	1	+
chr22	41829495	41829595	NM_016272_TOB2_TTS	1	-
chr6	129897276	129897376	NM_033515_ARHGAP18_TTS	1	-
chr22	30727976	30728076	NM_005877_SF3A1_TTS	1	-
chr17	72766685	72766785	NM_001305088_NAT9_TTS	1	-
chr16	90036198	90036298	NM_145039_CENPBD1_TTS	1	-
chr9	72969704	72969804	NM_015110_SMC5_TTS	1	+
chr1	145592604	145592704	NM_001303456_POLR3C_3' UTR	1	-
chrX	13728525	13728625	NM_001195328_RAB9A_TTS	1	+
chr11	104896234	104896334	NM_033294_CASP1_TTS	1	-
chr15	65255361	65255461	NM_001127889_SPG21_TTS	1	-
chr12	53693134	53693234	NM_021640_C12orf10_promoter-TSS	1	+
chr10	17188735	17188835	NM_001351219_TRDMT1_3' UTR	1	-
chr17	57773571	57773671	NM_004859_CLTC_3' UTR	1	+
chr20	32442072	32442172	NM_176812_CHMP4B_TTS	1	+
chr7	129658125	129658225	NM_016478_ZC3HC1_TTS	1	-
chr15	84850886	84850986	NM_001243531_UBE2Q2L_TTS	1	+
chr15	76634717	76634817	NM_145805_ISL2_TTS	1	+
chr16	3341360	3341460	NM_005741_ZNF263_TTS	1	+
chr16	28885426	28885526	NM_001145796_SH2B1_TTS	1	+
chr12	54449714	54449814	NM_153633_HOXC4_TTS	1	+
chr3	15484020	15484120	NM_033083_EAF1_TTS	1	+
chr10	104503149	104503249	NM_001083913_WBP1L_promoter-TSS	1	+
chr19	37119399	37119499	NM_032825_ZNF382_TTS	1	+
chr16	57418860	57418960	NM_001304392_CX3CL1_TTS	1	+
chr9	93976096	93976196	NM_001306190_AUH_TTS	1	-
chr11	4619901	4620001	NM_018073_TRIM68_TTS	1	-
chr14	24475517	24475617	NM_001277864_DHRS4L1_promoter-TSS	1	+
chr1	35899090	35899190	NM_024874_KIAA0319L_TTS	1	-
chr13	41951066	41951166	NM_024561_NAA16_TTS	1	+
chr15	35270541	35270641	NM_014106_ZNF770_TTS	1	-
chr3	32939218	32939318	NM_001039111_TRIM71_TTS	1	+
chr14	105270949	105271049	NM_001137601_ZBTB42_TTS	1	+
chr3	122449587	122449687	NM_017554_PARP14_TTS	1	+
chr2	121052189	121052289	NM_002881_RALB_TTS	1	+
chrX	134184961	134185061	NM_001078172_RTL8A_TTS	1	-
chr5	43039334	43039434	NM_001014279_ANXA2R_3' UTR	1	-
chr1	246931339	246931439	NM_016002_SCCPDH_TTS	1	+
chr19	56154735	56154835	NM_016535_ZNF581_promoter-TSS	1	+
chr12	49329505	49329605	NM_001659_ARF3_TTS	1	-
chr1	100389476	100389576	NM_000646_AGL_TTS	1	+
chr1	114437369	114437469	NM_001253853_AP4B1_3' UTR	1	-
chr20	416123	416223	NR_111901_TBC1D20_TTS	1	-
chrX	134419719	134419819	NM_007131_ZNF75D_TTS	1	-
chr4	89617065	89617165	NM_153757_NAP1L5_TTS	1	-
chr18	9134243	9134343	NM_021074_NDUFV2_TTS	1	+
chr12	51214805	51214905	NM_005171_ATF1_TTS	1	+
chr15	68499329	68499429	NM_001286695_CALML4_promoter-TSS	1	-
chr2	182340846	182340946	NM_001316312_ITGA4_TTS	1	+
chr18	33569786	33569886	NM_018170_RPRD1A_TTS	1	-
chr16	46690043	46690143	NM_018206_VPS35_Intergenic	1	-
chr3	137752397	137752497	NM_016369_CLDN18_TTS	1	+
chr11	644232	644332	NM_021008_DEAF1_TTS	1	-
chr1	149895208	149895308	NM_005850_SF3B4_TTS	1	-
chr19	57137749	57137849	NM_001193628_SMIM17_Intergenic	1	+
chr7	99811904	99812004	NM_001282717_STAG3_TTS	1	+
chr16	10863108	10863208	NM_001278506_NUBP1_TTS	1	+
chr19	3180230	3180330	NM_003775_S1PR4_TTS	1	+
chr6	33172116	33172216	NM_014234_HSD17B8_promoter-TSS	1	+
chr12	12482197	12482297	NM_018050_MANSC1_TTS	1	-
chrX	129191538	129191638	NM_021946_BCORL1_3' UTR	1	+
chr7	117832778	117832878	NM_016200_LSM8_3' UTR	1	+
chr7	100487613	100487713	NM_001015072_UFSP1_promoter-TSS	1	-
chr3	40579087	40579187	NM_001098414_ZNF621_3' UTR	1	+
chr14	36341069	36341169	NM_032352_BRMS1L_TTS	1	+
chr6	107473760	107473860	NM_020381_PDSS2_TTS	1	-
chr6	30531400	30531500	NM_025263_PRR3_3' UTR	1	+
chr15	42502729	42502829	NM_001286487_TMEM87A_3' UTR	1	-
chr20	56942463	56942563	NM_020673_RAB22A_TTS	1	+
chr1	153931574	153931674	NM_181715_CRTC2_promoter-TSS	1	-
chr11	65066056	65066156	NM_002689_POLA2_TTS	1	+
chr2	232209814	232209914	NM_001291656_ARMC9_TTS	1	+
chr17	40674497	40674597	NM_001130021_ATP6V0A1_TTS	1	+
chr14	35221937	35222037	NM_013448_BAZ1A_TTS	1	-
chr17	53241546	53241646	NM_178509_STXBP4_TTS	1	+
chr10	22609137	22609237	NM_005180_BMI1_promoter-TSS	1	+
chr16	22357256	22357356	NM_001802_CDR2_TTS	1	-
chr22	42970287	42970387	NM_014509_SERHL2_TTS	1	+
chr15	55709952	55710052	NM_001033560_DNAAF4_TTS	1	-
chr9	34998330	34998430	NM_001349725_DNAJB5_TTS	1	+
chr2	135716812	135716912	NR_135468_CCNT2_TTS	1	+
chr19	55602280	55602380	NM_001271618_PPP1R12C_TTS	1	-
chr2	10580093	10580193	NM_001287190_ODC1_TTS	1	-
chr19	6494329	6494429	NM_006087_TUBB4A_TTS	1	-
chr11	13408713	13408813	NM_001351814_ARNTL_TTS	1	+
chr7	92728828	92728928	NM_017654_SAMD9_TTS	1	-
chr18	22059821	22059921	NM_021624_HRH4_TTS	1	+
chr7	5646187	5646287	NM_003088_FSCN1_TTS	1	+
chr19	5785151	5785251	NM_001134316_PRR22_promoter-TSS	1	-
chr15	63883560	63883660	NR_046342_USP3_non-coding	1	+
chr18	44633772	44633872	NM_001318765_HDHD2_TTS	1	-
chr1	249104644	249104744	NM_001322462_SH3BP5L_TTS	1	-
chr6	158932754	158932854	NM_020245_TULP4_TTS	1	+
chr11	100862568	100862668	NM_152432_ARHGAP42_3' UTR	1	+
chr11	61564610	61564710	NM_004111_FEN1_TTS	1	+
chr2	233247499	233247599	NM_001632_ALPP_TTS	1	+
chr6	38122300	38122400	NM_021943_ZFAND3_TTS	1	+
chr1	97280249	97280349	NR_125357_PTBP2_non-coding	1	+
chr13	30776766	30776866	NM_032116_KATNAL1_TTS	1	-
chr1	161007420	161007520	NM_001113207_TSTD1_TTS	1	-
chr9	139296373	139296473	NM_006643_ENTR1_TTS	1	-
chr17	4838226	4838326	NM_000173_GP1BA_TTS	1	+
chrX	133562720	133562820	NM_032458_PHF6_TTS	1	+
chr11	64888101	64888201	NM_001997_FAU_TTS	1	-
chr1	224572844	224572944	NM_025160_WDR26_TTS	1	-
chr12	121746149	121746249	NM_016237_ANAPC5_3' UTR	1	-
chr18	66340924	66341024	NM_019022_TMX3_TTS	1	-
chr4	90157536	90157636	NM_198281_GPRIN3_Intergenic	1	-
chr19	17417547	17417647	NM_023937_MRPL34_TTS	1	+
chr22	20941819	20941919	NM_015889_MED15_TTS	1	+
chr7	100212907	100213007	NM_023948_MOSPD3_TTS	1	+
chr6	49398072	49398172	NM_000255_MMUT_TTS	1	-
chr4	89442135	89442235	NM_032906_PYURF_TTS	1	-
chr15	65948498	65948598	NM_004727_SLC24A1_TTS	1	+
chr6	31637747	31637847	NM_021221_LY6G5B_promoter-TSS	1	+
chr1	182367251	182367351	NM_172000_TEDDM1_TTS	1	-
chr3	46963215	46963315	NM_001277074_CCDC12_TTS	1	-
chr1	38175291	38175391	NM_001256875_CDCA8_TTS	1	+
chr5	169031682	169031782	NM_001329643_SPDL1_TTS	1	+
chr9	136271185	136271285	NM_020385_REXO4_TTS	1	-
chr7	117832109	117832209	NM_016200_LSM8_3' UTR	1	+
chr4	184369251	184369351	NM_017632_CDKN2AIP_3' UTR	1	+
chr3	194361516	194361616	NM_018385_LSG1_TTS	1	-
chr13	73329539	73329639	NM_001322349_DIS3_TTS	1	-
chr6	71299172	71299272	NM_145267_SDHAF4_TTS	1	+
chr2	70523107	70523207	NM_001329752_FAM136A_TTS	1	-
chr1	1353799	1353899	NM_001145210_ANKRD65_TTS	1	-
chr1	111982511	111982611	NM_001317062_WDR77_TTS	1	-
chr11	64979377	64979477	NM_001198869_CAPN1_TTS	1	+
chr3	49761726	49761826	NM_013334_GMPPB_promoter-TSS	1	-
chr16	70721341	70721441	NM_018052_VAC14_TTS	1	-
chr11	107373451	107373551	NM_001301010_ALKBH8_TTS	1	-
chr14	31204918	31205018	NM_001257376_SCFD1_TTS	1	+
chr8	38120647	38120747	NM_001102559_PLPP5_TTS	1	-
chr20	44169264	44169364	NM_020398_EPPIN_TTS	1	-
chr1	145764410	145764510	NR_036541_GPR89A_TTS	1	-
chr1	154951625	154951725	NR_024163_CKS1B_TTS	1	+
chr17	5336096	5336196	NM_001212_C1QBP_TTS	1	-
chr22	22051832	22051932	NM_013313_YPEL1_TTS	1	-
chr3	196559418	196559518	NM_002577_PAK2_TTS	1	+
chr19	48551099	48551199	NM_001159323_PLA2G4C_TTS	1	-
chr15	58478010	58478110	NM_020980_AQP9_TTS	1	+
chr1	36179475	36179575	NM_001348691_C1orf216_TTS	1	-
chr6	6655116	6655216	NM_004271_LY86_TTS	1	+
chr4	185616006	185616106	NM_001345891_PRIMPOL_TTS	1	+
chr21	47865582	47865682	NM_006031_PCNT_TTS	1	+
chr17	31271233	31271333	NM_001033504_TMEM98_Intergenic	1	+
chr20	4682136	4682236	NM_183079_PRNP_TTS	1	+
chr1	224567054	224567154	NM_001277200_CNIH4_TTS	1	+
chr19	44150247	44150347	NM_001005376_PLAUR_TTS	1	-
chr7	2654262	2654362	NM_152558_IQCE_TTS	1	+
chr19	45574114	45574214	NM_001278439_CLASRP_TTS	1	+
chr5	74072637	74072737	NM_001271665_NSA2_TTS	1	+
chr16	71678826	71678926	NM_015020_PHLPP2_TTS	1	-
chr1	26608772	26608872	NM_145345_UBXN11_TTS	1	-
chr19	47990893	47990993	NM_003827_NAPA_TTS	1	-
chr3	149456256	149456356	NR_135149_COMMD2_TTS	1	-
chr6	36458820	36458920	NM_173562_KCTD20_TTS	1	+
chr2	152973314	152973414	NM_005843_STAM2_TTS	1	-
chr5	1798498	1798598	NM_032479_MRPL36_TTS	1	-
chr12	129469413	129469513	NR_133646_GLT1D1_TTS	1	+
chr19	33078233	33078333	NM_004708_PDCD5_TTS	1	+
chr19	14625580	14625680	NM_006145_DNAJB1_TTS	1	-
chr11	77589765	77589865	NM_033547_INTS4_TTS	1	-
chr17	41940897	41940997	NM_145273_CD300LG_TTS	1	+
chr1	170522487	170522587	NR_027397_GORAB_non-coding	1	+
chr9	27325206	27325306	NM_024761_MOB3B_TTS	1	-
chr11	57471185	57471285	NM_001317078_MED19_TTS	1	-
chr16	70514470	70514570	NM_001195139_COG4_TTS	1	-
chr9	130628758	130628858	NM_001318121_AK1_TTS	1	-
chr16	3272324	3272424	NM_001145446_ZNF200_TTS	1	-
chr1	53152507	53152607	NM_023077_COA7_3' UTR	1	-
chr19	49426529	49426629	NM_006184_NUCB1_TTS	1	+
chr9	124906336	124906436	NM_014222_NDUFA8_TTS	1	-
chr12	108983621	108983721	NM_181724_TMEM119_TTS	1	-
chr16	69743303	69743403	NR_145753_SNORD13H_promoter-TSS	1	-
chr6	43193366	43193466	NM_006443_DNPH1_TTS	1	-
chr2	113421302	113421402	NM_005415_SLC20A1_TTS	1	+
chr7	33046443	33046543	NM_001284343_FKBP9_TTS	1	+
chr6	32546545	32546645	NM_001243965_HLA-DRB1_TTS	1	-
chr6	32135958	32136058	NM_030652_EGFL8_TTS	1	+
chr12	7311441	7311541	NM_014718_CLSTN3_TTS	1	+
chr20	62327506	62327606	NM_003823_TNFRSF6B_promoter-TSS	1	+
chr19	18307452	18307552	NM_032683_MPV17L2_TTS	1	+
chr6	86181214	86181314	NM_001204813_NT5E_intron	1	+
chr17	7218946	7219046	NM_004489_GPS2_promoter-TSS	1	-
chr16	30103634	30103734	NM_004608_TBX6_promoter-TSS	1	-
chr19	36505561	36505661	NM_032878_ALKBH6_promoter-TSS	1	-
chr14	20945153	20945253	NM_000270_PNP_3' UTR	1	+
chr2	69623257	69623357	NR_045632_NFU1_TTS	1	-
chr3	167543254	167543354	NM_005025_SERPINI1_TTS	1	+
chr12	12982815	12982915	NM_201224_DDX47_TTS	1	+
chr2	26531262	26531362	NR_135916_ADGRF3_non-coding	1	-
chr21	15857548	15857648	NM_001286523_SAMSN1_TTS	1	-
chr5	141323149	141323249	NM_016580_PCDH12_TTS	1	-
chr8	55060362	55060462	NM_014175_MRPL15_3' UTR	1	+
chr11	32409319	32409419	NM_024426_WT1_TTS	1	-
chr16	3110627	3110727	NM_022468_MMP25_TTS	1	+
chr17	79523912	79524012	NR_130139_NPLOC4_TTS	1	-
chr9	26904080	26904180	NM_001321546_PLAA_3' UTR	1	-
chr1	234519691	234519791	NM_001301733_COA6_TTS	1	+
chr8	95444173	95444273	NM_001256141_FSBP_3' UTR	1	-
chr1	155629236	155629336	NM_139121_YY1AP1_TTS	1	-
chr11	73711325	73711425	NM_003356_UCP3_TTS	1	-
chr3	184770302	184770402	NM_001349298_VPS8_TTS	1	+
chr5	139007919	139008019	NM_003339_UBE2D2_TTS	1	+
chr2	224832331	224832431	NM_022915_MRPL44_TTS	1	+
chr2	131132882	131132982	NM_001142370_PTPN18_TTS	1	+
chr15	40866566	40866666	NM_152260_RPUSD2_3' UTR	1	+
chr4	84382091	84382191	NM_139076_ABRAXAS1_TTS	1	-
chr2	27587222	27587322	NM_001318966_EIF2B4_TTS	1	-
chr2	25012602	25012702	NM_001013663_PTRHD1_TTS	1	-
chr22	37425763	37425863	NM_001130517_MPST_TTS	1	+
chr1	89401455	89401555	NR_146184_KYAT3_TTS	1	-
chr1	145282727	145282827	NM_203458_NOTCH2NLA_3' UTR	1	+
chr17	8371395	8371495	NM_001330129_NDEL1_TTS	1	+
chr19	56128535	56128635	NM_001195605_ZNF865_3' UTR	1	+
chr5	149823795	149823895	NM_005617_RPS14_TTS	1	-
chr7	99488036	99488136	NM_033091_TRIM4_TTS	1	-
chr1	220231069	220231169	NM_001286149_BPNT1_3' UTR	1	-
chr6	167271581	167271681	NM_001318936_RPS6KA2_intron	1	-
chr11	66052050	66052150	NM_020470_YIF1A_TTS	1	-
chr18	56825968	56826068	NM_001307941_SEC11C_TTS	1	+
chr10	50222289	50222389	NM_001031746_VSTM4_TTS	1	-
chr6	111620230	111620330	NM_001286432_REV3L_TTS	1	-
chr6	28346731	28346831	NR_133668_ZSCAN12_non-coding	1	-
chr1	77554674	77554774	NM_005482_PIGK_TTS	1	-
chr10	79734906	79735006	NM_007055_POLR3A_TTS	1	-
chr22	38615297	38615397	NM_001195072_TMEM184B_TTS	1	-
chr12	14978502	14978602	NM_021071_ART4_TTS	1	-
chr6	33246884	33246984	NM_005452_WDR46_TTS	1	-
chr16	71893582	71893682	NM_001201552_ZNF821_TTS	1	-
chr2	96850596	96850696	NM_020151_STARD7_TTS	1	-
chr1	95710411	95710511	NM_001199691_TLCD4-RWDD3_TTS	1	+
chr1	100548833	100548933	NM_033055_MFSD14A_TTS	1	+
chr1	25826600	25826700	NM_018202_MACO1_TTS	1	+
chr1	193222931	193223031	NM_024529_CDC73_3' UTR	1	+
chr17	37360880	37360980	NM_001330200_RPL19_TTS	1	+
chr14	64693051	64693151	NM_015180_SYNE2_TTS	1	+
chr20	44005338	44005438	NM_001099791_SYS1_TTS	1	+
chr1	24171566	24171666	NM_000147_FUCA1_TTS	1	-
chr13	39624141	39624241	NR_073109_NHLRC3_TTS	1	+
chr21	30426709	30426809	NM_006447_USP16_TTS	1	+
chr3	123210400	123210500	NM_001329787_HACD2_TTS	1	-
chr10	103867316	103867416	NM_003893_LDB1_TTS	1	-
chr17	2287353	2287453	NM_020310_MNT_TTS	1	-
chr19	2233147	2233247	NM_018049_PLEKHJ1_TTS	1	-
chr19	13064356	13064456	NM_001270362_RAD23A_TTS	1	+
chr14	93695461	93695561	NR_038150_UBR7_TTS	1	+
chr4	2734192	2734292	NM_001256666_FAM193A_TTS	1	+
chr2	162092598	162092698	NM_001199135_TANK_TTS	1	+
chr1	161141099	161141199	NM_003779_B4GALT3_TTS	1	-
chr1	181770616	181770716	NM_001205293_CACNA1E_3' UTR	1	+
chr12	57125406	57125506	NM_000946_PRIM1_TTS	1	-
chr6	133065008	133065108	NM_001242350_VNN2_TTS	1	-
chr4	103182822	103182922	NM_001135148_SLC39A8_TTS	1	-
chr11	119054625	119054725	NM_024618_NLRX1_TTS	1	+
chr17	76170155	76170255	NM_001346663_TK1_TTS	1	-
chr9	5299867	5299967	NM_005059_RLN2_TTS	1	-
chr19	54610319	54610419	NM_013342_TFPT_TTS	1	-
chr1	160342538	160342638	NM_005598_NHLH1_TTS	1	+
chr12	117291336	117291436	NM_032814_RNFT2_TTS	1	+
chr11	34493509	34493609	NM_001752_CAT_TTS	1	+
chr1	13944352	13944452	NM_006474_PDPN_TTS	1	+
chr5	82649479	82649579	NM_022406_XRCC4_TTS	1	+
chr8	110578125	110578225	NM_001278938_EBAG9_TTS	1	+
chr12	95365108	95365208	NM_018838_NDUFA12_TTS	1	-
chr19	1395488	1395588	NM_024407_NDUFS7_TTS	1	+
chr6	24650206	24650306	NM_016614_TDP2_TTS	1	-
chr12	14930836	14930936	NR_027716_H2AFJ_TTS	1	+
chr17	26904582	26904682	NM_005165_ALDOC_promoter-TSS	1	-
chr11	62382768	62382868	NM_012200_B3GAT3_TTS	1	-
chr17	14111894	14111994	NM_001303_COX10_TTS	1	+
chr3	108097032	108097132	NM_001282556_HHLA2_TTS	1	+
chr14	77972339	77972439	NM_004863_SPTLC2_TTS	1	-
chr22	46689805	46689905	NM_017931_TTC38_TTS	1	+
chr9	104331633	104331733	NM_133445_GRIN3A_TTS	1	-
chr17	79890259	79890359	NM_001282281_PYCR1_TTS	1	-
chr10	103370420	103370520	NM_022039_FBXW4_TTS	1	-
chr3	14153576	14153676	NM_001098502_CHCHD4_TTS	1	-
chr19	30192055	30192155	NM_001282931_C19orf12_3' UTR	1	-
chr7	133974084	133974184	NM_032826_SLC35B4_TTS	1	-
chr10	104624618	104624718	NM_001136200_BORCS7_TTS	1	+
chr2	74335203	74335303	NM_001287491_TET3_TTS	1	+
chr20	5178433	5178533	NM_003818_CDS2_TTS	1	+
chr19	11832079	11832179	NM_017507_ZNF823_TTS	1	-
chr3	128631857	128631957	NM_014049_ACAD9_TTS	1	+
chr10	98757794	98757894	NM_003061_SLIT1_TTS	1	-
chr14	45543534	45543634	NR_131765_TOGARAM1_TTS	1	+
chr12	44187525	44187625	NR_073472_TWF1_TTS	1	-
chr4	52886871	52886971	NM_000232_SGCB_TTS	1	-
chr22	21982377	21982477	NM_001017964_YDJC_TTS	1	-
chr10	44113251	44113351	NM_001318143_ZNF485_TTS	1	+
chr19	13889175	13889275	NM_014047_C19orf53_3' UTR	1	+
chr16	74340086	74340186	NM_002811_PSMD7_TTS	1	+
chr6	28097760	28097860	NM_001320557_ZSCAN16_TTS	1	+
chr22	39526776	39526876	NM_175709_CBX7_TTS	1	-
chr8	133025789	133025889	NM_001323555_EFR3A_TTS	1	+
chr1	36067184	36067284	NM_001199780_PSMB2_3' UTR	1	-
chr9	130683157	130683257	NM_173492_PIP5KL1_TTS	1	-
chr8	90940016	90940116	NM_001126111_OSGIN2_TTS	1	+
chr16	2758931	2759031	NM_018992_KCTD5_TTS	1	+
chr12	58141509	58141609	NR_106817_MIR6759_TTS	1	-
chr14	104378624	104378724	NM_004894_ATP5MPL_TTS	1	-
chr7	157331749	157331849	NM_002847_PTPRN2_TTS	1	-
chr10	12292488	12292588	NM_006023_CDC123_TTS	1	+
chr1	21811293	21811393	NR_046176_NBPF3_TTS	1	+
chr12	75890683	75890783	NM_007043_KRR1_TTS	1	-
chr10	95663481	95663581	NM_001345993_SLC35G1_TTS	1	+
chr5	36184043	36184143	NM_001243120_SKP2_TTS	1	+
chr7	150390629	150390729	NM_015660_GIMAP2_TTS	1	+
chr17	45884737	45884837	NM_145798_OSBPL7_TTS	1	-
chr12	112842993	112843093	NM_001320142_RPL6_TTS	1	-
chr14	34985134	34985234	NM_001318916_EAPP_TTS	1	-
chr11	110042466	110042566	NM_033390_ZC3H12C_TTS	1	+
chr16	30789769	30789869	NM_001080417_ZNF629_TTS	1	-
chr12	118587605	118587705	NM_001346492_TAOK3_TTS	1	-
chr19	17899277	17899377	NM_001161359_FCHO1_TTS	1	+
chr19	41246760	41246860	NM_198476_C19orf54_TTS	1	-
chr17	7494547	7494647	NM_004860_FXR2_TTS	1	-
chr17	56051105	56051205	NM_007146_VEZF1_3' UTR	1	-
chr21	43305220	43305320	NM_199050_C2CD2_TTS	1	-
chr8	82711816	82711916	NM_152837_SNX16_TTS	1	-
chr10	100175954	100176054	NM_001311345_HPS1_TTS	1	-
chr19	17693868	17693968	NM_024656_COLGALT1_TTS	1	+
chr8	104085179	104085279	NM_001695_ATP6V1C1_TTS	1	+
chr5	138745891	138745991	NM_152686_DNAJC18_TTS	1	-
chr6	151791136	151791236	NM_001286562_ARMT1_TTS	1	+
chr4	71512441	71512541	NM_031889_ENAM_TTS	1	+
chr17	41363608	41363708	NM_001291588_TMEM106A_promoter-TSS	1	+
chr13	101182589	101182689	NM_001352610_PCCA_TTS	1	+
chr11	14526421	14526521	NM_148976_PSMA1_TTS	1	-
chr14	52897307	52897407	NM_001160047_TXNDC16_TTS	1	-
chr10	7849678	7849778	NM_005174_ATP5F1C_TTS	1	+
chr14	78138746	78138846	NM_006020_ALKBH1_TTS	1	-
chr5	176869526	176869626	NM_002082_GRK6_3' UTR	1	+
chr16	61681145	61681245	NM_001796_CDH8_Intergenic	1	-
chr7	2704336	2704436	NM_025250_TTYH3_TTS	1	+
chr10	60130413	60130513	NM_001204880_UBE2D1_TTS	1	+
chr17	8043789	8043889	NM_002616_PER1_TTS	1	-
chr10	17842767	17842867	NM_001098844_TMEM236_TTS	1	+
chr12	25357849	25357949	NM_001001660_ETFRF1_TTS	1	+
chr19	17935590	17935690	NM_000215_JAK3_TTS	1	-
chr19	56938633	56938733	NM_001159861_ZNF583_Intergenic	1	+
chr6	39071838	39071938	NM_001304793_SAYSD1_TTS	1	-
chr17	39422793	39422893	NM_001277331_KRTAP9-6_TTS	1	+
chr14	23242430	23242530	NM_001126106_SLC7A7_TTS	1	-
chr17	7485331	7485431	NM_001251_CD68_TTS	1	+
chr1	43272726	43272826	NM_199342_SVBP_TTS	1	-
chr2	64319785	64319885	NM_020651_PELI1_TTS	1	-
chr16	3072620	3072720	NM_017885_HCFC1R1_TTS	1	-
chr11	64084115	64084215	NM_004451_ESRRA_TTS	1	+
chr20	34213952	34214052	NM_152925_CPNE1_TTS	1	-
chr17	27051365	27051465	NM_138463_TLCD1_TTS	1	-
chr10	50918207	50918307	NM_182554_C10orf53_TTS	1	+
chr20	1422806	1422906	NM_001206736_NSFL1C_TTS	1	-
chr18	9959918	9960018	NM_003574_VAPA_TTS	1	+
chr1	154897209	154897309	NM_006556_PMVK_TTS	1	-
chr20	42275762	42275862	NM_001323581_IFT52_3' UTR	1	+
chr2	172341462	172341562	NR_028482_DCAF17_TTS	1	+
chr19	44352950	44353050	NM_001297752_ZNF283_TTS	1	+
chr19	42801184	42801284	NM_001145939_PAFAH1B3_TTS	1	-
chr4	3508102	3508202	NR_110005_LRPAP1_non-coding	1	-
chr19	18501953	18502053	NM_145256_LRRC25_TTS	1	-
chr7	105205573	105205673	NM_001355526_EFCAB10_TTS	1	-
chr8	17086736	17086836	NM_001322091_CNOT7_TTS	1	-
chr19	7585812	7585912	NM_018083_ZNF358_TTS	1	+
chr11	9773269	9773369	NM_001297714_SWAP70_3' UTR	1	+
chr17	4931596	4931696	NM_006612_KIF1C_TTS	1	+
chr7	43915511	43915611	NM_001290076_URGCP_TTS	1	-
chr5	179036927	179037027	NM_025158_RUFY1_TTS	1	+
chr14	20825964	20826064	NM_005484_PARP2_TTS	1	+
chr9	96441769	96441869	NM_005392_PHF2_TTS	1	+
chr1	173900351	173900451	NM_001300850_RC3H1_3' UTR	1	-
chr3	9876988	9877088	NR_037162_TTLL3_non-coding	1	+
chr6	28212400	28212500	NM_019110_ZKSCAN4_3' UTR	1	-
chr1	39471631	39471731	NM_024595_AKIRIN1_TTS	1	+
chr20	16033742	16033842	NM_080676_MACROD2_TTS	1	+
chr1	9788877	9788977	NM_001350235_PIK3CD_TTS	1	+
chr1	78414089	78414189	NM_001303433_FUBP1_TTS	1	-
chr5	149937673	149937773	NM_001301063_NDST1_TTS	1	+
chr22	18216903	18217003	NM_197967_BID_TTS	1	-
chr5	17276851	17276951	NM_001271606_BASP1_TTS	1	+
chr18	42648375	42648475	NM_015559_SETBP1_TTS	1	+
chr3	141334084	141334184	NM_001303245_RASA2_TTS	1	+
chr17	2319369	2319469	NR_028335_LOC284009_promoter-TSS	1	-
chr15	42825159	42825259	NM_003825_SNAP23_TTS	1	+
chr5	94940668	94940768	NM_198150_ARSK_TTS	1	+
chr11	126147927	126148027	NM_017547_FOXRED1_TTS	1	+
chr12	121139567	121139667	NM_014730_MLEC_TTS	1	+
chr4	178351927	178352027	NM_001171988_AGA_TTS	1	-
chr16	2821313	2821413	NM_016333_SRRM2_TTS	1	+
chr1	155111229	155111329	NM_001122837_SLC50A1_TTS	1	+
chr16	75206035	75206135	NM_001318476_ZFP1_TTS	1	+
chr16	31344113	31344213	NM_001145808_ITGAM_TTS	1	+
chr9	139735539	139735639	NM_001173988_RABL6_TTS	1	+
chr3	20026567	20026667	NM_001292048_RAB5A_TTS	1	+
chr14	24037246	24037346	NM_001282475_AP1G2_promoter-TSS	1	-
chrX	64727667	64727767	NM_001010888_ZC3H12B_TTS	1	+
chr19	56207041	56207141	NM_001130072_EPN1_TTS	1	+
chr17	73894723	73894823	NM_032478_MRPL38_TTS	1	-
chr5	57749808	57749908	NM_001252226_PLK2_TTS	1	-
chr10	81276096	81276196	NM_001099692_EIF5AL1_TTS	1	+
chr9	107536191	107536291	NR_130759_NIPSNAP3B_non-coding	1	+
chr19	53569866	53569966	NM_198893_ZNF160_TTS	1	-
chr14	56151197	56151297	NM_001271014_KTN1_TTS	1	+
chr1	36770858	36770958	NM_001321473_THRAP3_TTS	1	+
chrX	12842241	12842341	NM_002765_PRPS2_TTS	1	+
chr4	57801910	57802010	NM_001193508_REST_TTS	1	+
chr17	8173709	8173809	NM_012393_PFAS_TTS	1	+
chr6	30032586	30032686	NR_103864_ZNRD1_TTS	1	+
chr19	47549164	47549264	NM_017854_TMEM160_TTS	1	-
chr4	113116312	113116412	NM_018569_AP1AR_Intergenic	1	+
chr16	14820095	14820195	NM_001277324_NPIPA2_TTS	1	+
chr11	62518434	62518534	NM_024784_ZBTB3_TTS	1	-
chr2	220238915	220239015	NM_001319121_DNPEP_TTS	1	-
chr11	67395408	67395508	NM_001243750_NUDT8_TTS	1	-
chr5	150560612	150560712	NM_015621_CCDC69_TTS	1	-
chr7	105888730	105888830	NM_005746_NAMPT_TTS	1	-
chr1	160724511	160724611	NM_021181_SLAMF7_TTS	1	+
chr19	14198651	14198751	NM_138352_SAMD1_TTS	1	-
chr7	150071029	150071129	NM_013400_REPIN1_TTS	1	+
chr1	59120410	59120510	NM_001085487_MYSM1_TTS	1	-
chr15	72635775	72635875	NM_001318825_HEXA_TTS	1	-
chr13	21303069	21303169	NM_174928_EEF1AKMT1_TTS	1	-
chr7	29959718	29959818	NM_001145514_SCRN1_TTS	1	-
chr19	35177202	35177302	NM_018675_ZNF302_TTS	1	+
chr5	92953774	92953874	NR_028080_FAM172A_non-coding	1	-
chr1	166823610	166823710	NM_001314014_POGK_3' UTR	1	+
chr4	10075962	10076062	NM_017491_WDR1_TTS	1	-
chr5	149366868	149366968	NM_000112_SLC26A2_TTS	1	+
chr16	87439851	87439951	NM_015144_ZCCHC14_TTS	1	-
chr19	36673186	36673286	NM_152477_ZNF565_3' UTR	1	-
chrX	154289896	154289996	NM_001018024_CMC4_TTS	1	-
chr8	145579098	145579198	NM_001252404_TMEM249_promoter-TSS	1	-
chr19	45912944	45913044	NM_001297590_CD3EAP_3' UTR	1	+
chr2	113531491	113531591	NM_000575_IL1A_TTS	1	-
chr16	20860890	20860990	NM_001199053_REXO5_TTS	1	+
chr14	100757447	100757547	NM_001352823_SLC25A29_TTS	1	-
chr6	6144317	6144417	NM_000129_F13A1_TTS	1	-
chr2	53897116	53897216	NM_016115_ASB3_TTS	1	-
chr10	127542164	127542264	NM_016567_BCCIP_TTS	1	+
chr11	47351482	47351582	NM_130474_MADD_TTS	1	+
chr8	66514690	66514790	NM_001286702_ARMC1_TTS	1	-
chr6	31629852	31629952	NM_001199237_GPANK1_3' UTR	1	-
chr17	3617921	3618021	NM_002208_ITGAE_TTS	1	-
chr16	31072170	31072270	NM_001172670_ZNF668_TTS	1	-
chr5	110830484	110830584	NM_001323375_CAMK4_TTS	1	+
chr11	9160371	9160471	NR_145966_DENND5A_TTS	1	-
chr2	96937283	96937383	NM_004804_CIAO1_3' UTR	1	+
chr22	38089385	38089485	NM_024313_NOL12_TTS	1	+
chr15	83685173	83685273	NM_025238_BTBD1_TTS	1	-
chr3	73025968	73026068	NM_001318026_PPP4R2_Intergenic	1	+
chr6	32812985	32813085	NM_004159_PSMB8_promoter-TSS	1	-
chr3	180328664	180328764	NM_133462_TTC14_3' UTR	1	+
chr19	58906069	58906169	NM_001009_RPS5_TTS	1	+
chr6	159186772	159186872	NM_003379_EZR_TTS	1	-
chr19	19010323	19010423	NM_199444_COPE_TTS	1	-
chr7	64389535	64389635	NR_003099_ZNF273_non-coding	1	+
chr17	7293045	7293145	NM_020360_PLSCR3_TTS	1	-
chr5	112356566	112356666	NR_038352_DCP2_non-coding	1	+
chr14	94568960	94569060	NM_206949_IFI27L1_TTS	1	+
chr20	24986867	24986967	NM_001252676_ACSS1_TTS	1	-
chr1	41972035	41972135	NM_024503_HIVEP3_TTS	1	-
chr3	15111579	15111679	NM_022340_RBSN_TTS	1	-
chr12	104341604	104341704	NM_003299_HSP90B1_TTS	1	+
chr15	81623557	81623657	NM_001080532_TMC3_3' UTR	1	-
chr10	23410842	23410942	NM_012228_MSRB2_TTS	1	+
chr11	34903841	34903941	NM_015957_APIP_TTS	1	-
chr17	4574678	4574778	NM_001278241_PELP1_TTS	1	-
chr3	185351239	185351339	NM_021627_SENP2_Intergenic	1	+
chr2	61158645	61158745	NM_001291746_REL_Intergenic	1	+
chr20	48249481	48249581	NM_004776_B4GALT5_TTS	1	-
chr8	145539952	145540052	NR_106907_MIR6848_TTS	1	-
chr12	124499886	124499986	NM_001204298_ZNF664_TTS	1	+
chr1	247285276	247285376	NM_001243740_ZNF124_TTS	1	-
chr4	84184977	84185077	NM_015697_COQ2_TTS	1	-
chr19	18288827	18288927	NM_006332_IFI30_TTS	1	+
chrX	64136260	64136360	NR_045044_ZC4H2_non-coding	1	-
chr9	86582997	86583097	NM_001318186_HNRNPK_TTS	1	-
chr1	247693433	247693533	NM_198074_OR2C3_TTS	1	-
chr2	74185988	74186088	NM_001318862_DGUOK_TTS	1	+
chr18	44681412	44681512	NM_016097_IER3IP1_TTS	1	-
chr7	116148495	116148595	NM_001233_CAV2_TTS	1	+
chr12	56734094	56734194	NM_016584_IL23A_TTS	1	+
chr3	101489306	101489406	NM_001303401_CEP97_TTS	1	+
chr14	105639273	105639373	NM_177533_NUDT14_TTS	1	-
chr2	26513236	26513336	NM_001281513_HADHB_TTS	1	+
chr20	3734154	3734254	NR_047675_C20orf27_TTS	1	-
chr11	76119080	76119180	NM_001347885_GVQW3_TTS	1	+
chr5	118584724	118584824	NM_005509_DMXL1_TTS	1	+
chr6	46128137	46128237	NM_001290073_ENPP5_3' UTR	1	-
chr2	18735988	18736088	NM_020905_RDH14_TTS	1	-
chr2	38961810	38961910	NM_138801_GALM_TTS	1	+
chr16	68263062	68263162	NM_173165_NFATC3_TTS	1	+
chr7	72950684	72950784	NM_001707_BCL7B_TTS	1	-
chrX	101858987	101859087	NM_001168478_ARMCX5_TTS	1	+
chrX	128937263	128937363	NM_016032_ZDHHC9_TTS	1	-
chr10	51942537	51942637	NM_019893_ASAH2_Intergenic	1	-
chr16	731669	731769	NM_001323922_JMJD8_TTS	1	-
chr1	36921318	36921418	NM_031280_MRPS15_TTS	1	-
chr4	83739813	83739913	NM_001191049_SEC31A_3' UTR	1	-
chr17	289768	289868	NM_182705_RFLNB_TTS	1	-
chr7	100875372	100875472	NM_014343_CLDN15_TTS	1	-
chr2	220084102	220084202	NM_001349828_ABCB6_promoter-TSS	1	-
chr8	8993764	8993864	NM_024607_PPP1R3B_TTS	1	-
chr6	170884382	170884482	NM_001199462_PDCD2_TTS	1	-
chr1	245290366	245290466	NM_018012_KIF26B_Intergenic	1	+
chr15	41601465	41601565	NM_007280_OIP5_TTS	1	-
chr18	12672630	12672730	NM_001271989_CEP76_TTS	1	-
chr7	130033611	130033711	NM_001257158_CEP41_TTS	1	-
chr2	97039483	97039583	NM_001281710_NCAPH_3' UTR	1	+
chr19	5691786	5691886	NM_033643_RPL36_TTS	1	+
chr16	81087101	81087201	NM_001100873_C16orf46_TTS	1	-
chr17	7461107	7461207	NM_003808_TNFSF13_promoter-TSS	1	+
chr8	133860952	133861052	NM_016018_PHF20L1_TTS	1	+
chr1	223179237	223179337	NM_032890_DISP1_TTS	1	+
chr6	33738978	33739078	NM_181336_LEMD2_TTS	1	-
chr18	77730722	77730822	NM_001136180_HSBP1L1_TTS	1	+
chr15	67487433	67487533	NM_005902_SMAD3_TTS	1	+
chr19	34846371	34846471	NM_014686_KIAA0355_TTS	1	+
chr6	5771713	5771813	NM_001318872_FARS2_TTS	1	+
chr8	33405272	33405372	NM_024787_RNF122_TTS	1	-
chr9	130576248	130576348	NR_110170_FPGS_TTS	1	+
chr1	184043246	184043346	NR_023349_TSEN15_TTS	1	+
chr4	88224945	88225045	NM_001136230_HSD17B13_TTS	1	-
chr2	25455844	25455944	NM_153759_DNMT3A_TTS	1	-
chr8	97243158	97243258	NR_045639_UQCRB_non-coding	1	-
chr6	37300646	37300746	NM_017772_TBC1D22B_TTS	1	+
chr8	124164293	124164393	NM_001330606_TBC1D31_TTS	1	+
chr10	38238499	38238599	NR_138069_ZNF25_TTS	1	-
chr19	57766404	57766504	NM_001145078_ZNF805_3' UTR	1	+
chr6	11138866	11138966	NM_001135575_SMIM13_TTS	1	+
chr17	62473901	62474001	NM_007215_POLG2_TTS	1	-
chr6	31556586	31556686	NM_205840_LST1_TTS	1	+
chr12	42475646	42475746	NM_173601_GXYLT1_TTS	1	-
chr7	142966122	142966222	NM_015917_GSTK1_TTS	1	+
chr9	131051168	131051268	NM_001318089_SWI5_TTS	1	+
chr11	1977739	1977839	NM_021134_MRPL23_TTS	1	+
chr7	536895	536995	NM_033023_PDGFA_TTS	1	-
chr7	65424450	65424550	NM_173517_VKORC1L1_TTS	1	+
chr16	30960004	30960104	NM_152288_ORAI3_promoter-TSS	1	+
chr22	46241087	46241187	NM_013236_ATXN10_TTS	1	+
chr19	58357506	58357606	NM_001204818_ZNF587B_TTS	1	+
chr11	67818262	67818362	NM_001351059_TCIRG1_TTS	1	+
chr17	63006832	63006932	NM_006572_GNA13_3' UTR	1	-
chr1	40538221	40538321	NM_001350477_CAP1_TTS	1	+
chr20	61303545	61303645	NM_016354_SLCO4A1_TTS	1	+
chr1	53292914	53293014	NM_024646_ZYG11B_TTS	1	+
chr6	84833959	84834059	NM_014895_CEP162_TTS	1	-
chr3	58549843	58549943	NM_007177_FAM107A_TTS	1	-
chr4	78091112	78091212	NM_004354_CCNG2_TTS	1	+
chr1	229577043	229577143	NM_018230_NUP133_TTS	1	-
chr6	33540327	33540427	NM_001188_BAK1_TTS	1	-
chr14	54893645	54893745	NM_005776_CNIH1_TTS	1	-
chr1	36602172	36602272	NM_014408_TRAPPC3_TTS	1	-
chr8	95892466	95892566	NM_057749_CCNE2_TTS	1	-
chr18	10552657	10552757	NM_003826_NAPG_TTS	1	+
chr20	25654850	25654950	NM_001290261_ZNF337_3' UTR	1	-
chr1	167675386	167675486	NM_052862_RCSD1_TTS	1	+
chr9	70432370	70432470	NM_001286835_CBWD5_3' UTR	1	-
chrX	74273114	74273214	NM_001271696_ABCB7_TTS	1	-
chr1	35581360	35581460	NM_001289089_ZMYM1_TTS	1	+
chr20	44039150	44039250	NM_001048224_DBNDD2_TTS	1	+
chr2	209223375	209223475	NM_015040_PIKFYVE_TTS	1	+
chr16	88941265	88941365	NM_175931_CBFA2T3_TTS	1	-
chr7	138270231	138270331	NM_003852_TRIM24_TTS	1	+
chr1	192781313	192781413	NM_002923_RGS2_TTS	1	+
chr19	13055203	13055303	NM_004343_CALR_TTS	1	+
chr17	2284244	2284344	NM_001346700_SGSM2_TTS	1	+
chr17	64806761	64806861	NM_002737_PRKCA_TTS	1	+
chr19	46846590	46846690	NM_152794_HIF3A_TTS	1	+
chr12	95470524	95470624	NM_018351_FGD6_TTS	1	-
chr6	144261436	144261536	NM_001289045_PLAGL1_TTS	1	-
chr3	122357794	122357894	NM_001113523_PARP15_TTS	1	+
chr1	225589203	225589303	NM_002296_LBR_TTS	1	-
chr6	36461670	36461770	NM_007271_STK38_TTS	1	-
chr19	3610637	3610737	NM_001080543_CACTIN_TTS	1	-
chr19	17845225	17845325	NM_001308363_MAP1S_TTS	1	+
chr3	134979209	134979309	NM_004441_EPHB1_TTS	1	+
chr11	64894743	64894843	NM_004927_MRPL49_TTS	1	+
chr6	29570006	29570106	NM_001319053_GABBR1_TTS	1	-
chr2	11782814	11782914	NM_014668_GREB1_TTS	1	+
chr13	48835424	48835524	NM_021999_ITM2B_3' UTR	1	+
chr14	64915823	64915923	NM_001304508_ZBTB25_TTS	1	-
chr11	95502105	95502205	NM_001330357_FAM76B_TTS	1	-
chr1	150937648	150937748	NM_022075_CERS2_TTS	1	-
chr19	55859389	55859489	NM_032701_KMT5C_TTS	1	+
chr12	56623538	56623638	NM_173596_SLC39A5_promoter-TSS	1	+
chr1	151008089	151008189	NM_001159642_BNIPL_promoter-TSS	1	+
chr19	2274647	2274747	NM_198532_PEAK3_TTS	1	-
chr7	107402012	107402112	NM_024814_CBLL1_TTS	1	+
chr4	113195697	113195797	NM_052864_TIFA_Intergenic	1	-
chr1	44456740	44456840	NR_146064_CCDC24_promoter-TSS	1	+
chr10	95427639	95427739	NR_144635_FRA10AC1_TTS	1	-
chr6	170844204	170844304	NM_002793_PSMB1_TTS	1	-
chr7	148952600	148952700	NM_012256_ZNF212_TTS	1	+
chr3	160153290	160153390	NM_173084_TRIM59_TTS	1	-
chr1	117057155	117057255	NR_026665_CD58_TTS	1	-
chr10	119039999	119040099	NM_173791_PDZD8_TTS	1	-
chr17	61773563	61773663	NM_001330431_MAP3K3_TTS	1	+
chr19	44537163	44537263	NM_013360_ZNF222_TTS	1	+
chr22	24108020	24108120	NR_125756_CHCHD10_TTS	1	-
chr19	47775110	47775210	NM_015603_CCDC9_TTS	1	+
chr3	49866031	49866131	NM_005879_TRAIP_TTS	1	-
chr3	113005793	113005893	NM_001164496_CFAP44_TTS	1	-
chr20	42170435	42170535	NM_015478_L3MBTL1_TTS	1	+
chr10	73856279	73856379	NR_045564_ASCC1_non-coding	1	-
chr10	17757801	17757901	NM_001324287_STAM_3' UTR	1	+
chr19	1609289	1609389	NM_001351779_TCF3_TTS	1	-
chr16	12061825	12061925	NM_001192_TNFRSF17_TTS	1	+
chr20	31438111	31438211	NM_012325_MAPRE1_TTS	1	+
chr10	104847773	104847873	NM_001351185_NT5C2_TTS	1	-
chr14	23415436	23415536	NM_017815_HAUS4_TTS	1	-
chr4	108534821	108534921	NM_005443_PAPSS1_TTS	1	-
chr15	90377536	90377636	NR_023361_AP3S2_non-coding	1	-
chr20	40030740	40030840	NM_032221_CHD6_TTS	1	-
chr12	50569570	50569670	NM_016357_LIMA1_TTS	1	-
chr19	42376893	42376993	NR_106855_MIR6797_Intergenic	1	+
chr3	52870771	52870871	NM_198563_STIMATE_TTS	1	-
chr19	24312554	24312654	NM_001278678_ZNF254_3' UTR	1	+
chr22	30774805	30774905	NR_046312_KIAA1656_promoter-TSS	1	-
chr6	44225902	44226002	NM_001286520_SLC35B2_promoter-TSS	1	-
chr9	104325526	104325626	NM_019592_RNF20_TTS	1	+
chr14	34393435	34393535	NM_001308103_EGLN3_TTS	1	-
chr17	65987216	65987316	NM_181656_C17orf58_TTS	1	-
chr9	125157882	125157982	NM_001271166_PTGS1_TTS	1	+
chr1	33962007	33962107	NM_145238_ZSCAN20_TTS	1	+
chr22	40731709	40731809	NM_015088_TNRC6B_TTS	1	+
chr12	54575236	54575336	NM_001243790_SMUG1_TTS	1	-
chr12	53648088	53648188	NM_001170790_MFSD5_TTS	1	+
chr15	75931425	75931525	NM_018285_IMP3_TTS	1	-
chr13	41303431	41303531	NM_005830_MRPS31_TTS	1	-
chr3	40353815	40353915	NM_005875_EIF1B_TTS	1	+
chrX	46464752	46464852	NM_032591_SLC9A7_3' UTR	1	-
chr19	3538228	3538328	NM_001135580_C19orf71_promoter-TSS	1	+
chr17	4848418	4848518	NM_001320365_RNF167_TTS	1	+
chr1	226418857	226418957	NM_173083_LIN9_TTS	1	-
chr5	150273960	150274060	NM_052860_ZNF300_TTS	1	-
chr9	116054956	116055056	NR_136266_PRPF4_non-coding	1	+
chr4	83841022	83841122	NM_001317776_THAP9_TTS	1	+
chr19	54677105	54677205	NM_001145303_TMC4_promoter-TSS	1	-
chr21	42780770	42780870	NM_002463_MX2_TTS	1	+
chr15	79252288	79252388	NM_001145648_RASGRF1_TTS	1	-
chr3	15602238	15602338	NM_001284416_HACL1_TTS	1	-
chr17	7146909	7147009	NM_015343_CTDNEP1_TTS	1	-
chr11	9302200	9302300	NR_028491_TMEM41B_TTS	1	-
chr8	62413787	62413887	NM_001164750_ASPH_3' UTR	1	-
chr10	5994333	5994433	NM_001351096_IL15RA_TTS	1	-
chr19	10225692	10225792	NM_003755_EIF3G_TTS	1	-
chr6	90636246	90636346	NM_001170794_BACH2_TTS	1	-
chr2	233208960	233209060	NM_001257281_DIS3L2_TTS	1	+
chr17	53402326	53402426	NM_002126_HLF_TTS	1	+
chr6	31548331	31548431	NM_002341_LTB_TTS	1	-
chr4	25931334	25931434	NM_001145432_SMIM20_3' UTR	1	+
chrX	14749834	14749934	NM_001171942_GLRA2_TTS	1	+
chr17	46006223	46006323	NM_003110_SP2_TTS	1	+
chr1	87575581	87575681	NM_012262_HS2ST1_TTS	1	+
chr9	32972603	32972703	NM_001195249_APTX_TTS	1	-
chr9	34661789	34661889	NR_052010_IL11RA_TTS	1	+
chr7	143548467	143548567	NM_014719_TCAF1_TTS	1	-
chr16	47188297	47188397	NM_001305002_ITFG1_TTS	1	-
chr3	124801479	124801579	NM_001195483_SLC12A8_TTS	1	-
chr15	67493370	67493470	NM_024666_AAGAB_3' UTR	1	-
chr1	169357443	169357543	NM_001320973_BLZF1_TTS	1	+
chr6	88384789	88384889	NM_018064_AKIRIN2_3' UTR	1	-
chr16	15153878	15153978	NM_018427_RRN3_TTS	1	-
chr16	3348831	3348931	NM_033208_TIGD7_TTS	1	-
chr5	132196872	132196972	NM_001288827_GDF9_TTS	1	-
chr9	6011042	6011142	NM_001243203_RANBP6_TTS	1	-
chr11	43516383	43516483	NM_018259_TTC17_TTS	1	+
chr2	201448405	201448505	NM_001160033_SGO2_3' UTR	1	+
chr1	11084002	11084102	NM_007375_TARDBP_3' UTR	1	+
chr20	35380197	35380297	NM_001145315_DSN1_TTS	1	-
chr9	123578330	123578430	NM_005047_PSMD5_TTS	1	-
chr2	218135	218235	NR_104227_SH3YL1_TTS	1	-
chr3	119348558	119348658	NM_001206961_PLA1A_TTS	1	+
chr13	26618734	26618834	NM_001007538_SHISA2_TTS	1	-
chr19	1440396	1440496	NM_001308226_RPS15_TTS	1	+
chr18	60245712	60245812	NM_017742_ZCCHC2_TTS	1	+
chr1	55476456	55476556	NM_057176_BSND_Intergenic	1	+
chr2	46415029	46415129	NM_005400_PRKCE_TTS	1	+
chr6	37143103	37143203	NM_001243186_PIM1_TTS	1	+
chr14	77583530	77583630	NM_033426_CIPC_TTS	1	+
chr19	53915160	53915260	NM_001350495_ZNF765_TTS	1	+
chrX	70362204	70362304	NM_005120_MED12_TTS	1	+
chr22	36906901	36907001	NM_003753_EIF3D_TTS	1	-
chr9	139006426	139006526	NM_152833_TMEM250_TTS	1	-
chr20	33866713	33866813	NM_001355008_MMP24-AS1-EDEM2_promoter-TSS	1	-
chr16	3023390	3023490	NM_001284513_PAQR4_TTS	1	+
chr19	44663056	44663156	NM_006630_ZNF234_3' UTR	1	+
chr17	40696367	40696467	NM_000263_NAGLU_TTS	1	+
chr15	34525459	34525559	NM_005135_SLC12A6_3' UTR	1	-
chr17	42269172	42269272	NM_001098833_ATXN7L3_TTS	1	-
chr12	76738253	76738353	NM_024685_BBS10_TTS	1	-
chr14	60610837	60610937	NM_001322280_DHRS7_TTS	1	-
chr5	140078793	140078893	NM_001278731_HARS2_TTS	1	+
chr14	77741298	77741398	NM_013382_POMT2_TTS	1	-
chr1	183523228	183523328	NM_173156_SMG7_TTS	1	+
chr17	9147217	9147317	NM_004822_NTN1_TTS	1	+
chr3	183862999	183863099	NM_003907_EIF2B5_TTS	1	+
chr10	98724098	98724198	NM_032440_LCOR_TTS	1	+
chr19	52516017	52516117	NM_025040_ZNF614_TTS	1	-
chr9	98205692	98205792	NR_149061_PTCH1_non-coding	1	-
chr18	23597301	23597401	NM_005637_SS18_3' UTR	1	-
chr15	90444106	90444206	NM_001282380_ARPIN_3' UTR	1	-
chr12	64580095	64580195	NM_001300940_C12orf66_TTS	1	-
chr13	113831924	113832024	NM_001127202_PCID2_3' UTR	1	-
chr1	203460380	203460480	NM_201348_PRELP_TTS	1	+
chr8	28611104	28611204	NM_001440_EXTL3_TTS	1	+
chr11	67165652	67165752	NM_002708_PPP1CA_TTS	1	-
chr11	82645601	82645701	NM_145018_DDIAS_TTS	1	+
chr3	44624876	44624976	NM_025169_ZKSCAN7_TTS	1	+
chr12	120565013	120565113	NM_006836_GCN1_TTS	1	-
chr2	136871918	136872018	NM_001348056_CXCR4_TTS	1	-
chr1	31404352	31404452	NM_014676_PUM1_TTS	1	-
chr9	128729556	128729656	NR_024122_PBX3_TTS	1	+
chr4	100467865	100467965	NM_001134666_TRMT10A_TTS	1	-
chr6	42661141	42661241	NM_015255_UBR2_TTS	1	+
chr11	117156304	117156404	NM_001278249_RNF214_TTS	1	+
chr20	18467183	18467283	NM_006606_RBBP9_TTS	1	-
chr11	120100941	120101041	NM_178507_OAF_TTS	1	+
chr14	35786580	35786680	NM_002791_PSMA6_TTS	1	+
chr17	19239928	19240028	NM_014964_EPN2_TTS	1	+
chr22	39174512	39174612	NM_005740_DNAL4_TTS	1	-
chr10	114188038	114188138	NM_016234_ACSL5_TTS	1	+
chr17	33516264	33516364	NM_173167_UNC45B_TTS	1	+
chr11	64755414	64755514	NM_138456_BATF2_TTS	1	-
chr6	24705174	24705274	NM_001160094_ACOT13_TTS	1	+
chr19	55912650	55912750	NM_014501_UBE2S_TTS	1	-
chr11	85372109	85372209	NR_028025_CREBZF_non-coding	1	-
chr5	70248284	70248384	NM_017411_SMN2_3' UTR	1	+
chr1	29045765	29045865	NM_001173128_YTHDF2_Intergenic	1	+
chr11	68658743	68658843	NM_181515_MRPL21_TTS	1	-
chr3	69024365	69024465	NM_001278689_EOGT_TTS	1	-
chr3	196455122	196455222	NM_017861_PIGX_intron	1	+
chr22	19318220	19318320	NM_003325_HIRA_TTS	1	-
chr7	123181082	123181182	NR_104169_NDUFA5_non-coding	1	-
chr10	97071529	97071629	NM_015385_SORBS1_TTS	1	-
chr1	230417766	230417866	NM_001291866_GALNT2_TTS	1	+
chr7	100054237	100054337	NM_001004323_C7orf61_TTS	1	-
chr11	67354031	67354131	NM_000852_GSTP1_TTS	1	+
chr6	34741471	34741571	NR_029472_SNRPC_non-coding	1	+
chr9	88161453	88161553	NM_001330701_AGTPBP1_TTS	1	-
chr8	144519824	144519924	NM_015117_ZC3H3_TTS	1	-
chr20	335412	335512	NM_001323681_NRSN2_TTS	1	+
chr9	5784571	5784671	NM_024896_ERMP1_TTS	1	-
chr17	18113168	18113268	NM_017758_ALKBH5_TTS	1	+
chr3	44702183	44702283	NM_003420_ZNF35_TTS	1	+
chr16	23228104	23228204	NM_001039_SCNN1G_TTS	1	+
chr1	151375199	151375299	NM_001194937_POGZ_TTS	1	-
chr20	43570770	43570870	NM_006809_TOMM34_TTS	1	-
chr1	67465014	67465114	NM_015139_SLC35D1_TTS	1	-
chr2	136482739	136482839	NM_001354199_R3HDM1_TTS	1	+
chr16	90071272	90071372	NM_024043_DBNDD1_TTS	1	-
chr1	36883506	36883606	NR_145725_SNORA63C_TTS	1	-
chr1	58946390	58946490	NM_145243_OMA1_TTS	1	-
chr22	50928977	50929077	NM_017584_MIOX_TTS	1	+
chr7	158820865	158820965	NM_003382_VIPR2_TTS	1	-
chr6	56322784	56322884	NM_015548_DST_TTS	1	-
chr13	47327076	47327176	NM_001164213_LRCH1_TTS	1	+
chr9	35099887	35099987	NM_013442_STOML2_3' UTR	1	-
chr17	8108050	8108150	NM_001256834_AURKB_TTS	1	-
chr6	110931180	110931280	NM_001300963_CDK19_TTS	1	-
chr14	24759803	24759903	NM_001136050_DHRS1_TTS	1	-
chr3	72798429	72798529	NM_018130_SHQ1_TTS	1	-
chr1	202993876	202993976	NR_136530_TMEM183A_TTS	1	+
chr19	7684411	7684511	NM_020196_XAB2_TTS	1	-
chrX	15843928	15844028	NM_001272071_AP1S2_TTS	1	-
chr16	66978899	66978999	NM_003869_CES2_TTS	1	+
chr4	144144883	144144983	NM_032557_USP38_TTS	1	+
chr2	61705841	61705941	NM_003400_XPO1_3' UTR	1	-
chr17	74383841	74383941	NM_021972_SPHK1_TTS	1	+
chr6	119498374	119498474	NM_005907_MAN1A1_TTS	1	-
chr13	20977805	20977905	NM_015974_CRYL1_TTS	1	-
chr15	89055713	89055813	NM_001321596_DET1_TTS	1	-
chr7	73150423	73150523	NR_135627_ABHD11_TTS	1	-
chr9	136218609	136218709	NM_003172_SURF1_TTS	1	-
chrX	9687683	9687783	NM_001139466_TBL1X_TTS	1	+
chr18	3256134	3256234	NM_006471_MYL12A_TTS	1	+
chr3	52435019	52435119	NM_004656_BAP1_TTS	1	-
chr7	100804459	100804559	NM_001283_AP1S1_TTS	1	+
chr19	21242756	21242856	NM_025189_ZNF430_TTS	1	+
chr14	55405667	55405767	NM_007086_WDHD1_TTS	1	-
chr22	36064356	36064456	NM_030641_APOL6_TTS	1	+
chr12	2913024	2913124	NM_002014_FKBP4_3' UTR	1	+
chr19	1913346	1913446	NM_138422_ADAT3_TTS	1	+
chr20	62605465	62605565	NM_080621_SAMD10_TTS	1	-
chr17	46138742	46138842	NM_003204_NFE2L1_3' UTR	1	+
chr4	47452884	47452984	NM_001329668_COMMD8_3' UTR	1	-
chr9	130265678	130265778	NM_138361_LRSAM1_TTS	1	+
chr6	28270226	28270326	NM_032507_PGBD1_TTS	1	+
chr21	34876237	34876337	NM_001136005_GART_TTS	1	-
chr17	33331983	33332083	NM_013975_LIG3_TTS	1	+
chr8	33358676	33358776	NM_032509_MAK16_TTS	1	+
chr22	38062841	38062941	NM_020315_PDXP_TTS	1	+
chr13	114295685	114295785	NM_007111_TFDP1_TTS	1	+
chr10	1178027	1178127	NM_014023_WDR37_3' UTR	1	+
chr16	90002405	90002505	NM_006086_TUBB3_TTS	1	+
chr15	51348794	51348894	NM_207381_TNFAIP8L3_TTS	1	-
chr4	154626747	154626847	NM_001318787_TLR2_3' UTR	1	+
chr2	278183	278283	NR_024080_ACP1_TTS	1	+
chr13	26979275	26979375	NM_001318368_CDK8_TTS	1	+
chr11	62414319	62414419	NM_001278193_GANAB_promoter-TSS	1	-
chr8	117786829	117786929	NM_032334_UTP23_TTS	1	+
chr7	22852246	22852346	NM_019059_TOMM7_TTS	1	-
chr13	47345391	47345491	NM_001984_ESD_TTS	1	-
chr1	151097918	151098018	NM_001323911_GABPB2_TTS	1	+
chr10	126302610	126302710	NM_001318331_LHPP_TTS	1	+
chr1	44438941	44439041	NM_001319171_DPH2_TTS	1	+
chr1	160797951	160798051	NM_002348_LY9_TTS	1	+
chr4	82372047	82372147	NM_152545_RASGEF1B_intron	1	-
chr20	60711790	60711890	NM_002792_PSMA7_TTS	1	-
chr19	54379589	54379689	NM_138373_MYADM_TTS	1	+
chr14	69708973	69709073	NR_034164_EXD2_non-coding	1	+
chr1	247002399	247002499	NR_136586_AHCTF1_TTS	1	-
chr19	55998835	55998935	NM_001195267_SSC5D_promoter-TSS	1	+
chrX	151995516	151995616	NM_004344_CETN2_TTS	1	-
chr3	186838735	186838835	NM_052969_RPL39L_TTS	1	-
chr14	39501122	39501222	NM_006364_SEC23A_TTS	1	-
chr21	40556101	40556201	NM_003720_PSMG1_promoter-TSS	1	-
chr14	73588022	73588122	NM_021239_RBM25_TTS	1	+
chr1	157483166	157483266	NM_001195388_FCRL5_TTS	1	-
chr19	12786534	12786634	NM_013406_DHPS_TTS	1	-
chr4	156263809	156263909	NM_001039580_MAP9_TTS	1	-
chr5	134237115	134237215	NM_001350735_TXNDC15_3' UTR	1	+
chr10	91180659	91180759	NM_012420_IFIT5_TTS	1	+
chr16	2047654	2047754	NM_178167_ZNF598_TTS	1	-
chr17	76792969	76793069	NM_001321291_USP36_3' UTR	1	-
chr7	2290680	2290780	NM_002452_NUDT1_TTS	1	+
chr3	30051782	30051882	NM_001177711_RBMS3_TTS	1	+
chr19	47177572	47177672	NM_016457_PRKD2_TTS	1	-
chr20	5918478	5918578	NM_001281467_TRMT6_TTS	1	-
chr1	24197015	24197115	NM_000147_FUCA1_Intergenic	1	-
chr13	74260225	74260325	NM_007249_KLF12_3' UTR	1	-
chr1	154323683	154323783	NM_020452_ATP8B2_TTS	1	+
chr3	98234316	98234416	NM_001040181_CLDND1_TTS	1	-
chr1	155978838	155978938	NM_003145_SSR2_TTS	1	-
chr3	53901092	53901192	NM_022899_ACTR8_TTS	1	-
chr6	149825870	149825970	NM_139126_PPIL4_3' UTR	1	-
chr8	71648077	71648177	NM_001287260_XKR9_TTS	1	+
chr8	145751598	145751698	NM_001001795_C8orf82_TTS	1	-
chr12	3395625	3395725	NM_006675_TSPAN9_TTS	1	+
chr17	43229366	43229466	NM_006460_HEXIM1_TTS	1	+
chr3	3191694	3191794	NM_016302_CRBN_3' UTR	1	-
chr9	124101354	124101454	NR_073037_STOM_non-coding	1	-
chr17	46626231	46626331	NM_002146_HOXB3_TTS	1	-
chr7	90045169	90045269	NM_012129_CLDN12_TTS	1	+
chr1	233808158	233808258	NM_002245_KCNK1_TTS	1	+
chr7	155574079	155574179	NM_053043_RBM33_TTS	1	+
chr21	32490733	32490833	NM_003253_TIAM1_TTS	1	-
chr9	115926317	115926417	NM_001860_SLC31A2_TTS	1	+
chr4	113362868	113362968	NM_001253884_ALPK1_3' UTR	1	+
chr21	34669439	34669539	NM_000628_IL10RB_TTS	1	+
chr13	38937040	38937140	NR_104585_UFM1_TTS	1	+
chr11	77033064	77033164	NM_002576_PAK1_TTS	1	-
chr4	141780960	141781060	NM_015130_TBC1D9_Intergenic	1	-
chr3	183888574	183888674	NM_004423_DVL3_3' UTR	1	+
chr19	17453444	17453544	NM_133644_GTPBP3_TTS	1	+
chr9	130207551	130207651	NM_001322260_ZNF79_TTS	1	+
chr14	76525514	76525614	NM_001255995_IFT43_TTS	1	+
chr1	171311123	171311223	NR_002719_TOP1P1_TTS	1	+
chr19	43979254	43979354	NM_198850_PHLDB3_TTS	1	-
chr21	44473300	44473400	NM_001178009_CBS_TTS	1	-
chr1	154521052	154521152	NM_017582_UBE2Q1_TTS	1	-
chr1	179327715	179327815	NR_045530_SOAT1_TTS	1	+
chr10	46111042	46111142	NM_174890_ZFAND4_3' UTR	1	-
chrX	1501478	1501578	NM_002183_IL3RA_TTS	1	+
chr17	73821780	73821880	NM_001080419_UNK_TTS	1	+
chr18	44388352	44388452	NR_136684_PIAS2_non-coding	1	-
chr7	128098370	128098470	NM_013332_HILPDA_TTS	1	+
chr9	140086068	140086168	NM_001128228_TPRN_TTS	1	-
chr2	160092303	160092403	NM_001128212_WDSUB1_TTS	1	-
chr10	99437180	99437280	NM_021732_AVPI1_TTS	1	-
chr9	131492064	131492164	NM_006336_ZER1_TTS	1	-
chr17	70642087	70642187	NM_001159770_SLC39A11_TTS	1	-
chr3	52109268	52109368	NM_001161581_POC1A_TTS	1	-
chr19	38121909	38122009	NM_001320666_ZFP30_TTS	1	-
chr7	91828726	91828826	NM_001350672_KRIT1_3' UTR	1	-
chr12	122631794	122631894	NM_014938_MLXIP_TTS	1	+
chr2	71336813	71336913	NM_032601_MCEE_TTS	1	-
chr3	120405527	120405627	NM_173825_RABL3_TTS	1	-
chr15	42450898	42450998	NM_001301138_VPS39_TTS	1	-
chrX	77162770	77162870	NM_001282224_ATP7A_Intergenic	1	+
chr8	82613956	82614056	NR_033193_ZFAND1_non-coding	1	-
chr5	141689991	141690091	NM_001293290_SPRY4_TTS	1	-
chr7	64432153	64432253	NM_015852_ZNF117_Intergenic	1	-
chr19	12383143	12383243	NM_001164276_ZNF44_3' UTR	1	-
chr11	22840474	22840574	NR_135213_SVIP_Intergenic	1	-
chr9	117546914	117547014	NM_001204344_TNFSF15_TTS	1	-
chrX	117583824	117583924	NM_019045_WDR44_TTS	1	+
chr19	10244021	10244121	NM_001130823_DNMT1_TTS	1	-
chr5	32227113	32227213	NM_001294344_MTMR12_TTS	1	-
chr1	180941860	180941960	NM_001286210_STX6_TTS	1	-
chrX	70525121	70525221	NM_001303277_ITGB1BP2_TTS	1	+
chr8	63927637	63927737	NM_003878_GGH_TTS	1	-
chr2	170386264	170386364	NR_104020_FASTKD1_non-coding	1	-
chr1	20239338	20239438	NM_015207_OTUD3_TTS	1	+
chr1	229441149	229441249	NM_006542_SPHAR_TTS	1	+
chr19	2321515	2321615	NM_016199_LSM7_TTS	1	-
chr3	50392179	50392279	NM_007024_TMEM115_TTS	1	-
chr6	36107742	36107842	NR_072996_MAPK13_non-coding	1	+
chr9	94171326	94171426	NM_001289999_NFIL3_TTS	1	-
chr13	73590499	73590599	NR_146206_PIBF1_TTS	1	+
chr2	218664511	218664611	NM_001308023_TNS1_TTS	1	-
chr5	123972605	123972705	NM_020747_ZNF608_TTS	1	-
chr14	54941202	54941302	NM_004124_GMFB_TTS	1	-
chr13	49783815	49783915	NM_001278438_FNDC3A_TTS	1	+
chr8	37917783	37917883	NM_004095_EIF4EBP1_TTS	1	+
chrX	67757027	67757127	NM_173834_YIPF6_TTS	1	+
chr19	1815244	1815344	NR_031730_MIR1909_TTS	1	-
chr1	33071440	33071540	NR_111980_ZBTB8A_TTS	1	+
chr3	9519738	9519838	NM_001349451_SETD5_TTS	1	+
chr10	90973328	90973428	NM_001288979_LIPA_TTS	1	-
chr14	24028773	24028873	NM_001282475_AP1G2_TTS	1	-
chr10	18834489	18834589	NM_001351118_NSUN6_TTS	1	-
chr16	85127726	85127826	NM_001286566_KIAA0513_TTS	1	+
chr9	140176993	140177093	NM_017723_TOR4A_TTS	1	+
chr1	230829628	230829728	NM_001145036_COG2_TTS	1	+
chr8	144915890	144915990	NM_178564_NRBP2_3' UTR	1	-
chr7	150270943	150271043	NM_018326_GIMAP4_TTS	1	+
chr8	28285924	28286024	NM_172366_FBXO16_TTS	1	-
chr10	15820167	15820267	NM_001318330_MINDY3_TTS	1	-
chr2	202565275	202565375	NM_020919_ALS2_3' UTR	1	-
chr7	75162620	75162720	NM_001243198_HIP1_TTS	1	-
chrX	47834249	47834349	NM_001178099_ZNF182_TTS	1	-
chr19	33666601	33666701	NM_173479_WDR88_TTS	1	+
chr17	41010047	41010147	NM_001277732_AOC3_TTS	1	+
chr19	7966801	7966901	NM_025061_LRRC8E_TTS	1	+
chr12	6728000	6728100	NM_001142961_LPAR5_TTS	1	-
chr1	32751666	32751766	NM_005356_LCK_TTS	1	+
chr16	23585610	23585710	NM_019116_UBFD1_TTS	1	+
chr8	18384810	18384910	NM_015310_PSD3_TTS	1	-
chr5	158712948	158713048	NM_145049_UBLCP1_TTS	1	+
chr17	46147413	46147513	NM_001127228_CBX1_TTS	1	-
chr1	240652872	240652972	NM_022469_GREM2_TTS	1	-
chr17	49254785	49254885	NM_017643_MBTD1_TTS	1	-
chr20	5080485	5080585	NM_001330984_TMEM230_TTS	1	-
chr10	61410518	61410618	NM_194298_SLC16A9_TTS	1	-
chr20	23335314	23335414	NM_013248_NXT1_TTS	1	+
chr7	33134407	33134507	NM_203288_RP9_TTS	1	-
chr3	15687225	15687325	NM_001281725_BTD_3' UTR	1	+
chr2	170558118	170558218	NM_001199288_PHOSPHO2_TTS	1	+
chrX	151301781	151301881	NM_021048_MAGEA10_TTS	1	-
chr5	72386249	72386349	NM_001146032_FCHO2_TTS	1	+
chr4	1717678	1717778	NM_138385_TMEM129_TTS	1	-
chr1	1378162	1378262	NM_022834_VWA1_TTS	1	+
chr20	42698156	42698256	NM_032883_TOX2_TTS	1	+
chr5	177638064	177638164	NM_031266_HNRNPAB_TTS	1	+
chr1	155035151	155035251	NM_003815_ADAM15_TTS	1	+
chr16	30772397	30772497	NM_014771_RNF40_promoter-TSS	1	+
chr22	41625513	41625613	NM_138481_CHADL_TTS	1	-
chr3	107530071	107530171	NM_001142568_BBX_TTS	1	+
chr2	27532359	27532459	NM_002437_MPV17_TTS	1	-
chr1	11166591	11166691	NM_004958_MTOR_TTS	1	-
chr10	102124491	102124591	NM_005063_SCD_TTS	1	+
chr6	32827262	32827362	NM_002800_PSMB9_3' UTR	1	+
chr6	30314534	30314634	NM_001199120_RPP21_TTS	1	+
chr2	122484520	122484620	NM_032390_NIFK_TTS	1	-
chr1	7979906	7980006	NM_001561_TNFRSF9_3' UTR	1	-
chr22	31721789	31721889	NM_014323_PATZ1_TTS	1	-
chr16	28853731	28853831	NM_003321_TUFM_TTS	1	-
chr17	40023160	40023260	NM_198830_ACLY_TTS	1	-
chr20	5095598	5095698	NM_182649_PCNA_TTS	1	-
chrX	41374186	41374286	NM_003688_CASK_TTS	1	-
chr22	39130729	39130829	NM_015374_SUN2_TTS	1	-
chr1	222908434	222908534	NM_001288580_BROX_TTS	1	+
chr20	30389508	30389608	NM_012112_TPX2_TTS	1	+
chr2	101886678	101886778	NM_017546_CNOT11_TTS	1	+
chrX	110470489	110470589	NM_001324332_PAK3_TTS	1	+
chr10	74766974	74767074	NM_001142595_P4HA1_TTS	1	-
chr3	182733005	182733105	NM_020166_MCCC1_TTS	1	-
chrX	105922572	105922672	NM_018015_RADX_TTS	1	+
chr17	56080720	56080820	NR_034041_SRSF1_non-coding	1	-
chr20	33128662	33128762	NM_001281729_DYNLRB1_TTS	1	+
chr10	126525139	126525239	NM_032182_ABRAXAS2_TTS	1	+
chr5	96096513	96096613	NM_016442_ERAP1_TTS	1	-
chr12	10758611	10758711	NR_135120_MAGOHB_non-coding	1	-
chr19	9920942	9921042	NM_001316940_FBXL12_TTS	1	-
chr3	48673895	48673995	NM_001407_CELSR3_TTS	1	-
chr1	115125468	115125568	NM_005872_BCAS2_Intergenic	1	-
chr14	55833108	55833208	NM_014924_ATG14_TTS	1	-
chr2	178487978	178488078	NM_016953_PDE11A_TTS	1	-
chrX	55169534	55169634	NM_138362_FAM104B_TTS	1	-
chr11	75145684	75145784	NM_001351167_GDPD5_TTS	1	-
chr22	38471608	38471708	NM_012407_PICK1_TTS	1	+
chr3	150259784	150259884	NM_014445_SERP1_TTS	1	-
chr12	109705931	109706031	NM_001093_ACACB_TTS	1	+
chr11	6632005	6632105	NM_004517_ILK_TTS	1	+
chr17	18177280	18177380	NM_001320759_TOP3A_3' UTR	1	-
chrX	13789149	13789249	NM_005278_GPM6B_3' UTR	1	-
chr4	56771100	56771200	NM_018261_EXOC1_TTS	1	+
chr3	46243199	46243299	NM_001295_CCR1_TTS	1	-
chr9	88879460	88879560	NM_030940_ISCA1_TTS	1	-
chr3	182895837	182895937	NM_015078_MCF2L2_TTS	1	-
chrX	46333974	46334074	NM_017776_KRBOX4_TTS	1	+
chr13	23902964	23903064	NM_014363_SACS_TTS	1	-
chr2	47710267	47710367	NM_001258281_MSH2_TTS	1	+
chr5	177037248	177037348	NM_007255_B4GALT7_TTS	1	+
chr22	39888099	39888199	NM_001098270_MGAT3_TTS	1	+
chr5	176758562	176758662	NM_006816_LMAN2_TTS	1	-
chr2	15771135	15771235	NM_004939_DDX1_TTS	1	+
chr20	44507661	44507761	NM_080752_ZSWIM3_TTS	1	+
chr16	779615	779715	NM_001323635_HAGHL_TTS	1	+
chr11	129733530	129733630	NM_001143835_NFRKB_TTS	1	-
chr5	159855651	159855751	NM_001282382_PTTG1_TTS	1	+
chrX	41589288	41589388	NM_080817_GPR82_TTS	1	+
chr3	38184413	38184513	NM_001172566_MYD88_TTS	1	+
chrX	68061890	68061990	NM_004429_EFNB1_TTS	1	+
chr1	234740014	234740114	NM_182972_IRF2BP2_TTS	1	-
chr20	61826780	61826880	NM_017798_YTHDF1_TTS	1	-
chr3	15708742	15708842	NM_001349283_ANKRD28_TTS	1	-
chr6	36200467	36200567	NM_015695_BRPF3_TTS	1	+
chr20	44577291	44577391	NM_022095_ZNF335_TTS	1	-
chr19	37672480	37672580	NM_152279_ZNF585B_TTS	1	-
chr19	40325097	40325197	NM_006483_DYRK1B_promoter-TSS	1	-
chr19	21562002	21562102	NM_001355239_ZNF738_TTS	1	+
chr17	4701698	4701798	NM_001270481_PSMB6_TTS	1	+
chr6	99990255	99990355	NM_005190_CCNC_TTS	1	-
chr4	77704306	77704406	NM_020859_SHROOM3_TTS	1	+
chr12	98944057	98944157	NM_001307975_TMPO_TTS	1	+
chr14	90738869	90738969	NM_002802_PSMC1_TTS	1	+
chr17	33677323	33677423	NM_152270_SLFN11_TTS	1	-
chr8	48890617	48890717	NM_005914_MCM4_TTS	1	+
chr5	133483801	133483901	NM_213648_TCF7_TTS	1	+
chr16	31478388	31478488	NM_001105247_ARMC5_TTS	1	+
chr8	82196912	82197012	NM_001444_FABP5_TTS	1	+
chr1	211649863	211649963	NM_183059_RD3_TTS	1	-
chr1	237067181	237067281	NM_001291939_MTR_TTS	1	+
chr2	172848496	172848596	NR_027862_HAT1_TTS	1	+
chr20	44054784	44054884	NR_047693_PIGT_TTS	1	+
chr6	82879703	82879803	NM_001300906_IBTK_TTS	1	-
chr3	49394608	49394708	NM_001329455_GPX1_TTS	1	-
chr9	101992797	101992897	NM_006808_SEC61B_TTS	1	+
chr13	22066829	22066929	NM_152726_MICU2_TTS	1	-
chr14	89344235	89344335	NM_001288781_TTC8_TTS	1	+
chr3	121350245	121350345	NM_001292041_HCLS1_TTS	1	-
chr12	88593564	88593664	NM_181783_TMTC3_TTS	1	+
chr11	33695548	33695648	NM_012194_KIAA1549L_TTS	1	+
chr10	7200585	7200685	NM_001029880_SFMBT2_TTS	1	-
chrX	72297113	72297213	NM_001012977_PABPC1L2A_TTS	1	-
chr12	48235319	48235419	NM_001017536_VDR_TTS	1	-
chrX	129336684	129336784	NM_017666_ZNF280C_TTS	1	-
chr19	21133403	21133503	NM_001256171_ZNF85_TTS	1	+
chrX	134126403	134126503	NM_001163438_SMIM10_TTS	1	+
chr20	36145818	36145918	NM_001167820_BLCAP_TTS	1	-
chr1	9674831	9674931	NM_001130924_TMEM201_TTS	1	+
chr10	65384783	65384883	NM_001001330_REEP3_TTS	1	+
chr6	74537937	74538037	NM_133493_CD109_TTS	1	+
chr8	125991532	125991632	NM_152412_ZNF572_TTS	1	+
chr1	159176190	159176290	NM_001122951_ACKR1_TTS	1	+
chr1	12269185	12269285	NM_001066_TNFRSF1B_TTS	1	+
chr2	86439870	86439970	NM_145644_MRPL35_3' UTR	1	+
chrX	48387004	48387104	NM_006579_EBP_TTS	1	+
chr10	43680656	43680756	NR_135077_CSGALNACT2_TTS	1	+
chr7	34968492	34968592	NM_015283_DPY19L1_TTS	1	-
chr19	10755132	10755232	NM_020428_SLC44A2_TTS	1	+
chr5	54552072	54552172	NR_144323_DHX29_non-coding	1	-
chr10	104142556	104142656	NM_004193_GBF1_TTS	1	+
chr2	201717798	201717898	NR_027856_CLK1_non-coding	1	-
chr19	36616746	36616846	NM_001281_TBCB_TTS	1	+
chr12	8207999	8208099	NM_018416_FOXJ2_TTS	1	+
chr19	975834	975934	NM_024100_WDR18_Intergenic	1	+
chr19	35838164	35838264	NM_001185099_CD22_TTS	1	+
chr6	72018553	72018653	NM_024576_OGFRL1_3' UTR	1	+
chr7	108215194	108215294	NM_012328_DNAJB9_TTS	1	+
chr19	51874865	51874965	NM_005601_NKG7_TTS	1	-
chrX	118967984	118968084	NM_023010_UPF3B_TTS	1	-
chr11	72540580	72540680	NM_033388_ATG16L2_TTS	1	+
chr7	43605500	43605600	NM_004760_STK17A_Intergenic	1	+
chr2	30482794	30482894	NM_030915_LBH_TTS	1	+
chr7	1855429	1855529	NM_001304525_MAD1L1_TTS	1	-
chr2	101008321	101008421	NM_004854_CHST10_TTS	1	-
chr2	201950373	201950473	NM_001257102_NDUFB3_TTS	1	+
chr16	57017657	57017757	NM_001286085_CETP_TTS	1	+
chr7	152552363	152552463	NM_001350944_ACTR3B_TTS	1	+
chr12	53585107	53585207	NR_104181_ITGB7_TTS	1	-
chr7	106841999	106842099	NM_006348_COG5_TTS	1	-
chr18	19993563	19993663	NM_172241_CTAGE1_TTS	1	-
chr13	46700054	46700154	NM_002298_LCP1_TTS	1	-
chr15	102193800	102193900	NM_152334_TARSL2_TTS	1	-
chrX	48549716	48549816	NM_000377_WAS_TTS	1	+
chr1	205737113	205737213	NM_001135662_RAB29_TTS	1	-
chr6	158530546	158530646	NM_032861_SERAC1_TTS	1	-
chr9	34398181	34398281	NM_032596_C9orf24_promoter-TSS	1	-
chr4	2842725	2842825	NM_001145855_SH3BP2_TTS	1	+
chr16	2289892	2289992	NM_001178029_ECI1_TTS	1	-
chr12	7055065	7055165	NM_080548_PTPN6_promoter-TSS	1	+
chr12	116396380	116396480	NM_015335_MED13L_TTS	1	-
chr20	2462462	2462562	NM_024325_ZNF343_TTS	1	-
chr3	137879853	137879953	NM_016216_DBR1_TTS	1	-
chr12	96672038	96672138	NM_001170464_CDK17_TTS	1	-
chr17	25640557	25640657	NR_145520_WSB1_TTS	1	+
chr11	46417963	46418063	NM_001300731_AMBRA1_TTS	1	-
chr16	69342854	69342954	NM_006750_SNTB2_TTS	1	+
chr1	39303869	39303969	NM_022157_RRAGC_TTS	1	-
chr19	994469	994569	NM_024100_WDR18_TTS	1	+
chr9	35088687	35088787	NM_152850_PIGO_TTS	1	-
chr9	4587369	4587469	NM_004170_SLC1A1_TTS	1	+
chr5	653568	653668	NM_018140_CEP72_TTS	1	+
chr14	75748833	75748933	NM_005252_FOS_TTS	1	+
chr1	201103899	201103999	NM_001288571_TMEM9_TTS	1	-
chr1	161040784	161040884	NM_030916_NECTIN4_TTS	1	-
chr1	28826781	28826881	NM_001350159_PHACTR4_TTS	1	+
chr6	56919923	56920023	NM_001286275_KIAA1586_TTS	1	+
chr15	100511793	100511893	NM_139057_ADAMTS17_3' UTR	1	-
chr1	38268614	38268714	NM_024640_YRDC_TTS	1	-
chr16	84943016	84943116	NM_031476_CRISPLD2_TTS	1	+
chr2	179737747	179737847	NM_001316745_CCDC141_TTS	1	-
chr8	125562120	125562220	NM_001311168_NDUFB9_TTS	1	+
chr16	70407186	70407286	NM_001320526_DDX19A_TTS	1	+
chr3	39438742	39438842	NM_017875_SLC25A38_TTS	1	+
chr7	123322004	123322104	NM_003941_WASL_TTS	1	-
chr8	48685669	48685769	NM_006904_PRKDC_TTS	1	-
chr2	29073376	29073476	NM_001142634_SPDYA_TTS	1	+
chr15	40569588	40569688	NM_001128628_BUB1B-PAK6_TTS	1	+
chr3	129366634	129366734	NM_001349275_TMCC1_TTS	1	-
chr3	186507680	186507780	NM_002916_RFC4_TTS	1	-
chr16	23614480	23614580	NM_024675_PALB2_TTS	1	-
chr1	39500208	39500308	NM_004552_NDUFS5_TTS	1	+
chr2	187373988	187374088	NM_018471_ZC3H15_TTS	1	+
chr4	38140694	38140794	NM_001253914_TBC1D1_TTS	1	+
chr15	72879592	72879692	NR_030359_MIR630_promoter-TSS	1	+
chr11	8413414	8413514	NM_001352391_STK33_TTS	1	-
chr16	31394162	31394262	NM_001286375_ITGAX_3' UTR	1	+
chr19	11894793	11894893	NM_152355_ZNF441_TTS	1	+
chr13	111292243	111292343	NM_001242883_NAXD_TTS	1	+
chr15	44707856	44707956	NM_138423_CASC4_TTS	1	+
chr1	26802363	26802463	NM_005517_HMGN2_3' UTR	1	+
chr6	44221523	44221623	NM_007355_HSP90AB1_TTS	1	+
chr4	120215801	120215901	NM_019050_USP53_3' UTR	1	+
chr2	73169164	73169264	NM_001330408_SFXN5_TTS	1	-
chr19	48969267	48969367	NM_013348_KCNJ14_TTS	1	+
chr1	161009040	161009140	NM_001113207_TSTD1_promoter-TSS	1	-
chr7	132469628	132469728	NM_001317177_CHCHD3_TTS	1	-
chr1	223967600	223967700	NM_005426_TP53BP2_TTS	1	-
chr11	71145459	71145559	NM_001360_DHCR7_TTS	1	-
chr11	838730	838830	NM_139030_CD151_TTS	1	+
chr7	6663821	6663921	NM_017560_ZNF853_TTS	1	+
chr22	46753137	46753237	NR_104240_TRMU_TTS	1	+
chr2	191236291	191236391	NM_001128928_INPP1_TTS	1	+
chr20	31946644	31946744	NM_016408_CDK5RAP1_TTS	1	-
chr10	35860752	35860852	NM_001282852_CCNY_3' UTR	1	+
chr1	150969310	150969410	NM_001319998_MINDY1_TTS	1	-
chr11	67796649	67796749	NM_001030010_ALDH3B1_TTS	1	+
chr22	41641614	41641714	NM_001278651_RANGAP1_3' UTR	1	-
chr19	17616877	17616977	NM_198580_SLC27A1_TTS	1	+
chr11	727627	727727	NM_022772_EPS8L2_TTS	1	+
chr19	50363901	50364001	NM_001305105_PTOV1_TTS	1	+
chr1	52886411	52886511	NM_032864_PRPF38A_Intergenic	1	+
chr9	103064365	103064465	NM_017746_TEX10_TTS	1	-
chr5	170837808	170837908	NM_001355006_NPM1_TTS	1	+
chr2	86719739	86719839	NM_018433_KDM3A_TTS	1	+
chrX	100750698	100750798	NM_001256155_ARMCX4_TTS	1	+
chr3	48473579	48473679	NM_024661_CCDC51_TTS	1	-
chr16	4658882	4658982	NM_001330467_UBALD1_TTS	1	-
chr17	42397003	42397103	NM_001321240_SLC25A39_TTS	1	-
chr7	50472700	50472800	NM_001220771_IKZF1_TTS	1	+
chr7	935973	936073	NM_015949_GET4_TTS	1	+
chr7	129069952	129070052	NM_001130723_AHCYL2_TTS	1	+
chr17	42881584	42881684	NM_005497_GJC1_3' UTR	1	-
chr19	46521774	46521874	NR_030412_MIR769_promoter-TSS	1	+
chr3	53918436	53918536	NM_021237_SELENOK_TTS	1	-
chr8	11278971	11279071	NM_053279_FAM167A_TTS	1	-
chr16	1859103	1859203	NM_001286249_HAGH_TTS	1	-
chr1	200938517	200938617	NM_017596_KIF21B_TTS	1	-
chr14	53323985	53324085	NM_006832_FERMT2_TTS	1	-
chr22	42303212	42303312	NM_004599_SREBF2_TTS	1	+
chr11	67258474	67258574	NM_001302960_AIP_TTS	1	+
chr15	62363016	62363116	NM_207322_C2CD4A_TTS	1	+
chr16	1399240	1399340	NM_001001410_TSR3_TTS	1	-
chr7	66452663	66452763	NM_016038_SBDS_TTS	1	-
chr4	146581087	146581187	NM_172250_MMAA_TTS	1	+
chr2	234380646	234380746	NM_152879_DGKD_TTS	1	+
chr5	86687632	86687732	NM_022650_RASA1_TTS	1	+
chr1	116240745	116240845	NM_001172412_VANGL1_TTS	1	+
chr9	35812956	35813056	NM_172312_SPAG8_promoter-TSS	1	-
chr12	22601516	22601616	NM_001286173_C2CD5_TTS	1	-
chr19	44111371	44111471	NM_182498_ZNF428_TTS	1	-
chr15	51297997	51298097	NM_001252127_AP4E1_TTS	1	+
chr17	40852292	40852392	NM_001321082_EZH1_TTS	1	-
chr8	22214976	22215076	NM_001330480_PIWIL2_TTS	1	+
chr1	222731649	222731749	NM_005681_TAF1A_TTS	1	-
chrX	48463482	48463582	NM_001166426_WDR13_TTS	1	+
chr12	6437937	6438037	NM_001346092_TNFRSF1A_TTS	1	-
chrX	47781510	47781610	NM_007137_ZNF81_TTS	1	+
chr2	55772115	55772215	NM_001282761_CFAP36_TTS	1	+
chr15	75136070	75136170	NM_001284365_ULK3_promoter-TSS	1	-
chr18	9538012	9538112	NM_006788_RALBP1_TTS	1	+
chr11	93211637	93211737	NM_020179_SMCO4_TTS	1	-
chr3	9908397	9908497	NM_001321142_CIDEC_TTS	1	-
chr6	30311406	30311506	NM_021253_TRIM39_TTS	1	+
chrX	55511048	55511148	NM_201286_USP51_TTS	1	-
chrX	70520918	70521018	NM_001303277_ITGB1BP2_promoter-TSS	1	+
chr9	140069235	140069335	NM_013366_ANAPC2_TTS	1	-
chr2	31557186	31557286	NM_000379_XDH_TTS	1	-
chr11	92877336	92877436	NM_152313_SLC36A4_TTS	1	-
chr22	39914037	39914137	NM_019008_MIEF1_TTS	1	+
chr1	155305058	155305158	NM_018489_ASH1L_TTS	1	-
chrX	153051220	153051320	NM_174869_IDH3G_TTS	1	-
chr22	42059952	42060052	NM_001469_XRCC6_TTS	1	+
chr19	44572044	44572144	NM_013361_ZNF223_TTS	1	+
chr13	28874480	28874580	NM_002019_FLT1_TTS	1	-
chr3	121839883	121839983	NM_175862_CD86_TTS	1	+
chr7	98610766	98610866	NR_110102_LOC101927550_promoter-TSS	1	+
chr13	52951301	52951401	NM_018676_THSD1_TTS	1	-
chr16	698374	698474	NM_145294_WDR90_promoter-TSS	1	+
chr16	66965957	66966057	NR_046109_CIAO2B_TTS	1	-
chr12	120750952	120751052	NM_012240_SIRT4_TTS	1	+
chr3	54952263	54952363	NM_001304389_LRTM1_TTS	1	-
chr1	11086579	11086679	NM_006610_MASP2_TTS	1	-
chr5	79922047	79922147	NR_110936_DHFR_TTS	1	-
chr3	10342614	10342714	NM_001136232_SEC13_TTS	1	-
chr22	20099300	20099400	NM_022720_DGCR8_TTS	1	+
chr15	45653321	45653421	NM_001482_GATM_TTS	1	-
chr10	75134858	75134958	NM_004034_ANXA7_TTS	1	-
chr18	11854348	11854448	NM_020412_CHMP1B_TTS	1	+
chr14	78400197	78400297	NM_001142545_ADCK1_TTS	1	+
chr3	148747913	148748013	NM_139048_HLTF_TTS	1	-
chr17	4067200	4067300	NR_047571_ANKFY1_non-coding	1	-
chr7	87031360	87031460	NM_018849_ABCB4_TTS	1	-
chr22	21978223	21978323	NM_003347_UBE2L3_TTS	1	+
chr1	60228302	60228402	NM_001113411_FGGY_TTS	1	+
chr12	105413561	105413661	NR_027752_ALDH1L2_TTS	1	-
chr1	41013741	41013841	NM_152373_ZNF684_TTS	1	+
chrX	57515529	57515629	NM_174912_FAAH2_TTS	1	+
chr11	76737741	76737841	NM_018367_ACER3_TTS	1	+
chr5	172741715	172741815	NM_003714_STC2_TTS	1	-
chr1	154990899	154990999	NM_001252406_ZBTB7B_TTS	1	+
chr1	160259062	160259162	NM_004371_COPA_3' UTR	1	-
chr19	47567443	47567543	NM_015168_ZC3H4_TTS	1	-
chr15	28356185	28356285	NM_004667_HERC2_TTS	1	-
chr13	33677271	33677371	NM_178007_STARD13_TTS	1	-
chr9	94841342	94841442	NM_178324_SPTLC1_TTS	1	-
chr8	42229226	42229326	NM_002690_POLB_TTS	1	+
chr4	71521257	71521357	NM_144646_JCHAIN_TTS	1	-
chr15	33057746	33057846	NM_001277313_FMN1_TTS	1	-
chr3	28362537	28362637	NM_001134433_AZI2_Intergenic	1	-
chr11	75283728	75283828	NM_001235_SERPINH1_TTS	1	+
chr11	111657007	111657107	NR_147984_ALG9_non-coding	1	-
chr8	81540685	81540785	NM_001033723_ZNF704_TTS	1	-
chr13	28120047	28120147	NM_153371_LNX2_TTS	1	-
chr22	20761871	20761971	NR_046282_ZNF74_non-coding	1	+
chr11	67922329	67922429	NM_001300908_KMT5B_TTS	1	-
chr3	185361526	185361626	NR_138486_IGF2BP2_non-coding	1	-
chr22	50941379	50941479	NM_033200_LMF2_TTS	1	-
chr4	7760440	7760540	NM_001134647_AFAP1_TTS	1	-
chr19	14676692	14676792	NM_001321170_TECR_TTS	1	+
chr20	62370356	62370456	NM_020062_SLC2A4RG_promoter-TSS	1	+
chr12	30862486	30862586	NM_023925_CAPRIN2_TTS	1	-
chr17	1802748	1802848	NM_002945_RPA1_TTS	1	+
chr1	43918204	43918304	NM_015284_SZT2_3' UTR	1	+
chr9	99148222	99148322	NM_153695_ZNF367_TTS	1	-
chr12	119600756	119600856	NM_194286_SRRM4_TTS	1	+
chr1	169761669	169761769	NM_001320201_METTL18_TTS	1	-
chr10	72058728	72058828	NR_103467_LRRC20_TTS	1	-
chr4	109588876	109588976	NM_001267818_OSTC_TTS	1	+
chr19	3163667	3163767	NM_002068_GNA15_TTS	1	+
chr9	135251007	135251107	NR_134525_TTF1_non-coding	1	-
chr5	122344807	122344907	NR_146145_SNX24_TTS	1	+
chr9	69425460	69425560	NM_001098805_ANKRD20A4_TTS	1	+
chr1	242246287	242246387	NM_001004343_MAP1LC3C_Intergenic	1	-
chr9	5571154	5571254	NM_025239_PDCD1LG2_TTS	1	+
chr6	70385693	70385793	NM_018368_LMBRD1_3' UTR	1	-
chr6	38643700	38643800	NM_006708_GLO1_TTS	1	-
chrX	41095732	41095832	NM_001039591_USP9X_TTS	1	+
chr5	162873531	162873631	NM_001329991_NUDCD2_TTS	1	-
chr8	109499047	109499147	NR_138033_EMC2_non-coding	1	+
chr14	65412531	65412631	NM_001308154_RAB15_TTS	1	-
chr19	1852397	1852497	NM_031918_KLF16_TTS	1	-
chr1	24799366	24799466	NR_136506_NIPAL3_TTS	1	+
chr19	12859037	12859137	NM_004317_GET3_TTS	1	+
chr9	100845257	100845357	NM_018946_NANS_TTS	1	+
chr15	80253230	80253330	NM_004049_BCL2A1_TTS	1	-
chr9	123617976	123618076	NM_001286840_PHF19_TTS	1	-
chrX	219923	220023	NM_018390_PLCXD1_TTS	1	+
chr9	126141935	126142035	NM_001352964_DENND1A_TTS	1	-
chr1	156262478	156262578	NM_144580_GLMP_TTS	1	-
chr7	63980260	63980360	NM_178558_ZNF680_TTS	1	-
chr6	47199267	47199367	NM_014452_TNFRSF21_TTS	1	-
chr5	132086508	132086608	NM_001098811_SEPTIN8_TTS	1	-
chr14	75408536	75408636	NM_002632_PGF_TTS	1	-
chr6	12165132	12165232	NM_002114_HIVEP1_TTS	1	+
chr7	73095298	73095398	NM_032317_DNAJC30_TTS	1	-
chr1	101706974	101707074	NM_001400_S1PR1_TTS	1	+
chr1	198726312	198726412	NM_002838_PTPRC_3' UTR	1	+
chr16	53525460	53525560	NM_005611_RBL2_TTS	1	+
chr7	44101208	44101308	NM_001284313_DBNL_TTS	1	+
chr1	90063323	90063423	NM_015350_LRRC8B_TTS	1	+
chr19	35758765	35758865	NM_205835_LSR_TTS	1	+
chr22	28374001	28374101	NM_001145418_TTC28_TTS	1	-
chr21	45115860	45115960	NM_015056_RRP1B_TTS	1	+
chr10	99436091	99436191	NM_018425_PI4K2A_TTS	1	+
chr10	104687275	104687375	NM_199077_CNNM2_TTS	1	+
chr10	135093134	135093234	NR_046330_TUBGCP2_non-coding	1	-
chr16	18794273	18794373	NM_001030009_RPS15A_TTS	1	-
chr5	64813592	64813692	NM_022145_CENPK_TTS	1	-
chr3	129149786	129149886	NM_001276273_MBD4_TTS	1	-
chr8	92006023	92006123	NM_018710_PIP4P2_TTS	1	-
chr19	4675242	4675342	NM_139159_DPP9_TTS	1	-
chr1	33473584	33473684	NR_134976_AK2_TTS	1	-
chr12	6956463	6956563	NM_001297571_GNB3_TTS	1	+
chr1	40306722	40306822	NR_132401_TRIT1_TTS	1	-
chr18	72907062	72907162	NM_001306093_ZADH2_TTS	1	-
chr2	189896621	189896721	NM_000393_COL5A2_TTS	1	-
chr2	45173116	45173216	NM_005413_SIX3_TTS	1	+
chr12	89981825	89981925	NM_001682_ATP2B1_TTS	1	-
chr11	94232649	94232749	NM_017704_ANKRD49_TTS	1	+
chr14	57936018	57936118	NM_018168_CCDC198_TTS	1	-
chr22	41795230	41795330	NM_001145398_TEF_TTS	1	+
chr1	16266855	16266955	NM_015001_SPEN_TTS	1	+
chr1	159752233	159752333	NM_017823_DUSP23_TTS	1	+
chr15	90626276	90626376	NR_146321_ZNF710-AS1_promoter-TSS	1	-
chr12	132428304	132428404	NM_025215_PUS1_TTS	1	+
chr1	165624757	165624857	NM_004528_MGST3_3' UTR	1	+
chr19	17536048	17536148	NM_138401_MVB12A_TTS	1	+
chrX	101972561	101972661	NM_001199818_ARMCX5-GPRASP2_TTS	1	+
chr3	23633185	23633285	NM_152653_UBE2E2_TTS	1	+
chr13	46528599	46528699	NM_001076788_ZC3H13_TTS	1	-
chr3	127706409	127706509	NM_207335_KBTBD12_TTS	1	+
chr9	126795480	126795580	NM_004789_LHX2_TTS	1	+
chr1	162757090	162757190	NM_001354982_DDR2_TTS	1	+
chr3	140698675	140698775	NM_018155_SLC25A36_TTS	1	+
chr12	15750227	15750327	NM_030670_PTPRO_3' UTR	1	+
chr17	27224798	27224898	NM_004475_FLOT2_promoter-TSS	1	-
chr10	5805603	5805703	NM_001321785_TASOR2_TTS	1	+
chrX	135747708	135747808	NM_001306177_ARHGEF6_TTS	1	-
chr1	94994863	94994963	NM_001178096_F3_3' UTR	1	-
chr10	70864467	70864567	NM_001321054_SRGN_TTS	1	+
chr5	125877532	125877632	NM_001202404_ALDH7A1_TTS	1	-
chr7	66704401	66704501	NM_018264_TYW1_TTS	1	+
chr20	55034296	55034396	NM_001164116_CASS4_TTS	1	+
chr19	46049538	46049638	NM_025136_OPA3_TTS	1	-
chr19	41172595	41172695	NM_004756_NUMBL_3' UTR	1	-
chr1	220141941	220142041	NM_004446_EPRS_TTS	1	-
chr14	21558204	21558304	NM_001102454_ZNF219_TTS	1	-
chr13	50486841	50486941	NR_023351_SPRYD7_TTS	1	-
chrX	48779487	48779587	NM_001136159_OTUD5_3' UTR	1	-
chrX	44382884	44382984	NM_173794_FUNDC1_TTS	1	-
chr2	11584500	11584600	NM_212540_E2F6_TTS	1	-
chr19	44612379	44612479	NM_013398_ZNF224_exon	1	+
chr9	140509710	140509810	NM_001317968_ARRDC1_TTS	1	+
chr21	30428644	30428744	NM_001282907_CCT8_TTS	1	-
chr17	41604064	41604164	NM_001302623_DHX8_TTS	1	+
chr19	36237804	36237904	NM_001281532_PSENEN_3' UTR	1	+
chr2	224740064	224740164	NM_020830_WDFY1_TTS	1	-
chr7	130146031	130146131	NM_001253900_MEST_TTS	1	+
chr17	42112002	42112102	NM_152344_LSM12_TTS	1	-
chr6	158620276	158620376	NM_207118_GTF2H5_TTS	1	+
chr11	60618454	60618554	NM_024098_CCDC86_TTS	1	+
chr1	29520328	29520428	NR_146213_MECR_non-coding	1	-
chr19	33369901	33370001	NM_032816_CEP89_TTS	1	-
chr5	6669575	6669675	NM_001324322_SRD5A1_TTS	1	+
chr2	173370910	173371010	NM_001316306_ITGA6_3' UTR	1	+
chr17	73131342	73131442	NR_109933_JPT1_TTS	1	-
chr16	57287414	57287514	NM_012106_ARL2BP_TTS	1	+
chr7	127897581	127897681	NM_000230_LEP_TTS	1	+
chr19	11663860	11663960	NM_032377_ELOF1_TTS	1	-
chr19	42825841	42825941	NM_173633_TMEM145_intron	1	+
chr8	57131078	57131178	NR_133934_CHCHD7_non-coding	1	+
chr11	65341564	65341664	NM_152832_FAM89B_TTS	1	+
chr1	1431482	1431582	NM_031921_ATAD3B_TTS	1	+
chr22	44275557	44275657	NM_001177675_PNPLA5_TTS	1	-
chr1	119573838	119573938	NM_015836_WARS2_TTS	1	-
chr9	72324437	72324537	NM_001099666_PTAR1_TTS	1	-
chr11	8968840	8968940	NM_001286095_TMEM9B_3' UTR	1	-
chr20	16252748	16252848	NM_001199865_KIF16B_TTS	1	-
chr22	38914953	38915053	NM_007068_DMC1_TTS	1	-
chr14	57116133	57116233	NM_017799_TMEM260_TTS	1	+
chr1	40766158	40766258	NM_001852_COL9A2_TTS	1	-
chr3	45715290	45715390	NM_014240_LIMD1_intron	1	+
chr11	6978969	6979069	NM_001354853_ZNF215_3' UTR	1	+
chr11	95709761	95709861	NM_032427_MAML2_TTS	1	-
chr12	79978653	79978753	NM_002583_PAWR_TTS	1	-
chr15	45901809	45901909	NR_132350_BLOC1S6_TTS	1	+
chr19	305572	305672	NM_017550_MIER2_TTS	1	-
chr8	22461555	22461655	NR_033902_CCAR2_promoter-TSS	1	+
chr12	89813494	89813594	NM_172240_POC1B_TTS	1	-
chr17	57478990	57479090	NM_001005404_YPEL2_TTS	1	+
chr17	46684593	46684693	NM_004502_HOXB7_TTS	1	-
chr12	56551660	56551760	NM_021019_MYL6_promoter-TSS	1	+
chr4	75975223	75975323	NM_015393_PARM1_TTS	1	+
chr22	39214456	39214556	NM_014293_NPTXR_TTS	1	-
chr19	54635046	54635146	NM_015629_PRPF31_TTS	1	+
chr12	51487467	51487567	NM_001173452_TFCP2_TTS	1	-
chr9	100883256	100883356	NM_003389_CORO2A_TTS	1	-
chr2	228550570	228550670	NM_025243_SLC19A3_3' UTR	1	-
chr7	43995635	43995735	NM_015983_UBE2D4_TTS	1	+
chr21	40777769	40777869	NM_152505_LCA5L_TTS	1	-
chr3	100296188	100296288	NM_018004_TMEM45A_TTS	1	+
chr11	4701400	4701500	NM_030774_OR51E2_TTS	1	-
chr19	53738633	53738733	NM_001317998_ZNF677_TTS	1	-
chr19	50129596	50129696	NM_020719_PRR12_TTS	1	+
chr19	58231118	58231218	NM_024833_ZNF671_TTS	1	-
chr19	58318449	58318549	NM_024762_ZNF552_TTS	1	-
chr15	43650368	43650468	NM_152455_ZSCAN29_TTS	1	-
chr17	18639332	18639432	NM_001353225_TRIM16L_TTS	1	+
chr1	11979647	11979747	NM_138346_KIAA2013_TTS	1	-
chr19	54777674	54777774	NM_001080978_LILRB2_TTS	1	-
chr12	109016052	109016152	NM_001206609_SELPLG_3' UTR	1	-
chr16	2261997	2262097	NM_182563_BRICD5_promoter-TSS	1	-
chr1	168283564	168283664	NM_005149_TBX19_TTS	1	+
chr2	27173119	27173219	NM_001253724_DPYSL5_TTS	1	+
chr2	9545812	9545912	NR_134954_ITGB1BP1_TTS	1	-
chr4	4865563	4865663	NM_002448_MSX1_TTS	1	+
chr7	1582579	1582679	NM_002360_MAFK_TTS	1	+
chr22	37865103	37865203	NR_029413_MFNG_TTS	1	-
chr6	32096483	32096583	NM_001136153_ATF6B_promoter-TSS	1	-
chr5	134029288	134029388	NM_001252231_SEC24A_TTS	1	+
chr10	5920049	5920149	NM_001009943_ANKRD16_TTS	1	-
chr1	236378854	236378954	NM_019891_ERO1B_3' UTR	1	-
chr10	89507362	89507462	NM_004670_PAPSS2_TTS	1	+
chr3	132276981	132277081	NM_032169_ACAD11_TTS	1	-
chr17	7360926	7361026	NM_000747_CHRNB1_TTS	1	+
chr3	113161564	113161664	NM_144718_SPICE1_TTS	1	-
chr20	33890368	33890468	NM_018244_UQCC1_TTS	1	-
chr1	204527148	204527248	NM_001278519_MDM4_TTS	1	+
chr2	10925136	10925236	NM_144583_ATP6V1C2_TTS	1	+
chr11	2946377	2946477	NM_183233_SLC22A18_TTS	1	+
chr17	56172797	56172897	NM_080677_DYNLL2_Intergenic	1	+
chr6	157710417	157710517	NM_018452_TMEM242_3' UTR	1	-
chr2	68807194	68807294	NM_173545_APLF_TTS	1	+
chr5	132028318	132028418	NM_001300792_KIF3A_TTS	1	-
chr15	42273779	42273879	NM_001206670_PLA2G4E_TTS	1	-
chr6	8013799	8013899	NM_001199322_BLOC1S5_TTS	1	-
chr15	75246756	75246856	NM_017793_RPP25_TTS	1	-
chr17	21100592	21100692	NR_024547_TMEM11_TTS	1	-
chr12	122499850	122499950	NM_020993_BCL7A_TTS	1	+
chr22	21354060	21354160	NM_030573_THAP7_TTS	1	-
chr9	130882971	130883071	NM_001256335_PTGES2_TTS	1	-
chr16	8889036	8889136	NM_015421_TMEM186_TTS	1	-
chr1	245008259	245008359	NM_198076_COX20_TTS	1	+
chr2	225629806	225629906	NM_001290263_DOCK10_TTS	1	-
chr10	96092982	96093082	NM_022451_NOC3L_TTS	1	-
chr17	37560537	37560637	NM_004774_MED1_TTS	1	-
chr6	119134617	119134717	NM_017696_MCM9_TTS	1	-
chr8	144694787	144694887	NM_001317783_TSTA3_TTS	1	-
chr19	54493369	54493469	NR_102308_CACNG6_promoter-TSS	1	+
chr3	101399935	101400035	NM_000986_RPL24_TTS	1	-
chr7	149431565	149431665	NM_032534_KRBA1_TTS	1	+
chr1	36646350	36646450	NM_001286366_MAP7D1_TTS	1	+
chr16	46732206	46732306	NM_014321_ORC6_TTS	1	+
chrX	154005864	154005964	NR_110023_DKC1_TTS	1	+
chr9	125606834	125606934	NM_001354482_RC3H2_TTS	1	-
chr22	41328719	41328819	NM_022098_XPNPEP3_TTS	1	+
chr3	113681729	113681829	NR_135271_ZDHHC23_non-coding	1	+
chr9	35056060	35056160	NM_001354927_VCP_TTS	1	-
chr20	42931477	42931577	NM_001080472_FITM2_TTS	1	-
chr19	45448653	45448753	NM_000483_APOC2_promoter-TSS	1	+
chr2	27422454	27422554	NR_028323_SLC5A6_TTS	1	-
chr16	18802988	18803088	NM_015161_ARL6IP1_TTS	1	-
chr1	12204164	12204264	NM_001243_TNFRSF8_TTS	1	+
chr2	85133699	85133799	NM_021103_TMSB10_TTS	1	+
chr1	231490669	231490769	NM_032018_SPRTN_TTS	1	+
chrX	14940349	14940449	NM_001177475_MOSPD2_TTS	1	+
chr2	179966418	179966518	NM_178123_SESTD1_TTS	1	-
chr14	24683142	24683242	NM_014169_CHMP4A_promoter-TSS	1	-
chr15	52599479	52599579	NM_001142495_MYO5A_TTS	1	-
chr19	56156889	56156989	NM_016535_ZNF581_TTS	1	+
chr1	120286738	120286838	NM_006623_PHGDH_TTS	1	+
chr3	9022274	9022374	NM_014850_SRGAP3_TTS	1	-
chr2	33808724	33808824	NM_001304538_FAM98A_TTS	1	-
chr14	24635674	24635774	NM_006084_IRF9_TTS	1	+
chr5	60448764	60448864	NM_174889_NDUFAF2_TTS	1	+
chr14	94594117	94594217	NM_032036_IFI27L2_TTS	1	-
chr2	64688415	64688515	NM_014181_LGALSL_TTS	1	+
chr5	157168356	157168456	NM_017872_THG1L_TTS	1	+
chr16	58147491	58147591	NR_136632_CFAP20_TTS	1	-
chr5	175819455	175819555	NR_045724_CLTB_TTS	1	-
chr1	151023796	151023896	NM_017860_C1orf56_TTS	1	+
chr14	96010951	96011051	NM_016417_GLRX5_TTS	1	+
chr2	73956999	73957099	NM_001330386_TPRKB_TTS	1	-
chr12	110478964	110479064	NM_207435_C12orf76_TTS	1	-
chr19	58376385	58376485	NM_001204817_ZNF587_TTS	1	+
chr11	2425008	2425108	NM_005706_TSSC4_TTS	1	+
chr2	26360223	26360323	NM_016131_RAB10_TTS	1	+
chr6	57054596	57054696	NR_103822_RAB23_non-coding	1	-
chr12	12944300	12944400	NM_030817_APOLD1_TTS	1	+
chr13	20276639	20276739	NM_001354909_PSPC1_TTS	1	-
chr2	216903130	216903230	NM_018441_PECR_TTS	1	-
chr17	38512948	38513048	NM_001145302_RARA_3' UTR	1	+
chr22	42069933	42070033	NM_005008_SNU13_TTS	1	-
chr7	33053740	33053840	NM_016489_NT5C3A_TTS	1	-
chr11	62342519	62342619	NM_022830_TUT1_TTS	1	-
chr2	27548715	27548815	NM_001318909_GTF3C2_TTS	1	-
chr12	66648302	66648402	NM_001142523_IRAK3_TTS	1	+
chr4	141303610	141303710	NM_001153484_SCOC_TTS	1	+
chr9	138396419	138396519	NM_016034_MRPS2_TTS	1	+
chr20	61445252	61445352	NM_007346_OGFR_TTS	1	+
chr11	124564433	124564533	NM_017425_SPA17_3' UTR	1	+
chr12	19673058	19673158	NM_153207_AEBP2_3' UTR	1	+
chr19	48885826	48885926	NM_006801_KDELR1_TTS	1	-
chrX	152713122	152713222	NM_017518_HAUS7_TTS	1	-
chr5	148734046	148734146	NM_152407_GRPEL2_TTS	1	+
chr20	43247578	43247678	NM_181805_PKIG_TTS	1	+
chr2	26149464	26149564	NM_002254_KIF3C_TTS	1	-
chr3	128127389	128127489	NM_021937_EEFSEC_TTS	1	+
chr15	59171243	59171343	NR_135042_SLTM_TTS	1	-
chr4	90035950	90036050	NM_145715_TIGD2_TTS	1	+
chr12	51142350	51142450	NM_173602_DIP2B_TTS	1	+
chr1	40759756	40759856	NM_005857_ZMPSTE24_TTS	1	+
chr6	73908474	73908574	NM_019842_KCNQ5_TTS	1	+
chr8	121535775	121535875	NM_022045_MTBP_TTS	1	+
chr2	74684987	74685087	NM_012477_WBP1_promoter-TSS	1	+
chrX	15337577	15337677	NR_033835_PIGA_TTS	1	-
chr11	105969337	105969437	NM_015423_AASDHPPT_TTS	1	+
chr11	4406131	4406231	NM_003141_TRIM21_TTS	1	-
chr6	31606804	31606904	NM_001199698_BAG6_TTS	1	-
chr12	107282994	107283094	NM_001351367_RIC8B_TTS	1	+
chr19	12936295	12936395	NM_031429_RTBDN_TTS	1	-
chr11	111407656	111407756	NM_207430_C11orf88_TTS	1	+
chr1	10041724	10041824	NM_001297779_NMNAT1_TTS	1	+
chr1	43212044	43212144	NM_022356_P3H1_TTS	1	-
chr19	32976701	32976801	NM_207325_DPY19L3_TTS	1	+
chr19	46207147	46207247	NM_001163377_QPCTL_TTS	1	+
chr5	137841783	137841883	NM_001282185_ETF1_TTS	1	-
chr2	112876791	112876891	NM_001329914_TMEM87B_TTS	1	+
chr1	180257364	180257464	NM_032360_ACBD6_TTS	1	-
chr1	202696531	202696631	NM_001314042_KDM5B_3' UTR	1	-
chr11	64812294	64812394	NM_005468_NAALADL1_TTS	1	-
chr12	48733909	48734009	NM_001172681_ZNF641_3' UTR	1	-
chr14	31089170	31089270	NM_001308097_G2E3_TTS	1	+
chrX	128929077	128929177	NM_018990_SASH3_TTS	1	+
chr13	24995063	24995163	NM_006437_PARP4_TTS	1	-
chr3	12877547	12877647	NM_001007074_RPL32_exon	1	-
chrX	102507922	102508022	NM_153333_TCEAL8_TTS	1	-
chr19	36595908	36596008	NM_173636_WDR62_TTS	1	+
chr1	165631451	165631551	NM_000696_ALDH9A1_TTS	1	-
chr19	10444451	10444551	NM_133452_RAVER1_promoter-TSS	1	-
chr7	2945774	2945874	NM_032415_CARD11_3' UTR	1	-
chr3	148890285	148890385	NM_000096_CP_TTS	1	-
chr14	99864082	99864182	NM_032233_SETD3_TTS	1	-
chr5	87491022	87491122	NM_153354_TMEM161B_TTS	1	-
chr15	58887402	58887502	NM_001320570_ADAM10_TTS	1	-
chr20	47860514	47860614	NM_001348187_DDX27_TTS	1	+
chr20	3143262	3143362	NM_001282533_LZTS3_TTS	1	-
chr4	68472516	68472616	NM_012108_STAP1_3' UTR	1	+
chrX	69725240	69725340	NM_021120_DLG3_TTS	1	+
chr4	170650615	170650715	NM_017867_HPF1_TTS	1	-
chr7	70257954	70258054	NM_015570_AUTS2_TTS	1	+
chr12	31257625	31257725	NM_001257144_DDX11_TTS	1	+
chr12	45826034	45826134	NM_001142678_ANO6_TTS	1	+
chr4	101944586	101944686	NM_001130691_PPP3CA_TTS	1	-
chr4	119636488	119636588	NM_020961_METTL14_Intergenic	1	+
chr6	138409641	138409741	NM_022121_PERP_TTS	1	-
chr13	107194020	107194120	NM_004093_EFNB2_Intergenic	1	-
chr10	97423157	97423257	NM_015631_TCTN3_TTS	1	-
chr12	28702999	28703099	NM_001352084_CCDC91_TTS	1	+
chr6	166733215	166733315	NM_145169_SFT2D1_TTS	1	-
chr19	41082270	41082370	NM_138392_SHKBP1_promoter-TSS	1	+
chr19	35517275	35517375	NM_020895_GRAMD1A_TTS	1	+
chr7	12728701	12728801	NM_212460_ARL4A_3' UTR	1	+
chr6	80194707	80194807	NM_181714_LCA5_TTS	1	-
chr6	151685251	151685351	NM_020861_ZBTB2_TTS	1	-
chrX	153649965	153650065	NR_024048_TAZ_TTS	1	+
chr9	124999902	125000002	NM_199160_LHX6_Intergenic	1	-
chr4	177253296	177253396	NM_021928_SPCS3_TTS	1	+
chr1	120162044	120162144	NM_001080470_ZNF697_TTS	1	-
chr22	50924769	50924869	NM_017584_MIOX_promoter-TSS	1	+
chr15	56119119	56119219	NM_001284340_NEDD4_TTS	1	-
chr3	15294323	15294423	NM_014296_CAPN7_TTS	1	+
chr2	111645494	111645594	NM_001142807_ACOXL_intron	1	+
chr17	17095862	17095962	NM_015134_MPRIP_TTS	1	+
chr16	27236311	27236411	NM_145080_NSMCE1_TTS	1	-
chr1	167396482	167396582	NM_001198786_POU2F1_TTS	1	+
chr1	182856786	182856886	NR_033302_DHX9_non-coding	1	+
chr17	73231753	73231853	NM_024844_NUP85_TTS	1	+
chr10	63856603	63856703	NM_001244638_ARID5B_TTS	1	+
chr2	100016937	100017037	NM_001321459_REV1_TTS	1	-
chr2	239969863	239969963	NM_006037_HDAC4_TTS	1	-
chr22	23915311	23915411	NM_152855_IGLL1_TTS	1	-
chr2	231743863	231743963	NM_001287241_ITM2C_TTS	1	+
chr6	31546013	31546113	NM_000594_TNF_TTS	1	+
chr10	106071888	106071988	NM_001272012_ITPRIP_3' UTR	1	-
chr1	161184085	161184185	NM_004106_FCER1G_promoter-TSS	1	+
chr10	72007084	72007184	NM_021129_PPA1_Intergenic	1	-
chr12	27909128	27909228	NM_021821_MRPS35_TTS	1	+
chr7	111983051	111983151	NM_021994_ZNF277_3' UTR	1	+
chr6	170104000	170104100	NM_018288_PHF10_TTS	1	-
chr10	73576054	73576154	NM_001042466_PSAP_TTS	1	-
chr19	46030141	46030241	NM_003370_VASP_TTS	1	+
chr2	46808075	46808175	NR_104182_LOC100506142_promoter-TSS	1	-
chr16	72146711	72146811	NM_014003_DHX38_TTS	1	+
chr2	201768553	201768653	NM_001136039_NIF3L1_TTS	1	+
chrX	40465788	40465888	NM_005765_ATP6AP2_TTS	1	+
chr17	77082678	77082778	NM_001042573_ENGASE_3' UTR	1	+
chr6	26395002	26395102	NM_001197238_BTN2A2_TTS	1	+
chr2	68403270	68403370	NM_001329916_PNO1_TTS	1	+
chr5	74657829	74657929	NM_001130996_HMGCR_TTS	1	+
chr2	178477719	178477819	NM_152275_TTC30A_Intergenic	1	-
chr17	76221616	76221716	NM_001168_BIRC5_TTS	1	+
chr11	120961385	120961485	NM_001130047_TBCEL_TTS	1	+
chr3	57611183	57611283	NM_152678_DENND6A_TTS	1	-
chr11	118269826	118269926	NM_004788_UBE4A_TTS	1	+
chr19	19756006	19756106	NM_020410_ATP13A1_TTS	1	-
chr5	94033226	94033326	NM_032290_SLF1_Intergenic	1	+
chr2	241538426	241538526	NM_023083_CAPN10_TTS	1	+
chr11	125454482	125454582	NR_110769_EI24_TTS	1	+
chr16	5074844	5074944	NM_016256_NAGPA_TTS	1	-
chr9	4708299	4708399	NM_017913_CDC37L1_TTS	1	+
chr7	91741464	91741564	NM_001146152_CYP51A1_TTS	1	-
chr17	37819637	37819737	NM_001165938_STARD3_3' UTR	1	+
chr3	126156443	126156543	NM_025112_ZXDC_TTS	1	-
chr22	30658817	30658917	NM_001319108_OSM_TTS	1	-
chr12	118501397	118501497	NM_019086_VSIG10_TTS	1	-
chr22	38612418	38612518	NM_001161574_MAFF_TTS	1	+
chr14	70238621	70238721	NM_001320214_SRSF5_TTS	1	+
chr4	89427214	89427314	NM_016323_HERC5_TTS	1	+
chr8	59496061	59496161	NM_001144772_NSMAF_TTS	1	-
chr3	155480405	155480505	NM_001308229_C3orf33_TTS	1	-
chr12	124420951	124421051	NM_001304957_CCDC92_TTS	1	-
chr15	93160677	93160777	NM_207446_FAM174B_TTS	1	-
chr19	47341424	47341524	NM_001301076_AP2S1_TTS	1	-
chr9	112137979	112138079	NM_001145372_PTPN3_TTS	1	-
chr14	61176256	61176356	NM_017420_SIX4_TTS	1	-
chr12	109525993	109526093	NM_001145375_ALKBH2_TTS	1	-
chr6	105725439	105725539	NM_002726_PREP_TTS	1	-
chr22	32014476	32014576	NM_178022_PISD_TTS	1	-
chr17	38710020	38710120	NM_001838_CCR7_TTS	1	-
chr12	6759756	6759856	NM_016162_ING4_3' UTR	1	-
chr2	234204220	234204320	NM_001190266_ATG16L1_TTS	1	+
chr2	113333776	113333876	NM_001137604_POLR1B_3' UTR	1	+
chr5	76987046	76987146	NM_004607_TBCA_3' UTR	1	-
chr20	4760668	4760768	NM_014737_RASSF2_TTS	1	-
chr18	12725639	12725739	NM_147163_PSMG2_TTS	1	+
chr5	10226444	10226544	NR_047669_ATPSCKMT_non-coding	1	-
chr15	78887511	78887611	NM_001307945_CHRNA5_TTS	1	+
chr16	69118983	69119083	NM_024562_TANGO6_TTS	1	+
chr1	65697719	65697819	NM_203464_AK4_TTS	1	+
chr20	62567284	62567384	NM_025219_DNAJC5_TTS	1	+
chr2	135714487	135714587	NR_135468_CCNT2_non-coding	1	+
chr19	41937222	41937322	NM_001167870_DMAC2_TTS	1	-
chr1	36395111	36395211	NM_024852_AGO3_Intergenic	1	+
chr1	227083703	227083803	NM_012486_PSEN2_TTS	1	+
chr2	32248960	32249060	NM_032574_DPY30_TTS	1	-
chr1	110046796	110046896	NM_020703_AMIGO1_TTS	1	-
chr4	105389468	105389568	NM_025212_CXXC4_TTS	1	-
chr15	90773206	90773306	NM_006384_CIB1_TTS	1	-
chr12	6975693	6975793	NM_001159287_TPI1_promoter-TSS	1	+
chr19	47778864	47778964	NR_037675_INAFM1_TTS	1	+
chr1	114356432	114356532	NM_001193431_PTPN22_TTS	1	-
chr1	29445939	29446039	NM_001171868_TMEM200B_TTS	1	-
chr22	43265778	43265878	NM_001349972_PACSIN2_TTS	1	-
chr19	9273989	9274089	NR_102435_ZNF317_TTS	1	+
chr12	56347705	56347805	NM_001345_DGKA_TTS	1	+
chr17	7258163	7258263	NM_001320435_TMEM95_promoter-TSS	1	+
chr4	120976762	120976862	NM_002358_MAD2L1_Intergenic	1	-
chr7	5520188	5520288	NM_024963_FBXL18_3' UTR	1	-
chr14	53510685	53510785	NM_001160148_DDHD1_3' UTR	1	-
chr4	155456157	155456257	NM_002669_PLRG1_TTS	1	-
chr19	50138548	50138648	NM_006270_RRAS_TTS	1	-
chrX	73805051	73805151	NM_016120_RLIM_3' UTR	1	-
chr16	88875876	88875976	NM_001030018_APRT_TTS	1	-
chr17	67074842	67074942	NM_080284_ABCA6_TTS	1	-
chr17	33762114	33762214	NM_144682_SLFN13_TTS	1	-
chr3	120501816	120501916	NM_005513_GTF2E1_TTS	1	+
chr3	132320959	132321059	NM_016557_ACKR4_3' UTR	1	+
chr2	220050101	220050201	NM_001321110_RETREG2_TTS	1	+
chr8	146015149	146015249	NM_001317782_RPL8_TTS	1	-
chr1	169659807	169659907	NR_029467_SELL_TTS	1	-
chr1	8071778	8071878	NM_018948_ERRFI1_TTS	1	-
chr16	3631181	3631281	NM_032444_SLX4_TTS	1	-
chr8	22993100	22993200	NM_003840_TNFRSF10D_TTS	1	-
chr8	42273992	42274092	NM_001257181_SLC20A2_TTS	1	-
chr16	3292027	3292127	NM_001198536_MEFV_TTS	1	-
chr2	113500356	113500456	NM_001350494_NT5DC4_TTS	1	+
chr7	156797547	156797647	NM_005515_MNX1_TTS	1	-
chr17	56811603	56811703	NR_103872_RAD51C_TTS	1	+
chr13	28241452	28241552	NM_152705_POLR1D_TTS	1	+
chr4	38797903	38798003	NM_003263_TLR1_TTS	1	-
chr3	120321075	120321175	NM_001168331_NDUFB4_3' UTR	1	+
chr16	74705752	74705852	NM_152649_MLKL_TTS	1	-
chr16	28488599	28488699	NM_001286110_CLN3_TTS	1	-
chr15	76640536	76640636	NM_001145923_SCAPER_TTS	1	-
chr1	38000049	38000149	NM_024700_SNIP1_TTS	1	-
chr12	102591199	102591299	NR_135123_PARPBP_TTS	1	+
chr20	48570329	48570429	NM_018683_RNF114_TTS	1	+
chr14	35179592	35179692	NM_021914_CFL2_TTS	1	-
chr11	62443971	62444071	NM_001286077_UBXN1_TTS	1	-
chr5	68576518	68576618	NM_176816_CCDC125_TTS	1	-
chr5	85916483	85916583	NR_145802_SNORD138_TTS	1	+
chrX	106956450	106956550	NM_198057_TSC22D3_TTS	1	-
chr11	64844923	64845023	NM_080668_CDCA5_TTS	1	-
chr5	149234485	149234585	NM_001172699_PPARGC1B_TTS	1	+
chr21	34732068	34732168	NM_000629_IFNAR1_TTS	1	+
chr19	10397191	10397291	NM_001544_ICAM4_promoter-TSS	1	+
chr3	113530803	113530903	NM_001690_ATP6V1A_TTS	1	+
chr13	80910110	80910210	NM_001318538_SPRY2_TTS	1	-
chr1	910584	910684	NM_001291367_PERM1_TTS	1	-
chr1	166039255	166039355	NR_135199_FAM78B_non-coding	1	-
chr17	76967318	76967418	NM_005567_LGALS3BP_TTS	1	-
chr18	39667694	39667794	NR_046456_LINC00907_Intergenic	1	+
chrX	47074427	47074527	NM_153280_UBA1_TTS	1	+
chr3	187089764	187089864	NM_022147_RTP4_TTS	1	+
chr19	51300960	51301060	NM_032712_C19orf48_TTS	1	-
chr13	39917028	39917128	NM_005780_LHFPL6_TTS	1	-
chr12	117476731	117476831	NM_001168325_TESC_TTS	1	-
chr19	49298322	49298422	NM_001190_BCAT2_TTS	1	-
chr11	124636393	124636493	NM_001352401_MSANTD2_TTS	1	-
chr16	28995769	28995869	NM_001014987_LAT_promoter-TSS	1	+
chr11	32879569	32879669	NM_024081_PRRG4_TTS	1	+
chr9	99262389	99262489	NM_001351570_CDC14B_TTS	1	-
chr6	96663388	96663488	NM_006581_FUT9_TTS	1	+
chr16	3192706	3192806	NM_001134655_ZNF213_TTS	1	+
chr1	114246444	114246544	NR_136568_PHTF1_TTS	1	-
chr15	41673148	41673248	NM_001301136_NUSAP1_TTS	1	+
chr12	6880018	6880118	NM_002824_PTMS_TTS	1	+
chr17	47481413	47481513	NM_001281497_PHB_TTS	1	-
chrX	117928402	117928502	NM_001560_IL13RA1_TTS	1	+
chr2	202006221	202006321	NM_001127184_CFLAR_TTS	1	+
chrX	54094756	54094856	NM_017848_FAM120C_TTS	1	-
chr2	97525452	97525552	NM_017789_SEMA4C_TTS	1	-
chr1	155232658	155232758	NM_005698_SCAMP3_promoter-TSS	1	-
chr1	93834955	93835055	NM_001938_DR1_Intergenic	1	+
chr3	129033613	129033713	NM_006026_H1FX_TTS	1	-
chr14	102808604	102808704	NM_001267828_ZNF839_3' UTR	1	+
chr1	247740892	247740992	NM_001281853_GCSAML_TTS	1	+
chr10	115806567	115806667	NM_000684_ADRB1_TTS	1	+
chrX	23721787	23721887	NM_001037171_ACOT9_TTS	1	-
chr1	151671467	151671567	NM_001330723_SNX27_TTS	1	+
chr12	52642609	52642709	NM_005556_KRT7_TTS	1	+
chr7	75696726	75696826	NM_005918_MDH2_TTS	1	+
chr8	38070719	38070819	NM_001204878_BAG4_TTS	1	+
chr19	58992497	58992597	NM_017908_ZNF446_TTS	1	+
chr1	32053187	32053287	NM_022164_TINAGL1_TTS	1	+
chr6	89805677	89805777	NM_080743_SRSF12_TTS	1	-
chr2	219758553	219758653	NM_025216_WNT10A_TTS	1	+
chr20	34291530	34291630	NM_001242600_RBM39_TTS	1	-
chr1	147097917	147098017	NM_004326_BCL9_TTS	1	+
chr20	31290492	31290592	NM_053041_COMMD7_TTS	1	-
chr19	8503801	8503901	NM_016496_MARCHF2_TTS	1	+
chr16	2138621	2138721	NM_001318827_TSC2_TTS	1	+
chr6	31654725	31654825	NM_021160_ABHD16A_TTS	1	-
chr19	13209846	13209946	NM_005583_LYL1_TTS	1	-
chr20	52560079	52560179	NM_003657_BCAS1_TTS	1	-
chr12	65642007	65642107	NM_001167614_LEMD3_TTS	1	+
chr9	20995849	20995949	NM_017794_FOCAD_TTS	1	+
chr7	148981982	148982082	NR_036573_LOC155060_promoter-TSS	1	+
chr12	7032760	7032860	NM_001007026_ATN1_promoter-TSS	1	+
chr2	198351307	198351407	NM_002156_HSPD1_TTS	1	-
chr17	73823305	73823405	NM_199242_UNC13D_TTS	1	-
chr7	131181290	131181390	NM_001145354_MKLN1_TTS	1	+
chr10	70173820	70173920	NR_102264_DNA2_TTS	1	-
chr8	11644754	11644854	NR_146182_NEIL2_TTS	1	+
chr17	79648203	79648303	NM_001329609_ARL16_TTS	1	-
chr16	3432084	3432184	NM_001324341_ZSCAN32_TTS	1	-
chr2	242523819	242523919	NM_001164356_THAP4_TTS	1	-
chr12	125431369	125431469	NM_032656_DHX37_TTS	1	-
chr9	136028339	136028439	NM_021996_GBGT1_TTS	1	-
chr1	28150863	28150963	NM_177424_STX12_TTS	1	+
chr8	94740574	94740674	NR_104267_FAM92A_non-coding	1	+
chr10	75561668	75561768	NR_038357_ZSWIM8-AS1_promoter-TSS	1	-
chr20	50003493	50003593	NM_001258292_NFATC2_TTS	1	-
chr6	79645583	79645683	NM_017934_PHIP_3' UTR	1	-
chr1	153666368	153666468	NM_000906_NPR1_TTS	1	+
chr12	132564903	132565003	NM_015409_EP400_TTS	1	+
chr3	53258722	53258822	NM_001064_TKT_TTS	1	-
chr12	49490918	49491018	NM_001300751_LMBR1L_TTS	1	-
chr15	69564456	69564556	NM_001324094_GLCE_TTS	1	+
chr11	117283882	117283982	NM_001271933_CEP164_TTS	1	+
chr12	102122752	102122852	NM_020244_CHPT1_TTS	1	+
chr2	162848750	162848850	NM_001935_DPP4_TTS	1	-
chr5	114856604	114856704	NM_020177_FEM1C_TTS	1	-
chr15	31231143	31231243	NM_017762_MTMR10_TTS	1	-
chr15	82422570	82422670	NM_024580_EFL1_TTS	1	-
chr1	40144319	40144419	NM_001282397_HPCAL4_TTS	1	-
chr19	15225797	15225897	NM_006844_ILVBL_TTS	1	-
chrX	23422389	23422489	NM_173495_PTCHD1_Intergenic	1	+
chr4	123665998	123666098	NM_152618_BBS12_TTS	1	+
chr8	22398555	22398655	NM_005605_PPP3CC_TTS	1	+
chr15	101812389	101812489	NM_018445_SELENOS_TTS	1	-
chr13	50103023	50103123	NM_001320727_SETDB2-PHF11_TTS	1	+
chr5	132157832	132157932	NM_001172700_SHROOM1_TTS	1	-
chr20	23059985	23060085	NM_012072_CD93_TTS	1	-
chr3	44689864	44689964	NM_003420_ZNF35_promoter-TSS	1	+
chrX	153010115	153010215	NM_000033_ABCD1_TTS	1	+
chrX	134496977	134497077	NM_152695_ZNF449_3' UTR	1	+
chr15	64364757	64364857	NR_110310_CIAO2A_TTS	1	-
chr3	42825789	42825889	NM_001099669_HIGD1A_3' UTR	1	-
chr22	31677578	31677678	NM_001135911_PIK3IP1_TTS	1	-
chr2	239079041	239079141	NM_030768_ILKAP_TTS	1	-
chrX	153715644	153715744	NM_014235_UBL4A_promoter-TSS	1	-
chr11	64056864	64056964	NM_001170880_GPR137_TTS	1	+
chr16	23533337	23533437	NR_003501_EARS2_TTS	1	-
chr21	33640529	33640629	NM_018944_MIS18A_TTS	1	-
chr1	85717650	85717750	NR_024113_C1orf52_non-coding	1	-
chr14	73436159	73436259	NM_021260_ZFYVE1_TTS	1	-
chr11	61116216	61116316	NM_001161454_CYB561A3_TTS	1	-
chr20	47862433	47862533	NM_021035_ZNFX1_TTS	1	-
chr1	92974252	92974352	NM_001350197_EVI5_TTS	1	-
chr3	52288436	52288536	NM_025222_WDR82_TTS	1	-
chr18	34366535	34366635	NM_001271953_TPGS2_TTS	1	-
chr2	239146907	239147007	NM_018645_HES6_TTS	1	-
chr7	149564469	149564569	NM_001099220_ZNF862_TTS	1	+
chr1	156691682	156691782	NM_001303095_ISG20L2_TTS	1	-
chr12	121016847	121016947	NM_198202_POP5_TTS	1	-
chr16	81745267	81745367	NM_030629_CMIP_TTS	1	+
chr1	100615948	100616048	NR_135078_TRMT13_TTS	1	+
chr9	36163810	36163910	NM_001287014_GLIPR2_TTS	1	+
chr11	62457746	62457846	NM_203422_LRRN4CL_promoter-TSS	1	-
chr1	151040873	151040973	NM_006818_MLLT11_TTS	1	+
chr19	9493193	9493293	NM_001172650_ZNF559-ZNF177_TTS	1	+
chr5	839556	839656	NM_024786_ZDHHC11_intron	1	-
chr2	232578151	232578251	NM_001099285_PTMA_TTS	1	+
chr22	41855720	41855820	NM_032758_PHF5A_TTS	1	-
chr12	1756309	1756409	NM_030775_WNT5B_TTS	1	+
chr1	45233339	45233439	NM_001297657_KIF2C_TTS	1	+
chr2	96940073	96940173	NM_014014_SNRNP200_TTS	1	-
chr7	5273357	5273457	NM_016003_WIPI2_TTS	1	+
chr10	90694830	90694930	NM_001141945_ACTA2_TTS	1	-
chr12	123347408	123347508	NM_003959_HIP1R_TTS	1	+
chr6	7612100	7612200	NM_152551_SNRNP48_TTS	1	+
chr19	38104898	38104998	NM_001172226_ZNF540_3' UTR	1	+
chr8	56985612	56985712	NR_002437_SNORD54_TTS	1	-
chr12	15066968	15067068	NM_001300784_ERP27_TTS	1	-
chr18	29653076	29653176	NM_017831_RNF125_TTS	1	+
chr12	56399209	56399309	NM_001032387_SUOX_TTS	1	+
chr16	31500795	31500895	NM_022744_C16orf58_TTS	1	-
chr21	35515234	35515334	NM_032476_MRPS6_TTS	1	+
chr16	30899115	30899215	NM_004765_BCL7C_TTS	1	-
chr7	149169884	149169984	NM_152557_ZNF746_TTS	1	-
chr1	89301838	89301938	NM_001320709_PKN2_TTS	1	+
chr8	10581277	10581377	NM_031439_SOX7_TTS	1	-
chr7	42977356	42977456	NM_031903_MRPL32_TTS	1	+
chr10	105213143	105213243	NM_001001412_CALHM1_TTS	1	-
chr22	38203343	38203443	NM_001171690_GCAT_promoter-TSS	1	+
chr5	70954432	70954532	NM_022132_MCCC2_TTS	1	+
chr18	33291698	33291798	NM_020474_GALNT1_TTS	1	+
chr8	87484577	87484677	NM_001286719_RMDN1_TTS	1	-
chr11	64532077	64532177	NM_201995_SF1_TTS	1	-
chrX	129263344	129263444	NR_132647_AIFM1_TTS	1	-
chr17	58029600	58029700	NM_016125_RNFT1_TTS	1	-
chrX	73952683	73952783	NM_001008537_NEXMIF_TTS	1	-
chr11	10874250	10874350	NM_021211_ZBED5_TTS	1	-
chr17	62495733	62495833	NM_001320596_DDX5_3' UTR	1	-
chr18	63531261	63531361	NM_001317214_CDH7_TTS	1	+
chr2	174132637	174132737	NM_016653_MAP3K20_TTS	1	+
chr21	44834394	44834494	NM_001320643_SIK1B_TTS	1	-
chr1	44443867	44443967	NM_003780_B4GALT2_promoter-TSS	1	+
chr19	12688774	12688874	NM_020714_ZNF490_3' UTR	1	-
chr4	71659174	71659274	NM_014961_RUFY3_TTS	1	+
chr3	196728610	196728710	NM_005929_MELTF_TTS	1	-
chr9	34634718	34634818	NR_104108_SIGMAR1_TTS	1	-
chr15	44065377	44065477	NM_005313_PDIA3_TTS	1	+
chr6	137518620	137518720	NM_000416_IFNGR1_TTS	1	-
chr6	15522143	15522243	NM_001267040_JARID2_TTS	1	+
chr2	38522021	38522121	NM_001330464_ATL2_3' UTR	1	-
chr19	11432721	11432821	NM_004283_RAB3D_TTS	1	-
chr3	63989038	63989138	NR_038286_PSMD6-AS2_promoter-TSS	1	+
chr12	56516181	56516281	NM_001303124_ZC3H10_TTS	1	+
chr17	45762771	45762871	NM_014726_TBKBP1_Intergenic	1	+
chr19	56132106	56132206	NM_203374_ZNF784_TTS	1	-
chr1	85622555	85622655	NM_032184_SYDE2_TTS	1	-
chr19	19794215	19794315	NM_033204_ZNF101_TTS	1	+
chr10	95349729	95349829	NM_181745_FFAR4_TTS	1	+
chr6	18469005	18469105	NM_182757_RNF144B_TTS	1	+
chr6	52965571	52965671	NM_012347_FBXO9_TTS	1	+
chr1	36787630	36787730	NR_130899_EVA1B_TTS	1	-
chr19	47724078	47724178	NM_001127240_BBC3_TTS	1	-
chr17	38781213	38781313	NM_003079_SMARCE1_Intergenic	1	-
chr2	112786847	112786947	NM_006343_MERTK_TTS	1	+
chr5	52979070	52979170	NR_134475_NDUFS4_TTS	1	+
chr5	158584416	158584516	NM_001199383_RNF145_TTS	1	-
chr1	112310099	112310199	NM_007204_DDX20_TTS	1	+
chr7	144149033	144149133	NM_001350885_TPK1_TTS	1	-
chr9	139834886	139834986	NM_018998_FBXW5_TTS	1	-
chr5	146968128	146968228	NM_001270934_JAKMIP2_3' UTR	1	-
chr17	73496341	73496441	NM_001142643_CASKIN2_TTS	1	-
chr5	7859271	7859371	NR_036553_FASTKD3_TTS	1	-
chr14	35030299	35030399	NM_152233_SNX6_TTS	1	-
chr14	93653334	93653434	NM_001098621_TMEM251_TTS	1	+
chr1	110566257	110566357	NM_001242675_AHCYL1_TTS	1	+
chr15	74429043	74429143	NM_001130136_ISLR2_TTS	1	+
chr4	139085250	139085350	NM_014331_SLC7A11_TTS	1	-
chr2	74721586	74721686	NR_027749_TTC31_TTS	1	+
chr1	109780642	109780742	NM_006513_SARS_3' UTR	1	+
chr14	24734743	24734843	NM_004581_RABGGTA_TTS	1	-
chr3	51738239	51738339	NM_015926_TEX264_TTS	1	+
chr19	50986508	50986608	NM_206538_EMC10_3' UTR	1	+
chr1	207077110	207077210	NM_006850_IL24_3' UTR	1	+
chr18	20606351	20606451	NM_002894_RBBP8_TTS	1	+
chr6	18128541	18128641	NM_001346818_TPMT_TTS	1	-
chr18	33048296	33048396	NM_001098817_INO80C_TTS	1	-
chr16	30565084	30565184	NM_033410_ZNF764_TTS	1	-
chr2	220371611	220371711	NM_013335_GMPPA_TTS	1	+
chr3	42636386	42636486	NM_016305_SS18L2_TTS	1	+
chr19	3767463	3767563	NM_172251_MRPL54_TTS	1	+
chr22	26125159	26125259	NM_005160_GRK3_TTS	1	+
chr7	20699917	20700017	NM_001163942_ABCB5_TTS	1	+
chr19	45541352	45541452	NM_001278439_CLASRP_promoter-TSS	1	+
chr11	77779395	77779495	NM_001204054_NDUFC2_TTS	1	-
chr3	186576152	186576252	NM_001177800_ADIPOQ_TTS	1	+
chr1	25568727	25568827	NR_135143_RSRP1_TTS	1	-
chr12	101786897	101786997	NM_001301068_ARL1_TTS	1	-
chr21	17251130	17251230	NM_013396_USP25_3' UTR	1	+
chr18	12030782	12030882	NM_014214_IMPA2_TTS	1	+
chr5	142657495	142657595	NM_001204258_NR3C1_TTS	1	-
chr19	24104242	24104342	NM_001348689_ZNF726_TTS	1	+
chr6	105544696	105544796	NM_147147_BVES_TTS	1	-
chr16	29469440	29469540	NM_024044_SLX1B_TTS	1	+
chr2	201688469	201688569	NM_001321691_BZW1_TTS	1	+
chr17	27041301	27041401	NM_001142624_RAB34_TTS	1	-
chr3	130732720	130732820	NM_001288950_ASTE1_TTS	1	-
chr22	38692211	38692311	NM_152221_CSNK1E_intron	1	-
chr4	39289075	39289175	NM_001204747_RFC1_TTS	1	-
chr17	73885040	73885140	NM_001256124_TRIM65_TTS	1	-
[truncated: 12,252 more rows]
