# Supplementary material for: Benchmarking sequencing methods and tools that facilitate the study of alternative polyadenylation
Source: Genome Biol. 2021 Oct 14;22:291. doi: 10.1186/s13059-021-02502-z (PMC8518154; doi:10.1186/s13059-021-02502-z)
Supplement: Supplementary file 7 — Additional file 7: QAPA.Iso-Seq.PAS.sites. QAPA (run with Iso-Seq annotations) PAS sites with PAU ≥ 5% (BED format). [file 13059_2021_2502_MOESM7_ESM.xls]

## Sheet: QAPA.Iso-Seq.PAS.sites.PAU.0.05
Chromosome	Start	End	Annotation (RefSeq_GeneName_GenicRegion)	PAU	Strand
chr1	154951626	154951726	NR_024163_CKS1B_TTS	0.999944	+
chr15	69747791	69747891	NM_213725_RPLP1_TTS	0.999911	+
chr6	33244188	33244288	NM_003782_B3GALT4_promoter-TSS	0.999886	+
chr4	100869209	100869309	NM_002106_H2AFZ_TTS	0.999862	-
chr1	215410333	215410433	NM_014217_KCNK2_TTS	0.999829	+
chr9	113006240	113006340	NM_001244938_TXN_3' UTR	0.999786	-
chr5	180663921	180664021	NM_006098_RACK1_TTS	0.999781	-
chr9	140138066	140138166	NM_006088_TUBB4B_TTS	0.999668	+
chr18	47014834	47014934	NM_001199342_RPL17_TTS	0.999368	-
chr2	55462695	55462795	NR_039624_MIR4426_TTS	0.99934	+
chr3	140698683	140698783	NM_018155_SLC25A36_TTS	0.999326	+
chr1	203278648	203278748	NM_006763_BTG2_TTS	0.999284	+
chr1	45244351	45244451	NR_001456_SNORD38A_TTS	0.999282	+
chr2	219461053	219461153	NM_001271634_CNOT9_TTS	0.998965	+
chr8	82196914	82197014	NM_001444_FABP5_TTS	0.998958	+
chr12	53874584	53874684	NM_031989_PCBP2_3' UTR	0.998949	+
chr18	60794026	60794126	NM_000633_BCL2_3' UTR	0.99881	-
chr5	40832560	40832660	NR_002583_SNORD72_TTS	0.998744	-
chr15	79214077	79214177	NM_001319137_CTSH_TTS	0.998677	-
chr6	36458820	36458920	NM_173562_KCTD20_TTS	0.998589	+
chr6	74226981	74227081	NR_132980_SNORD141A_TTS	0.998505	-
chr3	197682626	197682726	NM_001316311_RPL35A_TTS	0.998486	+
chr18	3278182	3278282	NM_033546_MYL12B_TTS	0.998485	+
chr2	96994436	96994536	NM_001163524_ITPRIPL1_TTS	0.998471	+
chr17	71279761	71279861	NM_012121_CDC42EP4_TTS	0.998361	-
chrX	47001612	47001712	NM_019056_NDUFB11_TTS	0.998269	-
chr6	7249556	7249656	NM_001168344_RREB1_3' UTR	0.998206	+
chr14	39501121	39501221	NM_006364_SEC23A_TTS	0.998191	-
chr6	28336845	28336945	NM_001242894_ZKSCAN3_TTS	0.997974	+
chr13	47345389	47345489	NM_001984_ESD_TTS	0.997817	-
chr5	149823767	149823867	NM_005617_RPS14_TTS	0.997811	-
chr4	17845021	17845121	NR_073124_NCAPG_non-coding	0.997729	+
chr9	100846633	100846733	NM_014788_TRIM14_TTS	0.997644	-
chr14	52471327	52471427	NM_016039_RTRAF_TTS	0.997631	+
chr8	74202766	74202866	NM_000971_RPL7_TTS	0.997613	-
chr2	27003033	27003133	NM_017877_SLC35F6_3' UTR	0.99761	+
chr11	32623934	32624034	NM_001307929_EIF3M_3' UTR	0.997606	+
chr1	179810048	179810148	NM_145034_TOR1AIP2_3' UTR	0.997584	-
chr15	52015198	52015298	NM_153374_LYSMD2_TTS	0.997356	-
chr9	127641989	127642089	NM_002077_GOLGA1_3' UTR	0.997329	-
chr1	153964532	153964632	NM_001349947_RPS27_TTS	0.997277	+
chr15	51297991	51298091	NM_001252127_AP4E1_TTS	0.997248	+
chr14	35870713	35870813	NM_020529_NFKBIA_TTS	0.997174	-
chr5	72801225	72801325	NM_001207_BTF3_3' UTR	0.99709	+
chr22	23237911	23238011	NM_001256296_IGLL5_TTS	0.996859	+
chr2	7184210	7184310	NM_001349184_RNF144A_TTS	0.996806	+
chr7	100171632	100171732	NM_001168682_SAP25_promoter-TSS	0.996804	-
chr9	36836452	36836552	NR_104000_PAX5_non-coding	0.996761	-
chr14	35786586	35786686	NM_002791_PSMA6_TTS	0.996611	+
chr17	7852799	7852899	NM_053051_CNTROB_3' UTR	0.996596	+
chr7	6064190	6064290	NM_001326611_AIMP2_TTS	0.996554	+
chr19	42411506	42411606	NM_198977_ARHGEF1_TTS	0.996437	+
chr13	76100569	76100669	NM_203497_COMMD6_3' UTR	0.996353	-
chr8	109213884	109213984	NM_001568_EIF3E_TTS	0.996244	-
chr16	82181762	82181862	NM_005792_MPHOSPH6_TTS	0.996113	-
chr5	76031495	76031595	NM_001311313_F2R_TTS	0.996002	+
chr16	75633692	75633792	NM_001324446_ADAT1_3' UTR	0.995861	-
chr5	172461801	172461901	NM_003945_ATP6V0E1_TTS	0.995617	+
chr17	33332550	33332650	NM_013975_LIG3_TTS	0.995616	+
chr7	44841148	44841248	NM_001300981_PPIA_3' UTR	0.995556	+
chr12	110872632	110872732	NM_001278556_ARPC3_TTS	0.995533	-
chr2	176042863	176042963	NM_001002258_ATP5MC3_3' UTR	0.995377	-
chr12	56437907	56438007	NM_001029_RPS26_3' UTR	0.995298	+
chr11	62534087	62534187	NM_002696_POLR2G_TTS	0.995233	+
chr17	5082831	5082931	NM_032530_ZNF594_TTS	0.995162	-
chr8	11422013	11422113	NM_001715_BLK_TTS	0.995136	+
chr15	75212611	75212711	NM_004255_COX5A_TTS	0.995122	-
chr5	77781051	77781151	NM_005779_LHFPL2_TTS	0.995109	-
chr2	127454153	127454253	NM_016815_GYPC_TTS	0.995096	+
chr19	11432720	11432820	NM_004283_RAB3D_TTS	0.994996	-
chr22	39888092	39888192	NM_001098270_MGAT3_TTS	0.994995	+
chr2	58386906	58387006	NM_001130480_VRK2_TTS	0.994987	+
chr3	131104824	131104924	NR_033268_NUDT16_non-coding	0.994957	+
chr10	101466812	101466912	NM_020354_ENTPD7_3' UTR	0.994917	+
chr8	121408081	121408181	NM_014078_MRPL13_TTS	0.994834	-
chr15	60639523	60639623	NM_004039_ANXA2_3' UTR	0.994777	-
chr10	121259317	121259417	NM_002925_RGS10_TTS	0.994735	-
chr15	89198784	89198884	NR_130134_ISG20_non-coding	0.994724	+
chr6	167342983	167343083	NM_003730_RNASET2_TTS	0.994664	-
chr5	123972604	123972704	NM_020747_ZNF608_TTS	0.994619	-
chr1	38032407	38032507	NM_001323623_GNL2_TTS	0.994613	-
chr3	52574442	52574542	NM_001124767_SMIM4_TTS	0.99446	+
chr22	19023797	19023897	NM_001184781_DGCR2_TTS	0.994332	-
chr11	64879085	64879185	NR_102367_TM7SF2_promoter-TSS	0.994308	+
chr3	122357794	122357894	NM_001113523_PARP15_TTS	0.994303	+
chr9	72969689	72969789	NM_015110_SMC5_TTS	0.994176	+
chr12	111157612	111157712	NM_002710_PPP1CC_TTS	0.994127	-
chr15	66791294	66791394	NM_000968_RPL4_TTS	0.994032	-
chr1	95712679	95712779	NM_001278248_RWDD3_TTS	0.993974	+
chr9	131572611	131572711	NM_018201_TBC1D13_TTS	0.993887	+
chr12	9848421	9848521	NR_036693_CLEC2D_non-coding	0.993824	+
chr1	36921317	36921417	NM_031280_MRPS15_TTS	0.993782	-
chr11	108018230	108018330	NM_000019_ACAT1_3' UTR	0.993763	+
chr6	41902669	41902769	NM_001760_CCND3_TTS	0.993596	-
chr1	89318612	89318712	NM_001514_GTF2B_3' UTR	0.993594	-
chr6	53362938	53363038	NM_001498_GCLC_3' UTR	0.993451	-
chr18	32912330	32912430	NM_006965_ZNF24_3' UTR	0.993446	-
chr2	68269330	68269430	NM_001190265_C1D_TTS	0.993353	-
chr16	28854103	28854203	NM_003321_TUFM_3' UTR	0.993252	-
chr22	41920870	41920970	NM_001282884_POLR3H_TTS	0.993172	-
chr12	111889327	111889427	NM_001291424_SH2B3_TTS	0.993059	+
chr20	57603730	57603830	NR_037929_SLMO2-ATP5E_TTS	0.992948	-
chr17	53469975	53470075	NM_012329_MMD_TTS	0.99281	-
chr11	118279819	118279919	NR_033759_ATP5MG_non-coding	0.99271	+
chr12	112460701	112460801	NM_006817_ERP29_3' UTR	0.992662	+
chrX	53963111	53963211	NM_001184897_PHF8_TTS	0.992623	-
chr17	27084375	27084475	NM_001077498_FAM222B_3' UTR	0.992452	-
chrX	40487487	40487587	NM_001330455_CXorf38_3' UTR	0.992084	-
chrX	48779481	48779581	NM_001136159_OTUD5_3' UTR	0.992054	-
chr17	8108043	8108143	NM_001256834_AURKB_TTS	0.992001	-
chr20	30157272	30157372	NM_030789_HM13_TTS	0.991902	+
chr1	46083825	46083925	NM_001195193_NASP_3' UTR	0.991892	+
chr6	33258610	33258710	NM_001265596_PFDN6_TTS	0.991867	+
chr3	53259650	53259750	NM_001064_TKT_TTS	0.991781	-
chr6	160219369	160219469	NM_001318817_MRPL18_TTS	0.99176	+
chr14	54886839	54886939	NM_001130851_CDKN3_TTS	0.991676	+
chr12	6601283	6601383	NM_016497_MRPL51_TTS	0.991556	-
chr2	71305672	71305772	NM_001330425_NAGK_3' UTR	0.991496	+
chr17	46147412	46147512	NM_001127228_CBX1_TTS	0.991239	-
chr6	170844201	170844301	NM_002793_PSMB1_TTS	0.990979	-
chr12	113357613	113357713	NM_016816_OAS1_TTS	0.990957	+
chr4	122589101	122589201	NM_001154_ANXA5_TTS	0.990901	-
chr11	8707300	8707400	NR_002977_SNORA3B_TTS	0.990801	+
chr18	71826097	71826197	NM_014177_TIMM21_TTS	0.990703	+
chr9	131152915	131153015	NR_049743_URM1_non-coding	0.99068	+
chr1	33240825	33240925	NM_003680_YARS_TTS	0.990595	-
chr11	8017619	8017719	NM_003754_EIF3F_TTS	0.990459	+
chr11	66244707	66244807	NM_001098510_PELI3_TTS	0.990423	+
chr10	116623565	116623665	NM_020940_FAM160B1_3' UTR	0.990318	+
chr19	18685951	18686051	NM_001321018_UBA52_3' UTR	0.990212	+
chr1	12269181	12269281	NM_001066_TNFRSF1B_TTS	0.990129	+
chr12	27058102	27058202	NM_018164_INTS13_TTS	0.990049	-
chr1	154929498	154929598	NM_020524_PBXIP1_promoter-TSS	0.989612	-
chr16	57117332	57117432	NM_001330552_NLRC5_TTS	0.989567	+
chr1	42925986	42926086	NM_001287507_PPCS_3' UTR	0.989544	+
chr1	12092003	12092103	NM_021933_MIIP_TTS	0.989516	+
chr3	180328667	180328767	NM_133462_TTC14_3' UTR	0.989472	+
chr5	130730266	130730366	NM_020240_CDC42SE2_TTS	0.989457	+
chr10	131565268	131565368	NM_002412_MGMT_3' UTR	0.989384	+
chrX	154719770	154719870	NM_018196_TMLHE_3' UTR	0.989295	-
chr1	32663792	32663892	NM_175852_TXLNA_TTS	0.989044	+
chr8	30436029	30436129	NM_002095_GTF2E2_3' UTR	0.989018	-
chr3	118930586	118930686	NM_003778_B4GALT4_TTS	0.988898	-
chr7	140406344	140406444	NM_004546_NDUFB2_TTS	0.988826	+
chr11	73583710	73583810	NM_016565_COA4_TTS	0.988764	-
chr9	19055527	19055627	NM_001270890_HAUS6_3' UTR	0.988764	-
chr19	17536044	17536144	NM_138401_MVB12A_TTS	0.988764	+
chr5	112203508	112203608	NM_001204193_SRP19_3' UTR	0.988764	+
chr16	18794275	18794375	NM_001030009_RPS15A_TTS	0.988764	-
chr2	99234878	99234978	NM_001330354_UNC50_TTS	0.988641	+
chr1	111785963	111786063	NM_004000_CHI3L2_TTS	0.988611	+
chr15	65160101	65160201	NM_025201_PLEKHO2_TTS	0.988596	+
chr22	44392312	44392412	NM_015380_SAMM50_TTS	0.988383	+
chr17	76168712	76168812	NM_004710_SYNGR2_3' UTR	0.988271	+
chr15	45901809	45901909	NR_132350_BLOC1S6_TTS	0.988151	+
chr3	100074107	100074207	NM_020202_NIT2_3' UTR	0.988144	+
chr19	42375535	42375635	NM_001321484_RPS19_TTS	0.988142	+
chr2	70508491	70508591	NM_001317166_SNRPG_TTS	0.988123	-
chr11	128328658	128328758	NM_001143820_ETS1_TTS	0.98807	-
chr11	10328846	10328946	NR_103765_CAND1.11_promoter-TSS	0.98804	+
chr8	118552409	118552509	NM_080651_MED30_TTS	0.987896	+
chr17	14111899	14111999	NM_001303_COX10_TTS	0.98777	+
chr17	71203490	71203590	NM_032837_FAM104A_TTS	0.987725	-
chr15	25223646	25223746	NR_146177_SNHG14_non-coding	0.987714	+
chr16	31202831	31202931	NR_028388_FUS_non-coding	0.98765	+
chr14	31204934	31205034	NM_001257376_SCFD1_TTS	0.987594	+
chr9	42714495	42714595	NM_199244_FOXD4L4_Intergenic	0.98755	+
chr19	58052141	58052241	NM_153263_ZNF549_TTS	0.987386	+
chr4	147111113	147111213	NM_007080_LSM6_TTS	0.987378	+
chrX	48760322	48760422	NM_005710_PQBP1_TTS	0.987258	+
chr2	74588279	74588379	NR_033935_DCTN1_TTS	0.987184	-
chr10	112271202	112271302	NM_004419_DUSP5_TTS	0.98703	+
chr16	54148279	54148379	NM_001080432_FTO_TTS	0.987014	+
chr1	24289268	24289368	NM_017761_PNRC2_3' UTR	0.98699	+
chr9	125606833	125606933	NM_001354482_RC3H2_TTS	0.986915	-
chr6	35289448	35289548	NM_022047_DEF6_TTS	0.986907	+
chr7	141356526	141356626	NM_001080392_DENND11_TTS	0.986892	-
chr1	85483763	85483863	NM_018298_MCOLN3_TTS	0.986836	-
chr21	45524818	45524918	NM_001351709_TRAPPC10_3' UTR	0.986718	+
chr19	36936025	36936125	NM_001145343_ZNF566_TTS	0.98638	-
chrX	154283286	154283386	NM_023934_FUNDC2_3' UTR	0.986334	+
chr19	18417710	18417810	NM_001252129_LSM4_3' UTR	0.986171	-
chr16	3586723	3586823	NM_024793_CLUAP1_3' UTR	0.98616	+
chr1	182856786	182856886	NR_033302_DHX9_non-coding	0.986063	+
chr20	58520356	58520456	NM_001190826_FAM217B_3' UTR	0.985833	+
chr21	45193822	45193922	NM_000100_CSTB_3' UTR	0.98582	-
chr6	44081363	44081463	NM_001318771_MRPL14_3' UTR	0.985803	-
chrX	47483609	47483709	NM_002621_CFP_TTS	0.985794	-
chr3	179117781	179117881	NM_021629_GNB4_3' UTR	0.985682	-
chr13	111292244	111292344	NM_001242883_NAXD_TTS	0.985518	+
chr15	102172200	102172300	NM_001308026_TM2D3_TTS	0.985493	-
chr3	49060626	49060726	NM_199069_NDUFAF3_3' UTR	0.98542	+
chr6	43021961	43022061	NM_014780_CUL7_promoter-TSS	0.98536	-
chr19	5691580	5691680	NM_033643_RPL36_TTS	0.98532	+
chr11	107834385	107834485	NM_017516_RAB39A_TTS	0.985092	+
chr3	134196544	134196644	NM_001242374_ANAPC13_TTS	0.985049	-
chr11	118894285	118894385	NM_016146_TRAPPC4_TTS	0.984897	+
chr19	23926156	23926256	NM_138286_ZNF681_3' UTR	0.984743	-
chr10	120900426	120900526	NR_110305_SFXN4_TTS	0.984586	-
chr11	125763378	125763478	NM_001271985_PUS3_TTS	0.984558	-
chr2	162092597	162092697	NM_001199135_TANK_TTS	0.98454	+
chr22	41368626	41368726	NM_014248_RBX1_3' UTR	0.984519	+
chr22	38284539	38284639	NM_001242923_EIF3L_3' UTR	0.984468	+
chr18	47309786	47309886	NM_006111_ACAA2_TTS	0.98436	-
chr12	6759753	6759853	NM_016162_ING4_TTS	0.984117	-
chr3	142168075	142168175	NM_001184_ATR_TTS	0.984074	-
chr3	98234315	98234415	NM_001040181_CLDND1_TTS	0.984021	-
chr6	126669723	126669823	NM_001286525_CENPW_3' UTR	0.983999	+
chr1	241661116	241661216	NM_000143_FH_exon	0.983976	-
chr17	18113170	18113270	NM_017758_ALKBH5_TTS	0.983898	+
chr11	104912115	104912215	NM_001017534_CARD16_exon	0.983857	-
chr1	223963446	223963546	NM_001146068_CAPN2_3' UTR	0.983838	+
chr1	146626686	146626786	NM_005399_PRKAB2_TTS	0.983692	-
chr16	57791061	57791161	NM_005886_KATNB1_TTS	0.98361	+
chr11	85989752	85989852	NM_003797_EED_TTS	0.983559	+
chr1	22419343	22419443	NM_001791_CDC42_TTS	0.983535	+
chr22	35820396	35820496	NM_006739_MCM5_TTS	0.983281	+
chr4	106603764	106603864	NM_001142471_INTS12_TTS	0.98321	-
chrX	9687679	9687779	NM_001139466_TBL1X_TTS	0.983173	+
chr7	44605383	44605483	NM_019082_DDX56_3' UTR	0.983098	-
chr19	6730062	6730162	NM_001080452_GPR108_3' UTR	0.983006	-
chr5	112356567	112356667	NR_038352_DCP2_non-coding	0.982982	+
chr22	18613822	18613922	NM_001193414_TUBA8_exon	0.982892	+
chr12	56704214	56704314	NM_014255_CNPY2_3' UTR	0.982786	-
chr15	44063657	44063757	NM_005313_PDIA3_3' UTR	0.982695	+
chrX	70835762	70835862	NM_001504_CXCR3_TTS	0.982339	-
chr5	176332027	176332127	NR_146149_UIMC1_TTS	0.982279	-
chr6	41873090	41873190	NR_131160_MED20_TTS	0.982164	-
chr3	121605274	121605374	NM_001320041_EAF2_TTS	0.982148	+
chr2	201343159	201343259	NM_001100424_SPATS2L_3' UTR	0.981924	+
chr14	77801362	77801462	NM_001346134_TMED8_TTS	0.981781	-
chr14	60611485	60611585	NM_001322280_DHRS7_3' UTR	0.981726	-
chr14	67938537	67938637	NM_001348547_TMEM229B_3' UTR	0.981299	-
chr19	10755135	10755235	NM_020428_SLC44A2_TTS	0.98123	+
chr2	62095549	62095649	NM_006430_CCT4_3' UTR	0.981167	-
chrX	48928814	48928914	NM_007213_PRAF2_TTS	0.981065	-
chr1	183523226	183523326	NM_173156_SMG7_TTS	0.981016	+
chr2	95752949	95753049	NR_136152_MRPS5_non-coding	0.980973	-
chr3	42690127	42690227	NM_001349125_NKTR_TTS	0.980792	+
chr20	49551385	49551485	NM_001317036_DPM1_TTS	0.980785	-
chr6	32827262	32827362	NM_002800_PSMB9_3' UTR	0.980773	+
chr2	37208140	37208240	NM_019024_HEATR5B_TTS	0.980642	-
chr12	110034971	110035071	NM_001301182_MVK_TTS	0.980536	+
chr6	3114167	3114267	NM_001354930_RIPK1_3' UTR	0.98051	+
chr10	14913641	14913741	NM_016299_HSPA14_TTS	0.98036	+
chr17	61775156	61775256	NM_030576_LIMD2_3' UTR	0.98021	-
chr1	192549062	192549162	NM_002922_RGS1_TTS	0.97996	+
chr6	151791136	151791236	NM_001286562_ARMT1_TTS	0.979925	+
chr10	127452613	127452713	NR_110857_EDRF1_TTS	0.97981	+
chr17	17104302	17104402	NM_178836_PLD6_TTS	0.979685	-
chr6	30695598	30695698	NM_001318875_FLOT1_3' UTR	0.979674	-
chr17	17150131	17150231	NM_001199125_COPS3_3' UTR	0.979662	-
chr16	2303114	2303214	NM_001286627_RNPS1_TTS	0.979545	-
chr7	42956981	42957081	NM_002787_PSMA2_3' UTR	0.979506	-
chr1	94335336	94335436	NM_014597_DNTTIP2_3' UTR	0.979489	-
chr6	116914336	116914436	NM_016104_RWDD1_3' UTR	0.979474	+
chr3	155655421	155655521	NM_003875_GMPS_TTS	0.979295	+
chrX	150156305	150156405	NM_005342_HMGB3_exon	0.979177	+
chrX	128929077	128929177	NM_018990_SASH3_TTS	0.979007	+
chr7	99751735	99751835	NR_134530_LAMTOR4_TTS	0.978824	+
chr17	2225686	2225786	NM_018128_TSR1_TTS	0.978637	-
chr2	143799785	143799885	NM_001199241_KYNU_TTS	0.978592	+
chr2	33808723	33808823	NM_001304538_FAM98A_TTS	0.97851	-
chr6	34845552	34845652	NM_001270488_TAF11_TTS	0.978449	-
chr11	102932799	102932899	NM_001318740_DCUN1D5_3' UTR	0.978364	-
chr10	98981930	98982030	NM_032900_ARHGAP19_TTS	0.978356	-
chr19	44235297	44235397	NM_019108_SMG9_3' UTR	0.978306	-
chr16	71316201	71316301	NM_001324377_CMTR2_TTS	0.978294	-
chr15	25213570	25213670	NM_001349460_SNRPN_intron	0.978261	+
chr12	42706566	42706666	NM_033114_ZCRB1_3' UTR	0.978189	-
chr12	109176468	109176568	NM_018984_SSH1_TTS	0.978117	-
chr3	196195771	196195871	NM_152617_RNF168_3' UTR	0.978089	-
chr12	133200340	133200440	NM_006231_POLE_TTS	0.977809	-
chr2	43449537	43449637	NM_006887_ZFP36L2_TTS	0.977799	-
chr12	121675490	121675590	NM_001270486_CAMKK2_TTS	0.97744	-
chr11	112104433	112104533	NM_000317_PTS_3' UTR	0.97714	+
chr1	50906934	50907034	NM_007051_FAF1_TTS	0.976962	-
chr2	114253286	114253386	NR_138473_CBWD2_non-coding	0.976956	+
chr22	32783557	32783657	NM_014306_RTCB_TTS	0.976748	-
chr1	33087429	33087529	NM_001308135_ZBTB8OS_exon	0.976613	-
chr17	11880754	11880854	NM_001303282_ZNF18_TTS	0.976612	-
chr7	44101304	44101404	NM_001284313_DBNL_TTS	0.976547	+
chr11	61564610	61564710	NM_004111_FEN1_TTS	0.976504	+
chr20	55953420	55953520	NM_003610_RAE1_TTS	0.976349	+
chr7	151163792	151163892	NM_005614_RHEB_3' UTR	0.976134	-
chr1	224563588	224563688	NR_102347_CNIH4_non-coding	0.976028	+
chr18	19209117	19209217	NM_006938_SNRPD1_3' UTR	0.976016	+
chr15	77242196	77242296	NM_002902_RCN2_3' UTR	0.97581	+
chr8	97243129	97243229	NR_045639_UQCRB_non-coding	0.97576	-
chr12	9875083	9875183	NM_172004_CLECL1_TTS	0.975544	-
chr8	38962420	38962520	NR_027878_ADAM9_non-coding	0.975355	+
chr1	2495208	2495308	NM_003820_TNFRSF14_3' UTR	0.975316	+
chrX	13787243	13787343	NM_001330210_OFD1_3' UTR	0.974921	+
chr20	13797774	13797874	NR_147980_NDUFAF5_non-coding	0.974904	+
chr5	438272	438372	NM_001242412_AHRR_TTS	0.974874	+
chr14	74352068	74352168	NM_152444_PTGR2_TTS	0.974837	+
chr15	76640535	76640635	NM_001145923_SCAPER_TTS	0.974651	-
chr1	19630454	19630554	NM_001320979_AKR7A2_3' UTR	0.974591	-
chr7	23742169	23742269	NM_001300932_FAM221A_TTS	0.974517	+
chr13	29252563	29252663	NM_015932_POMP_3' UTR	0.974474	+
chr1	92711961	92712061	NR_135089_GLMN_TTS	0.974431	-
chr1	52889070	52889170	NM_015269_TUT4_3' UTR	0.9744	-
chr1	114437672	114437772	NM_001253853_AP4B1_exon	0.974383	-
chr17	73231754	73231854	NM_024844_NUP85_TTS	0.974117	+
chr3	48312380	48312480	NM_016089_ZNF589_TTS	0.974062	+
chr11	77780896	77780996	NM_001204054_NDUFC2_exon	0.973926	-
chr14	23303456	23303556	NM_181305_MRPL52_exon	0.97375	+
chr9	7798345	7798445	NM_033428_DMAC1_3' UTR	0.973744	-
chr10	81076033	81076133	NM_020338_ZMIZ1_3' UTR	0.973496	+
chr6	158931802	158931902	NM_020245_TULP4_3' UTR	0.973443	+
chr7	75695837	75695937	NM_005918_MDH2_3' UTR	0.973248	+
chr22	19438141	19438241	NM_005659_UFD1_3' UTR	0.973217	-
chr16	3119539	3119639	NM_004221_IL32_TTS	0.973113	+
chr22	30165844	30165944	NM_013387_UQCR10_3' UTR	0.973081	+
chr17	72480836	72480936	NM_007261_CD300A_TTS	0.972946	+
chr9	37778577	37778677	NR_104612_TRMT10B_non-coding	0.972658	+
chr8	110355820	110355920	NR_036472_ENY2_non-coding	0.972653	+
chr16	96977	97077	NM_016310_POLR3K_TTS	0.972652	-
chr22	50750385	50750485	NM_001001794_DENND6B_TTS	0.972638	-
chr12	123899925	123900025	NR_130703_RILPL2_non-coding	0.97262	-
chr19	19387318	19387418	NM_172231_SUGP1_TTS	0.972565	-
chr17	20903047	20903147	NM_015276_USP22_3' UTR	0.972467	-
chr22	36663475	36663575	NM_145343_APOL1_TTS	0.972159	+
chr8	96070090	96070190	NM_001354519_NDUFAF6_exon	0.971943	+
chr10	101635331	101635431	NM_015221_DNMBP_TTS	0.971935	-
chr3	47388206	47388306	NM_025010_KLHL18_TTS	0.971902	+
chr5	132203552	132203652	NM_014402_UQCRQ_3' UTR	0.971875	+
chr1	86814418	86814518	NM_001184766_ODF2L_exon	0.971817	-
chr6	86215514	86215614	NR_146774_SNX14_non-coding	0.971584	-
chr20	42931476	42931576	NM_001080472_FITM2_TTS	0.971511	-
chr2	85824609	85824709	NM_016494_RNF181_3' UTR	0.97126	+
chr8	54628228	54628328	NM_213620_ATP6V1H_3' UTR	0.971206	-
chr16	66921006	66921106	NM_001329933_PDP2_3' UTR	0.971183	+
chr6	97338851	97338951	NM_014165_NDUFAF4_3' UTR	0.971156	-
chr14	104023432	104023532	NM_004873_BAG5_3' UTR	0.971095	-
chr6	30152228	30152328	NM_003449_TRIM26_TTS	0.971069	-
chr19	58417140	58417240	NM_152475_ZNF417_TTS	0.970781	-
chr7	33645144	33645244	NR_145411_BBS9_non-coding	0.970763	+
chr7	99173973	99174073	NM_001085368_ZNF655_TTS	0.970569	+
chr15	44093978	44094078	NR_037673_SERF2-C15ORF63_non-coding	0.970237	+
chr16	84155887	84155987	NM_031463_HSDL1_3' UTR	0.970131	-
chr17	47778646	47778746	NM_001278784_SLC35B1_3' UTR	0.970092	-
chr2	136598006	136598106	NM_005915_MCM6_3' UTR	0.970064	-
chrX	100652775	100652875	NM_000169_GLA_TTS	0.970048	-
chr6	32949004	32949104	NM_005104_BRD2_3' UTR	0.969978	+
chr9	19053137	19053237	NM_001270890_HAUS6_TTS	0.96989	-
chr19	39423573	39423673	NM_033363_MRPS12_TTS	0.969806	+
chr10	74092591	74092691	NM_017626_DNAJB12_TTS	0.96978	-
chr13	101183782	101183882	NM_001195087_GGACT_3' UTR	0.96977	-
chr2	110300557	110300657	NM_001321498_SEPTIN10_3' UTR	0.969768	-
chr14	23347203	23347303	NM_014045_LRP10_3' UTR	0.96968	+
chr6	31826951	31827051	NM_000434_NEU1_3' UTR	0.969289	-
chr22	44602499	44602599	NM_022141_PARVG_3' UTR	0.969001	+
chr12	56623543	56623643	NM_173596_SLC39A5_promoter-TSS	0.96887	+
chr8	22398557	22398657	NM_005605_PPP3CC_TTS	0.968844	+
chr20	52835645	52835745	NM_002623_PFDN4_3' UTR	0.968826	+
chr14	75127950	75128050	NM_001039479_AREL1_TTS	0.968772	-
chrX	154348351	154348451	NM_001242640_BRCC3_exon	0.968679	+
chr5	256715	256815	NM_001330758_SDHA_3' UTR	0.96845	+
chr17	8077223	8077323	NR_147092_TMEM107_non-coding	0.968245	-
chr17	47007724	47007824	NR_133679_SNF8_non-coding	0.968221	-
chr11	73638687	73638787	NM_001267806_PAAF1_TTS	0.968145	+
chr1	219385036	219385136	NM_001300769_LYPLAL1_3' UTR	0.968067	+
chr17	53014538	53014638	NM_001321173_TOM1L1_exon	0.968065	+
chr7	127231659	127231759	NM_001662_ARF5_TTS	0.968017	+
chr9	121405	121505	NM_001145355_CBWD1_3' UTR	0.967606	-
chr6	160200418	160200518	NM_001303253_ACAT2_TTS	0.96757	+
chr7	44423187	44423287	NM_015332_NUDCD3_3' UTR	0.967487	-
chr19	16800737	16800837	NM_024074_TMEM38A_TTS	0.967265	+
chr20	3631665	3631765	NM_139321_ATRN_TTS	0.967211	+
chr11	67933182	67933282	NM_016028_KMT5B_TTS	0.967197	-
chr10	81915239	81915339	NM_001278407_ANXA11_3' UTR	0.967135	-
chr11	47640259	47640359	NM_001317231_MTCH2_3' UTR	0.96713	-
chr16	67188086	67188186	NM_003789_TRADD_TTS	0.967104	-
chr6	42906924	42907024	NM_001318842_CNPY3_TTS	0.966979	+
chr9	33110635	33110735	NM_001497_B4GALT1_TTS	0.966978	-
chr1	244872235	244872335	NM_001297746_DESI2_TTS	0.96682	+
chr7	103008605	103008705	NM_002803_PSMC2_3' UTR	0.966808	+
chr1	145764590	145764690	NR_036541_GPR89A_TTS	0.966708	-
chr20	16721765	16721865	NM_003092_SNRPB2_3' UTR	0.96654	+
chr17	43247304	43247404	NM_001303438_HEXIM2_TTS	0.966539	+
chr14	20915207	20915307	NM_017807_OSGEP_TTS	0.966516	-
chr7	87835596	87835696	NM_198901_SRI_3' UTR	0.966416	-
chr20	30822996	30823096	NM_015352_POFUT1_3' UTR	0.966352	+
chr9	115927795	115927895	NM_015258_FKBP15_TTS	0.966336	-
chr6	43581757	43581857	NM_006502_POLH_exon	0.966292	+
chr1	52552732	52552832	NM_001243767_BTF3L4_3' UTR	0.966292	+
chr7	100867376	100867476	NM_006349_ZNHIT1_TTS	0.966241	+
chr12	131360850	131360950	NM_001300796_RAN_3' UTR	0.965984	+
chr17	29645003	29645103	NM_014210_EVI2A_3' UTR	0.965918	-
chr17	6354287	6354387	NM_019013_PIMREG_TTS	0.965665	+
chr9	94972623	94972723	NR_073446_IARS_non-coding	0.965477	-
chr17	30818172	30818272	NM_003885_CDK5R1_TTS	0.965431	+
chr16	1495339	1495439	NM_001143980_CCDC154_promoter-TSS	0.965431	-
chr19	30106612	30106712	NR_027368_POP4_non-coding	0.965414	+
chr8	80676167	80676267	NM_001282851_HEY1_TTS	0.965273	-
chr9	131263222	131263322	NM_001351578_ODF2_3' UTR	0.965151	+
chr6	32546121	32546221	NM_001243965_HLA-DRB1_TTS	0.965097	-
chr12	8291103	8291203	NM_194450_CLEC4A_TTS	0.965087	+
chr12	124499882	124499982	NM_001204298_ZNF664_TTS	0.965071	+
chr16	31123826	31123926	NM_005881_BCKDK_3' UTR	0.964992	+
chr2	96078782	96078882	NM_016044_FAHD2A_TTS	0.964869	+
chr21	40547370	40547470	NM_003720_PSMG1_TTS	0.96484	-
chr6	34840817	34840917	NM_017754_UHRF1BP1_3' UTR	0.964773	+
chr16	30565083	30565183	NM_033410_ZNF764_TTS	0.964698	-
chr14	104378622	104378722	NM_004894_ATP5MPL_TTS	0.964514	-
chr2	242122340	242122440	NM_002712_PPP1R7_3' UTR	0.964503	+
chrX	53221338	53221438	NM_001146702_KDM5C_3' UTR	0.96438	-
chr17	67243480	67243580	NM_172232_ABCA5_3' UTR	0.96433	-
chr13	103418461	103418561	NR_104590_TEX30_non-coding	0.96431	-
chr12	122354451	122354551	NR_048555_PSMD9_non-coding	0.964031	+
chr5	154194315	154194415	NM_015315_LARP1_3' UTR	0.964007	+
chr11	82535402	82535502	NM_001319214_PRCP_3' UTR	0.963948	-
chr15	75341981	75342081	NR_125369_PPCDC_non-coding	0.963927	+
chr7	141450165	141450265	NM_001256513_SSBP1_TTS	0.963665	+
chr2	32092893	32092993	NM_015955_MEMO1_TTS	0.963476	-
chr15	59417145	59417245	NM_004701_CCNB2_TTS	0.963143	+
chr17	78109015	78109115	NM_014740_EIF4A3_TTS	0.963106	-
chr1	242052951	242053051	NM_006027_EXO1_3' UTR	0.963077	+
chr1	63902778	63902878	NM_013339_ALG6_3' UTR	0.962786	+
chr12	102467967	102468067	NM_024057_NUP37_TTS	0.96269	-
chr2	242168624	242168724	NM_001243900_HDLBP_3' UTR	0.962687	-
chr22	31830077	31830177	NM_004147_DRG1_TTS	0.962647	+
chr6	27371583	27371683	NM_001322289_ZNF391_TTS	0.962612	+
chr17	292350	292450	NM_182705_RFLNB_3' UTR	0.962482	-
chr6	31777514	31777614	NM_005527_HSPA1L_3' UTR	0.962468	-
chr11	1010832	1010932	NR_144509_AP2A2_non-coding	0.962137	+
chr15	59931056	59931156	NM_004492_GTF2A2_3' UTR	0.961994	-
chr19	40487253	40487353	NM_153001_PSMC4_3' UTR	0.961946	+
chr5	132028321	132028421	NM_001300792_KIF3A_TTS	0.961896	-
chr1	145281988	145282088	NM_203458_NOTCH2NLA_3' UTR	0.961864	+
chr13	43681483	43681583	NM_013238_DNAJC15_3' UTR	0.961515	+
chr20	62605461	62605561	NM_080621_SAMD10_TTS	0.961507	-
chr18	28571031	28571131	NM_001941_DSC3_3' UTR	0.960979	-
chr22	46239774	46239874	NM_013236_ATXN10_3' UTR	0.960883	+
chr2	25013131	25013231	NM_001013663_PTRHD1_TTS	0.960856	-
chr17	53241546	53241646	NM_178509_STXBP4_TTS	0.960308	+
chr11	65120355	65120455	NM_006268_DPF2_TTS	0.96014	+
chr3	25760749	25760849	NM_001145293_NGLY1_3' UTR	0.959772	-
chr3	183911695	183911795	NM_018358_ABCF3_TTS	0.959653	+
chr17	47300489	47300589	NM_001135186_ABI3_TTS	0.959541	+
chr20	35222253	35222353	NM_021809_TGIF2_TTS	0.959044	+
chr1	22854879	22854979	NM_014870_ZBTB40_3' UTR	0.958881	+
chr11	94696492	94696592	NM_016403_CWC15_3' UTR	0.958649	-
chr6	143816611	143816711	NM_032020_FUCA2_3' UTR	0.958462	-
chr8	26515591	26515691	NM_001244604_DPYSL2_TTS	0.958392	+
chr3	9935471	9935571	NM_032492_JAGN1_3' UTR	0.958293	+
chr19	17664349	17664449	NM_173544_NIBAN3_3' UTR	0.958193	+
chr14	23240898	23240998	NM_005015_OXA1L_TTS	0.958157	+
chrX	12842250	12842350	NM_002765_PRPS2_TTS	0.958082	+
chr15	72636218	72636318	NM_001318825_HEXA_3' UTR	0.958079	-
chr22	40762653	40762753	NM_001317923_ADSL_TTS	0.958043	+
chr19	30192067	30192167	NM_001282931_C19orf12_3' UTR	0.957898	-
chr17	65688940	65689040	NM_012417_PITPNC1_exon	0.957612	+
chr11	118473543	118473643	NM_001142281_ARCN1_3' UTR	0.957443	+
chr2	220036616	220036716	NM_001321389_CNPPD1_TTS	0.957373	-
chr5	68525194	68525294	NM_033281_MRPS36_3' UTR	0.957373	+
chr5	72876033	72876133	NM_001284431_UTP15_3' UTR	0.956997	+
chr8	72753784	72753884	NM_005098_MSC_TTS	0.956586	-
chr16	417382	417482	NM_006428_MRPL28_TTS	0.956255	-
chr10	90973324	90973424	NM_001288979_LIPA_TTS	0.956174	-
chr5	31401406	31401506	NM_013235_DROSHA_3' UTR	0.956106	-
chr5	96498634	96498734	NM_018343_RIOK2_3' UTR	0.955928	-
chr17	54965268	54965368	NM_005082_TRIM25_TTS	0.955912	-
chr5	175936975	175937075	NM_014613_FAF2_TTS	0.955799	+
chr8	82614751	82614851	NM_001170797_ZFAND1_TTS	0.955056	-
chr22	39774286	39774386	NM_145738_SYNGR1_TTS	0.955056	+
chr2	198256552	198256652	NM_012433_SF3B1_TTS	0.955024	-
chr11	869760	869860	NM_001142674_CHID1_3' UTR	0.955001	-
chr9	100883258	100883358	NM_003389_CORO2A_TTS	0.954882	-
chr6	80752148	80752248	NM_001166691_TTK_TTS	0.954803	+
chr16	70606107	70606207	NM_012426_SF3B3_3' UTR	0.954786	+
chr3	52248243	52248343	NM_001304443_ALAS1_TTS	0.954536	+
chr5	52097814	52097914	NM_015946_PELO_3' UTR	0.954125	+
chrX	99930697	99930797	NM_001129896_SYTL4_3' UTR	0.954055	-
chr19	44681740	44681840	NM_016444_ZNF226_TTS	0.95402	+
chr19	30506516	30506616	NR_045557_URI1_non-coding	0.953987	+
chrX	15802560	15802660	NM_007220_CA5B_3' UTR	0.953956	+
chr1	55533575	55533675	NM_015306_USP24_3' UTR	0.953853	-
chr1	85731928	85732028	NM_003921_BCL10_3' UTR	0.953803	-
chr20	43123140	43123240	NM_024331_TTPAL_TTS	0.953763	+
chr11	17353052	17353152	NM_001352669_NUCB2_TTS	0.953476	+
chr20	36145816	36145916	NM_001167820_BLCAP_TTS	0.953471	-
chr1	212619382	212619482	NR_026598_NENF_non-coding	0.953383	+
chr4	106290716	106290816	NM_176866_PPA2_3' UTR	0.953352	-
chr3	141644942	141645042	NM_001679_ATP1B3_3' UTR	0.953133	+
chr12	96672325	96672425	NM_001170464_CDK17_3' UTR	0.953113	-
chr9	100363436	100363536	NM_003275_TMOD1_3' UTR	0.953061	+
chr1	16524590	16524690	NM_153213_ARHGEF19_3' UTR	0.953016	-
chr3	185224050	185224150	NM_080652_TMEM41A_Intergenic	0.952955	-
chr11	123595486	123595586	NM_001301780_ZNF202_3' UTR	0.952799	-
chr12	39046157	39046257	NM_153634_CPNE8_3' UTR	0.952766	-
chr11	108239724	108239824	NM_001351834_ATM_TTS	0.952702	+
chr9	104152245	104152345	NM_019051_MRPL50_TTS	0.952537	-
chr15	89021398	89021498	NR_135917_MRPS11_non-coding	0.952373	+
chr6	108843569	108843669	NM_145315_AFG1L_exon	0.952156	+
chr22	42482090	42482190	NM_002490_NDUFA6_3' UTR	0.952077	-
chr5	130977406	130977506	NM_001346114_FNIP1_TTS	0.952051	-
chr3	120501818	120501918	NM_005513_GTF2E1_TTS	0.951962	+
chr11	118415247	118415347	NM_020153_IFT46_TTS	0.951272	-
chr9	127279560	127279660	NM_033334_NR6A1_TTS	0.951209	-
chr11	108342832	108342932	NM_153705_POGLUT3_TTS	0.950637	-
chr3	119308692	119308792	NM_001291950_ADPRH_TTS	0.950575	+
chr8	109499061	109499161	NR_138033_EMC2_non-coding	0.950567	+
chr10	104393111	104393211	NM_016169_SUFU_TTS	0.950295	+
chr11	60658191	60658291	NM_014502_PRPF19_3' UTR	0.950266	-
chr13	30083549	30083649	NM_003045_SLC7A1_TTS	0.950231	-
chr5	145890971	145891071	NM_006706_TCERG1_TTS	0.950037	+
chr11	110042466	110042566	NM_033390_ZC3H12C_TTS	0.949902	+
chr17	58029721	58029821	NM_016125_RNFT1_TTS	0.949819	-
chr20	61599846	61599946	NM_001302643_SLC17A9_TTS	0.949589	+
chr19	13033209	13033309	NM_004461_FARSA_TTS	0.949451	-
chr1	89646825	89646925	NM_052941_GBP4_TTS	0.949167	-
chr8	38132775	38132875	NM_023034_NSD3_3' UTR	0.948962	-
chr14	21250526	21250626	NM_005615_RNASE6_TTS	0.948782	+
chr1	27272793	27272893	NM_006600_NUDC_3' UTR	0.94824	+
chr12	7247150	7247250	NM_001297642_C1RL_TTS	0.948027	-
chr13	114747192	114747292	NM_007368_RASA3_TTS	0.947954	-
chr17	16340219	16340319	NM_016113_TRPV2_TTS	0.947714	+
chr10	13178824	13178924	NM_021980_OPTN_3' UTR	0.947575	+
chr20	17971665	17971765	NM_001310339_MGME1_TTS	0.947318	+
chr12	4796405	4796505	NM_005002_NDUFA9_3' UTR	0.947305	+
chr10	99195897	99195997	NR_134587_EXOSC1_non-coding	0.946994	-
chr2	230631910	230632010	NM_001348318_TRIP12_3' UTR	0.946938	-
chr17	1946625	1946725	NM_080822_OVCA2_TTS	0.94684	+
chr10	17188736	17188836	NM_001351219_TRDMT1_3' UTR	0.946328	-
chr7	120615608	120615708	NM_019071_ING3_TTS	0.946199	+
chr15	101812391	101812491	NM_018445_SELENOS_TTS	0.946088	-
chr14	93306073	93306173	NM_005113_GOLGA5_3' UTR	0.945871	+
chr19	52871974	52872074	NM_001145434_ZNF880_Intergenic	0.94583	+
chr11	94865709	94865809	NM_015036_ENDOD1_TTS	0.94573	+
chr14	50249809	50249909	NM_014315_KLHDC2_TTS	0.945677	+
chr4	186321295	186321395	NM_181726_ANKRD37_TTS	0.945615	+
chr17	4067113	4067213	NR_047571_ANKFY1_TTS	0.945441	-
chr11	73080071	73080171	NM_014786_ARHGEF17_3' UTR	0.94541	+
chr19	11944828	11944928	NM_152357_ZNF440_3' UTR	0.945283	+
chr19	40946746	40946846	NM_013368_SERTAD3_TTS	0.945279	-
chr4	68338191	68338291	NM_001812_CENPC_3' UTR	0.94527	-
chr2	74909082	74909182	NR_073398_SEMA4F_non-coding	0.945188	+
chr5	68473487	68473587	NM_001354844_CCNB1_3' UTR	0.944832	+
chr17	5344235	5344335	NM_001199699_DHX33_TTS	0.944725	-
chr6	31629853	31629953	NM_001199237_GPANK1_3' UTR	0.944649	-
chr19	50058966	50059066	NM_015953_NOSIP_exon	0.944562	-
chr1	153746462	153746562	NM_024330_SLC27A3_promoter-TSS	0.944238	+
chr19	32976696	32976796	NM_207325_DPY19L3_TTS	0.944184	+
chr3	111712115	111712215	NM_018394_ABHD10_TTS	0.943838	+
chr14	75748837	75748937	NM_005252_FOS_TTS	0.94382	+
chrX	102885683	102885783	NM_004780_TCEAL1_3' UTR	0.943197	+
chr15	35148704	35148804	NM_014691_AQR_3' UTR	0.942766	-
chr10	12209459	12209559	NM_014142_NUDT5_3' UTR	0.942755	-
chr20	47713036	47713136	NR_045796_CSE1L_non-coding	0.942698	+
chr17	16842363	16842463	NM_012452_TNFRSF13B_TTS	0.94241	-
chr3	115528943	115529043	NM_002338_LSAMP_3' UTR	0.942256	-
chr4	154557763	154557863	NM_001131007_TMEM131L_TTS	0.942167	+
chr20	43708514	43708614	NM_006282_STK4_TTS	0.94216	+
chr2	38972032	38972132	NM_001195446_SRSF7_3' UTR	0.94209	-
chr8	95139717	95139817	NM_001144663_CDH17_3' UTR	0.942029	-
chr16	2653087	2653187	NR_015441_LOC652276_promoter-TSS	0.941569	+
chr21	30548109	30548209	NM_001286619_MAP3K7CL_TTS	0.941508	+
chr14	58875363	58875463	NM_001304487_TIMM9_TTS	0.941145	-
chr7	73645980	73646080	NM_002914_RFC2_3' UTR	0.940985	-
chr8	95938196	95938296	NM_001135733_TP53INP1_TTS	0.940984	-
chr16	30534406	30534506	NM_001114380_ITGAL_TTS	0.940897	+
chr12	34181130	34181230	NM_032834_ALG10_TTS	0.940875	+
chr14	80962820	80962920	NM_152446_CEP128_TTS	0.940845	-
chr19	10461201	10461301	NM_003331_TYK2_TTS	0.940805	-
chr19	10426888	10426988	NM_001031734_FDX2_promoter-TSS	0.940781	-
chr1	76260426	76260526	NR_073562_RABGGTB_non-coding	0.940731	+
chr22	42334720	42334820	NM_001110215_CENPM_TTS	0.940676	-
chr19	46052399	46052499	NM_025136_OPA3_3' UTR	0.940596	-
chr19	36237808	36237908	NM_001281532_PSENEN_3' UTR	0.940154	+
chr13	53261992	53262092	NM_006704_SUGT1_3' UTR	0.939824	+
chr8	38710443	38710543	NM_001352804_TACC1_TTS	0.939685	+
chr15	93571123	93571223	NM_001271_CHD2_TTS	0.93948	+
chr5	132440078	132440178	NM_002154_HSPA4_exon	0.939059	+
chr20	57254452	57254552	NR_037942_STX16_TTS	0.938894	+
chr2	38791155	38791255	NM_001142650_HNRNPLL_3' UTR	0.93885	-
chr4	54876161	54876261	NM_012110_CHIC2_3' UTR	0.938794	-
chr14	72206022	72206122	NM_001354286_SIPA1L1_3' UTR	0.938142	+
chr16	19711909	19712009	NM_020314_VPS35L_3' UTR	0.938104	+
chr6	116759342	116759442	NM_001322943_DSE_TTS	0.937993	+
chr4	102995869	102995969	NM_017935_BANK1_TTS	0.937853	+
chr1	230972863	230972963	NM_001136494_C1orf198_TTS	0.937829	-
chr2	197964360	197964460	NM_153697_ANKRD44_3' UTR	0.93745	-
chr12	48733912	48734012	NM_001172681_ZNF641_3' UTR	0.937425	-
chr12	123349873	123349973	NM_024667_VPS37B_TTS	0.937313	-
chr22	18218126	18218226	NM_197967_BID_3' UTR	0.937304	-
chr4	38139154	38139254	NM_001253914_TBC1D1_3' UTR	0.937209	+
chr1	8412462	8412562	NM_012102_RERE_TTS	0.937172	-
chr16	21667177	21667277	NM_001288659_METTL9_3' UTR	0.93691	+
chr17	76170154	76170254	NM_001346663_TK1_TTS	0.936377	-
chr9	33921689	33921789	NM_001282530_UBAP2_TTS	0.936307	-
chr12	80167589	80167689	NM_001143885_PPP1R12A_3' UTR	0.935542	-
chr2	71336930	71337030	NM_032601_MCEE_3' UTR	0.93551	-
chr3	180702298	180702398	NR_046073_DNAJC19_non-coding	0.935396	-
chr7	914441	914541	NM_001171944_SUN1_TTS	0.9353	+
chr3	150302010	150302110	NM_001319043_EIF2A_3' UTR	0.935209	+
chr2	242045696	242045796	NM_015148_PASK_3' UTR	0.935141	-
chr20	23355842	23355942	NR_104266_NAPB_non-coding	0.935105	-
chr14	45669224	45669324	NM_001308133_FANCM_3' UTR	0.934902	+
chr5	34925687	34925787	NM_018321_BRIX1_TTS	0.934467	+
chr10	126302610	126302710	NM_001318331_LHPP_TTS	0.934324	+
chr7	39745807	39745907	NM_005402_RALA_3' UTR	0.934168	+
chr6	24424391	24424491	NM_001286265_MRS2_TTS	0.934151	+
chr13	21265301	21265401	NR_134653_IFT88_non-coding	0.934073	+
chr6	149825982	149826082	NM_139126_PPIL4_3' UTR	0.934035	-
chr9	26905333	26905433	NM_001321546_PLAA_3' UTR	0.933973	-
chr2	209223368	209223468	NM_015040_PIKFYVE_TTS	0.933718	+
chr8	74893998	74894098	NR_033334_TMEM70_non-coding	0.933653	+
chr15	77403356	77403456	NM_024776_PEAK1_3' UTR	0.933561	-
chr3	10005633	10005733	NM_018447_EMC3_3' UTR	0.93349	-
chr7	65557843	65557943	NM_001024943_ASL_exon	0.93345	+
chr22	39449815	39449915	NM_145298_APOBEC3F_3' UTR	0.933201	+
chr1	67862240	67862340	NR_047583_IL12RB2_non-coding	0.933092	+
chr6	44414687	44414787	NM_001253_CDC5L_3' UTR	0.933035	+
chr14	65398938	65399038	NM_001204064_CHURC1_3' UTR	0.932949	+
chr3	101489304	101489404	NM_001303401_CEP97_TTS	0.932745	+
chr20	3786666	3786766	NM_001287522_CDC25B_TTS	0.932745	+
chr3	58177110	58177210	NM_004944_DNASE1L3_Intergenic	0.932584	-
chrX	133562722	133562822	NM_032458_PHF6_TTS	0.932272	+
chr7	90045169	90045269	NM_012129_CLDN12_TTS	0.932253	+
chr10	64914691	64914791	NM_030759_NRBF2_TTS	0.932089	+
chr1	201452656	201452756	NM_001193571_CSRP1_TTS	0.932	-
chr2	187630586	187630686	NM_177454_FAM171B_Intergenic	0.931478	+
chr3	113807095	113807195	NM_001256835_QTRT2_3' UTR	0.931273	+
chr5	85916490	85916590	NR_145802_SNORD138_TTS	0.931142	+
chrX	7868702	7868802	NM_001172672_PNPLA4_exon	0.930987	-
chr14	102393920	102394020	NM_001352913_PPP2R5C_3' UTR	0.930647	+
chr3	53125620	53125720	NM_052859_RFT1_3' UTR	0.930292	-
chr20	18541668	18541768	NM_006363_SEC23B_3' UTR	0.930263	+
chr3	10192446	10192546	NM_001354723_VHL_3' UTR	0.930179	+
chr2	73957007	73957107	NM_001330386_TPRKB_TTS	0.930135	-
chr3	32568241	32568341	NM_001329135_DYNC1LI1_exon	0.930012	-
chr3	107765904	107766004	NM_198793_CD47_3' UTR	0.929995	-
chr3	50618010	50618110	NM_001317851_HEMK1_3' UTR	0.929991	+
chr7	63814793	63814893	NM_001170905_ZNF736_3' UTR	0.929518	+
chr22	50166929	50167029	NM_001304809_BRD1_TTS	0.929223	-
chr14	66209759	66209859	NR_038167_FUT8_non-coding	0.929151	+
chr5	43527192	43527292	NM_183323_PAIP1_3' UTR	0.929009	-
chr14	57116123	57116223	NM_017799_TMEM260_TTS	0.928763	+
chr12	120941075	120941175	NM_032314_COQ5_TTS	0.928762	-
chr5	178030608	178030708	NM_020666_CLK4_exon	0.928413	-
chr12	118855183	118855283	NM_022491_SUDS3_3' UTR	0.928255	+
chrX	44383057	44383157	NM_173794_FUNDC1_3' UTR	0.927999	-
chr22	24968052	24968152	NR_103819_SNRPD3_non-coding	0.927932	+
chr12	93969880	93969980	NM_001270467_SOCS2_3' UTR	0.9278	+
chr11	202924	203024	NM_016526_BET1L_TTS	0.927771	-
chr8	104455110	104455210	NM_015420_DCAF13_3' UTR	0.927655	+
chr7	99639207	99639307	NM_003439_ZKSCAN1_TTS	0.927181	+
chrX	70327256	70327356	NR_033212_CXorf65_promoter-TSS	0.927071	-
chr10	45471707	45471807	NM_007021_DEPP1_TTS	0.926961	-
chr19	19103889	19103989	NR_147915_SUGP2_non-coding	0.926336	-
chr3	108269841	108269941	NM_020890_CIP2A_3' UTR	0.926097	-
chr17	27076998	27077098	NM_004295_TRAF4_3' UTR	0.92609	+
chr12	121014608	121014708	NM_001330474_RNF10_3' UTR	0.925658	+
chr7	139268273	139268373	NM_001113239_HIPK2_intron	0.925409	-
chr2	27845861	27845961	NM_001271287_ZNF512_3' UTR	0.925101	+
chr15	89175414	89175514	NM_022767_AEN_TTS	0.924992	+
chr1	101455614	101455714	NM_015958_DPH5_3' UTR	0.924966	-
chr17	7481861	7481961	NM_001251_CD68_promoter-TSS	0.924895	+
chr12	113410956	113411056	NM_006187_OAS3_TTS	0.924882	+
chr1	154522454	154522554	NM_017582_UBE2Q1_3' UTR	0.924833	-
chr9	134108991	134109091	NM_001318324_NUP214_3' UTR	0.924795	+
chr5	146770375	146770475	NM_001387_DPYSL3_TTS	0.924758	-
chr3	141464444	141464544	NR_037703_RNF7_non-coding	0.924707	+
chr5	80715631	80715731	NM_012446_SSBP2_3' UTR	0.924391	-
chrX	108884557	108884657	NM_022977_ACSL4_TTS	0.924294	-
chr5	44815315	44815415	NM_016640_MRPS30_3' UTR	0.924204	+
chr4	107268828	107268928	NM_001142416_AIMP1_3' UTR	0.924073	+
chrX	48970322	48970422	NM_015698_GPKOW_TTS	0.923981	-
chr2	219314972	219315072	NM_020935_USP37_TTS	0.923776	-
chr7	40172338	40172438	NM_138701_MPLKIP_TTS	0.923604	-
chr2	220238914	220239014	NM_001319121_DNPEP_TTS	0.92358	-
chr20	37400734	37400834	NM_024855_ACTR5_3' UTR	0.923578	+
chr5	142603622	142603722	NR_146198_ARHGAP26_non-coding	0.923436	+
chr9	21006947	21007047	NM_001321903_HACD4_3' UTR	0.92319	-
chr3	52288436	52288536	NM_025222_WDR82_TTS	0.923126	-
chr3	123210393	123210493	NM_001329787_HACD2_TTS	0.922956	-
chr14	59939559	59939659	NR_138571_L3HYPDH_non-coding	0.922916	-
chr11	31454282	31454382	NM_181706_DNAJC24_TTS	0.922895	+
chr12	57647545	57647645	NM_014925_R3HDM2_TTS	0.922638	-
chr14	96853527	96853627	NM_001271906_GSKIP_TTS	0.922593	+
chr17	46200007	46200107	NM_013323_SNX11_TTS	0.922375	+
chr9	114697543	114697643	NM_003358_UGCG_TTS	0.9222	+
chr11	18551157	18551257	NM_001261385_UEVLD_TTS	0.922085	-
chr20	1424143	1424243	NR_038164_NSFL1C_non-coding	0.922023	-
chr10	126677799	126677899	NM_001321012_CTBP2_3' UTR	0.921996	-
chr19	12571998	12572098	NM_152601_ZNF709_TTS	0.92196	-
chr21	43218387	43218487	NM_001282934_PRDM15_TTS	0.921911	-
chr16	1415679	1415779	NM_001193389_UNKL_3' UTR	0.921624	-
chr8	56737907	56738007	NM_024831_TGS1_3' UTR	0.921522	+
chr2	3593161	3593261	NR_148533_RNASEH1_non-coding	0.921486	-
chr12	69136213	69136313	NM_001330192_NUP107_3' UTR	0.921413	+
chr1	74671113	74671213	NM_003838_FPGT_exon	0.921348	+
chr15	75011881	75011981	NM_001319216_CYP1A1_TTS	0.921348	-
chr10	45950034	45950134	NM_001282866_MARCHF8_TTS	0.921217	-
chr1	166882442	166882542	NM_199351_ILDR2_TTS	0.9212	-
chr8	128753424	128753524	NM_002467_MYC_3' UTR	0.921054	+
chr6	3268183	3268283	NM_001128591_PSMG4_TTS	0.921006	+
chr3	16345047	16345147	NR_148217_OXNAD1_non-coding	0.920954	+
chr2	11320895	11320995	NM_001321643_ROCK2_3' UTR	0.920947	-
chr3	158323091	158323191	NM_001195433_MLF1_3' UTR	0.920671	+
chr12	48437346	48437446	NR_051992_SENP1_non-coding	0.920656	-
chr3	33908400	33908500	NM_013374_PDCD6IP_3' UTR	0.920628	+
chr8	102211350	102211450	NM_001267708_ZNF706_3' UTR	0.920506	-
chr20	826822	826922	NM_001289147_FAM110A_TTS	0.920401	+
chr15	81601343	81601443	NR_148035_IL16_non-coding	0.919792	+
chr19	49995001	49995101	NR_026712_RPL13AP5_TTS	0.919509	+
chr4	153832964	153833064	NM_001287433_ARFIP1_TTS	0.919427	+
chr4	99993294	99993394	NM_000671_ADH5_3' UTR	0.919399	-
chr6	10709698	10709798	NM_017906_PAK1IP1_3' UTR	0.919207	+
chr6	34556534	34556634	NM_022758_ILRUN_3' UTR	0.919144	-
chr1	211489259	211489359	NR_146432_RCOR3_non-coding	0.919078	+
chr5	141319618	141319718	NM_014773_DELE1_3' UTR	0.919064	+
chr9	140449344	140449444	NM_001346388_DPH7_3' UTR	0.919014	-
chr1	161647765	161647865	NM_004001_FCGR2B_3' UTR	0.918901	+
chr20	1147871	1147971	NM_001323408_PSMF1_3' UTR	0.918482	+
chr4	155457660	155457760	NM_002669_PLRG1_3' UTR	0.918416	-
chr6	64424304	64424404	NM_015153_PHF3_3' UTR	0.918236	+
chr17	63006831	63006931	NM_006572_GNA13_3' UTR	0.918022	-
chr15	43015758	43015858	NM_138477_CDAN1_TTS	0.917992	-
chr11	6621150	6621250	NM_015324_RRP8_TTS	0.917459	-
chr3	180694241	180694341	NM_005087_FXR1_3' UTR	0.917308	+
chr19	58376385	58376485	NM_001204817_ZNF587_TTS	0.91624	+
chr3	57611173	57611273	NM_152678_DENND6A_TTS	0.915803	-
chr5	89689644	89689744	NM_001297768_CETN3_3' UTR	0.915798	-
chr1	1017198	1017298	NM_001330306_C1orf159_TTS	0.915766	-
chr7	7676548	7676648	NM_002947_RPA3_3' UTR	0.915439	-
chr8	74858819	74858919	NM_001204858_ELOC_exon	0.915048	-
chr20	18168587	18168687	NR_028402_KAT14_non-coding	0.914783	+
chr12	108106154	108106254	NM_001317963_PWP1_3' UTR	0.914627	+
chr5	122165355	122165455	NM_001278199_SNX2_3' UTR	0.914586	+
chr16	29831338	29831438	NM_017458_MVP_promoter-TSS	0.914466	+
chr16	89629610	89629710	NM_001243131_RPL13_3' UTR	0.914236	+
chr13	24250148	24250248	NM_001354985_TNFRSF19_TTS	0.914192	+
chr12	9093126	9093226	NM_002355_M6PR_3' UTR	0.914148	-
chr2	144703579	144703679	NM_001354354_GTDC1_TTS	0.914033	-
chr13	43462116	43462216	NM_033255_EPSTI1_3' UTR	0.913995	-
chr15	59912923	59913023	NM_004751_GCNT3_TTS	0.913792	+
chr6	143810406	143810506	NM_003630_PEX3_3' UTR	0.913609	+
chr2	216965666	216965766	NM_001142311_TMEM169_3' UTR	0.913546	+
chr7	91502188	91502288	NM_001301135_MTERF1_TTS	0.913413	-
chr3	128806414	128806514	NM_001204887_RAB43_TTS	0.912975	-
chr10	75543035	75543135	NM_203298_CHCHD1_3' UTR	0.912778	+
chr17	47482160	47482260	NM_001281497_PHB_3' UTR	0.91253	-
chr8	21863997	21864097	NM_015024_XPO7_TTS	0.912515	+
chrX	47834250	47834350	NM_001178099_ZNF182_TTS	0.912515	-
chrX	149934807	149934907	NM_001242614_CD99L2_TTS	0.912168	-
chr13	48621258	48621358	NM_018283_NUDT15_TTS	0.912069	+
chrX	80369565	80369665	NM_030763_HMGN5_3' UTR	0.911888	-
chr1	245006500	245006600	NR_132421_COX20_non-coding	0.911854	+
chr7	43664868	43664968	NM_004760_STK17A_3' UTR	0.91182	+
chr20	23335314	23335414	NM_013248_NXT1_TTS	0.911778	+
chr19	2273249	2273349	NM_001301020_OAZ1_3' UTR	0.911774	+
chr17	5377603	5377703	NR_130905_DERL2_non-coding	0.911654	-
chr7	20455137	20455237	NM_002214_ITGB8_3' UTR	0.91163	+
chrX	74524342	74524442	NR_030774_UPRT_non-coding	0.911572	+
chr19	39980464	39980564	NM_001329559_TIMM50_3' UTR	0.911469	+
chr9	132644019	132644119	NM_001110303_USP20_TTS	0.91097	+
chr16	2508812	2508912	NM_001761_CCNF_TTS	0.910902	+
chr5	138282675	138282775	NM_022464_SIL1_3' UTR	0.910855	-
chrX	24232525	24232625	NM_001178086_ZFX_3' UTR	0.910659	+
chr10	126448873	126448973	NM_001304468_EEF1AKMT2_3' UTR	0.9106	-
chr2	64858755	64858855	NM_014755_SERTAD2_TTS	0.910474	-
chr10	92660504	92660604	NM_006413_RPP30_3' UTR	0.910174	+
chr11	43364327	43364427	NR_024625_API5_non-coding	0.910112	+
chr1	100615952	100616052	NR_135078_TRMT13_TTS	0.909267	+
chr18	39661348	39661448	NM_002647_PIK3C3_TTS	0.909055	+
chrX	129547217	129547317	NM_016024_RBMX2_3' UTR	0.908992	+
chr10	131977843	131977943	NM_001321980_GLRX3_TTS	0.908699	+
chrX	77381672	77381772	NM_000291_PGK1_3' UTR	0.908663	+
chr4	142155561	142155661	NM_001292002_ZNF330_3' UTR	0.908381	+
chr1	22005704	22005804	NM_001350166_USP48_3' UTR	0.908361	-
chr16	47189469	47189569	NM_001305002_ITFG1_3' UTR	0.908297	-
chr10	38117893	38117993	NR_148005_ZNF248_non-coding	0.908214	-
chr8	17885161	17885261	NR_148032_PCM1_non-coding	0.908176	+
chr9	130576248	130576348	NR_110170_FPGS_TTS	0.907924	+
chr6	52962602	52962702	NM_012347_FBXO9_3' UTR	0.907696	+
chr9	35088683	35088783	NM_152850_PIGO_TTS	0.907604	-
chr16	50351904	50352004	NM_001173984_BRD7_TTS	0.90735	-
chr9	136228325	136228425	NM_001280789_SURF4_TTS	0.907286	-
chr12	123950841	123950941	NM_022717_SNRNP35_TTS	0.907285	+
chr11	34122608	34122708	NM_005898_CAPRIN1_3' UTR	0.907196	+
chr2	27264465	27264565	NM_001083590_TMEM214_TTS	0.906939	+
chr8	142441526	142441626	NM_032611_PTP4A3_3' UTR	0.906936	+
chr19	58488736	58488836	NM_001348024_ZNF606_3' UTR	0.906704	-
chr5	6757059	6757159	NM_006999_TENT4A_TTS	0.906691	+
chr1	100985733	100985833	NM_001319210_CDC14A_TTS	0.906513	+
chr3	10142885	10142985	NM_001319984_FANCD2_exon	0.905994	+
chr13	33091749	33091849	NM_014887_N4BP2L2_3' UTR	0.905735	-
chr14	62261711	62261811	NM_003082_SNAPC1_3' UTR	0.905525	+
chr10	129897402	129897502	NM_001145966_MKI67_3' UTR	0.905342	-
chr12	110929668	110929768	NR_104099_VPS29_non-coding	0.905281	-
chr15	68499323	68499423	NM_001286695_CALML4_promoter-TSS	0.905266	-
chr12	51374790	51374890	NM_001174127_SLC11A2_3' UTR	0.904924	-
chr1	36068676	36068776	NM_001199780_PSMB2_3' UTR	0.904847	-
chr3	194361514	194361614	NM_018385_LSG1_TTS	0.904834	-
chr17	18709981	18710081	NM_001316919_TVP23B_TTS	0.904678	+
chr1	245286192	245286292	NR_026587_EFCAB2_non-coding	0.904656	+
chr22	36622661	36622761	NM_145637_APOL2_3' UTR	0.904433	-
chr17	67075054	67075154	NM_080284_ABCA6_3' UTR	0.904369	-
chr12	57449424	57449524	NM_015257_NEMP1_TTS	0.903852	-
chr18	61656508	61656608	NM_001348368_SERPINB8_TTS	0.903732	+
chr16	2036015	2036115	NM_005262_GFER_3' UTR	0.903604	+
chr2	44115629	44115729	NM_133259_LRPPRC_3' UTR	0.903407	-
chr19	58853598	58853698	NM_181846_ZSCAN22_TTS	0.903389	+
chr1	11903086	11903186	NR_046428_CLCN6_TTS	0.902982	+
chr1	237063865	237063965	NM_001291939_MTR_3' UTR	0.902964	+
chr5	133726375	133726475	NM_003337_UBE2B_3' UTR	0.90269	+
chr3	44689036	44689136	NR_147692_ZNF660-ZNF197_non-coding	0.902333	+
chr19	36882855	36882955	NM_001321917_ZFP82_3' UTR	0.902323	-
chr12	48057060	48057160	NM_001146076_RPAP3_3' UTR	0.902256	-
chr1	11980118	11980218	NM_138346_KIAA2013_3' UTR	0.902224	-
chr10	70550993	70551093	NR_104262_CCAR1_non-coding	0.902195	+
chr15	90815346	90815446	NR_028052_NGRN_TTS	0.902124	+
chr16	68392228	68392328	NM_018667_SMPD3_TTS	0.901898	-
chr21	45862427	45862527	NR_038257_TRPM2_non-coding	0.901807	+
chr3	130732717	130732817	NM_001288950_ASTE1_TTS	0.901792	-
chr1	220231066	220231166	NM_001286149_BPNT1_3' UTR	0.901755	-
chr11	65065001	65065101	NM_002689_POLA2_3' UTR	0.901631	+
chr13	20277008	20277108	NM_001354909_PSPC1_3' UTR	0.901587	-
chr7	104754432	104754532	NM_018682_KMT2E_TTS	0.901475	+
chr2	30866989	30867089	NM_001304446_LCLAT1_TTS	0.901463	+
chr14	74667836	74667936	NM_001024674_LIN52_TTS	0.901351	+
chr2	9546775	9546875	NR_134954_ITGB1BP1_non-coding	0.901119	-
chr19	39327274	39327374	NM_001533_HNRNPL_3' UTR	0.900924	-
chr9	102744612	102744712	NM_015051_ERP44_3' UTR	0.90072	-
chr18	33754588	33754688	NR_040110_ELP2_non-coding	0.90042	+
chr1	27634634	27634734	NM_015023_WDTC1_3' UTR	0.900335	+
chr10	105642257	105642357	NM_024928_STN1_3' UTR	0.900314	-
chr3	63819688	63819788	NM_001285387_THOC7_3' UTR	0.900294	-
chr2	38244550	38244650	NM_001322211_RMDN2_3' UTR	0.900267	+
chr14	55615034	55615134	NM_014750_DLGAP5_exon	0.899919	-
chr10	71912181	71912281	NM_020150_SAR1A_3' UTR	0.899722	-
chr10	100176768	100176868	NM_001311345_HPS1_3' UTR	0.899444	-
chr7	30464141	30464241	NM_006092_NOD1_TTS	0.899367	-
chr10	60129256	60129356	NM_001204880_UBE2D1_3' UTR	0.898739	+
chr2	669188	669288	NM_152834_TMEM18_3' UTR	0.898646	-
chr16	11966523	11966623	NM_001130006_GSPT1_3' UTR	0.89858	-
chr17	47006318	47006418	NM_023079_UBE2Z_TTS	0.898212	+
chr15	78287325	78287425	NR_026998_LOC91450_promoter-TSS	0.89779	-
chr11	34168358	34168458	NM_024662_NAT10_TTS	0.897569	+
chr11	6340174	6340274	NM_145040_CAVIN3_TTS	0.897071	-
chr17	33765999	33766099	NM_144682_SLFN13_3' UTR	0.897042	-
chr4	113362731	113362831	NM_001253884_ALPK1_3' UTR	0.897026	+
chr12	75893576	75893676	NM_007043_KRR1_exon	0.896891	-
chr2	234746000	234746100	NM_001282962_HJURP_3' UTR	0.896847	-
chr7	77586442	77586542	NM_020432_PHTF2_3' UTR	0.896361	+
chr1	53361902	53362002	NM_001198961_ECHDC2_3' UTR	0.896329	-
chr7	6201408	6201508	NM_004227_CYTH3_TTS	0.896193	-
chr19	12299964	12300064	NM_001348013_ZNF136_3' UTR	0.895993	+
chr6	160103501	160103601	NM_001322820_SOD2_exon	0.895932	-
chr10	103909837	103909937	NM_015062_PPRC1_3' UTR	0.895841	+
chr1	246930676	246930776	NM_016002_SCCPDH_3' UTR	0.895271	+
chr19	17323996	17324096	NM_004145_MYO9B_TTS	0.894794	+
chr13	45515146	45515246	NM_012345_NUFIP1_3' UTR	0.894666	-
chr19	15532893	15532993	NM_021241_WIZ_3' UTR	0.894179	-
chr15	66180323	66180423	NM_004663_RAB11A_3' UTR	0.89403	+
chr16	8948765	8948865	NM_014316_CARHSP1_3' UTR	0.893961	-
chr5	112214335	112214435	NM_005669_REEP5_3' UTR	0.89344	-
chr12	54936413	54936513	NM_005337_NCKAP1L_exon	0.893339	+
chr21	37406837	37406937	NM_017438_SETD4_TTS	0.893297	-
chr18	77662465	77662565	NM_001146345_SLC66A2_TTS	0.893054	-
chr20	48568656	48568756	NM_018683_RNF114_3' UTR	0.892788	+
chr20	25594207	25594307	NM_152667_NANP_3' UTR	0.892728	-
chr3	141671328	141671428	NM_001178138_TFDP2_exon	0.892223	-
chr16	83949682	83949782	NM_012213_MLYCD_TTS	0.891945	+
chr4	10488017	10488117	NM_052964_CLNK_TTS	0.891835	-
chr10	75196561	75196661	NM_021132_PPP3CB_3' UTR	0.891814	-
chr2	128463492	128463592	NM_018383_WDR33_3' UTR	0.891727	-
chr19	53087723	53087823	NM_001172655_ZNF701_3' UTR	0.891718	+
chr5	133915065	133915165	NM_015288_JADE2_3' UTR	0.891501	+
chr1	228367114	228367214	NM_001010867_IBA57_3' UTR	0.891092	+
chr13	27640293	27640393	NM_182488_USP12_TTS	0.891084	-
chr5	50137920	50138020	NM_001331028_PARP8_3' UTR	0.89103	+
chrX	16862542	16862642	NM_001168683_TXLNG_TTS	0.890724	+
chr7	102953590	102953690	NM_004279_PMPCB_3' UTR	0.890244	+
chr19	58969102	58969202	NM_207395_ZNF324B_TTS	0.889793	+
chr5	32601136	32601236	NM_006713_SUB1_exon	0.889768	+
chr6	44797452	44797552	NR_146635_SUPT3H_non-coding	0.889558	-
chr5	33751420	33751520	NM_001324511_ADAMTS12_exon	0.889558	-
chr2	178095032	178095132	NM_001313901_NFE2L2_TTS	0.889549	-
chr1	173457056	173457156	NM_004905_PRDX6_3' UTR	0.889476	+
chr19	44111605	44111705	NM_182498_ZNF428_3' UTR	0.889311	-
chrX	118377136	118377236	NM_006667_PGRMC1_exon	0.889243	+
chr13	21729146	21729246	NM_001166017_SKA3_3' UTR	0.889181	-
chr15	83503311	83503411	NM_001080435_WHAMM_3' UTR	0.889023	+
chr10	65380637	65380737	NM_001001330_REEP3_3' UTR	0.888795	+
chr10	74894236	74894336	NM_001135752_ECD_TTS	0.888639	-
chr10	60047650	60047750	NM_018464_CISD1_3' UTR	0.888554	+
chr19	1611701	1611801	NM_001351779_TCF3_exon	0.888552	-
chr3	189038761	189038861	NM_198485_TPRG1_3' UTR	0.888497	+
chr11	44105469	44105569	NM_001127219_ACCS_TTS	0.888203	+
chr5	139006348	139006448	NM_003339_UBE2D2_3' UTR	0.888191	+
chr2	70506325	70506425	NM_016297_PCYOX1_3' UTR	0.88815	+
chr1	6246586	6246686	NM_000983_RPL22_3' UTR	0.887687	-
chr2	85549702	85549802	NM_001206844_TGOLN2_3' UTR	0.88764	-
chr10	76990738	76990838	NM_003375_VDAC2_3' UTR	0.887506	+
chrX	64961699	64961799	NM_002444_MSN_TTS	0.887467	+
chr3	33184583	33184683	NM_006371_CRTAP_3' UTR	0.886884	+
chr15	64449441	64449541	NR_073534_SNX22_non-coding	0.886698	+
chr22	18211891	18211991	NR_073069_BCL2L13_non-coding	0.886541	+
chr22	47569638	47569738	NR_104292_TBC1D22A_non-coding	0.886463	+
chr14	90509595	90509695	NM_001330205_TDP1_3' UTR	0.886376	+
chr20	20016781	20016881	NM_001278625_CRNKL1_3' UTR	0.886301	-
chr16	67756971	67757071	NM_001320238_RANBP10_TTS	0.8863	-
chr5	150560610	150560710	NM_015621_CCDC69_TTS	0.886072	-
chr2	153512783	153512883	NM_017892_PRPF40A_exon	0.885981	-
chr14	75483484	75483584	NM_014381_MLH3_3' UTR	0.885868	-
chr14	23369965	23370065	NM_001308044_RBM23_3' UTR	0.885817	-
chr6	116565292	116565392	NM_152729_NT5DC1_3' UTR	0.885764	+
chr2	228221807	228221907	NR_102266_MFF_non-coding	0.885064	+
chr6	137234644	137234744	NM_000288_PEX7_3' UTR	0.884799	+
chr6	42658920	42659020	NM_015255_UBR2_3' UTR	0.884717	+
chr22	31677666	31677766	NM_001135911_PIK3IP1_3' UTR	0.884479	-
chr14	39617014	39617114	NM_177452_TRAPPC6B_TTS	0.884302	-
chr1	36179478	36179578	NM_001348691_C1orf216_TTS	0.884294	-
chr14	55005234	55005334	NM_006568_CGRRF1_TTS	0.884151	+
chr1	45232780	45232880	NM_001297657_KIF2C_exon	0.884099	+
chr1	202992413	202992513	NR_136530_TMEM183A_non-coding	0.884051	+
chr22	29696228	29696328	NM_013986_EWSR1_3' UTR	0.883687	+
chr2	7038266	7038366	NM_080657_RSAD2_TTS	0.883608	+
chr6	91225400	91225500	NM_145332_MAP3K7_3' UTR	0.883579	-
chrX	102842346	102842446	NM_024863_TCEAL4_3' UTR	0.883479	+
chr3	187089272	187089372	NM_022147_RTP4_TTS	0.883116	+
chr3	158263421	158263521	NM_001271834_RSRC1_TTS	0.883115	+
chrX	133903594	133903694	NM_001166600_FAM122B_TTS	0.882666	-
chr16	75661766	75661866	NM_001130089_KARS_exon	0.88259	-
chr3	122990979	122991079	NM_012430_SEC22A_3' UTR	0.882313	+
chr7	1133351	1133451	NM_001505_GPER1_TTS	0.882291	+
chr2	219270564	219270664	NM_182642_CTDSP1_TTS	0.882101	+
chr5	176869526	176869626	NM_002082_GRK6_3' UTR	0.882026	+
chr1	28296855	28296955	NM_001282562_EYA3_TTS	0.882019	-
chr12	66531595	66531695	NM_016056_TMBIM4_3' UTR	0.881944	-
chr16	81116430	81116530	NM_004483_GCSH_exon	0.881766	-
chr4	120219817	120219917	NM_001170330_C4orf3_3' UTR	0.881616	-
chr1	26227450	26227550	NM_005563_STMN1_3' UTR	0.881519	-
chr14	67850482	67850582	NM_004094_EIF2S1_3' UTR	0.881377	+
chr7	75956109	75956209	NM_012479_YWHAG_TTS	0.881316	-
chr19	52448907	52449007	NM_024840_ZNF613_TTS	0.881186	+
chr13	49055926	49056026	NM_000321_RB1_TTS	0.88052	+
chr20	30780309	30780409	NM_002657_PLAGL2_TTS	0.880462	-
chr2	10074315	10074415	NM_005680_TAF1B_3' UTR	0.880461	+
chr1	1190279	1190379	NM_058167_UBE2J2_3' UTR	0.880391	-
chr8	146068973	146069073	NM_001282797_ZNF7_TTS	0.880377	+
chr14	97347643	97347743	NM_003384_VRK1_3' UTR	0.880153	+
chr10	133781865	133781965	NM_004052_BNIP3_3' UTR	0.879825	-
chr13	50065971	50066071	NM_001160308_SETDB2_3' UTR	0.87975	+
chr17	59758629	59758729	NM_032043_BRIP1_3' UTR	0.879714	-
chr17	66042653	66042753	NM_001320611_KPNA2_exon	0.879639	+
chr16	15820102	15820202	NM_001143979_NDE1_TTS	0.879419	+
chr17	17968534	17968634	NM_024052_GID4_3' UTR	0.879108	+
chr12	57910378	57910478	NM_004990_MARS_TTS	0.879075	+
chr17	26523307	26523407	NM_016231_NLK_TTS	0.878742	+
chr9	4706494	4706594	NM_017913_CDC37L1_3' UTR	0.878673	+
chr3	69072224	69072324	NM_007114_TMF1_3' UTR	0.878627	-
chr15	49935832	49935932	NM_001144955_DTWD1_3' UTR	0.878531	+
chr17	4624695	4624795	NM_001330064_ARRB2_TTS	0.877842	+
chr1	161016730	161016830	NM_181720_ARHGAP30_TTS	0.877664	-
chr1	220321283	220321383	NM_018060_IARS2_TTS	0.877349	+
chr1	47100708	47100808	NM_001243728_ATPAF1_TTS	0.876747	-
chr4	153242410	153242510	NM_018315_FBXW7_TTS	0.876306	-
chr2	127806047	127806147	NM_139343_BIN1_3' UTR	0.876217	-
chr13	31338465	31338565	NM_001629_ALOX5AP_TTS	0.875834	+
chr1	145592600	145592700	NM_001303456_POLR3C_3' UTR	0.875604	-
chr1	27938798	27938898	NM_005248_FGR_TTS	0.875259	-
chr10	127541993	127542093	NM_016567_BCCIP_3' UTR	0.874993	+
chr17	2585152	2585252	NM_000430_PAFAH1B1_3' UTR	0.874987	+
chr17	73774628	73774728	NM_005324_H3F3B_exon	0.874589	-
chr17	4060891	4060991	NM_144611_CYB5D2_TTS	0.874466	+
chr14	89078132	89078232	NR_136936_ZC3H14_non-coding	0.874288	+
chr15	91464333	91464433	NR_135502_MAN2A2_non-coding	0.874241	+
chr19	19740281	19740381	NM_001288999_GMIP_TTS	0.874069	-
chr12	112330869	112330969	NM_003668_MAPKAPK5_3' UTR	0.874052	+
chr2	200828482	200828582	NM_024520_MAIP1_exon	0.873845	+
chr12	104345248	104345348	NM_001135570_C12orf73_3' UTR	0.873377	-
chr19	20827987	20828087	NM_145297_ZNF626_3' UTR	0.873346	-
chr1	162756265	162756365	NM_001354982_DDR2_TTS	0.87301	+
chr4	57829507	57829607	NM_032313_NOA1_TTS	0.872972	-
chr1	29520327	29520427	NR_146213_MECR_non-coding	0.872223	-
chr18	44682399	44682499	NM_016097_IER3IP1_3' UTR	0.872209	-
chr3	38567694	38567794	NM_005107_EXOG_TTS	0.872155	+
chr3	107881306	107881406	NM_018010_IFT57_exon	0.872076	-
chrX	106893212	106893312	NM_001204402_PRPS1_exon	0.871982	+
chr3	192514602	192514702	NM_178496_MB21D2_TTS	0.871929	-
chr7	102090085	102090185	NM_001271819_ORAI2_3' UTR	0.871805	+
chr6	90077581	90077681	NM_021244_RRAGD_3' UTR	0.87179	-
chr15	75759462	75759562	NM_002833_PTPN9_TTS	0.871589	-
chr1	207532960	207533060	NM_001114752_CD55_exon	0.871552	+
chr19	53857709	53857809	NM_001321523_ZNF845_3' UTR	0.871275	+
chr12	110890703	110890803	NM_001164372_GPN3_3' UTR	0.871271	-
chr2	109125751	109125851	NM_181453_GCC2_TTS	0.87122	+
chr3	119545522	119545622	NM_002093_GSK3B_3' UTR	0.871215	-
chr8	141541765	141541865	NM_012154_AGO2_3' UTR	0.871207	-
chr22	29950795	29950895	NM_003634_NIPSNAP1_TTS	0.870511	-
chr3	124463050	124463150	NR_033437_UMPS_non-coding	0.870464	+
chr1	150594595	150594695	NM_004436_ENSA_TTS	0.870289	-
chr3	23961191	23961291	NM_001253379_RPL15_3' UTR	0.870234	+
chr11	57296096	57296196	NM_012456_TIMM10_3' UTR	0.870017	-
chr6	106633787	106633887	NR_104403_ATG5_non-coding	0.869997	-
chr2	232673343	232673443	NM_001282952_COPS7B_3' UTR	0.869988	+
chr1	111660497	111660597	NR_146308_DRAM2_non-coding	0.869892	-
chr1	25549599	25549699	NM_015484_SYF2_3' UTR	0.869782	-
chr8	90802737	90802837	NM_003821_RIPK2_3' UTR	0.869709	+
chr5	118877633	118877733	NM_001292027_HSD17B4_exon	0.86956	+
chr12	107371331	107371431	NM_025198_MTERF2_exon	0.869439	-
chr1	182799191	182799291	NM_001200051_NPL_3' UTR	0.869103	+
chr1	179045595	179045695	NM_001324310_FAM20B_TTS	0.868513	+
chr17	79523911	79524011	NR_130139_NPLOC4_TTS	0.868363	-
chr22	29904313	29904413	NM_003678_THOC5_3' UTR	0.868094	-
chr4	148559531	148559631	NM_001350142_PRMT9_3' UTR	0.868058	-
chr1	92852765	92852865	NM_024813_RPAP2_3' UTR	0.86794	+
chr10	13360957	13361057	NM_001195602_SEPHS1_3' UTR	0.867698	-
chr2	242667347	242667447	NM_032329_ING5_3' UTR	0.867505	+
chr3	197238350	197238450	NM_203315_BDH1_3' UTR	0.867432	-
chr5	149937673	149937773	NM_001301063_NDST1_TTS	0.867344	+
chr2	109400461	109400561	NM_006267_RANBP2_3' UTR	0.867318	+
chr4	88062091	88062191	NM_001166693_AFF1_TTS	0.867317	+
chr6	37143104	37143204	NM_001243186_PIM1_TTS	0.86725	+
chr7	100958065	100958165	NM_001130821_IFT22_3' UTR	0.86721	-
chr20	5095863	5095963	NM_182649_PCNA_3' UTR	0.867182	-
chr6	138734257	138734357	NM_001326381_HEBP2_3' UTR	0.867171	+
chr1	12204178	12204278	NM_001243_TNFRSF8_TTS	0.867094	+
chr2	86830517	86830617	NM_005667_RNF103_TTS	0.86652	-
chr1	193219894	193219994	NM_024529_CDC73_3' UTR	0.866265	+
chr11	71145455	71145555	NM_001360_DHCR7_TTS	0.865909	-
chr17	73132076	73132176	NR_109933_JPT1_non-coding	0.865816	-
chr12	48175353	48175453	NM_017842_SLC48A1_3' UTR	0.865814	+
chr15	75190485	75190585	NM_001330372_MPI_3' UTR	0.865572	+
chr10	30750503	30750603	NM_001244134_MAP3K8_3' UTR	0.865406	+
chr6	143749481	143749581	NM_182503_ADAT2_3' UTR	0.865402	-
chr11	532240	532340	NM_001130442_HRAS_TTS	0.865185	-
chr5	69373322	69373422	NM_017411_SMN2_TTS	0.865169	+
chr22	39773816	39773916	NM_145738_SYNGR1_3' UTR	0.865169	+
chr13	38934885	38934985	NR_104585_UFM1_non-coding	0.865151	+
chr1	11084002	11084102	NM_007375_TARDBP_3' UTR	0.865149	+
chr19	52467591	52467691	NM_021632_ZNF350_TTS	0.864996	-
chr14	105861492	105861592	NM_015197_PACS2_3' UTR	0.86496	+
chr12	64842372	64842472	NM_007235_XPOT_3' UTR	0.864787	+
chr2	17846593	17846693	NM_024624_SMC6_3' UTR	0.86469	-
chr11	125490858	125490958	NM_152713_STT3A_3' UTR	0.864628	+
chr19	5153517	5153617	NM_015015_KDM4B_TTS	0.864397	+
chr1	55315298	55315398	NM_014762_DHCR24_TTS	0.864087	-
chr4	69403099	69403199	NM_001077_UGT2B17_3' UTR	0.864066	-
chr12	114259857	114259957	NM_001146698_RBM19_TTS	0.864003	-
chrX	134021656	134021756	NM_001306188_MOSPD1_TTS	0.86398	-
chr11	119288886	119288986	NM_006288_THY1_3' UTR	0.863886	-
chr17	38784967	38785067	NM_003079_SMARCE1_3' UTR	0.863861	-
chr17	17750137	17750237	NM_001288789_TOM1L2_3' UTR	0.863574	-
chr3	121382943	121383043	NM_001256486_GOLGB1_3' UTR	0.863535	-
chr3	186303157	186303257	NM_016306_DNAJB11_3' UTR	0.863285	+
chr3	32815112	32815212	NR_046352_CNOT10_non-coding	0.863285	+
chr5	1461540	1461640	NM_024830_LPCAT1_TTS	0.863077	-
chr19	47112469	47112569	NM_005184_CALM3_3' UTR	0.862681	+
chr2	27873669	27873769	NM_001145048_GPN1_TTS	0.862456	+
chr12	32261642	32261742	NM_001003398_BICD1_intron	0.862135	+
chr8	145654156	145654256	NM_183057_VPS28_promoter-TSS	0.861546	-
chr3	50114470	50114570	NM_001349193_RBM6_exon	0.861533	+
chr13	45602174	45602274	NM_018559_GPALPP1_3' UTR	0.861453	+
chr15	37183225	37183325	NR_051953_MEIS2_TTS	0.861429	-
chrX	117582889	117582989	NM_019045_WDR44_exon	0.860824	+
chr7	123182109	123182209	NR_104169_NDUFA5_non-coding	0.860777	-
chr16	23475635	23475735	NM_015044_GGA2_3' UTR	0.860592	-
chr6	30531400	30531500	NM_025263_PRR3_3' UTR	0.85997	+
chr5	131528297	131528397	NM_001142599_P4HA2_TTS	0.85987	-
chr11	30358256	30358356	NM_152316_ARL14EP_exon	0.859647	+
chr15	43525370	43525470	NM_004245_TGM5_exon	0.859518	-
chr22	21242175	21242275	NM_004782_SNAP29_3' UTR	0.859075	+
chr19	55773705	55773805	NM_001297600_HSPBP1_3' UTR	0.858888	-
chr4	78873733	78873833	NM_020236_MRPL1_3' UTR	0.858836	+
chr3	121838303	121838403	NM_175862_CD86_exon	0.858799	+
chr12	6728000	6728100	NM_001142961_LPAR5_TTS	0.858713	-
chr1	154243371	154243471	NM_014847_UBAP2L_TTS	0.858703	+
chr7	56079238	56079338	NM_004577_PSPH_3' UTR	0.858643	-
chr6	41034524	41034624	NM_001329696_OARD1_TTS	0.858315	-
chr10	114187093	114187193	NM_016234_ACSL5_3' UTR	0.858116	+
chr1	40766157	40766257	NM_001852_COL9A2_TTS	0.858084	-
chr17	26672241	26672341	NM_021137_TNFAIP1_3' UTR	0.85791	+
chr5	74893762	74893862	NM_001345922_POLK_exon	0.857863	+
chr14	70238299	70238399	NM_001320214_SRSF5_3' UTR	0.857824	+
chr5	138749733	138749833	NM_152686_DNAJC18_3' UTR	0.85781	-
chr7	21554026	21554126	NM_003112_SP4_3' UTR	0.857557	+
chr19	55903051	55903151	NM_001136135_RPL28_exon	0.857364	+
chr11	103777918	103778018	NM_033135_PDGFD_TTS	0.85728	-
chr10	61410521	61410621	NM_194298_SLC16A9_TTS	0.857199	-
chr3	53919045	53919145	NM_021237_SELENOK_TTS	0.85705	-
chr19	9523269	9523369	NM_001271314_ZNF266_3' UTR	0.856845	-
chr2	101192908	101193008	NM_024065_PDCL3_exon	0.856749	+
chr2	231772031	231772131	NM_005683_GPR55_TTS	0.856585	-
chrX	117820011	117820111	NM_144658_DOCK11_TTS	0.856301	+
chr6	18130860	18130960	NM_001346818_TPMT_exon	0.856181	-
chr14	81939255	81939355	NM_005065_SEL1L_3' UTR	0.85607	-
chr15	76508774	76508874	NM_001127716_ETFA_3' UTR	0.855543	-
chr19	44515698	44515798	NM_006300_ZNF230_3' UTR	0.855455	+
chr14	35550460	35550560	NR_110415_LOC101927178_non-coding	0.855453	+
chr1	112309787	112309887	NM_007204_DDX20_3' UTR	0.855278	+
chr1	10480102	10480202	NM_001304452_PGD_3' UTR	0.855245	+
chr1	197053387	197053487	NM_018136_ASPM_3' UTR	0.855229	-
chr18	21712508	21712608	NM_001135993_TTC39C_3' UTR	0.854758	+
chr15	76193288	76193388	NM_001145335_UBE2Q2_TTS	0.854725	+
chr3	53850385	53850485	NM_018397_CHDH_3' UTR	0.854699	-
chr12	120533514	120533614	NM_006861_RAB35_3' UTR	0.854606	-
chr5	1317970	1318070	NM_030782_CLPTM1L_3' UTR	0.854516	-
chr17	79640837	79640937	NM_199287_CCDC137_TTS	0.854428	+
chr14	68117784	68117884	NM_006370_VTI1B_TTS	0.85399	-
chr2	46808409	46808509	NM_002643_PIGF_TTS	0.853933	-
chr16	56518521	56518621	NM_031885_BBS2_3' UTR	0.853824	-
chr21	46934623	46934723	NM_001352512_SLC19A1_3' UTR	0.853744	-
chr17	57189435	57189535	NM_001100595_SKA2_3' UTR	0.853578	-
chr1	117117030	117117130	NM_001542_IGSF3_TTS	0.853166	-
chr19	54844690	54844790	NM_012276_LILRA4_3' UTR	0.853	-
chr13	107196341	107196441	NM_018011_ARGLU1_exon	0.852803	-
chr2	105961882	105961982	NM_024093_C2orf49_3' UTR	0.852666	+
chrX	68380695	68380795	NM_022368_PJA1_3' UTR	0.852657	-
chr22	41222491	41222591	NM_003932_ST13_3' UTR	0.852618	-
chr5	134086982	134087082	NM_001745_CAMLG_3' UTR	0.852617	+
chr16	69389468	69389568	NM_005652_TERF2_TTS	0.852421	-
chr4	2743389	2743489	NM_001161527_TNIP2_TTS	0.852307	-
chr14	95657862	95657962	NM_024734_CLMN_exon	0.852259	-
chrX	41091912	41092012	NM_001039591_USP9X_3' UTR	0.85225	+
chr2	203745321	203745421	NM_018256_WDR12_TTS	0.852104	-
chr11	64570921	64571021	NM_004579_MAP4K2_promoter-TSS	0.851867	-
chr20	17922808	17922908	NM_152227_SNX5_3' UTR	0.851819	-
chr16	69744742	69744842	NM_001286137_NQO1_3' UTR	0.85176	-
chr4	39780136	39780236	NM_005339_UBE2K_3' UTR	0.85129	+
chr7	102220095	102220195	NM_006989_RASA4_TTS	0.851244	-
chr17	17921573	17921673	NM_145691_ATPAF2_3' UTR	0.851219	-
chr4	144474471	144474571	NM_003601_SMARCA5_3' UTR	0.851048	+
chr10	73577075	73577175	NM_001042466_PSAP_3' UTR	0.850958	-
chr13	31033952	31034052	NM_001313893_HMGB1_3' UTR	0.850364	-
chr2	9725361	9725461	NM_006826_YWHAQ_3' UTR	0.850049	-
chr22	37521882	37521982	NM_001346223_IL2RB_TTS	0.849454	-
chr5	171470619	171470719	NM_005990_STK10_3' UTR	0.849365	-
chr17	25976494	25976594	NR_024043_LGALS9_TTS	0.849217	+
chr10	135176276	135176376	NM_004092_ECHS1_3' UTR	0.849155	-
chr1	166823603	166823703	NM_001314014_POGK_3' UTR	0.84902	+
chr1	156711899	156711999	NM_001319186_HDGF_TTS	0.848984	-
chr4	128819657	128819757	NM_001190801_PLK4_3' UTR	0.848948	+
chr12	4669001	4669101	NM_001130862_RAD51AP1_3' UTR	0.84855	+
chr17	73702758	73702858	NR_126037_SAP30BP_non-coding	0.848365	+
chr12	62798435	62798535	NR_147079_USP15_non-coding	0.848352	+
chr16	50766890	50766990	NM_001293557_NOD2_TTS	0.848339	+
chr3	135868290	135868390	NM_018133_MSL2_3' UTR	0.84811	-
chr10	95288751	95288851	NM_018131_CEP55_TTS	0.847993	+
chr1	100492204	100492304	NM_012243_SLC35A3_3' UTR	0.847829	+
chr14	69846837	69846937	NM_004450_ERH_TTS	0.847455	-
chr7	100162584	100162684	NM_006076_AGFG2_3' UTR	0.847312	+
chr5	10433726	10433826	NM_001270660_MARCHF6_exon	0.847197	+
chr22	42070802	42070902	NM_005008_SNU13_3' UTR	0.846855	-
chr2	238950597	238950697	NR_103499_UBE2F_non-coding	0.846792	+
chr14	34903466	34903566	NM_138288_SPTSSA_3' UTR	0.846769	-
chr6	7417842	7417942	NM_001348194_RIOK1_3' UTR	0.846672	+
chr11	33378469	33378569	NM_001278163_HIPK3_TTS	0.846617	+
chr2	207656576	207656676	NM_014929_FASTKD2_3' UTR	0.846371	+
chr9	125670330	125670430	NM_006626_ZBTB6_TTS	0.846358	-
chr1	246704114	246704214	NM_022366_TFB2M_3' UTR	0.846326	-
chr4	80826723	80826823	NM_001286780_ANTXR2_3' UTR	0.846242	-
chr15	45459531	45459631	NM_138356_SHF_3' UTR	0.846164	-
chr19	2430823	2430923	NM_032737_LMNB2_3' UTR	0.846107	-
chr17	73646440	73646540	NM_001003715_RECQL5_3' UTR	0.846081	-
chr11	4619899	4619999	NM_018073_TRIM68_TTS	0.845731	-
chr3	53226465	53226565	NM_212539_PRKCD_3' UTR	0.84571	+
chrX	16778518	16778618	NR_033181_SYAP1_non-coding	0.845642	+
chr9	80032183	80032283	NM_033305_VPS13A_3' UTR	0.845379	+
chr1	225589201	225589301	NM_002296_LBR_TTS	0.845261	-
chr1	54497669	54497769	NM_004872_TMEM59_3' UTR	0.844939	-
chr3	196081228	196081328	NM_015562_UBXN7_3' UTR	0.844844	-
chr1	2335111	2335211	NM_007033_RER1_3' UTR	0.844715	+
chr17	60526204	60526304	NM_181725_METTL2A_3' UTR	0.844654	+
chr14	75548818	75548918	NM_033116_NEK9_3' UTR	0.844579	-
chr12	72317046	72317146	NR_027449_TBC1D15_non-coding	0.844412	+
chr11	44266382	44266482	NM_207122_EXT2_3' UTR	0.844391	+
chr16	23678549	23678649	NR_037573_DCTN5_non-coding	0.844283	+
chr17	77768175	77768275	NM_020649_CBX8_TTS	0.844235	-
chrX	30746949	30747049	NM_001205019_GK_3' UTR	0.844175	+
chr3	194995474	194995574	NM_012287_ACAP2_TTS	0.844013	-
chr19	6535841	6535941	NM_003811_TNFSF9_TTS	0.843924	+
chr1	229577632	229577732	NM_018230_NUP133_exon	0.843858	-
chr4	6304892	6304992	NM_001145853_WFS1_TTS	0.843813	+
chr14	39651116	39651216	NM_002687_PNN_3' UTR	0.843755	+
chr2	17965976	17966076	NM_001130009_GEN1_3' UTR	0.84369	+
chr13	98674037	98674137	NM_002271_IPO5_3' UTR	0.843384	+
chr20	31436520	31436620	NM_012325_MAPRE1_3' UTR	0.843152	+
chr2	70052679	70052779	NM_001320702_ANXA4_3' UTR	0.843018	+
chr7	107218765	107218865	NR_073002_DUS4L_non-coding	0.842979	+
chr19	57804993	57805093	NM_001330622_ZNF460_TTS	0.842838	+
chr15	85212957	85213057	NR_073518_SEC11A_non-coding	0.84283	-
chr8	90947656	90947756	NM_002485_NBN_3' UTR	0.842489	-
chr3	49761725	49761825	NM_013334_GMPPB_promoter-TSS	0.84217	-
chr10	6157839	6157939	NM_032905_RBM17_3' UTR	0.84211	+
chr7	157061711	157061811	NM_014671_UBE3C_3' UTR	0.841884	+
chr4	175158118	175158218	NM_012180_FBXO8_3' UTR	0.84172	-
chr2	162267836	162267936	NM_005805_PSMD14_exon	0.841686	+
chr9	119187504	119187604	NM_198188_ASTN2_TTS	0.841618	-
chr18	33558967	33559067	NM_001201476_C18orf21_3' UTR	0.841529	+
chr10	104847907	104848007	NM_001351185_NT5C2_3' UTR	0.841414	-
chr3	124949857	124949957	NM_001348426_ZNF148_3' UTR	0.841412	-
chr12	16055919	16056019	NM_007178_STRAP_3' UTR	0.841329	+
chr12	110355777	110355877	NM_032300_TCHP_TTS	0.841138	+
chr22	41997034	41997134	NM_015704_DESI1_3' UTR	0.84104	-
chr2	20232842	20232942	NM_014713_LAPTM4A_3' UTR	0.840476	-
chr9	127113169	127113269	NM_014397_NEK6_exon	0.840358	+
chr2	111395407	111395507	NM_001278616_BUB1_3' UTR	0.840092	-
chr17	37077921	37078021	NR_073384_LASP1_TTS	0.839844	+
chr10	70101933	70102033	NM_001322440_HNRNPH3_3' UTR	0.839377	+
chr1	36770858	36770958	NM_001321473_THRAP3_TTS	0.83926	+
chr5	205066	205166	NM_145265_CCDC127_3' UTR	0.839085	-
chr5	134164398	134164498	NR_125341_DDX46_non-coding	0.839076	+
chr16	50070895	50070995	NM_153261_CNEP1R1_TTS	0.839013	+
chr12	53434018	53434118	NM_001300821_EIF4B_3' UTR	0.838951	+
chr11	726949	727049	NM_022772_EPS8L2_3' UTR	0.838709	+
chr22	23658042	23658142	NM_004327_BCR_3' UTR	0.838654	+
chr8	30536959	30537059	NM_001195103_GSR_3' UTR	0.838464	-
chr16	58439842	58439942	NM_001126130_GINS3_3' UTR	0.838287	+
chr15	40823258	40823358	NR_002208_MRPL42P5_TTS	0.838111	-
chr19	41172591	41172691	NM_004756_NUMBL_3' UTR	0.83807	-
chr12	31149437	31149537	NM_001080509_TSPAN11_TTS	0.837991	+
chr3	160219780	160219880	NM_002268_KPNA4_3' UTR	0.837551	-
chr17	39847228	39847328	NM_005801_EIF1_3' UTR	0.83752	+
chr15	67493994	67494094	NM_024666_AAGAB_3' UTR	0.837478	-
chr13	100543772	100543872	NR_104592_CLYBL_intron	0.837446	+
chr21	45176040	45176140	NM_003681_PDXK_3' UTR	0.837331	+
chr5	6599346	6599446	NM_017755_NSUN2_TTS	0.837034	-
chr12	6640555	6640655	NM_014865_NCAPD2_3' UTR	0.837017	+
chr10	96361756	96361856	NM_001289068_HELLS_TTS	0.836831	+
chr10	70744721	70744821	NM_004728_DDX21_TTS	0.836744	+
chr5	34955036	34955136	NM_001348420_DNAJC21_3' UTR	0.836479	+
chr3	100295805	100295905	NM_018004_TMEM45A_exon	0.835895	+
chr21	42831042	42831142	NM_001144925_MX1_TTS	0.835873	+
chr12	69663352	69663452	NM_001300947_CPSF6_3' UTR	0.835868	+
chr1	207966901	207967001	NM_172353_CD46_3' UTR	0.83578	+
chr12	26492255	26492355	NM_002223_ITPR2_3' UTR	0.835694	-
chr1	150704851	150704951	NM_001199739_CTSS_3' UTR	0.835595	-
chr13	74260150	74260250	NM_007249_KLF12_TTS	0.835475	-
chr4	76871775	76871875	NM_001288984_SDAD1_3' UTR	0.835125	-
chr3	51426480	51426580	NM_006010_MANF_3' UTR	0.835042	+
chr4	178352699	178352799	NR_033655_AGA_non-coding	0.834955	-
chr8	145675312	145675412	NM_138496_CYHR1_TTS	0.834452	-
chr1	155916640	155916740	NM_001162383_ARHGEF2_TTS	0.834435	-
chr16	46835815	46835915	NR_145835_C16orf87_non-coding	0.834371	-
chr7	137559725	137559825	NM_194071_CREB3L2_TTS	0.834201	-
chr19	10502148	10502248	NM_007065_CDC37_3' UTR	0.83383	-
chr13	75858807	75858907	NM_001286658_TBC1D4_TTS	0.833816	-
chr2	61416698	61416798	NR_152210_AHSA2P_TTS	0.833799	+
chr2	74760033	74760133	NR_135772_HTRA2_non-coding	0.833799	+
chr4	10442731	10442831	NM_053042_ZNF518B_3' UTR	0.833684	-
chr12	46581631	46581731	NM_030674_SLC38A1_3' UTR	0.833452	-
chr8	101165741	101165841	NM_005034_POLR2K_3' UTR	0.833313	+
chr1	38489394	38489494	NM_016037_UTP11_3' UTR	0.832904	+
chr2	183789615	183789715	NM_013436_NCKAP1_TTS	0.832879	-
chr2	192551569	192551669	NR_045623_NABP1_non-coding	0.832592	+
chr13	48835430	48835530	NM_021999_ITM2B_3' UTR	0.832537	+
chr6	37449186	37449286	NM_015050_CMTR1_TTS	0.832165	+
chr3	44794754	44794854	NM_020696_KIAA1143_3' UTR	0.83213	-
chr2	201686926	201687026	NM_001321691_BZW1_3' UTR	0.831616	+
chr3	125166485	125166585	NR_073435_SNX4_non-coding	0.831596	-
chr7	91829323	91829423	NM_001350672_KRIT1_3' UTR	0.83151	-
chr6	31478801	31478901	NM_001289161_MICB_TTS	0.831464	+
chr6	24706346	24706446	NM_030939_C6orf62_exon	0.831378	-
chr3	14185080	14185180	NM_024334_TMEM43_TTS	0.831172	+
chr7	28860329	28860429	NM_182899_CREB5_3' UTR	0.830921	+
chr17	73942745	73942845	NM_007292_ACOX1_3' UTR	0.830729	-
chr12	120881754	120881854	NM_016399_TRIAP1_TTS	0.830597	-
chr2	46851379	46851479	NM_014171_CRIPT_3' UTR	0.830587	+
chr10	16635292	16635392	NM_012425_RSU1_3' UTR	0.830239	-
chr2	44545900	44546000	NM_001171606_PREPL_3' UTR	0.830208	-
chr2	39009019	39009119	NM_024775_GEMIN6_TTS	0.830177	+
chr2	213864526	213864626	NM_016260_IKZF2_3' UTR	0.830149	-
chr16	20808381	20808481	NM_005622_ACSM3_TTS	0.829912	+
chr18	56063716	56063816	NM_001144967_NEDD4L_3' UTR	0.829896	+
chr12	69995092	69995192	NM_001198842_CCT2_3' UTR	0.829763	+
chr9	88636983	88637083	NM_001321881_NAA35_3' UTR	0.829762	+
chr19	55179584	55179684	NM_001278426_LILRB4_3' UTR	0.829704	+
chr10	116737340	116737440	NM_139169_TRUB1_TTS	0.829638	+
chr12	66517414	66517514	NM_032338_LLPH_3' UTR	0.829607	-
chr12	102796119	102796219	NM_001111284_IGF1_3' UTR	0.829427	-
chr5	102423514	102423614	NR_134299_GIN1_non-coding	0.829258	-
chr5	64960498	64960598	NM_024941_TRAPPC13_3' UTR	0.829235	+
chr10	76468236	76468336	NM_001202450_ADK_3' UTR	0.829057	+
chr5	78981073	78981173	NM_001349549_TENT2_3' UTR	0.829015	+
chr6	36076208	36076308	NM_139014_MAPK14_3' UTR	0.828923	+
chr1	35899091	35899191	NM_024874_KIAA0319L_TTS	0.828894	-
chr10	76941786	76941886	NM_144660_SAMD8_TTS	0.828765	+
chr3	182662823	182662923	NM_020640_DCUN1D1_3' UTR	0.828411	-
chr2	65315380	65315480	NM_015543_RAB1A_3' UTR	0.828016	-
chr5	71515348	71515448	NM_001286751_MRPS27_3' UTR	0.827979	-
chr3	126756132	126756232	NM_032242_PLXNA1_TTS	0.827958	+
chr18	48513907	48514007	NM_018696_ELAC1_3' UTR	0.827931	+
chr11	10801195	10801295	NM_001346279_CTR9_TTS	0.827836	+
chr12	120123594	120123694	NM_001206999_CIT_TTS	0.827708	-
chrX	41209440	41209540	NM_001193416_DDX3X_TTS	0.827614	+
chr4	108955548	108955648	NM_001184705_HADH_3' UTR	0.82703	+
chr4	177249416	177249516	NM_021928_SPCS3_exon	0.827018	+
chr18	74724744	74724844	NM_001025100_MBP_TTS	0.826485	-
chr22	38881680	38881780	NM_006386_DDX17_3' UTR	0.826466	-
chr6	7881747	7881847	NM_030810_TXNDC5_TTS	0.826426	-
chr10	112657896	112657996	NR_039828_MIR4680_promoter-TSS	0.826324	+
chr12	79986256	79986356	NM_002583_PAWR_3' UTR	0.826035	-
chr6	33269424	33269524	NM_003190_TAPBP_3' UTR	0.826005	-
chr11	22844455	22844555	NR_135213_SVIP_non-coding	0.82564	-
chr8	38848260	38848360	NM_078473_TM2D2_3' UTR	0.824892	-
chr11	66044863	66044963	NR_073078_CNIH2_promoter-TSS	0.824842	+
chr3	53902513	53902613	NM_022899_ACTR8_3' UTR	0.824761	-
chr2	224740062	224740162	NM_020830_WDFY1_TTS	0.824695	-
chr19	37119076	37119176	NM_032825_ZNF382_3' UTR	0.824568	+
chr19	51300942	51301042	NM_032712_C19orf48_TTS	0.824532	-
chr3	124801978	124802078	NM_001195483_SLC12A8_3' UTR	0.824469	-
chr7	138876630	138876730	NM_001318333_TTC26_TTS	0.824455	+
chr2	65495792	65495892	NM_005722_ACTR2_exon	0.824431	+
chr5	37291936	37292036	NM_004298_NUP155_3' UTR	0.824337	-
chr1	235506312	235506412	NR_036605_GGPS1_non-coding	0.824336	+
chr6	117884399	117884499	NM_020399_GOPC_exon	0.824325	-
chr17	38710018	38710118	NM_001838_CCR7_TTS	0.824148	-
chr16	70367489	70367589	NM_007242_DDX19B_3' UTR	0.824043	+
chr17	43183285	43183385	NM_021079_NMT1_3' UTR	0.823973	+
chr1	15899808	15899908	NM_024758_AGMAT_3' UTR	0.823475	-
chr22	41575981	41576081	NM_001429_EP300_TTS	0.823278	+
chr17	79218798	79218898	NM_001037984_SLC38A10_3' UTR	0.822843	-
chr1	212538151	212538251	NM_018252_PACC1_3' UTR	0.822768	-
chr2	3502220	3502320	NM_001306077_ADI1_3' UTR	0.822697	-
chr6	36891202	36891302	NM_001286635_C6orf89_3' UTR	0.822471	+
chr15	59815089	59815189	NM_152450_FAM81A_3' UTR	0.822448	+
chr8	110577094	110577194	NM_001278938_EBAG9_3' UTR	0.82244	+
chr12	62987041	62987141	NM_001278471_MON2_3' UTR	0.822379	+
chr20	48521364	48521464	NM_001135773_SPATA2_3' UTR	0.822139	-
chr15	43650371	43650471	NM_152455_ZSCAN29_TTS	0.822061	-
chr14	35032211	35032311	NM_152233_SNX6_3' UTR	0.822037	-
chr7	56022938	56023038	NM_015969_MRPS17_TTS	0.821992	+
chr6	411345	411445	NM_002460_IRF4_TTS	0.821812	+
chr19	45496512	45496612	NM_001282175_CLPTM1_TTS	0.821803	+
chr1	31205303	31205403	NM_006762_LAPTM5_TTS	0.82177	-
chr12	25362699	25362799	NM_004985_KRAS_exon	0.821464	-
chr17	5394034	5394134	NM_001258220_MIS12_TTS	0.821216	+
chr22	21976172	21976272	NR_046082_UBE2L3_non-coding	0.821179	+
chr11	57507628	57507728	NR_037645_TMX2_non-coding	0.82112	+
chr15	65550432	65550532	NM_017851_PARP16_TTS	0.820716	-
chr3	183205331	183205431	NM_130446_KLHL6_TTS	0.820609	-
chr6	3851454	3851554	NM_012135_FAM50B_TTS	0.820521	+
chr1	231489889	231489989	NM_032018_SPRTN_3' UTR	0.820225	+
chr3	140695902	140696002	NM_018155_SLC25A36_3' UTR	0.820225	+
chr14	23456406	23456506	NM_001282970_C14orf93_exon	0.820064	-
chr14	103969598	103969698	NM_001128919_MARK3_3' UTR	0.819871	+
chr2	206988760	206988860	NM_001199984_NDUFS1_3' UTR	0.819664	-
chr17	76138950	76139050	NM_152468_TMC8_TTS	0.819638	+
chr3	15710108	15710208	NM_001349283_ANKRD28_3' UTR	0.819597	-
chr12	104497147	104497247	NM_013320_HCFC2_3' UTR	0.819498	+
chr13	29274215	29274315	NM_001135919_SLC46A3_TTS	0.819486	-
chr3	50363393	50363493	NM_007275_TUSC2_3' UTR	0.819301	-
chr21	47609036	47609136	NM_002340_LSS_TTS	0.818697	-
chr2	217070167	217070267	NM_021141_XRCC5_3' UTR	0.818637	+
chr6	110553335	110553435	NM_015891_CDC40_TTS	0.818592	+
chr10	13672311	13672411	NM_003675_PRPF18_3' UTR	0.818535	+
chr5	132089757	132089857	NM_001287253_CCNI2_3' UTR	0.818318	+
chr6	125597241	125597341	NM_016063_HDDC2_3' UTR	0.818158	-
chr1	213068656	213068756	NM_014053_FLVCR1_3' UTR	0.817993	+
chr7	38765771	38765871	NM_080631_VPS41_3' UTR	0.817842	-
chr22	47073159	47073259	NM_015124_GRAMD4_3' UTR	0.81771	+
chr12	133347643	133347743	NM_005895_GOLGA3_3' UTR	0.81765	-
chr2	54896715	54896815	NM_003128_SPTBN1_3' UTR	0.817358	+
chr7	7646760	7646860	NM_019005_MIOS_3' UTR	0.81727	+
chr22	50637928	50638028	NM_001320484_TRABD_TTS	0.817176	+
chr8	101532998	101533098	NM_001270378_ANKRD46_TTS	0.817166	-
chr2	55863237	55863337	NM_033109_PNPT1_3' UTR	0.817108	-
chr16	22345232	22345332	NR_047581_POLR3E_non-coding	0.817028	+
chr2	68405986	68406086	NM_000945_PPP3R1_TTS	0.816698	-
chr14	64063755	64063855	NM_001258272_WDR89_TTS	0.816229	-
chr21	34637880	34637980	NM_000628_IL10RB_promoter-TSS	0.816062	+
chr10	5500326	5500426	NR_073040_NET1_non-coding	0.815142	+
chr6	32808654	32808754	NM_148919_PSMB8_3' UTR	0.815032	-
chr4	664282	664382	NM_000283_PDE6B_3' UTR	0.814766	+
chr2	160092519	160092619	NM_001128212_WDSUB1_exon	0.814609	-
chr4	140396265	140396365	NM_031296_RAB33B_3' UTR	0.814248	+
chr7	131172634	131172734	NM_001145354_MKLN1_3' UTR	0.813698	+
chr5	157166726	157166826	NM_017872_THG1L_3' UTR	0.813522	+
chr2	37323418	37323518	NM_001278505_GPATCH11_3' UTR	0.813472	+
chr12	64202789	64202889	NM_001278237_RXYLT1_exon	0.813442	+
chr5	108670403	108670503	NM_014819_PJA2_TTS	0.813285	-
chr17	67537898	67537998	NM_002758_MAP2K6_3' UTR	0.812641	+
chr11	28354953	28355053	NM_001113528_METTL15_TTS	0.812619	+
chr6	157713513	157713613	NM_018452_TMEM242_3' UTR	0.812582	-
chr18	66340925	66341025	NM_019022_TMX3_TTS	0.812388	-
chr15	76225446	76225546	NR_037623_FBXO22_non-coding	0.812363	+
chr19	3053150	3053250	NM_001130_TLE5_3' UTR	0.812305	-
chr1	185069421	185069521	NM_007212_RNF2_3' UTR	0.812143	+
chr2	151324707	151324807	NM_005168_RND3_TTS	0.811819	-
chr20	18465191	18465291	NM_006466_POLR3F_TTS	0.811773	+
chr5	80171639	80171739	NM_002439_MSH3_3' UTR	0.811738	+
chr4	151185809	151185909	NM_001199282_LRBA_TTS	0.811281	-
chr3	105377110	105377210	NR_135810_CBLB_non-coding	0.811065	-
chr13	103493783	103493883	NM_017693_BIVM_TTS	0.811012	+
chr19	37735726	37735826	NM_001345947_ZNF383_TTS	0.810872	+
chr1	40537178	40537278	NM_001350477_CAP1_3' UTR	0.810706	+
chr10	52516848	52516948	NM_001321957_ASAH2B_TTS	0.810625	+
chr17	29326829	29326929	NM_001184992_RNF135_TTS	0.810408	+
chr7	102113910	102114010	NM_152892_LRWD1_TTS	0.809944	+
chr22	29723843	29723943	NM_001127_AP1B1_3' UTR	0.809814	-
chr1	186388270	186388370	NM_001164245_ODR4_3' UTR	0.809481	+
chr1	101337939	101338039	NR_048570_EXTL2_TTS	0.809262	-
chr16	88927423	88927523	NR_134671_TRAPPC2L_non-coding	0.809164	+
chr2	179330324	179330424	NM_181342_FKBP7_3' UTR	0.808884	-
chr5	102886555	102886655	NM_031438_NUDT12_exon	0.808854	-
chr12	69237873	69237973	NM_002392_MDM2_3' UTR	0.808533	+
chr1	44433325	44433425	NM_014652_IPO13_3' UTR	0.808318	+
chr10	101157038	101157138	NM_002079_GOT1_3' UTR	0.808288	-
chr2	113974935	113975035	NM_003466_PAX8_3' UTR	0.808216	-
chr17	3511891	3511991	NM_013276_SHPK_3' UTR	0.808144	-
chr12	113449428	113449528	NM_016817_OAS2_TTS	0.80797	+
chr16	50265636	50265736	NM_001040285_TENT4B_3' UTR	0.807855	+
chr1	6683985	6684085	NM_001195753_THAP3_promoter-TSS	0.807739	+
chr16	634011	634111	NM_004204_PIGQ_TTS	0.807365	+
chr2	201950253	201950353	NM_001257102_NDUFB3_exon	0.807221	+
chr3	17198656	17198756	NM_001349073_TBC1D5_TTS	0.80709	-
chr1	112003656	112003756	NM_001688_ATP5PB_3' UTR	0.807057	+
chr3	52109790	52109890	NM_001161581_POC1A_3' UTR	0.807006	-
chr22	19428410	19428510	NM_001166242_C22orf39_TTS	0.806984	-
chr12	77247376	77247476	NM_001359626_ZDHHC17_TTS	0.806728	+
chr6	84670046	84670146	NM_016230_CYB5R4_TTS	0.806504	+
chr2	99204023	99204123	NM_001351429_INPP4A_3' UTR	0.806395	+
chr16	30364039	30364139	NM_006110_CD2BP2_3' UTR	0.806304	-
chr1	25167344	25167444	NM_013943_CLIC4_exon	0.806192	+
chr19	11243821	11243921	NM_001195798_LDLR_3' UTR	0.805677	+
chr12	9905071	9905171	NM_001781_CD69_TTS	0.805421	-
chr11	118267123	118267223	NM_004788_UBE4A_3' UTR	0.805412	+
chr8	80831088	80831188	NM_014018_MRPS28_TTS	0.805268	-
chr4	184562369	184562469	NM_152682_RWDD4_3' UTR	0.804546	-
chr14	60601309	60601409	NM_022495_PCNX4_3' UTR	0.804538	+
chr20	35869747	35869847	NM_001324299_RPN2_3' UTR	0.804288	+
chr19	4537225	4537325	NM_052972_LRG1_TTS	0.804125	-
chr1	10045457	10045557	NM_001297778_NMNAT1_TTS	0.804086	+
chr13	77579392	77579492	NM_012158_FBXL3_TTS	0.804054	-
chr14	39605645	39605745	NM_003616_GEMIN2_3' UTR	0.803963	+
chr20	33095754	33095854	NM_001324197_ITCH_3' UTR	0.803926	+
chr11	76262916	76263016	NM_001300943_EMSY_3' UTR	0.803897	+
chr9	103062991	103063091	NR_134606_INVS_non-coding	0.803602	+
chr19	683285	683385	NM_005860_FSTL3_TTS	0.803559	+
chr9	33038967	33039067	NM_001539_DNAJA1_3' UTR	0.803314	+
chr3	183891299	183891399	NM_004423_DVL3_TTS	0.803178	+
chr8	110586400	110586500	NM_001099746_SYBU_TTS	0.802818	-
chr1	89726261	89726361	NM_001134486_GBP5_3' UTR	0.802377	-
chr9	117360031	117360131	NM_004888_ATP6V1G1_3' UTR	0.802125	+
chr10	89725184	89725284	NM_001304718_PTEN_3' UTR	0.802104	+
chr22	24838228	24838328	NM_001278500_ADORA2A_TTS	0.802096	+
chr1	174979527	174979627	NM_014412_CACYBP_3' UTR	0.802083	+
chr2	26512874	26512974	NM_001281513_HADHB_3' UTR	0.802075	+
chr3	45867337	45867437	NR_075080_LZTFL1_non-coding	0.801763	-
chr15	52201012	52201112	NM_014547_TMOD3_3' UTR	0.80171	+
chr17	74267380	74267480	NM_182565_UBALD2_TTS	0.801667	+
chr12	67706862	67706962	NM_018448_CAND1_3' UTR	0.801481	+
chrX	53560148	53560248	NM_031407_HUWE1_3' UTR	0.801437	-
chr7	98610766	98610866	NR_110102_LOC101927550_promoter-TSS	0.801396	+
chr18	10670437	10670537	NM_022068_PIEZO2_3' UTR	0.801162	-
chr13	46917496	46917596	NM_001286765_RUBCNL_exon	0.800891	-
chr1	224380764	224380864	NM_003676_DEGS1_3' UTR	0.800857	+
chr2	26357879	26357979	NM_016131_RAB10_3' UTR	0.800831	+
chr19	10221877	10221977	NM_002566_P2RY11_promoter-TSS	0.800663	+
chr19	36729576	36729676	NM_001099638_ZNF146_TTS	0.800524	+
chr10	102754060	102754160	NM_001163813_TWNK_TTS	0.800507	+
chr5	96373115	96373215	NM_175920_LNPEP_Intergenic	0.800467	+
chr11	126072305	126072405	NM_001144827_RPUSD4_3' UTR	0.800344	-
chr1	40887689	40887789	NM_022733_SMAP2_exon	0.800285	+
chr5	38939047	38939147	NM_001285439_RICTOR_3' UTR	0.800223	-
chr12	66647100	66647200	NM_001142523_IRAK3_3' UTR	0.800162	+
chr7	35672267	35672367	NM_022373_HERPUD2_TTS	0.80009	-
chr1	169890719	169890819	NM_001204514_KIFAP3_3' UTR	0.80004	-
chr21	30378078	30378178	NM_016940_RWDD2B_TTS	0.79992	-
chr1	38423602	38423702	NM_001320830_SF3A3_3' UTR	0.799478	-
chr8	82613946	82614046	NR_033193_ZFAND1_non-coding	0.799453	-
chr1	43318048	43318148	NM_015911_ZNF691_TTS	0.799326	+
chr13	37403139	37403239	NM_000538_RFXAP_3' UTR	0.799315	+
chr15	34434008	34434108	NM_024713_KATNBL1_3' UTR	0.799138	-
chr19	4359979	4360079	NM_001159846_MPND_TTS	0.798785	+
chr5	150088307	150088407	NM_016221_DCTN4_TTS	0.798763	-
chr10	11498988	11499088	NM_001080491_USP6NL_Intergenic	0.798423	-
chr7	137072398	137072498	NM_004717_DGKI_TTS	0.798226	-
chr19	57889998	57890098	NM_173631_ZNF547_3' UTR	0.797918	+
chr15	90627332	90627432	NM_002168_IDH2_3' UTR	0.797565	-
chr18	43563500	43563600	NM_024430_PSTPIP2_TTS	0.79749	-
chr13	21721455	21721555	NM_005870_SAP18_3' UTR	0.797403	+
chr2	120734929	120735029	NM_002830_PTPN4_3' UTR	0.797142	+
chr14	90871064	90871164	NM_006888_CALM1_3' UTR	0.797136	+
chr12	54575235	54575335	NM_001243790_SMUG1_TTS	0.797116	-
chr15	101109439	101109539	NM_001352508_LINS1_TTS	0.796974	-
chr7	6369039	6369139	NM_001037163_FAM220A_TTS	0.796958	-
chr2	47709995	47710095	NM_001258281_MSH2_exon	0.796923	+
chr5	42802067	42802167	NM_001134848_CCDC152_3' UTR	0.796363	+
chr18	9537490	9537590	NM_006788_RALBP1_3' UTR	0.796287	+
chr1	154554531	154554631	NM_001193495_ADAR_TTS	0.796165	-
chr9	137328527	137328627	NM_002957_RXRA_3' UTR	0.796072	+
chr17	7474844	7474944	NM_015670_SENP3_3' UTR	0.796047	+
chr11	62557618	62557718	NR_106806_MIR6748_TTS	0.795898	+
chr11	62360957	62361057	NM_004739_MTA2_3' UTR	0.795894	-
chr2	174940044	174940144	NM_013341_OLA1_3' UTR	0.795834	-
chr21	44270102	44270202	NR_048535_WDR4_non-coding	0.795802	-
chr19	45806826	45806926	NM_001199867_MARK4_3' UTR	0.79533	+
chr9	101992670	101992770	NM_006808_SEC61B_3' UTR	0.795301	+
chr3	56654161	56654261	NM_015224_TASOR_TTS	0.795219	-
chr3	183637720	183637820	NM_001320032_ABCC5_TTS	0.795114	-
chr6	7609076	7609176	NM_152551_SNRNP48_3' UTR	0.7951	+
chr1	41237179	41237279	NM_001308115_NFYC_TTS	0.794513	+
chr14	104002283	104002383	NM_152307_TRMT61A_3' UTR	0.794486	+
chr2	173460671	173460771	NR_103729_PDK1_non-coding	0.794451	+
chr8	1730805	1730905	NM_018941_CLN8_3' UTR	0.794425	+
chr14	23527770	23527870	NM_001164814_ACIN1_TTS	0.794196	-
chr6	170106299	170106399	NM_001317342_C6orf120_3' UTR	0.794171	+
chr13	46530578	46530678	NM_001076788_ZC3H13_3' UTR	0.794026	-
chr4	169911133	169911233	NM_032783_CBR4_3' UTR	0.793574	-
chr20	32441538	32441638	NM_176812_CHMP4B_3' UTR	0.793304	+
chr9	115232793	115232893	NR_036651_HSDL2_non-coding	0.79292	+
chr1	87208987	87209087	NM_001206652_SH3GLB1_3' UTR	0.792873	+
chr1	3652664	3652764	NM_001204186_TP73_TTS	0.792813	+
chr17	55917035	55917135	NM_016070_MRPS23_3' UTR	0.792426	-
chr3	69104530	69104630	NM_198195_UBA3_3' UTR	0.792388	-
chr1	218504529	218504629	NM_016052_RRP15_3' UTR	0.791888	+
chr3	131181216	131181316	NM_007208_MRPL3_3' UTR	0.791865	-
chr11	57319121	57319221	NM_198183_UBE2L6_TTS	0.79176	-
chr1	85391264	85391364	NM_001330647_MCOLN2_TTS	0.791722	-
chrX	153295683	153295783	NM_001316337_MECP2_TTS	0.791498	-
chr20	32263487	32263587	NM_005225_E2F1_3' UTR	0.791412	-
chr6	32610949	32611049	NM_002122_HLA-DQA1_3' UTR	0.79138	+
chr8	104080954	104081054	NM_001695_ATP6V1C1_3' UTR	0.791292	+
chr7	135359096	135359196	NM_001130929_STMP1_3' UTR	0.791061	+
chr9	80944908	80945008	NM_021154_PSAT1_TTS	0.790941	+
chr1	151221907	151222007	NM_001330689_PIP5K1A_TTS	0.790784	+
chr8	61533404	61533504	NM_001242644_RAB2A_3' UTR	0.790706	+
chr7	148700658	148700758	NM_004911_PDIA4_3' UTR	0.790417	-
chr4	129805393	129805493	NM_144643_SCLT1_3' UTR	0.790032	-
chr9	123578629	123578729	NM_005047_PSMD5_3' UTR	0.789539	-
chr2	122095350	122095450	NM_001142273_CLASP1_TTS	0.789001	-
chr17	904776	904876	NM_013337_TIMM22_3' UTR	0.788821	+
chr14	75936110	75936210	NM_001135047_JDP2_exon	0.788788	+
chr9	74598213	74598313	NM_182505_C9orf85_Intergenic	0.788572	+
chr5	36192986	36193086	NM_001287340_NADK2_3' UTR	0.788124	-
chr12	104513274	104513374	NM_006166_NFYB_3' UTR	0.788013	-
chr6	109687713	109687813	NM_006016_CD164_TTS	0.787962	-
chr6	44226402	44226502	NM_001286511_SLC35B2_promoter-TSS	0.787922	-
chr19	42905944	42906044	NM_005357_LIPE_exon	0.787921	-
chr20	11907143	11907243	NM_181443_BTBD3_TTS	0.787876	+
chr4	8368329	8368429	NM_001101667_ACOX3_3' UTR	0.787818	-
chr5	82352473	82352573	NM_174909_TMEM167A_3' UTR	0.787815	-
chr8	57129974	57130074	NR_133934_CHCHD7_non-coding	0.787763	+
chr3	194123404	194123504	NM_024524_ATP13A3_TTS	0.787713	-
chr3	158384418	158384518	NM_020169_LXN_exon	0.787598	-
chr7	64292042	64292142	NM_006524_ZNF138_exon	0.787574	+
chr16	67132669	67132769	NM_022845_CBFB_3' UTR	0.787501	+
chr7	158526742	158526842	NM_020728_ESYT2_3' UTR	0.787435	-
chr1	205055271	205055371	NM_001193273_RBBP5_TTS	0.787397	-
chr6	64289997	64290097	NM_003463_PTP4A1_exon	0.787321	+
chr3	141167448	141167548	NM_001350100_ZBTB38_3' UTR	0.786896	+
chr3	121488839	121488939	NR_134968_IQCB1_non-coding	0.786819	-
chr2	179974031	179974131	NM_178123_SESTD1_3' UTR	0.786699	-
chr11	134135533	134135633	NM_014384_ACAD8_3' UTR	0.786439	+
chr2	166730445	166730545	NM_024753_TTC21B_3' UTR	0.786333	-
chr14	24910448	24910548	NM_015299_KHNYN_TTS	0.786311	+
chr3	155545868	155545968	NM_004733_SLC33A1_3' UTR	0.785747	-
chr9	115449794	115449894	NM_001329590_INIP_exon	0.785669	-
chr1	173152868	173152968	NM_003326_TNFSF4_TTS	0.785631	-
chr10	103605354	103605454	NM_024541_ARMH3_TTS	0.785568	-
chr5	126383217	126383317	NM_001164479_C5orf63_3' UTR	0.785204	-
chr2	152332321	152332421	NM_001177664_RIF1_3' UTR	0.785134	+
chr17	30190347	30190447	NM_018428_UTP6_exon	0.784988	-
chrX	37699793	37699893	NM_006520_DYNLT3_exon	0.784688	-
chr4	1816009	1816109	NM_012318_LETM1_3' UTR	0.784527	-
chr17	79687944	79688044	NM_012140_SLC25A10_TTS	0.78438	+
chrX	67751885	67751985	NM_173834_YIPF6_3' UTR	0.784175	+
chr1	170708441	170708541	NM_022716_PRRX1_TTS	0.78414	+
chr2	105716137	105716237	NM_182640_MRPS9_exon	0.784119	+
chr16	19089526	19089626	NM_001190983_COQ7_3' UTR	0.784053	+
chr6	150131792	150131892	NM_001360452_PCMT1_3' UTR	0.784033	+
chr5	56558862	56558962	NM_001127236_GPBP1_3' UTR	0.783898	+
chr1	113214138	113214238	NM_006135_CAPZA1_TTS	0.783871	+
chr20	60963684	60963784	NM_031215_CABLES2_TTS	0.783571	-
chr3	153993451	153993551	NM_020865_DHX36_TTS	0.783344	-
chrX	12908482	12908582	NM_016562_TLR7_TTS	0.783333	+
chr1	53074499	53074599	NM_015696_GPX7_3' UTR	0.783196	+
chr22	39079835	39079935	NM_020243_TOMM22_3' UTR	0.783063	+
chr6	79911189	79911289	NM_004242_HMGN3_3' UTR	0.782899	-
chr12	122716092	122716192	NM_022916_VPS33A_3' UTR	0.782805	-
chr17	26941724	26941824	NM_001174103_RSKR_promoter-TSS	0.782251	-
chr2	24252206	24252306	NM_001142319_WDCP_TTS	0.782133	-
chr10	104240550	104240650	NM_005736_ACTR1A_3' UTR	0.781994	-
chr11	121500253	121500353	NM_003105_SORL1_3' UTR	0.781905	+
chr5	67597549	67597649	NM_181524_PIK3R1_TTS	0.781822	+
chr20	18123584	18123684	NM_001164811_PET117_3' UTR	0.781739	+
chr5	92953779	92953879	NR_028080_FAM172A_non-coding	0.781673	-
chr22	43563993	43564093	NM_015140_TTLL12_exon	0.781353	-
chr12	65269716	65269816	NM_001330188_TBC1D30_3' UTR	0.781254	+
chr14	77743330	77743430	NM_013382_POMT2_3' UTR	0.780916	-
chr19	43013250	43013350	NM_001184815_CEACAM1_exon	0.780819	-
chr17	6481645	6481745	NM_014804_KIAA0753_TTS	0.780665	-
chr12	107280963	107281063	NR_147134_RIC8B_non-coding	0.780529	+
chr8	30040785	30040885	NM_006571_DCTN6_3' UTR	0.780312	+
chr6	26599277	26599377	NM_013375_ABT1_3' UTR	0.780096	+
chr19	44637382	44637482	NM_013362_ZNF225_3' UTR	0.779896	+
chr17	27887563	27887663	NM_198147_ABHD15_TTS	0.779591	-
chr3	37095167	37095267	NM_001282691_LRRFIP2_3' UTR	0.779521	-
chr7	86509331	86509431	NM_001291991_KIAA1324L_3' UTR	0.779504	-
chr7	6502267	6502367	NM_006854_KDELR2_3' UTR	0.779139	-
chr4	141303609	141303709	NM_001153484_SCOC_TTS	0.779045	+
chr3	191110374	191110474	NM_174908_CCDC50_3' UTR	0.779045	+
chr16	16236814	16236914	NM_004996_ABCC1_TTS	0.779044	+
chr1	100757062	100757162	NM_003729_RTCA_3' UTR	0.778841	+
chr15	58889687	58889787	NM_001320570_ADAM10_3' UTR	0.77845	-
chr2	149544017	149544117	NM_015630_EPC2_3' UTR	0.778376	+
chr12	112247398	112247498	NM_001204889_ALDH2_3' UTR	0.778217	+
chr8	53535445	53535545	NM_014781_RB1CC1_3' UTR	0.778003	-
chr15	91838415	91838515	NM_001323039_SV2B_3' UTR	0.777953	+
chr8	11696212	11696312	NM_001287748_FDFT1_3' UTR	0.777767	+
chr1	180080226	180080326	NM_014810_CEP350_exon	0.777731	+
chr2	32382607	32382707	NM_199436_SPAST_TTS	0.77756	+
chr17	20142100	20142200	NM_152904_SPECC1_3' UTR	0.7775	+
chr3	128339105	128339205	NM_002950_RPN1_3' UTR	0.777455	-
chr8	92007670	92007770	NM_018710_PIP4P2_3' UTR	0.777343	-
chr9	15459800	15459900	NM_001039697_SNAPC3_exon	0.777162	+
chr3	48784017	48784117	NM_004157_PRKAR2A_TTS	0.777058	-
chr6	126252155	126252255	NM_001122842_NCOA7_3' UTR	0.776764	+
chrX	128938913	128939013	NM_016032_ZDHHC9_3' UTR	0.776644	-
chr5	159830154	159830254	NM_006425_SLU7_3' UTR	0.776297	-
chr10	17279240	17279340	NM_003380_VIM_3' UTR	0.775949	+
chr9	130823510	130823610	NM_197956_NAIF1_TTS	0.775776	-
chr2	25455843	25455943	NM_153759_DNMT3A_TTS	0.775323	-
chr12	101788938	101789038	NM_001301068_ARL1_3' UTR	0.775281	-
chr16	87436903	87437003	NM_022818_MAP1LC3B_3' UTR	0.775281	+
chr1	9990290	9990390	NM_001316976_LZIC_3' UTR	0.775011	-
chr1	204372485	204372585	NM_032833_PPP1R15B_TTS	0.774856	-
chr2	150426384	150426484	NM_015702_MMADHC_3' UTR	0.774158	-
chr1	212535105	212535205	NM_006243_PPP2R5A_TTS	0.774072	+
chr16	68334512	68334612	NM_032178_SLC7A6OS_TTS	0.774007	-
chr13	25821368	25821468	NM_004685_MTMR6_3' UTR	0.773942	-
chr9	36214436	36214536	NM_001190384_GNE_TTS	0.773933	-
chr2	172341462	172341562	NR_028482_DCAF17_TTS	0.773832	+
chr8	126036799	126036899	NM_001330609_WASHC5_3' UTR	0.773813	-
chr3	179109888	179109988	NM_033540_MFN1_3' UTR	0.773732	+
chr12	50184927	50185027	NM_001037806_NCKAP5L_TTS	0.773722	-
chr10	124910093	124910193	NM_005519_HMX2_TTS	0.773705	+
chrX	119660547	119660647	NM_001079872_CUL4B_3' UTR	0.773663	-
chr4	120981254	120981354	NM_002358_MAD2L1_exon	0.773521	-
chr18	29128714	29128814	NM_001943_DSG2_3' UTR	0.77347	+
chr1	171765999	171766099	NM_015935_EEF1AKNMT_3' UTR	0.773259	+
chr8	54960482	54960582	NM_001279356_LYPLA1_3' UTR	0.773258	-
chr13	73333857	73333957	NM_001322349_DIS3_3' UTR	0.773256	-
chr18	61603243	61603343	NM_005024_SERPINB10_TTS	0.77294	+
chr15	55497548	55497648	NM_183236_RAB27A_3' UTR	0.772897	-
chr19	41828585	41828685	NM_052848_CCDC97_3' UTR	0.77283	+
chr4	100470182	100470282	NM_001134666_TRMT10A_3' UTR	0.772694	-
chr13	41657112	41657212	NM_007187_WBP4_3' UTR	0.772415	+
chr15	42119953	42120053	NM_001114632_JMJD7_promoter-TSS	0.771996	+
chr5	68647765	68647865	NM_016283_AK6_3' UTR	0.771934	-
chr6	57049636	57049736	NM_004282_BAG2_3' UTR	0.771717	+
chr1	183112060	183112160	NM_002293_LAMC1_3' UTR	0.771295	+
chr12	118471998	118472098	NM_018639_WSB2_exon	0.771224	-
chr2	175213093	175213193	NM_004882_CIR1_3' UTR	0.770911	-
chrX	73810275	73810375	NM_016120_RLIM_3' UTR	0.770751	-
chr19	34890861	34890961	NM_001289789_GPI_exon	0.770726	+
chr3	184052829	184052929	NM_001171093_FAM131A_promoter-TSS	0.770565	+
chrX	6966957	6967057	NM_001178136_PUDP_TTS	0.770512	-
chr1	119425667	119425767	NM_152380_TBX15_TTS	0.77051	-
chr12	19673062	19673162	NM_153207_AEBP2_3' UTR	0.770469	+
chr9	77562543	77562643	NM_017998_C9orf40_3' UTR	0.770392	-
chr5	122950127	122950227	NM_004384_CSNK1G3_3' UTR	0.770279	+
chr5	68505639	68505739	NM_022909_CENPH_3' UTR	0.770272	+
chr14	71576771	71576871	NM_001308160_PCNX1_3' UTR	0.769977	+
chr15	69072204	69072304	NM_006305_ANP32A_3' UTR	0.769273	-
chr6	143072605	143072705	NM_006734_HIVEP2_TTS	0.76913	-
chr10	27826905	27827005	NM_001256410_RAB18_exon	0.769062	+
chr9	33462107	33462207	NM_139235_NOL6_3' UTR	0.768962	-
chr2	120023128	120023228	NM_018234_STEAP3_TTS	0.768821	+
chr17	17088229	17088329	NM_015134_MPRIP_3' UTR	0.768182	+
chr13	103330715	103330815	NM_003291_TPP2_3' UTR	0.768157	+
chr6	89322417	89322517	NM_003800_RNGTT_exon	0.76807	-
chrX	24001833	24001933	NM_030624_KLHL15_TTS	0.767794	-
chr1	153954391	153954491	NR_073553_RAB13_non-coding	0.767695	-
chr7	19736353	19736453	NM_001002926_TWISTNB_3' UTR	0.767539	-
chr2	231685690	231685790	NM_016289_CAB39_TTS	0.767476	+
chr11	110333334	110333434	NM_004109_FDX1_3' UTR	0.767133	+
chr12	95908031	95908131	NR_133673_METAP2_non-coding	0.766937	+
chr8	18080562	18080662	NM_001160179_NAT1_3' UTR	0.766863	+
chr3	195776152	195776252	NM_001128148_TFRC_TTS	0.766847	-
chrX	48567307	48567407	NM_003173_SUV39H1_TTS	0.766789	+
chr5	34908652	34908752	NR_026591_RAD1_non-coding	0.766771	-
chr19	4443153	4443253	NM_005483_CHAF1A_3' UTR	0.766744	+
chr15	32931143	32931243	NM_001286480_ARHGAP11A_3' UTR	0.766722	+
chr2	175292873	175292973	NM_001193528_SCRN3_3' UTR	0.766709	+
chr7	66421046	66421146	NM_017994_TMEM248_3' UTR	0.766673	+
chr17	56566887	56566987	NM_004687_MTMR4_TTS	0.766554	-
chr22	36677320	36677420	NM_002473_MYH9_TTS	0.766497	-
chr14	55820229	55820329	NM_017943_FBXO34_TTS	0.766485	+
chr20	5975161	5975261	NM_001281521_MCM8_3' UTR	0.766457	+
chr12	82746767	82746867	NR_033192_CCDC59_non-coding	0.76587	-
chr16	46694179	46694279	NM_018206_VPS35_3' UTR	0.765699	-
chr1	24292936	24293036	NR_034035_SRSF10_non-coding	0.765364	-
chr12	2912436	2912536	NM_002014_FKBP4_3' UTR	0.765253	+
chr7	12272612	12272712	NM_018374_TMEM106B_3' UTR	0.765204	+
chr18	33852015	33852115	NM_025135_FHOD3_Intergenic	0.764842	+
chr16	31928529	31928629	NR_049749_ZNF267_TTS	0.764669	+
chr2	277413	277513	NR_024080_ACP1_non-coding	0.764518	+
chr1	143897474	143897574	NR_144320_FAM72D_non-coding	0.764353	-
chr7	55538299	55538399	NM_030796_VOPP1_TTS	0.763871	-
chr1	32508140	32508240	NM_001271878_KHDRBS1_exon	0.763731	+
chr9	116150481	116150581	NM_001317745_ALAD_3' UTR	0.763664	-
chr1	160965976	160966076	NM_016946_F11R_3' UTR	0.763628	-
chr1	15755257	15755357	NM_024329_EFHD2_3' UTR	0.76362	+
chr14	93693363	93693463	NR_038150_UBR7_non-coding	0.763417	+
chr2	178402922	178403022	NM_003659_AGPS_3' UTR	0.76334	+
chr7	44252053	44252153	NM_006555_YKT6_3' UTR	0.763206	+
chr16	72058316	72058416	NM_001361_DHODH_3' UTR	0.763054	+
chr15	83686786	83686886	NM_025238_BTBD1_exon	0.762998	-
chr7	24737969	24738069	NM_001127453_GSDME_TTS	0.762891	-
chr11	124564419	124564519	NM_017425_SPA17_3' UTR	0.762886	+
chr1	28177955	28178055	NM_002713_PPP1R8_3' UTR	0.762865	+
chr2	29169778	29169878	NM_015131_WDR43_3' UTR	0.76274	+
chr14	67800585	67800685	NM_022474_MPP5_3' UTR	0.762658	+
chr17	66263169	66263269	NM_001174166_SLC16A6_TTS	0.762529	-
chr10	27400658	27400758	NM_001253866_YME1L1_3' UTR	0.762521	-
chr1	159887894	159887994	NM_001277224_TAGLN2_TTS	0.762465	-
chr1	67453249	67453349	NM_001350530_MIER1_3' UTR	0.762429	+
chr8	121535775	121535875	NM_022045_MTBP_TTS	0.762421	+
chr19	647804	647904	NM_194460_RNF126_3' UTR	0.761744	-
chr1	117644130	117644230	NM_003594_TTF2_3' UTR	0.761662	+
chr9	107521763	107521863	NM_001329570_NIPSNAP3A_3' UTR	0.761519	+
chr13	50488939	50489039	NR_023351_SPRYD7_non-coding	0.761339	-
chr6	42048562	42048662	NM_138572_TAF8_TTS	0.761276	+
chr9	131584342	131584442	NM_016390_SPOUT1_3' UTR	0.761275	-
chr1	28929762	28929862	NM_001135218_TAF12_3' UTR	0.760737	-
chr1	9910163	9910263	NM_020248_CTNNBIP1_3' UTR	0.760456	-
chr12	132563355	132563455	NM_015409_EP400_3' UTR	0.760279	+
chrX	154467182	154467282	NM_003372_VBP1_3' UTR	0.760088	+
chr2	131104139	131104239	NM_001320307_IMP4_3' UTR	0.760033	+
chr17	80572436	80572536	NM_019613_WDR45B_TTS	0.759895	-
chr17	27068992	27069092	NM_178170_NEK8_3' UTR	0.759769	+
chrX	20146252	20146352	NM_001412_EIF1AX_3' UTR	0.759734	-
chr4	75971464	75971564	NM_015393_PARM1_3' UTR	0.75968	+
chrX	78217980	78218080	NM_001324221_P2RY10_3' UTR	0.759592	+
chrX	48387004	48387104	NM_006579_EBP_TTS	0.759511	+
chr7	24839538	24839638	NR_104111_OSBPL3_non-coding	0.759323	-
chr9	139835045	139835145	NM_018998_FBXW5_3' UTR	0.759235	-
chr12	124144782	124144882	NM_001271866_GTF2H3_3' UTR	0.759172	+
chr7	150322461	150322561	NM_001244072_GIMAP6_TTS	0.759055	-
chr2	85835383	85835483	NM_001013649_C2orf68_3' UTR	0.758771	-
chr21	34961892	34961992	NM_017613_DONSON_promoter-TSS	0.758569	-
chr19	33621108	33621208	NR_135270_GPATCH1_non-coding	0.758554	+
chr15	66629162	66629262	NM_017858_TIPIN_3' UTR	0.758472	-
chr9	20346287	20346387	NM_004529_MLLT3_3' UTR	0.758419	-
chr19	11172646	11172746	NM_003072_SMARCA4_3' UTR	0.758337	+
chr6	151685250	151685350	NM_020861_ZBTB2_TTS	0.758252	-
chr10	94413523	94413623	NM_004523_KIF11_3' UTR	0.758207	+
chr15	74890373	74890473	NM_006465_ARID3B_TTS	0.758033	+
chr14	69254377	69254477	NM_004926_ZFP36L1_TTS	0.757498	-
chr6	87879983	87880083	NM_015021_ZNF292_intron	0.757368	+
chr16	28884795	28884895	NM_001145795_SH2B1_exon	0.757324	+
chrX	40510764	40510864	NM_004229_MED14_3' UTR	0.757318	-
chr2	64686039	64686139	NM_014181_LGALSL_3' UTR	0.757267	+
chr8	10285775	10285875	NM_001135671_MSRA_3' UTR	0.757092	+
chr22	20114783	20114883	NM_001278641_RANBP1_TTS	0.756536	+
chr19	16757363	16757463	NM_024104_SMIM7_3' UTR	0.756527	-
chr10	112773326	112773426	NM_001324337_SHOC2_TTS	0.756281	+
chr5	162918214	162918314	NM_001142556_HMMR_3' UTR	0.755904	+
chr15	60715198	60715298	NR_147171_ICE2_non-coding	0.755787	-
chr12	109974410	109974510	NM_130466_UBE3B_TTS	0.755778	+
chr12	109041136	109041236	NM_014325_CORO1C_exon	0.755764	-
chr9	88161962	88162062	NM_001330701_AGTPBP1_3' UTR	0.75572	-
chr9	74970780	74970880	NM_001278243_ZFAND5_3' UTR	0.75548	-
chr13	99104405	99104505	NM_001286649_STK24_3' UTR	0.75539	-
chr2	208446149	208446249	NM_001330135_METTL21A_3' UTR	0.754334	-
chr10	11371131	11371231	NM_001326338_CELF2_3' UTR	0.754135	+
chr3	169802783	169802883	NM_014373_GPR160_3' UTR	0.754116	+
chr7	12728516	12728616	NM_212460_ARL4A_3' UTR	0.753962	+
chr3	81539407	81539507	NM_000158_GBE1_3' UTR	0.753766	-
chrX	77084575	77084675	NM_032121_MAGT1_3' UTR	0.753744	-
chr9	128200744	128200844	NM_024117_MAPKAP1_3' UTR	0.753541	-
chr4	83996749	83996849	NM_016129_COPS4_3' UTR	0.753487	+
chr4	73941401	73941501	NM_032217_ANKRD17_3' UTR	0.753271	-
chr1	153931578	153931678	NM_181715_CRTC2_promoter-TSS	0.753219	-
chr15	89740100	89740200	NM_152924_ABHD2_3' UTR	0.753192	+
chr17	74077068	74077168	NM_015219_EXOC7_TTS	0.753105	-
chr1	47842482	47842582	NR_046394_CMPK1_non-coding	0.753053	+
chr12	88442795	88442895	NM_025114_CEP290_TTS	0.752809	-
chr17	26673655	26673755	NM_001290145_POLDIP2_TTS	0.752795	-
chr14	35222694	35222794	NM_013448_BAZ1A_exon	0.752648	-
chr16	85813213	85813313	NM_006067_EMC8_3' UTR	0.752309	-
chr22	45591707	45591807	NM_015264_KIAA0930_3' UTR	0.752046	-
chr6	52550980	52551080	NM_014051_TMEM14A_3' UTR	0.75204	+
chr12	93895074	93895174	NR_038159_MRPL42_non-coding	0.751821	+
chrY	2734897	2734997	NM_001008_RPS4Y1_TTS	0.751819	+
chr3	42826639	42826739	NM_001099669_HIGD1A_3' UTR	0.751359	-
chr21	34728256	34728356	NM_000629_IFNAR1_3' UTR	0.751029	+
chr3	179341794	179341894	NM_002492_NDUFB5_3' UTR	0.750841	+
chr1	174964345	174964445	NM_001330989_RABGAP1L_TTS	0.750821	+
chr16	21270001	21270101	NM_001888_CRYM_3' UTR	0.750637	-
chr1	115260589	115260689	NM_001242893_CSDE1_3' UTR	0.750573	-
chr2	48606333	48606433	NM_002158_FOXN2_TTS	0.750522	+
chr20	34239939	34240039	NM_152838_RBM12_3' UTR	0.750454	-
chr12	125431370	125431470	NM_032656_DHX37_TTS	0.750404	-
chr5	110831729	110831829	NR_131754_STARD4_TTS	0.750385	-
chr15	100256592	100256692	NM_001171894_MEF2A_TTS	0.75033	+
chr3	127790431	127790531	NM_013336_SEC61A1_TTS	0.749717	+
chr10	95662389	95662489	NM_001345993_SLC35G1_3' UTR	0.749482	+
chr3	185009498	185009598	NR_038322_MAP3K13_non-coding	0.749317	+
chr1	85113020	85113120	NM_014021_SSX2IP_3' UTR	0.749168	-
chr11	130014606	130014706	NR_024515_APLP2_TTS	0.749126	+
chr5	65374274	65374374	NM_001253697_ERBIN_exon	0.749126	+
chr1	245017702	245017802	NR_132782_SNORA100_promoter-TSS	0.749114	-
chr8	614334	614434	NM_207332_ERICH1_3' UTR	0.749077	-
chr2	70167681	70167781	NM_002357_MXD1_3' UTR	0.749064	+
chrX	131208249	131208349	NM_001042452_STK26_3' UTR	0.748911	+
chr9	139297115	139297215	NM_006643_ENTR1_3' UTR	0.74887	-
chr3	128996284	128996384	NM_016128_COPG1_3' UTR	0.748816	+
chr7	93515740	93515840	NM_001271004_TFPI2_3' UTR	0.74869	-
chr2	75891764	75891864	NM_001201334_GCFC2_exon	0.74844	-
chr7	102448861	102448961	NR_026879_FAM185A_non-coding	0.748283	+
chrX	150573534	150573634	NM_001017980_VMA21_3' UTR	0.748195	+
chr16	85956112	85956212	NM_002163_IRF8_TTS	0.74803	+
chr4	170015408	170015508	NM_020870_SH3RF1_TTS	0.747979	-
chr8	11701819	11701919	NM_147780_CTSB_3' UTR	0.747922	-
chr22	28247654	28247754	NM_012399_PITPNB_TTS	0.747922	-
chr10	120070169	120070269	NM_001134672_FAM204A_3' UTR	0.747896	-
chr9	4860337	4860437	NM_001286701_RCL1_3' UTR	0.747879	+
chr19	10597285	10597385	NM_012289_KEAP1_exon	0.747868	-
chr17	41363390	41363490	NM_001291588_TMEM106A_promoter-TSS	0.747835	+
chr2	237490671	237490771	NM_020311_ACKR3_3' UTR	0.747727	+
chr1	211548188	211548288	NM_145759_TRAF5_TTS	0.747498	+
chr5	10279390	10279490	NM_138809_CMBL_3' UTR	0.747343	-
chr5	49692024	49692124	NM_198449_EMB_TTS	0.746709	-
chr12	16189682	16189782	NM_015954_DERA_3' UTR	0.746631	+
chr8	141668499	141668599	NM_001352741_PTK2_TTS	0.746544	-
chr1	10519646	10519746	NM_004401_DFFA_TTS	0.74652	-
chr11	66306725	66306825	NM_207340_ZDHHC24_3' UTR	0.74641	-
chr12	98995259	98995359	NM_213611_SLC25A3_3' UTR	0.745859	+
chr2	37428749	37428849	NM_005760_CEBPZ_TTS	0.745776	-
chr6	143660905	143661005	NM_001286587_AIG1_3' UTR	0.745727	+
chr4	73921798	73921898	NM_001297733_COX18_3' UTR	0.745653	-
chr7	44808195	44808295	NM_001300959_ZMIZ2_3' UTR	0.745377	+
chr1	167511341	167511441	NM_003851_CREG1_3' UTR	0.74523	-
chr2	191835282	191835382	NM_007315_STAT1_3' UTR	0.74484	-
chr8	48648056	48648156	NR_104581_SPIDR_non-coding	0.744815	+
chr17	72256339	72256439	NM_032646_TTYH2_3' UTR	0.744536	+
chr9	38398563	38398663	NM_000692_ALDH1B1_TTS	0.744474	+
chr14	54941200	54941300	NM_004124_GMFB_TTS	0.744306	-
chr11	63525671	63525771	NM_201430_RTN3_exon	0.743996	+
chr14	21964761	21964861	NM_014828_TOX4_3' UTR	0.7439	+
chr9	119462929	119463029	NM_001099679_TRIM32_3' UTR	0.743899	+
chr22	51007288	51007388	NM_152246_CPT1B_TTS	0.743637	-
chr7	45002253	45002353	NM_033054_MYO1G_TTS	0.74349	-
chr1	70610485	70610585	NM_017768_LRRC40_TTS	0.74336	-
chr20	45315239	45315339	NM_033550_TP53RK_3' UTR	0.743204	-
chr19	14722822	14722922	NM_207390_CLEC17A_TTS	0.743157	+
chr13	31711400	31711500	NM_001286504_HSPH1_3' UTR	0.743152	-
chr11	68028925	68029025	NM_022338_C11orf24_3' UTR	0.743131	-
chr9	132397781	132397881	NR_104596_NTMT1_non-coding	0.743089	+
chr2	70524363	70524463	NM_001329752_FAM136A_3' UTR	0.743059	-
chr6	154479810	154479910	NM_015553_IPCEF1_3' UTR	0.742983	-
chr11	82972799	82972899	NM_001286116_CCDC90B_3' UTR	0.742916	-
chr13	30339399	30339499	NM_007106_UBL3_3' UTR	0.7426	-
chr5	43176322	43176422	NM_001330704_ZNF131_TTS	0.742437	+
chr7	73536755	73536855	NM_002314_LIMK1_TTS	0.742393	+
chr12	28702081	28702181	NM_001352084_CCDC91_3' UTR	0.74213	+
chr4	110635429	110635529	NM_030821_PLA2G12A_3' UTR	0.74201	-
chr18	60998710	60998810	NM_002035_KDSR_3' UTR	0.741484	-
chr14	58701184	58701284	NM_018477_ACTR10_exon	0.741477	+
chr20	42825544	42825644	NM_016470_OSER1_3' UTR	0.741339	-
chr15	40383917	40384017	NM_033503_BMF_3' UTR	0.741277	-
chr12	46751969	46752069	NM_001307936_SLC38A2_TTS	0.741176	-
chr10	75881513	75881613	NR_135191_AP3M1_non-coding	0.741172	-
chr1	25687533	25687633	NM_014313_TMEM50A_3' UTR	0.741164	+
chr4	39501669	39501769	NM_001184701_UGDH_3' UTR	0.741013	-
chr5	69338701	69338801	NM_021967_SERF1A_3' UTR	0.740965	+
chr1	29044618	29044718	NM_001173128_YTHDF2_Intergenic	0.740598	+
chr8	71487049	71487149	NM_001317804_TRAM1_3' UTR	0.740446	-
chr12	112081884	112081984	NM_006768_BRAP_3' UTR	0.7402	-
chr5	41921698	41921798	NM_175921_C5orf51_TTS	0.740137	+
chr11	94898702	94898802	NM_001271594_SESN3_TTS	0.740125	-
chr3	178952674	178952774	NM_006218_PIK3CA_3' UTR	0.740113	+
chrX	100600985	100601085	NM_004085_TIMM8A_3' UTR	0.74006	-
chr16	57462456	57462556	NM_001308347_CIAPIN1_3' UTR	0.739872	-
chr5	122337737	122337837	NM_014035_SNX24_intron	0.739794	+
chr17	40831421	40831521	NM_016602_CCR10_TTS	0.739692	-
chr4	110970527	110970627	NM_024090_ELOVL6_3' UTR	0.739681	-
chr1	66840163	66840263	NM_001297442_PDE4B_TTS	0.739611	+
chr2	225629914	225630014	NM_001290263_DOCK10_3' UTR	0.739479	-
chr3	51982790	51982890	NM_005485_PARP3_TTS	0.739439	+
chr19	18480662	18480762	NM_001308366_PGPEP1_TTS	0.739405	+
chr12	118583298	118583398	NM_002567_PEBP1_TTS	0.73919	+
chr7	26251830	26251930	NM_007276_CBX3_3' UTR	0.738596	+
chr21	45565498	45565598	NR_135220_GATD3A_TTS	0.738581	+
chr2	10269433	10269533	NM_001165931_RRM2_exon	0.738439	+
chr1	234742492	234742592	NM_182972_IRF2BP2_3' UTR	0.738182	-
chr20	42090318	42090418	NR_034009_SRSF6_non-coding	0.738102	+
chr18	29709206	29709306	NM_016271_RNF138_3' UTR	0.737747	+
chr12	51640703	51640803	NM_001136269_DAZAP2_TTS	0.737699	+
chr19	2071015	2071115	NM_130807_MOB3A_TTS	0.737641	-
chr12	93795214	93795314	NR_104005_NUDT4P2_non-coding	0.737607	+
chr10	32095217	32095317	NM_001270698_ARHGAP12_3' UTR	0.737584	-
chr10	59953722	59953822	NM_152230_IPMK_3' UTR	0.737567	-
chr2	172641281	172641381	NR_047549_SLC25A12_non-coding	0.737554	-
chr1	67878759	67878859	NM_015640_SERBP1_3' UTR	0.737535	-
chr8	71549785	71549885	NM_016027_LACTB2_3' UTR	0.737378	-
chr12	32896319	32896419	NM_001278465_DNM1L_3' UTR	0.736754	+
chr19	19469463	19469563	NM_015329_MAU2_TTS	0.73661	+
chr11	57175163	57175263	NM_014096_SLC43A3_3' UTR	0.736437	-
chr19	48957064	48957164	NM_031485_GRWD1_TTS	0.73628	+
chr17	38435916	38436016	NM_133264_WIPF2_3' UTR	0.736162	+
chr4	1333836	1333936	NM_001297432_MAEA_TTS	0.73612	+
chr14	92628044	92628144	NM_001322272_CPSF2_3' UTR	0.736091	+
chr12	56735379	56735479	NM_005419_STAT2_TTS	0.736001	-
chr9	2654384	2654484	NM_003383_VLDLR_3' UTR	0.735947	+
chr12	6347050	6347150	NM_001330312_CD9_3' UTR	0.735828	+
chr5	89811448	89811548	NM_001286812_LYSMD3_TTS	0.735782	-
chr9	100433458	100433558	NM_001351504_NCBP1_3' UTR	0.735577	+
chr12	107367723	107367823	NM_001319666_TMEM263_TTS	0.735498	+
chr7	588830	588930	NM_002735_PRKAR1B_TTS	0.735437	-
chr10	79737203	79737303	NM_007055_POLR3A_exon	0.735354	-
chr19	44103466	44103566	NM_024327_ZNF576_3' UTR	0.73519	+
chr2	179369317	179369417	NM_019091_PLEKHA3_3' UTR	0.73517	+
chr13	41791011	41791111	NM_004294_MTRF1_3' UTR	0.735084	-
chr1	145586446	145586546	NM_006099_PIAS3_TTS	0.734933	+
chrX	11139973	11140073	NM_001171991_HCCS_3' UTR	0.734861	+
chr6	109307643	109307743	NM_001199933_SESN1_TTS	0.734759	-
chr19	3534904	3535004	NM_001136197_FZR1_3' UTR	0.734737	+
chr12	93803127	93803227	NM_003348_UBE2N_3' UTR	0.734617	-
chr12	97345941	97346041	NM_152905_NEDD1_3' UTR	0.734504	+
chr1	70905171	70905271	NM_001902_CTH_3' UTR	0.734318	+
chr5	169675520	169675620	NM_005565_LCP2_3' UTR	0.734249	-
chr6	119228928	119229028	NM_014034_ASF1A_3' UTR	0.734188	+
chr7	56169435	56169535	NM_016139_CHCHD2_3' UTR	0.734181	-
chr20	39751970	39752070	NM_003286_TOP1_3' UTR	0.734033	+
chr6	170886445	170886545	NM_001199462_PDCD2_3' UTR	0.734009	-
chr10	89514416	89514516	NM_001321969_ATAD1_exon	0.733955	-
chr5	41731621	41731721	NM_000436_OXCT1_3' UTR	0.733932	-
chr15	41672399	41672499	NM_001301136_NUSAP1_3' UTR	0.733864	+
chr14	24635381	24635481	NM_006084_IRF9_3' UTR	0.733774	+
chr15	60789457	60789557	NM_134261_RORA_3' UTR	0.733771	-
chr12	117467121	117467221	NM_012174_FBXW8_3' UTR	0.733752	+
chr14	55516101	55516201	NM_199421_SOCS4_TTS	0.733724	+
chr2	61169102	61169202	NM_001322127_PUS10_3' UTR	0.733672	-
chr1	93826178	93826278	NM_001938_DR1_3' UTR	0.733643	+
chr16	30411328	30411428	NM_152652_ZNF48_TTS	0.733471	+
chr17	61823981	61824081	NM_020198_CCDC47_3' UTR	0.733373	-
chr19	57842034	57842134	NM_213598_ZNF543_TTS	0.73337	+
chr8	27667409	27667509	NM_001278945_PBK_3' UTR	0.73331	-
chr9	135469675	135469775	NR_136309_DDX31_non-coding	0.733301	-
chr12	27573450	27573550	NM_020183_ARNTL2_3' UTR	0.733167	+
chr17	80560190	80560290	NM_004514_FOXK2_3' UTR	0.733137	+
chr11	93495005	93495105	NM_001351988_C11orf54_3' UTR	0.732984	+
chr4	368876	368976	NM_003441_ZNF141_3' UTR	0.732649	+
chr6	168372603	168372703	NM_001291964_AFDN_TTS	0.732637	+
chr8	146075832	146075932	NM_014066_COMMD5_3' UTR	0.732612	-
chr10	81114381	81114481	NM_005729_PPIF_3' UTR	0.732554	+
chrX	13727693	13727793	NM_001195328_RAB9A_3' UTR	0.732405	+
chr7	96810520	96810620	NM_020186_SDHAF3_3' UTR	0.732297	+
chr13	49783629	49783729	NR_103528_FNDC3A_non-coding	0.732227	+
chr6	52357198	52357298	NR_033327_EFHC1_non-coding	0.732214	+
chr19	49464961	49465061	NM_001291428_BAX_TTS	0.732103	+
chr12	50156777	50156877	NM_003217_TMBIM6_3' UTR	0.732095	+
chr1	154680401	154680501	NM_001204087_KCNN3_3' UTR	0.731234	-
chr13	30782615	30782715	NM_032116_KATNAL1_3' UTR	0.731077	-
chr3	8922929	8923029	NM_020165_RAD18_3' UTR	0.730965	-
chr15	44816362	44816462	NM_016396_CTDSPL2_3' UTR	0.730942	+
chr1	9642503	9642603	NM_032315_SLC25A33_exon	0.730826	+
chrX	108787827	108787927	NM_018698_NXT2_TTS	0.730216	+
chr21	37747529	37747629	NM_001320446_MORC3_exon	0.730203	+
chr14	92435856	92435956	NM_004239_TRIP11_3' UTR	0.730199	-
chr19	10397222	10397322	NM_001544_ICAM4_promoter-TSS	0.729659	+
chr2	239355273	239355373	NM_001330196_ASB1_3' UTR	0.729501	+
chr11	71512179	71512279	NM_152563_FAM86C1_TTS	0.729448	+
chr1	182542766	182542866	NM_021133_RNASEL_TTS	0.729366	-
chr7	32907775	32907875	NM_015483_KBTBD2_TTS	0.729239	-
chr4	25749926	25750026	NM_001297594_SEL1L3_3' UTR	0.728715	-
chr19	3207755	3207855	NM_001321463_NCLN_3' UTR	0.72859	+
chr1	24683490	24683590	NM_001199013_STPG1_TTS	0.72815	-
chr6	13612039	13612139	NM_001193267_SIRT5_exon	0.728129	+
chr5	36098655	36098755	NM_174914_UGT3A2_Intergenic	0.72784	-
chr7	87825969	87826069	NM_001324419_ADAM22_3' UTR	0.727463	+
chr10	1063272	1063372	NM_012341_GTPBP4_3' UTR	0.727434	+
chr3	158546819	158546919	NR_110328_MFSD1_non-coding	0.727387	+
chr6	106557713	106557813	NM_182907_PRDM1_TTS	0.727344	+
chr9	82340312	82340412	NR_104239_TLE4_non-coding	0.726845	+
chr3	160801672	160801772	NM_001349154_B3GALNT1_TTS	0.726744	-
chr19	44613410	44613510	NM_013398_ZNF224_3' UTR	0.726592	+
chr3	156260703	156260803	NM_001308197_SSR3_3' UTR	0.72654	-
chr16	57272869	57272969	NM_133368_RSPRY1_3' UTR	0.726368	+
chr2	232319586	232319686	NR_002921_SNORA75_TTS	0.726269	-
chr18	23971549	23971649	NM_001293725_TAF4B_TTS	0.725846	+
chr17	46940335	46940435	NM_001261390_CALCOCO2_3' UTR	0.725704	+
chr15	65295331	65295431	NM_139242_MTFMT_3' UTR	0.725685	-
chr17	80614947	80615047	NM_006822_RAB40B_TTS	0.725373	-
chr17	48772216	48772316	NM_052855_ANKRD40_3' UTR	0.725246	-
chr11	63724699	63724799	NM_024771_NAA40_TTS	0.724447	+
chr5	125880565	125880665	NM_001202404_ALDH7A1_3' UTR	0.724225	-
chr5	95224514	95224614	NM_012081_ELL2_3' UTR	0.724174	-
chr14	31562542	31562642	NM_001254729_AP4S1_3' UTR	0.724142	+
chr13	45857742	45857842	NM_004128_GTF2F2_3' UTR	0.72402	+
chr16	3273233	3273333	NM_001145446_ZNF200_3' UTR	0.724004	-
chr13	39585282	39585382	NM_025138_PROSER1_3' UTR	0.723936	-
chr8	23118106	23118206	NM_001317899_CHMP7_3' UTR	0.723825	+
chr3	46450908	46451008	NM_001130910_CCRL2_TTS	0.72371	+
chr2	197629094	197629194	NM_012086_GTF3C3_3' UTR	0.723617	-
chr12	99007168	99007268	NM_201613_IKBIP_TTS	0.723523	-
chr11	73107590	73107690	NM_032871_RELT_3' UTR	0.723485	+
chr4	156728695	156728795	NM_001291954_GUCY1B1_TTS	0.723379	+
chr14	23780860	23780960	NM_001199839_BCL2L2_TTS	0.722779	+
[truncated: 6,871 more rows]
