# Supplementary material for: Benchmarking sequencing methods and tools that facilitate the study of alternative polyadenylation
Source: Genome Biol. 2021 Oct 14;22:291. doi: 10.1186/s13059-021-02502-z (PMC8518154; doi:10.1186/s13059-021-02502-z)
Supplement: Supplementary file 8 — Additional file 8: QAPA.3-Seq.PAS.sites. QAPA (run with 3’-Seq annotations) PAS sites with PAU ≥ 5% (BED format). [file 13059_2021_2502_MOESM8_ESM.xls]

## Sheet: QAPA.3-Seq.PAS.sites.PAU.0.05
Chromosome	Start	End	Annotation (RefSeq_GeneName_GenicRegion)	PAU	Strand
chr17	76168702	76168802	NM_004710_SYNGR2_3' UTR	0.999948	+
chr1	154951624	154951724	NR_024163_CKS1B_TTS	0.999944	+
chr6	35438458	35438558	NR_106961_MIR7111_TTS	0.999818	+
chr8	146015152	146015252	NM_001317782_RPL8_TTS	0.999777	-
chr15	64449580	64449680	NR_073534_SNX22_TTS	0.999523	+
chr14	103603676	103603776	NM_006291_TNFAIP2_TTS	0.999365	+
chr1	45244319	45244419	NR_001456_SNORD38A_TTS	0.999246	+
chr9	72324445	72324545	NM_001099666_PTAR1_TTS	0.999152	-
chr11	67354024	67354124	NM_000852_GSTP1_TTS	0.999148	+
chr5	40832558	40832658	NR_002583_SNORD72_TTS	0.99901	-
chr6	13287970	13288070	NM_001322314_PHACTR1_TTS	0.998924	+
chr9	129648054	129648154	NM_001099270_ZBTB34_TTS	0.998911	+
chr9	19376253	19376353	NM_001010_RPS6_TTS	0.998853	-
chr2	219461053	219461153	NM_001271634_CNOT9_TTS	0.99878	+
chr2	98264556	98264656	NM_001862_COX5B_TTS	0.99862	+
chr15	69747784	69747884	NM_213725_RPLP1_TTS	0.998594	+
chr3	184428153	184428253	NM_022149_MAGEF1_TTS	0.998319	-
chr5	149823794	149823894	NM_005617_RPS14_TTS	0.998317	-
chr5	10650995	10651095	NM_001164440_ANKRD33B_3' UTR	0.998289	+
chr17	71279764	71279864	NM_012121_CDC42EP4_TTS	0.998199	-
chr14	103196812	103196912	NM_015156_RCOR1_TTS	0.998152	+
chr2	55462644	55462744	NR_039624_MIR4426_TTS	0.998129	+
chr2	62051986	62052086	NM_032180_FAM161A_TTS	0.998068	-
chr22	41368568	41368668	NM_014248_RBX1_3' UTR	0.998023	+
chr2	73480036	73480136	NM_001166285_CCT7_TTS	0.997953	+
chr15	66791657	66791757	NM_000968_RPL4_TTS	0.9979	-
chr6	351253	351353	NR_104473_DUSP22_TTS	0.997843	+
chr12	49082242	49082342	NM_001277842_CCNT1_TTS	0.997817	-
chr10	23731006	23731106	NM_001145373_OTUD1_3' UTR	0.997772	+
chr19	44593665	44593765	NM_001037813_ZNF284_TTS	0.997654	+
chr3	133309006	133309106	NM_001282763_CDV3_TTS	0.997646	+
chr2	187545527	187545627	NM_001144999_ITGAV_TTS	0.997421	+
chr7	100171636	100171736	NM_001168682_SAP25_promoter-TSS	0.997407	-
chr8	68109901	68110001	NM_006421_ARFGEF1_TTS	0.99712	-
chr19	18262398	18262498	NM_015016_MAST3_TTS	0.997109	+
chr1	36921372	36921472	NM_031280_MRPS15_TTS	0.997054	-
chr22	39888097	39888197	NM_001098270_MGAT3_TTS	0.996983	+
chr19	46213884	46213984	NM_001329634_FBXO46_TTS	0.996974	-
chr11	8017616	8017716	NM_003754_EIF3F_TTS	0.996961	+
chr19	40029449	40029549	NM_153232_EID2_TTS	0.996933	-
chr22	23237911	23238011	NM_001256296_IGLL5_TTS	0.99688	+
chr9	4665165	4665265	NM_203453_PLPP6_TTS	0.996867	+
chr4	17609495	17609595	NM_015907_LAP3_TTS	0.996863	+
chr14	35786578	35786678	NM_002791_PSMA6_TTS	0.996861	+
chr17	30818173	30818273	NM_003885_CDK5R1_TTS	0.996849	+
chr3	51426675	51426775	NM_006010_MANF_3' UTR	0.996805	+
chr8	109213972	109214072	NM_001568_EIF3E_TTS	0.996698	-
chr16	68600934	68601034	NR_130976_ZFP90_TTS	0.99662	+
chr11	10818599	10818699	NM_001418_EIF4G2_TTS	0.996579	-
chr2	7184151	7184251	NM_001349184_RNF144A_3' UTR	0.996573	+
chr17	62116503	62116603	NM_001433_ERN1_TTS	0.996531	-
chr1	153618681	153618781	NM_001206612_CHTOP_TTS	0.996514	+
chr19	37234381	37234481	NM_001193552_ZNF850_TTS	0.996468	-
chr12	110872702	110872802	NM_001278556_ARPC3_TTS	0.996336	-
chr15	90773478	90773578	NM_006384_CIB1_TTS	0.996331	-
chr7	94298904	94299004	NM_015068_PEG10_TTS	0.996302	+
chr1	203839143	203839243	NR_130746_SNRPE_non-coding	0.996204	+
chr8	11278972	11279072	NM_053279_FAM167A_TTS	0.996156	-
chr16	48394653	48394753	NM_003031_SIAH1_3' UTR	0.996132	-
chr6	151220036	151220136	NM_001350489_MTHFD1L_TTS	0.996082	+
chr1	1170318	1170418	NM_080605_B3GALT6_TTS	0.996036	+
chr19	19624640	19624740	NM_032037_TSSK6_TTS	0.996014	-
chr7	44841132	44841232	NM_001300981_PPIA_3' UTR	0.995933	+
chr6	31236528	31236628	NM_001243042_HLA-C_TTS	0.995892	-
chr5	172461795	172461895	NM_003945_ATP6V0E1_TTS	0.995758	+
chr7	137559727	137559827	NM_194071_CREB3L2_TTS	0.995592	-
chr2	206858446	206858546	NM_017759_INO80D_TTS	0.995544	-
chr12	111889326	111889426	NM_001291424_SH2B3_TTS	0.995421	+
chr12	56437905	56438005	NM_001029_RPS26_3' UTR	0.995393	+
chr11	62534082	62534182	NM_002696_POLR2G_TTS	0.995337	+
chr11	33762492	33762592	NM_012175_FBXO3_TTS	0.995326	-
chr17	41120118	41120218	NM_001142653_PTGES3L_TTS	0.995308	-
chr6	74227241	74227341	NR_132980_SNORD141A_TTS	0.995308	-
chr19	18288829	18288929	NM_006332_IFI30_TTS	0.995287	+
chr15	34397252	34397352	NM_152595_PGBD4_TTS	0.99503	+
chr17	1801268	1801368	NM_002945_RPA1_3' UTR	0.994997	+
chr7	56169263	56169363	NM_016139_CHCHD2_TTS	0.99494	-
chr22	19023800	19023900	NM_001184781_DGCR2_TTS	0.994894	-
chr7	152345097	152345197	NM_005431_XRCC2_3' UTR	0.994826	-
chr22	22051828	22051928	NM_013313_YPEL1_TTS	0.994807	-
chr1	235330219	235330319	NR_135074_ARID4B_TTS	0.994774	-
chr15	89198784	89198884	NR_130134_ISG20_non-coding	0.994761	+
chr2	181928053	181928153	NM_001278555_UBE2E3_TTS	0.994759	+
chr1	54683953	54684053	NM_016491_MRPL37_TTS	0.994756	+
chr12	98995386	98995486	NM_213611_SLC25A3_3' UTR	0.994672	+
chr12	16056308	16056408	NM_007178_STRAP_TTS	0.994667	+
chr5	149234484	149234584	NM_001172699_PPARGC1B_TTS	0.994603	+
chr15	91426587	91426687	NM_001289823_FURIN_TTS	0.99458	+
chr9	35099892	35099992	NM_013442_STOML2_3' UTR	0.99455	-
chr5	9035144	9035244	NM_003966_SEMA5A_TTS	0.994519	-
chr5	180488422	180488522	NM_152547_BTNL9_TTS	0.994319	+
chr13	76100574	76100674	NM_203497_COMMD6_3' UTR	0.994267	-
chr19	12192160	12192260	NM_001348163_ZNF788P_Intergenic	0.994244	+
chr6	28127139	28127239	NM_006298_ZKSCAN8_TTS	0.994232	+
chr3	196673227	196673327	NM_025163_PIGZ_TTS	0.994144	-
chr9	115637166	115637266	NM_001012994_SNX30_TTS	0.994097	+
chr11	64879080	64879180	NR_102367_TM7SF2_promoter-TSS	0.994088	+
chr12	122270455	122270555	NM_001353345_SETD1B_TTS	0.993957	+
chr12	93969878	93969978	NM_001270467_SOCS2_3' UTR	0.993745	+
chr22	28374004	28374104	NM_001145418_TTC28_TTS	0.993636	-
chr5	81571885	81571985	NM_001025_RPS23_exon	0.993576	-
chr2	101636121	101636221	NM_001098577_RPL31_TTS	0.993524	+
chr3	52574441	52574541	NM_001124767_SMIM4_TTS	0.993492	+
chr1	1431483	1431583	NM_031921_ATAD3B_TTS	0.993481	+
chr14	91737669	91737769	NM_001080414_CCDC88C_TTS	0.993479	-
chr12	56507592	56507692	NM_006191_PA2G4_TTS	0.993372	+
chr1	109944470	109944570	NM_001199773_PSMA5_3' UTR	0.993282	-
chr10	135093139	135093239	NR_046330_TUBGCP2_non-coding	0.993229	-
chr15	25223629	25223729	NR_146177_SNHG14_non-coding	0.993138	+
chr19	13265616	13265716	NM_004907_IER2_TTS	0.993092	+
chr17	79214980	79215080	NM_001086521_NDUFAF8_TTS	0.99298	+
chr7	102207411	102207511	NM_001097615_POLR2J3_3' UTR	0.992883	-
chr15	75212619	75212719	NM_004255_COX5A_TTS	0.992826	-
chr11	119177535	119177635	NM_005188_CBL_3' UTR	0.992697	+
chr19	39797208	39797308	NM_020862_LRFN1_TTS	0.992678	-
chr11	62327075	62327175	NM_001404_EEF1G_TTS	0.992619	-
chr3	53259666	53259766	NM_001064_TKT_TTS	0.992559	-
chr1	46083820	46083920	NM_001195193_NASP_3' UTR	0.992341	+
chr6	170844205	170844305	NM_002793_PSMB1_TTS	0.992068	-
chr17	79476999	79477099	NR_037688_ACTG1_TTS	0.992038	-
chr6	33258610	33258710	NM_001265596_PFDN6_TTS	0.991988	+
chr7	149169883	149169983	NM_152557_ZNF746_TTS	0.991972	-
chr7	100782432	100782532	NM_000602_SERPINE1_TTS	0.991908	+
chr2	170386258	170386358	NR_104020_FASTKD1_non-coding	0.991864	-
chr20	30157261	30157361	NM_030789_HM13_TTS	0.991856	+
chr6	34741467	34741567	NR_029472_SNRPC_non-coding	0.991627	+
chr7	129804554	129804654	NM_032842_TMEM209_TTS	0.991517	-
chr15	76508633	76508733	NM_001127716_ETFA_TTS	0.991128	-
chr12	113357611	113357711	NM_016816_OAS1_TTS	0.991127	+
chr19	53999420	53999520	NM_018555_ZNF331_Intergenic	0.99107	+
chr2	44461126	44461226	NM_177968_PPM1B_3' UTR	0.991049	+
chr16	30454953	30455053	NM_012248_SEPHS2_TTS	0.991022	-
chr7	100734473	100734573	NM_030961_TRIM56_3' UTR	0.990938	+
chr8	144989321	144989421	NM_201378_PLEC_TTS	0.990834	-
chr14	23947284	23947384	NM_015514_NGDN_TTS	0.990817	+
chr10	104436422	104436522	NM_004311_ARL3_3' UTR	0.990802	-
chr18	3278121	3278221	NM_033546_MYL12B_3' UTR	0.990774	+
chr9	131152912	131153012	NR_049743_URM1_non-coding	0.990766	+
chr16	28854109	28854209	NM_003321_TUFM_3' UTR	0.990645	-
chr19	50437092	50437192	NM_001290746_ATF5_TTS	0.99064	+
chr2	135212091	135212191	NM_002410_MGAT5_TTS	0.990632	+
chr3	33429856	33429956	NM_014517_UBP1_TTS	0.990614	-
chr20	61921041	61921141	NM_018209_ARFGAP1_TTS	0.990593	+
chr5	150038676	150038776	NM_007286_SYNPO_TTS	0.990573	+
chr1	89318617	89318717	NM_001514_GTF2B_3' UTR	0.99054	-
chr2	183965699	183965799	NM_001287584_NUP35_Intergenic	0.990383	+
chr6	167343004	167343104	NM_003730_RNASET2_TTS	0.990367	-
chr10	98724098	98724198	NM_032440_LCOR_TTS	0.990362	+
chr16	75572017	75572117	NR_074083_TMEM231_TTS	0.990319	-
chr2	203640693	203640793	NM_138468_ICA1L_3' UTR	0.990241	-
chr5	149781204	149781304	NM_004355_CD74_TTS	0.990231	-
chr7	112459203	112459303	NM_152556_BMT2_TTS	0.990202	-
chr1	24480646	24480746	NM_170743_IFNLR1_TTS	0.990169	-
chr2	176042874	176042974	NM_001002258_ATP5MC3_3' UTR	0.990157	-
chr9	129600385	129600485	NM_014007_ZBTB43_TTS	0.990154	+
chr4	57801911	57802011	NM_001193508_REST_TTS	0.990071	+
chr13	53217774	53217874	NM_001011725_HNRNPA1L2_TTS	0.990018	+
chr16	70195163	70195263	NM_017990_PDPR_3' UTR	0.989925	+
chr1	154929502	154929602	NM_020524_PBXIP1_promoter-TSS	0.989888	-
chr9	127641488	127641588	NM_002077_GOLGA1_3' UTR	0.989844	-
chr11	118473542	118473642	NM_001142281_ARCN1_3' UTR	0.989691	+
chr7	72983995	72984095	NM_012453_TBL2_3' UTR	0.989608	-
chr16	4511682	4511782	NM_001351995_NMRAL1_TTS	0.989607	-
chr10	131565268	131565368	NM_002412_MGMT_3' UTR	0.989574	+
chr15	42706311	42706411	NM_001284306_ZNF106_3' UTR	0.989559	-
chr10	5500053	5500153	NR_073040_NET1_non-coding	0.989441	+
chr2	74335203	74335303	NM_001287491_TET3_TTS	0.989388	+
chr19	18685949	18686049	NM_001321018_UBA52_3' UTR	0.989288	+
chr6	110931181	110931281	NM_001300963_CDK19_TTS	0.989232	-
chr5	130730265	130730365	NM_020240_CDC42SE2_TTS	0.989211	+
chr3	100074097	100074197	NM_020202_NIT2_3' UTR	0.989129	+
chr7	140406344	140406444	NM_004546_NDUFB2_TTS	0.988864	+
chr7	43846839	43846939	NM_001253823_BLVRA_TTS	0.988806	+
chr11	73685716	73685816	NM_003355_UCP2_TTS	0.988785	-
chr3	129150109	129150209	NM_001276271_MBD4_TTS	0.988764	-
chr6	43582160	43582260	NM_006502_POLH_exon	0.988764	+
chr6	24424391	24424491	NM_001286265_MRS2_TTS	0.988764	+
chr3	56656888	56656988	NM_015224_TASOR_3' UTR	0.988764	-
chr11	118987728	118987828	NM_001290474_C2CD2L_TTS	0.988764	+
chr4	84382288	84382388	NM_016067_MRPS18C_exon	0.98873	+
chr13	48650092	48650192	NM_001270629_MED4_3' UTR	0.988692	-
chr9	7798345	7798445	NM_033428_DMAC1_3' UTR	0.988641	-
chr22	26888468	26888568	NM_001013694_SRRD_TTS	0.988601	+
chr5	80525881	80525981	NM_006909_RASGRF2_TTS	0.988549	+
chr2	27604062	27604162	NM_001201459_ZNF513_promoter-TSS	0.988526	-
chr8	102211157	102211257	NM_001267708_ZNF706_3' UTR	0.988509	-
chr15	55646947	55647047	NM_001204451_CCPG1_TTS	0.988464	-
chr5	81568503	81568603	NM_001025_RPS23_TTS	0.988434	-
chr1	186282960	186283060	NM_003292_TPR_3' UTR	0.988314	-
chr6	160219360	160219460	NM_001318817_MRPL18_TTS	0.988048	+
chr9	6011026	6011126	NM_001243203_RANBP6_TTS	0.987985	-
chr19	6535839	6535939	NM_003811_TNFSF9_TTS	0.987936	+
chr16	67905123	67905223	NM_001322041_NUTF2_3' UTR	0.987928	+
chr12	124082587	124082687	NM_001321445_TMED2_TTS	0.987924	+
chr1	12092000	12092100	NM_021933_MIIP_TTS	0.987877	+
chr2	43449542	43449642	NM_006887_ZFP36L2_TTS	0.987804	-
chr17	40731529	40731629	NM_178126_RETREG3_TTS	0.987788	-
chr19	47177574	47177674	NM_016457_PRKD2_TTS	0.987756	-
chr19	2835670	2835770	NM_001102651_ZNF554_3' UTR	0.987724	+
chr2	71305669	71305769	NM_001330425_NAGK_3' UTR	0.987583	+
chr4	17845034	17845134	NR_073124_NCAPG_non-coding	0.987565	+
chr2	97258908	97259008	NR_047654_KANSL3_TTS	0.987498	-
chr3	128996507	128996607	NM_016128_COPG1_TTS	0.987478	+
chr9	125606839	125606939	NM_001354482_RC3H2_TTS	0.987438	-
chr4	83382143	83382243	NR_120457_ENOPH1_non-coding	0.987427	+
chr2	95813059	95813159	NM_032788_ZNF514_3' UTR	0.987312	-
chr13	29252239	29252339	NM_015932_POMP_3' UTR	0.987279	+
chr3	101489305	101489405	NM_001303401_CEP97_TTS	0.987124	+
chr19	4652858	4652958	NM_001167942_TNFAIP8L1_3' UTR	0.986855	+
chr14	20945148	20945248	NM_000270_PNP_3' UTR	0.986714	+
chr1	85483766	85483866	NM_018298_MCOLN3_TTS	0.986614	-
chr1	117653682	117653782	NM_001145635_TRIM45_TTS	0.986596	-
chr1	22419338	22419438	NM_001791_CDC42_TTS	0.986564	+
chr17	73885043	73885143	NM_001256124_TRIM65_TTS	0.98647	-
chr15	43032921	43033021	NM_138477_CDAN1_Intergenic	0.986392	-
chr20	62605467	62605567	NM_080621_SAMD10_TTS	0.986306	-
chr16	81424362	81424462	NR_039871_MIR4720_Intergenic	0.986273	+
chr10	7200587	7200687	NM_001029880_SFMBT2_TTS	0.986273	-
chr3	14239752	14239852	NM_014463_LSM3_TTS	0.986147	+
chr2	219118970	219119070	NM_152862_ARPC2_TTS	0.98614	+
chr11	119531705	119531805	NM_002855_NECTIN1_TTS	0.986134	-
chr6	125597015	125597115	NM_016063_HDDC2_3' UTR	0.986122	-
chr4	71521259	71521359	NM_144646_JCHAIN_TTS	0.985979	-
chr17	57280517	57280617	NM_018304_PRR11_3' UTR	0.985939	+
chr8	30436035	30436135	NM_002095_GTF2E2_3' UTR	0.985929	-
chr7	106841842	106841942	NM_006348_COG5_TTS	0.985908	-
chr9	35697335	35697435	NM_006289_TLN1_TTS	0.985805	-
chr1	53292911	53293011	NM_024646_ZYG11B_TTS	0.985583	+
chr6	126669653	126669753	NM_001286525_CENPW_3' UTR	0.985446	+
chr6	43021965	43022065	NM_014780_CUL7_promoter-TSS	0.985302	-
chr4	122589154	122589254	NM_001154_ANXA5_TTS	0.985274	-
chr21	35478460	35478560	NM_006933_SLC5A3_TTS	0.985188	+
chr12	125396194	125396294	NM_021009_UBC_TTS	0.985162	-
chr9	88879465	88879565	NM_030940_ISCA1_TTS	0.985155	-
chr1	19953027	19953127	NR_033757_MICOS10_non-coding	0.985137	+
chr6	32546549	32546649	NM_001243965_HLA-DRB1_TTS	0.985135	-
chr1	20008704	20008804	NM_001349113_TMCO4_TTS	0.985102	-
chr20	32677239	32677339	NM_001316364_EIF2S2_3' UTR	0.985091	-
chr19	18417720	18417820	NM_001252129_LSM4_3' UTR	0.984991	-
chr16	57609814	57609914	NM_001304376_ADGRG5_3' UTR	0.984963	+
chr12	6601316	6601416	NM_016497_MRPL51_TTS	0.984873	-
chr16	30613880	30613980	NR_104166_ZNF689_TTS	0.984872	-
chr15	91474150	91474250	NR_104447_HDDC3_TTS	0.98476	-
chr2	240900156	240900256	NR_136155_NDUFA10_non-coding	0.984658	-
chr16	238954	239054	NM_001320226_LUC7L_TTS	0.984591	-
chr17	46147416	46147516	NM_001127228_CBX1_TTS	0.984556	-
chr10	119764408	119764508	NM_014904_RAB11FIP2_TTS	0.984405	-
chr6	21598747	21598847	NM_003107_SOX4_TTS	0.984186	+
chr2	187373985	187374085	NM_018471_ZC3H15_TTS	0.98409	+
chr22	38284537	38284637	NM_001242923_EIF3L_3' UTR	0.983905	+
chr11	77882290	77882390	NM_001029859_KCTD21_TTS	0.983851	-
chr11	6703164	6703264	NM_022061_MRPL17_3' UTR	0.983769	-
chr22	40762473	40762573	NM_001317923_ADSL_exon	0.98374	+
chr11	65120351	65120451	NM_006268_DPF2_TTS	0.983652	+
chr14	69708977	69709077	NR_034164_EXD2_non-coding	0.983643	+
chr14	71189244	71189344	NM_001284232_MAP3K9_TTS	0.983584	-
chr7	42957010	42957110	NM_002787_PSMA2_3' UTR	0.983514	-
chr7	44605404	44605504	NM_019082_DDX56_3' UTR	0.983471	-
chr22	18613821	18613921	NM_001193414_TUBA8_exon	0.983398	+
chr6	160200421	160200521	NM_001303253_ACAT2_TTS	0.983221	+
chr11	10328853	10328953	NR_103765_CAND1.11_promoter-TSS	0.983027	+
chr6	139501845	139501945	NM_016217_HECA_TTS	0.983007	+
chr3	49060620	49060720	NM_199069_NDUFAF3_3' UTR	0.982915	+
chr21	45193831	45193931	NM_000100_CSTB_3' UTR	0.982897	-
chr11	46765087	46765187	NM_014756_CKAP5_TTS	0.982892	-
chr12	56704215	56704315	NM_014255_CNPY2_3' UTR	0.982775	-
chr10	22045467	22045567	NM_022365_DNAJC1_TTS	0.982767	-
chr16	11347965	11348065	NM_003745_SOCS1_TTS	0.982546	-
chr22	35820394	35820494	NM_006739_MCM5_TTS	0.982402	+
chr16	30590877	30590977	NM_152458_ZNF785_Intergenic	0.982393	-
chr17	16842395	16842495	NM_012452_TNFRSF13B_TTS	0.982383	-
chr5	173034541	173034641	NM_001159651_BOD1_3' UTR	0.982354	-
chr3	197683089	197683189	NM_001316311_RPL35A_TTS	0.982223	+
chr11	118894282	118894382	NM_016146_TRAPPC4_TTS	0.982193	+
chr18	19209097	19209197	NM_006938_SNRPD1_3' UTR	0.98181	+
chr7	103008502	103008602	NM_002803_PSMC2_3' UTR	0.981737	+
chr4	106603787	106603887	NM_001142471_INTS12_TTS	0.981688	-
chr18	20875979	20876079	NM_032933_TMEM241_TTS	0.981595	-
chr3	155655399	155655499	NM_003875_GMPS_TTS	0.981587	+
chr22	44602477	44602577	NM_022141_PARVG_3' UTR	0.9815	+
chr17	7306294	7306394	NM_152766_TMEM256_TTS	0.981416	-
chr18	54269755	54269855	NM_004786_TXNL1_TTS	0.981413	-
chr5	153434750	153434850	NM_005927_MFAP3_3' UTR	0.9814	+
chr2	85876305	85876405	NR_046347_USP39_TTS	0.981314	+
chr14	60611478	60611578	NM_001322280_DHRS7_3' UTR	0.981286	-
chr17	71203497	71203597	NM_032837_FAM104A_TTS	0.981273	-
chr3	129239095	129239195	NM_018262_IFT122_3' UTR	0.981164	+
chr2	32248972	32249072	NM_032574_DPY30_TTS	0.981083	-
chr20	49551405	49551505	NM_001317036_DPM1_TTS	0.981037	-
chr1	150237805	150237905	NM_016022_APH1A_TTS	0.980987	-
chr21	42831040	42831140	NM_001144925_MX1_TTS	0.980985	+
chr4	1381737	1381837	NM_001317935_UVSSA_TTS	0.980869	+
chr2	11967431	11967531	NM_001261428_LPIN1_TTS	0.980841	+
chr14	104378626	104378726	NM_004894_ATP5MPL_TTS	0.980738	-
chr11	118279814	118279914	NR_033759_ATP5MG_non-coding	0.980714	+
chr17	38710024	38710124	NM_001838_CCR7_TTS	0.980592	-
chr19	44612633	44612733	NM_013398_ZNF224_3' UTR	0.980521	+
chr12	124499874	124499974	NM_001204298_ZNF664_TTS	0.980366	+
chr6	41760576	41760676	NM_001286554_USP49_3' UTR	0.980314	-
chr17	61775166	61775266	NM_030576_LIMD2_3' UTR	0.980278	-
chr15	89745488	89745588	NM_152924_ABHD2_TTS	0.980184	+
chr8	74202879	74202979	NM_000971_RPL7_TTS	0.980031	-
chr1	241661080	241661180	NM_000143_FH_exon	0.979975	-
chr13	107195676	107195776	NM_018011_ARGLU1_TTS	0.979946	-
chr1	52552764	52552864	NM_001243767_BTF3L4_3' UTR	0.979895	+
chr7	138992881	138992981	NM_173569_UBN2_TTS	0.979864	+
chr7	138728261	138728361	NM_020119_ZC3HAV1_TTS	0.979792	-
chr17	45900818	45900918	NR_037575_MRPL10_non-coding	0.979782	-
chr5	132203550	132203650	NM_014402_UQCRQ_3' UTR	0.979771	+
chr2	96994504	96994604	NM_001163524_ITPRIPL1_TTS	0.97974	+
chr17	1247835	1247935	NR_024058_YWHAE_TTS	0.979697	-
chr6	29913447	29913547	NM_002116_HLA-A_3' UTR	0.979649	+
chr19	10755133	10755233	NM_020428_SLC44A2_TTS	0.979633	+
chr15	75648135	75648235	NM_001256494_MAN2C1_TTS	0.979631	-
chr15	101716015	101716115	NM_014918_CHSY1_3' UTR	0.97957	-
chr15	43487293	43487393	NR_027513_CCNDBP1_non-coding	0.979464	+
chr19	52534632	52534732	NM_001322285_ZNF432_TTS	0.97946	-
chr4	186068058	186068158	NM_001151_SLC25A4_exon	0.97944	+
chr17	45823386	45823486	NM_013351_TBX21_TTS	0.979431	+
chr1	43916278	43916378	NM_031207_HYI_TTS	0.979415	-
chr5	77781053	77781153	NM_005779_LHFPL2_TTS	0.979362	-
chr6	32827258	32827358	NM_002800_PSMB9_exon	0.979344	+
chr8	110355761	110355861	NR_036472_ENY2_non-coding	0.97932	+
chr8	33358697	33358797	NM_032509_MAK16_TTS	0.979318	+
chr2	95752953	95753053	NR_136152_MRPS5_non-coding	0.979304	-
chr5	153800441	153800541	NM_198321_GALNT10_TTS	0.979216	+
chr12	6759757	6759857	NM_016162_ING4_3' UTR	0.979176	-
chr1	179068481	179068581	NM_001168238_ABL2_TTS	0.979151	-
chr22	50750392	50750492	NM_001001794_DENND6B_TTS	0.978918	-
chr19	6368815	6368915	NM_006012_CLPP_TTS	0.978895	+
chr6	30695602	30695702	NM_001318875_FLOT1_3' UTR	0.978875	-
chr7	45762612	45762712	NM_021116_ADCY1_TTS	0.978589	+
chr15	59417143	59417243	NM_004701_CCNB2_TTS	0.978582	+
chr9	121408	121508	NM_001145355_CBWD1_3' UTR	0.978448	-
chr2	114253279	114253379	NR_138473_CBWD2_non-coding	0.978223	+
chr14	75476192	75476292	NM_014239_EIF2B2_TTS	0.978209	+
chr1	28921865	28921965	NM_152304_RAB42_TTS	0.978131	+
chr4	3514300	3514400	NR_110005_LRPAP1_non-coding	0.978124	-
chr3	15484019	15484119	NM_033083_EAF1_TTS	0.978104	+
chr8	21863995	21864095	NM_015024_XPO7_TTS	0.978064	+
chr19	7753629	7753729	NM_001207019_FCER2_TTS	0.977922	-
chr1	33087431	33087531	NM_001308135_ZBTB8OS_exon	0.977914	-
chr6	30531398	30531498	NM_025263_PRR3_3' UTR	0.977833	+
chr22	39257469	39257569	NM_001303494_CBX6_TTS	0.977802	-
chr12	1901124	1901224	NM_172364_CACNA2D4_TTS	0.977748	-
chr10	12209574	12209674	NM_014142_NUDT5_3' UTR	0.977705	-
chr11	102932806	102932906	NM_001318740_DCUN1D5_3' UTR	0.977653	-
chr17	42927655	42927755	NM_001258354_EFTUD2_TTS	0.977638	-
chr2	163123590	163123690	NM_022168_IFIH1_TTS	0.977518	-
chr20	52835644	52835744	NM_002623_PFDN4_3' UTR	0.977471	+
chr19	5691577	5691677	NM_033643_RPL36_TTS	0.977458	+
chr16	81115929	81116029	NR_033249_GCSH_non-coding	0.977275	-
chr4	38824520	38824620	NM_006068_TLR6_TTS	0.977135	-
chr17	49239300	49239400	NM_198175_NME1_TTS	0.97713	+
chr21	16333556	16333656	NM_003489_NRIP1_TTS	0.976888	-
chr19	9675493	9675593	NM_001308269_ZNF121_TTS	0.976811	-
chr9	19373443	19373543	NR_073201_DENND4C_non-coding	0.976688	+
chr6	116571129	116571229	NM_021648_TSPYL4_TTS	0.976674	-
chr16	8889307	8889407	NM_015421_TMEM186_3' UTR	0.976654	-
chr12	1756302	1756402	NM_030775_WNT5B_TTS	0.976637	+
chr2	208627307	208627407	NM_003468_FZD5_TTS	0.976476	-
chr1	94335338	94335438	NM_014597_DNTTIP2_3' UTR	0.976322	-
chr20	49577526	49577626	NM_014484_MOCS3_3' UTR	0.976259	+
chr20	55953414	55953514	NM_003610_RAE1_TTS	0.976243	+
chr15	89859535	89859635	NM_002693_POLG_TTS	0.976222	-
chr17	27878820	27878920	NM_020791_TAOK1_TTS	0.975962	+
chr12	110971798	110971898	NR_138550_PPTC7_TTS	0.975951	-
chr19	6730067	6730167	NM_001080452_GPR108_3' UTR	0.975829	-
chr11	43364167	43364267	NR_024625_API5_non-coding	0.975803	+
chr12	131360724	131360824	NM_001300796_RAN_3' UTR	0.975624	+
chr1	249104647	249104747	NM_001322462_SH3BP5L_TTS	0.975527	-
chr15	83208728	83208828	NR_111943_RPS17_non-coding	0.975514	-
chr7	148952601	148952701	NM_012256_ZNF212_TTS	0.975322	+
chr6	97338887	97338987	NM_014165_NDUFAF4_3' UTR	0.975298	-
chr12	9875086	9875186	NM_172004_CLECL1_TTS	0.975251	-
chr7	141180077	141180177	NM_001195278_TMEM178B_TTS	0.97523	+
chr3	17198658	17198758	NM_001349073_TBC1D5_TTS	0.975213	-
chr3	48784014	48784114	NM_004157_PRKAR2A_TTS	0.975193	-
chr20	16721764	16721864	NM_003092_SNRPB2_3' UTR	0.975087	+
chr6	30513742	30513842	NM_005275_GNL1_3' UTR	0.974798	-
chr10	74092601	74092701	NM_017626_DNAJB12_TTS	0.974632	-
chr14	24036439	24036539	NM_001146028_JPH4_TTS	0.974626	-
chr11	77780899	77780999	NM_001204054_NDUFC2_exon	0.974581	-
chr14	23303455	23303555	NM_181305_MRPL52_exon	0.974401	+
chr19	16685726	16685826	NM_004831_MED26_TTS	0.974212	-
chr22	30165833	30165933	NM_013387_UQCR10_3' UTR	0.974126	+
chr4	147110985	147111085	NM_007080_LSM6_3' UTR	0.974114	+
chr3	119308691	119308791	NM_001291950_ADPRH_TTS	0.973764	+
chr1	100985736	100985836	NM_001319210_CDC14A_TTS	0.973693	+
chr7	87031361	87031461	NM_018849_ABCB4_TTS	0.973576	-
chr8	146072793	146072893	NM_001282796_ZNF7_TTS	0.973529	+
chr13	101183796	101183896	NM_001195087_GGACT_3' UTR	0.973434	-
chr16	3119464	3119564	NM_001308078_IL32_3' UTR	0.97338	+
chr7	151163796	151163896	NM_005614_RHEB_3' UTR	0.97331	-
chr6	35289446	35289546	NM_022047_DEF6_TTS	0.973227	+
chr5	256701	256801	NM_001330758_SDHA_3' UTR	0.973145	+
chr7	75695838	75695938	NM_005918_MDH2_3' UTR	0.973109	+
chr2	136664252	136664352	NM_001349_DARS_3' UTR	0.973064	-
chr20	47862437	47862537	NM_021035_ZNFX1_TTS	0.973007	-
chr1	50906938	50907038	NM_007051_FAF1_TTS	0.973003	-
chr16	30786432	30786532	NM_014771_RNF40_3' UTR	0.972999	+
chr6	107372444	107372544	NM_016487_MTRES1_3' UTR	0.972994	+
chr6	44081426	44081526	NM_001318771_MRPL14_3' UTR	0.972927	-
chr2	37208148	37208248	NM_019024_HEATR5B_TTS	0.972872	-
chr3	42707545	42707645	NM_145166_ZBTB47_3' UTR	0.972851	+
chr5	175386535	175386635	NM_032361_THOC3_TTS	0.972726	-
chr22	46633550	46633650	NM_005036_PPARA_3' UTR	0.972714	+
chr1	12269178	12269278	NM_001066_TNFRSF1B_TTS	0.972666	+
chr2	121052186	121052286	NM_002881_RALB_TTS	0.972621	+
chr6	57034899	57034999	NM_015555_ZNF451_3' UTR	0.972588	+
chr17	73269062	73269162	NM_021734_SLC25A19_TTS	0.972163	-
chr1	53360144	53360244	NM_001307931_ZYG11A_TTS	0.972159	+
chr11	108239728	108239828	NM_001351834_ATM_TTS	0.972109	+
chr21	30300466	30300566	NM_015565_LTN1_TTS	0.972071	-
chr14	102547384	102547484	NM_005348_HSP90AA1_3' UTR	0.972008	-
chr10	98981933	98982033	NM_032900_ARHGAP19_TTS	0.971832	-
chr13	50273437	50273537	NM_002267_KPNA3_TTS	0.971694	-
chr2	85824604	85824704	NM_016494_RNF181_3' UTR	0.971648	+
chr12	49490924	49491024	NM_001300751_LMBR1L_TTS	0.971591	-
chr17	79640834	79640934	NM_199287_CCDC137_TTS	0.971579	+
chr8	418954	419054	NM_183420_FBXO25_3' UTR	0.971522	+
chr22	19438145	19438245	NM_005659_UFD1_exon	0.971483	-
chr2	20096521	20096621	NM_001008237_TTC32_3' UTR	0.971441	-
chr14	20915217	20915317	NM_017807_OSGEP_TTS	0.97139	-
chr17	37920862	37920962	NM_183232_IKZF3_3' UTR	0.971267	-
chr9	139098185	139098285	NM_181701_QSOX2_TTS	0.971236	-
chr20	25207251	25207351	NM_001322396_ENTPD6_3' UTR	0.971153	+
chr9	139820960	139821060	NM_021138_TRAF2_TTS	0.97111	+
chr17	47778654	47778754	NM_001278784_SLC35B1_3' UTR	0.971004	-
chr5	162880584	162880684	NR_138426_NUDCD2_non-coding	0.97092	-
chr17	47007731	47007831	NR_133679_SNF8_non-coding	0.970912	-
chr6	24705091	24705191	NM_030939_C6orf62_TTS	0.970719	-
chr13	53261893	53261993	NM_006704_SUGT1_exon	0.970648	+
chr3	47388205	47388305	NM_025010_KLHL18_TTS	0.970623	+
chr16	30789776	30789876	NM_001080417_ZNF629_TTS	0.970582	-
chr6	86215517	86215617	NR_146774_SNX14_non-coding	0.970514	-
chr7	156797549	156797649	NM_005515_MNX1_TTS	0.970264	-
chr15	51297997	51298097	NM_001252127_AP4E1_TTS	0.970048	+
chr13	77454305	77454405	NM_138444_KCTD12_TTS	0.969958	-
chr6	82455448	82455548	NM_017633_TENT5A_TTS	0.969906	-
chr17	7258161	7258261	NM_001320435_TMEM95_promoter-TSS	0.969797	+
chr15	77400497	77400597	NM_024776_PEAK1_TTS	0.969707	-
chr7	97838841	97838941	NM_014916_LMTK2_TTS	0.969642	+
chr10	72357099	72357199	NM_005041_PRF1_TTS	0.969516	-
chr10	45490060	45490160	NM_032023_RASSF4_TTS	0.969444	+
chr6	89794453	89794553	NM_006813_PNRC1_3' UTR	0.969328	+
chr5	176728453	176728553	NR_109790_RAB24_non-coding	0.969298	-
chr2	232266405	232266505	NM_145236_B3GNT7_TTS	0.969277	+
chr14	74667837	74667937	NM_001024674_LIN52_TTS	0.969167	+
chr17	53014535	53014635	NM_001321176_TOM1L1_exon	0.969118	+
chr12	10005804	10005904	NM_005127_CLEC2B_3' UTR	0.969088	-
chr5	156904313	156904413	NM_033274_ADAM19_TTS	0.968957	-
chr14	24847162	24847262	NM_001198966_NFATC4_3' UTR	0.968929	+
chr16	89629384	89629484	NM_001243131_RPL13_exon	0.968846	+
chr1	52889072	52889172	NM_015269_TUT4_3' UTR	0.968808	-
chr21	35888786	35888886	NM_004414_RCAN1_TTS	0.968757	-
chr12	14927860	14927960	NR_027716_H2AFJ_non-coding	0.968652	+
chr13	111292240	111292340	NM_001242883_NAXD_TTS	0.968638	+
chr12	123899936	123900036	NR_130703_RILPL2_non-coding	0.96857	-
chr8	109499046	109499146	NR_138033_EMC2_non-coding	0.96852	+
chr2	110300563	110300663	NM_001321498_SEPTIN10_3' UTR	0.968274	-
chr17	80446039	80446139	NM_012336_NARF_TTS	0.968256	+
chr5	132211084	132211184	NM_014423_AFF4_TTS	0.968217	-
chr20	60757440	60757540	NM_015666_MTG2_promoter-TSS	0.968173	+
chr8	130853718	130853818	NM_001353242_FAM49B_3' UTR	0.968159	-
chr3	120501817	120501917	NM_005513_GTF2E1_TTS	0.968136	+
chr1	114437678	114437778	NM_001253853_AP4B1_exon	0.96808	-
chr13	43681462	43681562	NM_013238_DNAJC15_3' UTR	0.968051	+
chr12	113596299	113596399	NR_106956_MIR7106_TTS	0.967895	-
chr17	64806762	64806862	NM_002737_PRKCA_TTS	0.967831	+
chr12	13070776	13070876	NR_030345_MIR614_Intergenic	0.96773	+
chr22	24936410	24936510	NM_001284254_GUCD1_TTS	0.967626	-
chr12	51745657	51745757	NM_007210_GALNT6_TTS	0.967568	-
chr11	45931723	45931823	NM_004813_PEX16_3' UTR	0.96753	-
chr21	45223883	45223983	NM_003683_RRP1_TTS	0.967516	+
chr1	242052948	242053048	NM_006027_EXO1_3' UTR	0.967348	+
chr6	31826980	31827080	NM_000434_NEU1_3' UTR	0.967263	-
chr6	32948988	32949088	NM_005104_BRD2_3' UTR	0.96724	+
chr2	32092896	32092996	NM_015955_MEMO1_TTS	0.967225	-
chr17	47906357	47906457	NM_001346706_KAT7_TTS	0.96716	+
chr12	102467972	102468072	NM_024057_NUP37_TTS	0.967144	-
chr15	91541904	91542004	NM_001289149_VPS33B_3' UTR	0.967085	-
chr11	47640263	47640363	NM_001317231_MTCH2_3' UTR	0.96697	-
chr22	31022948	31023048	NM_001184726_TCN2_TTS	0.966872	+
chr8	22398572	22398672	NM_005605_PPP3CC_TTS	0.966854	+
chr2	136598015	136598115	NM_005915_MCM6_3' UTR	0.966832	-
chr6	155155095	155155195	NM_014892_SCAF8_3' UTR	0.966676	+
chr19	54697421	54697521	NM_001282332_TSEN34_3' UTR	0.966673	+
chr16	71678831	71678931	NM_015020_PHLPP2_TTS	0.966629	-
chr4	106290720	106290820	NM_176866_PPA2_3' UTR	0.966579	-
chr17	43247302	43247402	NM_001303438_HEXIM2_TTS	0.966574	+
chr14	68056029	68056129	NM_004569_PIGH_TTS	0.966461	-
chr17	4067153	4067253	NR_047571_ANKFY1_TTS	0.96644	-
chr22	31830071	31830171	NM_004147_DRG1_TTS	0.966398	+
chr19	49843502	49843602	NM_003598_TEAD2_TTS	0.966292	-
chr9	19055710	19055810	NM_001270890_HAUS6_3' UTR	0.966292	-
chr19	44235096	44235196	NM_019108_SMG9_3' UTR	0.966292	-
chr3	152555735	152555835	NM_002563_P2RY1_3' UTR	0.966255	+
chr19	44681736	44681836	NM_016444_ZNF226_TTS	0.966231	+
chr12	109176470	109176570	NM_018984_SSH1_TTS	0.966041	-
chr4	145916315	145916415	NR_046345_ANAPC10_non-coding	0.965986	-
chr2	198256700	198256800	NM_012433_SF3B1_TTS	0.965818	-
chr6	42906900	42907000	NM_001318842_CNPY3_TTS	0.965794	+
chr14	95883517	95883617	NM_152592_SYNE3_3' UTR	0.965735	-
chr10	104393113	104393213	NM_016169_SUFU_TTS	0.965711	+
chr11	6497750	6497850	NM_001242854_ARFIP2_3' UTR	0.965531	-
chr16	1495338	1495438	NM_001143980_CCDC154_promoter-TSS	0.965399	-
chr20	58523634	58523734	NM_001190826_FAM217B_TTS	0.965383	+
chr1	87328404	87328504	NR_144512_SELENOF_non-coding	0.965361	-
chr12	122354449	122354549	NR_048555_PSMD9_non-coding	0.965335	+
chr14	57116130	57116230	NM_017799_TMEM260_TTS	0.965286	+
chr22	42482119	42482219	NM_002490_NDUFA6_3' UTR	0.965238	-
chr16	89807232	89807332	NM_001113525_ZNF276_TTS	0.965153	+
chr5	89689606	89689706	NM_001297768_CETN3_3' UTR	0.965075	-
chr14	77801366	77801466	NM_001346134_TMED8_TTS	0.964825	-
chr17	2225688	2225788	NM_018128_TSR1_TTS	0.964806	-
chr14	93648546	93648646	NM_022151_MOAP1_TTS	0.964693	-
chr7	87835606	87835706	NM_198901_SRI_3' UTR	0.964676	-
chr9	94972625	94972725	NR_073446_IARS_non-coding	0.964628	-
chr17	54965271	54965371	NM_005082_TRIM25_TTS	0.964604	-
chr1	205111630	205111730	NM_199462_DSTYK_TTS	0.964592	-
chr2	27466558	27466658	NM_004341_CAD_TTS	0.964552	+
chr2	242122339	242122439	NM_002712_PPP1R7_3' UTR	0.964407	+
chr13	103418465	103418565	NR_104590_TEX30_non-coding	0.96432	-
chr8	94938194	94938294	NM_018444_PDP1_TTS	0.964063	+
chr12	4796297	4796397	NM_005002_NDUFA9_3' UTR	0.964056	+
chr6	28336851	28336951	NM_001242894_ZKSCAN3_TTS	0.963971	+
chr1	165624753	165624853	NM_004528_MGST3_3' UTR	0.963946	+
chr19	12382627	12382727	NM_001164276_ZNF44_TTS	0.963906	-
chr17	77806956	77807056	NM_003655_CBX4_TTS	0.963824	-
chr15	75341981	75342081	NR_125369_PPCDC_non-coding	0.963686	+
chr11	107197079	107197179	NM_152434_CWF19L2_TTS	0.963472	-
chr19	47713347	47713447	NR_027280_SAE1_non-coding	0.963459	+
chr11	94696506	94696606	NM_016403_CWC15_exon	0.963213	-
chr18	33032185	33032285	NM_001308064_INO80C_Intergenic	0.963135	-
chr9	102744764	102744864	NM_015051_ERP44_3' UTR	0.96307	-
chr19	35517275	35517375	NM_020895_GRAMD1A_TTS	0.963015	+
chr15	89021396	89021496	NR_135917_MRPS11_non-coding	0.962852	+
chr5	112203501	112203601	NM_001204193_SRP19_3' UTR	0.962664	+
chr2	242168630	242168730	NM_001243900_HDLBP_3' UTR	0.962645	-
chr22	46239768	46239868	NM_013236_ATXN10_3' UTR	0.96259	+
chr11	1010826	1010926	NR_144509_AP2A2_non-coding	0.962568	+
chr2	25013134	25013234	NM_001013663_PTRHD1_TTS	0.962541	-
chr16	2555632	2555732	NM_001199107_TBC1D24_TTS	0.962438	+
chr6	122754004	122754104	NM_001135564_HSF2_3' UTR	0.962411	+
chr19	1576671	1576771	NM_001281454_MBD3_TTS	0.962376	-
chr13	42816929	42817029	NM_178009_DGKH_TTS	0.962299	+
chr12	133200345	133200445	NM_006231_POLE_TTS	0.962069	-
chr12	109994503	109994603	NR_038118_MMAB_non-coding	0.962059	-
chr16	417386	417486	NM_006428_MRPL28_TTS	0.961917	-
chr14	23240893	23240993	NM_005015_OXA1L_TTS	0.961847	+
chr5	52097781	52097881	NM_015946_PELO_3' UTR	0.961833	+
chr15	59931063	59931163	NM_004492_GTF2A2_3' UTR	0.961734	-
chr6	33384321	33384421	NM_015921_CUTA_TTS	0.961701	-
chr1	112003850	112003950	NM_001688_ATP5PB_3' UTR	0.961684	+
chr8	26515591	26515691	NM_001244604_DPYSL2_TTS	0.961581	+
chr1	20239335	20239435	NM_015207_OTUD3_TTS	0.961486	+
chr2	45615823	45615923	NM_018079_SRBD1_TTS	0.960924	-
chr17	16340215	16340315	NM_016113_TRPV2_TTS	0.9609	+
chr8	97243160	97243260	NR_045639_UQCRB_non-coding	0.960783	-
chr1	28826764	28826864	NM_001350159_PHACTR4_TTS	0.960627	+
chr3	25760756	25760856	NM_001145293_NGLY1_3' UTR	0.960136	-
chr16	66921893	66921993	NM_001329933_PDP2_3' UTR	0.960121	+
chr15	72636227	72636327	NM_001318825_HEXA_3' UTR	0.960024	-
chr1	167887307	167887407	NR_026550_MPC2_non-coding	0.959884	-
chr1	110279597	110279697	NR_024537_GSTM3_non-coding	0.959872	-
chr3	183911694	183911794	NM_018358_ABCF3_TTS	0.959845	+
chr6	24701840	24701940	NM_001160094_ACOT13_3' UTR	0.95982	+
chr5	71515354	71515454	NM_001286751_MRPS27_3' UTR	0.959765	-
chr16	31123788	31123888	NM_005881_BCKDK_3' UTR	0.959549	+
chr18	77733513	77733613	NR_131177_TXNL4A_non-coding	0.959413	-
chr1	38277199	38277299	NM_005955_MTF1_3' UTR	0.959212	-
chr6	143816615	143816715	NM_032020_FUCA2_3' UTR	0.959019	-
chr2	73957010	73957110	NM_001330386_TPRKB_TTS	0.958998	-
chr9	132649460	132649560	NM_015033_FNBP1_TTS	0.958954	-
chr4	104027060	104027160	NM_001286734_CENPE_3' UTR	0.958898	-
chr7	25175361	25175461	NM_138811_C7orf31_3' UTR	0.958677	-
chr4	166264165	166264265	NM_006745_MSMO1_TTS	0.958675	+
chr19	17664354	17664454	NM_173544_NIBAN3_3' UTR	0.958673	+
chr20	50003495	50003595	NM_001258292_NFATC2_TTS	0.958561	-
chr6	80752144	80752244	NM_001166691_TTK_TTS	0.958536	+
chr17	67243484	67243584	NM_172232_ABCA5_3' UTR	0.958418	-
chr7	93622587	93622687	NM_005868_BET1_TTS	0.958377	-
chr1	9331292	9331392	NM_001282587_H6PD_TTS	0.958365	+
chr3	183530311	183530411	NM_001351369_YEATS2_TTS	0.958249	+
chr9	37780451	37780551	NM_016042_EXOSC3_3' UTR	0.957997	-
chr5	34925685	34925785	NM_018321_BRIX1_TTS	0.957994	+
chr5	150480670	150480770	NM_001155_ANXA6_3' UTR	0.95796	-
chr17	38077296	38077396	NM_001320803_ORMDL3_TTS	0.957952	-
chr1	219385068	219385168	NM_001300769_LYPLAL1_3' UTR	0.957727	+
chr3	9935439	9935539	NM_032492_JAGN1_3' UTR	0.957691	+
chr9	104152248	104152348	NM_019051_MRPL50_TTS	0.957635	-
chr7	6728067	6728167	NM_016265_ZNF12_TTS	0.95751	-
chr7	102220096	102220196	NM_006989_RASA4_TTS	0.957506	-
chr8	54628233	54628333	NM_213620_ATP6V1H_3' UTR	0.957483	-
chr15	101610213	101610313	NM_024652_LRRK1_3' UTR	0.957251	+
chr6	133065009	133065109	NM_001242350_VNN2_TTS	0.95718	-
chr1	178889135	178889235	NM_152663_RALGPS2_3' UTR	0.957165	+
chr19	30106543	30106643	NR_027368_POP4_non-coding	0.957142	+
chr5	96498639	96498739	NM_018343_RIOK2_3' UTR	0.957091	-
chr9	138380640	138380740	NM_014811_PPP1R26_TTS	0.956655	+
chr10	112773323	112773423	NM_001324337_SHOC2_TTS	0.956644	+
chr17	65688939	65689039	NM_012417_PITPNC1_exon	0.956445	+
chr1	236715621	236715721	NM_201544_LGALS8_3' UTR	0.956165	+
chr3	142841710	142841810	NM_004267_CHST2_3' UTR	0.956144	+
chr8	72753788	72753888	NM_005098_MSC_TTS	0.956132	-
chr9	138898385	138898485	NM_144653_NACC2_TTS	0.955925	-
chr3	52248234	52248334	NM_001304443_ALAS1_TTS	0.95576	+
chr17	40341105	40341205	NM_032484_GHDC_TTS	0.955737	-
chr8	54879117	54879217	NR_109902_TCEA1_TTS	0.955647	-
chr11	869763	869863	NM_001142674_CHID1_3' UTR	0.95553	-
chr5	175936974	175937074	NM_014613_FAF2_TTS	0.955487	+
chr6	30710977	30711077	NM_001318875_FLOT1_promoter-TSS	0.955465	-
chr1	62163037	62163137	NM_032027_TM2D1_intron	0.955402	-
chr3	48485349	48485449	NR_137639_TMA7_non-coding	0.955391	+
chr1	27272788	27272888	NM_006600_NUDC_3' UTR	0.955326	+
chr1	236711291	236711391	NM_018072_HEATR1_TTS	0.955056	-
chr19	48982545	48982645	NM_004228_CYTH2_3' UTR	0.954947	+
chr16	19132852	19132952	NR_028028_ITPRIPL2_TTS	0.954924	+
chr20	17971663	17971763	NM_001310339_MGME1_TTS	0.954872	+
chr5	68473466	68473566	NM_001354844_CCNB1_3' UTR	0.954825	+
chr8	38962320	38962420	NR_027878_ADAM9_non-coding	0.954715	+
chr2	177202486	177202586	NM_006554_MTX2_3' UTR	0.954689	+
chr16	10622934	10623034	NR_149081_LINC01290_promoter-TSS	0.954685	-
chr3	180702302	180702402	NR_046073_DNAJC19_non-coding	0.95444	-
chr15	35270543	35270643	NM_014106_ZNF770_TTS	0.954239	-
chr22	39449820	39449920	NM_145298_APOBEC3F_3' UTR	0.954056	+
chr11	73575551	73575651	NM_001318500_MRPL48_TTS	0.954051	+
chr2	96078778	96078878	NM_016044_FAHD2A_TTS	0.954041	+
chr2	180809604	180809704	NM_020943_CWC22_TTS	0.953926	-
chr8	145750457	145750557	NM_001272036_LRRC14_TTS	0.953909	+
chr6	31629859	31629959	NM_001199237_GPANK1_3' UTR	0.953852	-
chr1	207217193	207217293	NM_018566_YOD1_TTS	0.953726	-
chr7	150176376	150176476	NM_175571_GIMAP8_TTS	0.953692	+
chr10	43326749	43326849	NM_014753_BMS1_3' UTR	0.953601	+
chr6	158094874	158094974	NM_024630_ZDHHC14_TTS	0.95354	+
chr1	212619382	212619482	NR_026598_NENF_non-coding	0.953479	+
chr19	36882860	36882960	NM_001321917_ZFP82_3' UTR	0.953204	-
chr3	11596457	11596557	NM_001349232_ATG7_3' UTR	0.953146	+
chr22	24968005	24968105	NR_103819_SNRPD3_non-coding	0.95284	+
chr14	75127957	75128057	NM_001039479_AREL1_TTS	0.952753	-
chr2	6988448	6988548	NR_046236_CMPK2_TTS	0.952516	-
chr17	2287359	2287459	NM_020310_MNT_TTS	0.952462	-
chr3	48555119	48555219	NM_004567_PFKFB4_TTS	0.952428	-
chr1	241756906	241757006	NM_014322_OPN3_3' UTR	0.952373	-
chr19	18110793	18110893	NM_002248_KCNN1_TTS	0.952335	+
chr1	16524598	16524698	NM_153213_ARHGEF19_3' UTR	0.952289	-
chr4	120219646	120219746	NM_001170330_C4orf3_3' UTR	0.95216	-
chr18	33754519	33754619	NM_001242875_ELP2_exon	0.952159	+
chr12	39046159	39046259	NM_153634_CPNE8_3' UTR	0.952129	-
chr19	52374374	52374474	NM_032679_ZNF577_TTS	0.951914	-
chr5	438307	438407	NM_001242412_AHRR_TTS	0.9519	+
chr19	30506511	30506611	NR_045557_URI1_non-coding	0.95176	+
chr19	36237804	36237904	NM_001281532_PSENEN_3' UTR	0.951697	+
chr22	37711287	37711387	NM_013385_CYTH4_TTS	0.951392	+
chr8	22876115	22876215	NM_015178_RHOBTB2_3' UTR	0.951358	+
chr3	41281834	41281934	NM_001904_CTNNB1_TTS	0.951279	+
chr19	19168884	19168984	NM_033415_ARMC6_TTS	0.951106	+
chr4	26436478	26436578	NM_203283_RBPJ_3' UTR	0.95082	+
chr5	153835613	153835713	NR_024084_SAP30L_non-coding	0.950699	+
chr4	154557766	154557866	NM_001131007_TMEM131L_TTS	0.950512	+
chr6	158520105	158520205	NM_003898_SYNJ2_TTS	0.950296	+
chr10	63856603	63856703	NM_001244638_ARID5B_TTS	0.949732	+
chr5	92953775	92953875	NR_028080_FAM172A_non-coding	0.949526	-
chr2	74089911	74090011	NM_213622_STAMBP_3' UTR	0.949296	+
chr1	110889200	110889300	NM_022768_RBM15_TTS	0.949265	+
chr20	25594210	25594310	NM_152667_NANP_3' UTR	0.949257	-
chr22	18218135	18218235	NM_197967_BID_3' UTR	0.949199	-
chr7	99173974	99174074	NM_001085368_ZNF655_TTS	0.948952	+
chr17	58029724	58029824	NM_016125_RNFT1_TTS	0.948931	-
chr19	13885288	13885388	NM_014047_C19orf53_promoter-TSS	0.948924	+
chr18	19109247	19109347	NM_052911_ESCO1_TTS	0.948849	-
chr9	102629074	102629174	NM_006981_NR4A3_TTS	0.948709	+
chr5	68525231	68525331	NM_033281_MRPS36_3' UTR	0.948652	+
chr19	40021624	40021724	NM_152361_EID2B_TTS	0.948257	-
chr11	118989154	118989254	NM_001351962_HINFP_Intergenic	0.948216	+
chr1	8412464	8412564	NM_012102_RERE_TTS	0.948118	-
chr4	68338196	68338296	NM_001812_CENPC_3' UTR	0.948112	-
chr15	65951981	65952081	NM_001144823_DENND4A_3' UTR	0.94806	-
chr5	132440070	132440170	NM_002154_HSPA4_exon	0.947839	+
chr17	63006833	63006933	NM_006572_GNA13_3' UTR	0.947781	-
chr1	231468494	231468594	NM_175876_EXOC8_TTS	0.947751	-
chr7	40172343	40172443	NM_138701_MPLKIP_TTS	0.947692	-
chr9	77595934	77596034	NR_135282_CARNMT1_non-coding	0.947617	-
chr10	73510052	73510152	NM_022153_VSIR_3' UTR	0.947539	-
chr17	5344234	5344334	NM_001199699_DHX33_TTS	0.947486	-
chr22	37336388	37336488	NM_000395_CSF2RB_TTS	0.947428	+
chr11	60658198	60658298	NM_014502_PRPF19_3' UTR	0.947389	-
chr9	19050917	19051017	NM_006570_RRAGA_TTS	0.947317	+
chr9	140342677	140342777	NM_015537_NSMF_3' UTR	0.947313	-
chr15	41573985	41574085	NM_007236_CHP1_TTS	0.946942	+
chr11	94865712	94865812	NM_015036_ENDOD1_TTS	0.946676	+
chr12	110788795	110788895	NM_001681_ATP2A2_TTS	0.946659	+
chr2	230631930	230632030	NM_001348318_TRIP12_3' UTR	0.946606	-
chr19	37370410	37370510	NM_001242474_ZNF345_TTS	0.946553	+
chr3	195776156	195776256	NM_001128148_TFRC_TTS	0.946547	-
chr22	21307935	21308035	NM_005207_CRKL_TTS	0.946547	+
chr5	145890970	145891070	NM_006706_TCERG1_TTS	0.946215	+
chr3	45590233	45590333	NM_015340_LARS2_TTS	0.946141	+
chr1	26227053	26227153	NM_005563_STMN1_3' UTR	0.945853	-
chr17	27952959	27953059	NM_033389_SSH2_TTS	0.945749	-
chr16	31771110	31771210	NM_001130913_ZNF720_3' UTR	0.945747	+
chr18	39661271	39661371	NM_002647_PIK3C3_3' UTR	0.9457	+
chr2	85771974	85772074	NM_001142269_GGCX_3' UTR	0.945613	-
chr1	19230775	19230875	NM_001136265_IFFO2_TTS	0.945596	-
chr9	131263144	131263244	NM_001351578_ODF2_3' UTR	0.945583	+
chr1	145764596	145764696	NR_036541_GPR89A_TTS	0.945439	-
chr1	120162046	120162146	NM_001080470_ZNF697_TTS	0.945397	-
chr15	93571112	93571212	NM_001271_CHD2_TTS	0.945349	+
chr10	131977773	131977873	NM_001321980_GLRX3_3' UTR	0.945324	+
chr1	6246677	6246777	NM_000983_RPL22_3' UTR	0.945263	-
chr1	1376047	1376147	NM_022834_VWA1_3' UTR	0.944976	+
chr10	64914685	64914785	NM_030759_NRBF2_TTS	0.944953	+
chr2	32382605	32382705	NM_199436_SPAST_TTS	0.944851	+
chr2	225338625	225338725	NM_001257198_CUL3_3' UTR	0.944592	-
chr19	52824877	52824977	NM_001297625_ZNF480_exon	0.944577	+
chr14	45669174	45669274	NM_001308133_FANCM_3' UTR	0.944573	+
chr14	66209758	66209858	NR_038167_FUT8_non-coding	0.94452	+
chr1	153746461	153746561	NM_024330_SLC27A3_promoter-TSS	0.944281	+
chr12	121458095	121458195	NM_003733_OASL_TTS	0.944166	-
chr12	110288749	110288849	NM_016433_GLTP_TTS	0.94414	-
chr4	99983859	99983959	NM_015143_METAP1_TTS	0.943847	+
chr6	36458820	36458920	NM_173562_KCTD20_TTS	0.943844	+
chr3	171510014	171510114	NM_002662_PLD1_intron	0.94382	-
chr6	100956607	100956707	NM_006828_ASCC3_3' UTR	0.943737	-
chr19	4815939	4816039	NM_182919_TICAM1_TTS	0.943602	-
chr17	76109000	76109100	NM_007267_TMC6_TTS	0.943596	-
chr22	45133461	45133561	NM_181333_PRR5_TTS	0.943525	+
chr10	74766001	74766101	NM_001142595_P4HA1_TTS	0.943418	-
chr1	146626687	146626787	NM_005399_PRKAB2_TTS	0.943288	-
chr15	59428551	59428651	NM_004998_MYO1E_3' UTR	0.943263	-
chr3	16345017	16345117	NM_001352981_OXNAD1_exon	0.943171	+
chr6	111346697	111346797	NM_032194_RPF2_exon	0.942996	+
chr8	10622670	10622770	NM_001284356_PINX1_3' UTR	0.94282	-
chr3	15111577	15111677	NM_022340_RBSN_TTS	0.942762	-
chr12	58350823	58350923	NM_001320410_ATP23_3' UTR	0.942686	+
chr4	122052566	122052666	NM_024873_TNIP3_TTS	0.942672	-
chr2	46989352	46989452	NM_144949_SOCS5_3' UTR	0.94227	+
chr22	41756047	41756147	NM_017590_ZC3H7B_TTS	0.942216	+
chr1	228682570	228682670	NM_001010858_RNF187_3' UTR	0.942087	+
chr15	101812412	101812512	NM_018445_SELENOS_TTS	0.942077	-
chr1	76260409	76260509	NR_073562_RABGGTB_non-coding	0.941862	+
chr2	38972036	38972136	NM_001195446_SRSF7_3' UTR	0.941834	-
chr16	30565085	30565185	NM_033410_ZNF764_TTS	0.941772	-
chr3	141644944	141645044	NM_001679_ATP1B3_3' UTR	0.941625	+
chr19	53569868	53569968	NM_198893_ZNF160_TTS	0.941624	-
chr19	15773534	15773634	NR_117085_CYP4F12_Intergenic	0.941399	+
chr2	27003960	27004060	NM_017877_SLC35F6_TTS	0.941385	+
chr15	68499330	68499430	NM_001286695_CALML4_promoter-TSS	0.94133	-
chr10	92660431	92660531	NM_006413_RPP30_3' UTR	0.940974	+
chr7	43664683	43664783	NM_004760_STK17A_3' UTR	0.940951	+
chr7	12728703	12728803	NM_212460_ARL4A_3' UTR	0.940931	+
chr17	14111893	14111993	NM_001303_COX10_TTS	0.940817	+
chr4	102995838	102995938	NM_017935_BANK1_TTS	0.94079	+
chr3	107765910	107766010	NM_198793_CD47_3' UTR	0.940384	-
chr3	10005637	10005737	NM_018447_EMC3_3' UTR	0.940195	-
chr10	112046292	112046392	NM_130439_MXI1_3' UTR	0.940139	+
chr5	114603050	114603150	NM_152549_CCDC112_3' UTR	0.940102	-
chr8	62413788	62413888	NM_001164750_ASPH_3' UTR	0.9399	-
chr6	158932754	158932854	NM_020245_TULP4_TTS	0.939796	+
chr4	533218	533318	NR_110293_PIGG_non-coding	0.939687	+
chr17	65979172	65979272	NM_004459_BPTF_3' UTR	0.939669	+
chr11	58894786	58894886	NM_198947_FAM111B_TTS	0.939591	+
chr16	19711909	19712009	NM_020314_VPS35L_3' UTR	0.939191	+
chr5	72848160	72848260	NM_023039_ANKRA2_3' UTR	0.93917	-
chr14	72206018	72206118	NM_001354286_SIPA1L1_3' UTR	0.939093	+
chr20	23059996	23060096	NM_012072_CD93_TTS	0.939048	-
chr21	33040894	33040994	NM_000454_SOD1_3' UTR	0.939035	+
chr3	49199962	49200062	NM_022903_CCDC71_TTS	0.938987	-
chr3	141882755	141882855	NR_033289_GK5_non-coding	0.938831	-
chr2	38791153	38791253	NM_001142650_HNRNPLL_3' UTR	0.938796	-
chr1	174983533	174983633	NR_037606_MRPS14_non-coding	0.938585	-
chr19	16438249	16438349	NM_016270_KLF2_3' UTR	0.938365	+
chr19	6212058	6212158	NM_005934_MLLT1_3' UTR	0.93814	-
chr12	123950837	123950937	NM_022717_SNRNP35_TTS	0.938102	+
chr21	44834379	44834479	NM_001320643_SIK1B_TTS	0.938097	-
chr2	71336938	71337038	NM_032601_MCEE_3' UTR	0.937949	-
chr15	38778320	38778420	NM_173611_FAM98B_3' UTR	0.937777	+
chr3	167401696	167401796	NM_145860_PDCD10_TTS	0.937774	-
chr20	43123144	43123244	NM_024331_TTPAL_TTS	0.937675	+
chr20	36145820	36145920	NM_001167820_BLCAP_TTS	0.937415	-
chr7	65557842	65557942	NM_001024943_ASL_exon	0.937324	+
chr7	77586443	77586543	NM_020432_PHTF2_3' UTR	0.937244	+
chr5	80715727	80715827	NM_012446_SSBP2_3' UTR	0.937127	-
chr19	2273177	2273277	NM_001301020_OAZ1_3' UTR	0.937054	+
chr10	97951592	97951692	NR_047680_BLNK_non-coding	0.936975	-
chr1	220872395	220872495	NM_024709_C1orf115_TTS	0.936948	+
chr14	65398933	65399033	NM_001204064_CHURC1_3' UTR	0.936882	+
chr16	21667156	21667256	NM_001288659_METTL9_3' UTR	0.936783	+
chr9	74867039	74867139	NM_001351571_GDA_TTS	0.936399	+
chr13	114747196	114747296	NM_007368_RASA3_TTS	0.936341	-
chr1	147097917	147098017	NM_004326_BCL9_TTS	0.935747	+
chr1	55207872	55207972	NR_037639_MROH7-TTC4_non-coding	0.935718	+
chr16	15688244	15688344	NM_001184998_MARF1_TTS	0.935591	-
chr17	73823310	73823410	NM_199242_UNC13D_TTS	0.935568	-
chr7	100464531	100464631	NM_003302_TRIP6_promoter-TSS	0.935391	+
chr7	73645995	73646095	NM_002914_RFC2_3' UTR	0.935179	-
chr2	74909085	74909185	NR_073398_SEMA4F_non-coding	0.934782	+
chr2	114500086	114500186	NM_001330317_SLC35F5_3' UTR	0.934575	-
chr19	30192067	30192167	NM_001282931_C19orf12_3' UTR	0.934531	-
chr19	57725353	57725453	NM_003417_ZNF264_3' UTR	0.934495	+
chr9	77676118	77676218	NM_001127603_NMRK1_TTS	0.934433	-
chr19	11946330	11946430	NM_152357_ZNF440_TTS	0.934425	+
chr3	50618004	50618104	NM_001317851_HEMK1_3' UTR	0.934348	+
chr3	53125666	53125766	NM_052859_RFT1_3' UTR	0.934339	-
chr21	43305220	43305320	NM_199050_C2CD2_TTS	0.934248	-
chr13	28869369	28869469	NM_175854_PAN3_TTS	0.934157	+
chr16	2263686	2263786	NM_001042371_PGP_exon	0.93413	-
chr17	30190191	30190291	NM_018428_UTP6_TTS	0.934055	-
chr6	3268187	3268287	NM_001128591_PSMG4_TTS	0.933956	+
chr11	68707992	68708092	NM_002180_IGHMBP2_TTS	0.93389	+
chr10	13178822	13178922	NM_021980_OPTN_3' UTR	0.933351	+
chr20	3786664	3786764	NM_001287522_CDC25B_TTS	0.933347	+
chr4	57829507	57829607	NM_032313_NOA1_TTS	0.933186	-
chr17	76162214	76162314	NM_001163075_C17orf99_TTS	0.932849	+
chr3	32568248	32568348	NM_001329135_DYNC1LI1_exon	0.932844	-
chr9	26905341	26905441	NM_001321546_PLAA_3' UTR	0.93282	-
chr15	64657783	64657883	NR_109934_PCLAF_non-coding	0.932792	-
chr14	58701419	58701519	NM_018477_ACTR10_3' UTR	0.932788	+
chr1	39303874	39303974	NM_022157_RRAGC_TTS	0.932714	-
chr14	23081164	23081264	NM_022060_ABHD4_TTS	0.932648	+
chr9	100883259	100883359	NM_003389_CORO2A_TTS	0.932498	-
chr2	234746022	234746122	NM_001282962_HJURP_3' UTR	0.932341	-
chr16	69376906	69377006	NM_016101_NIP7_TTS	0.932109	+
chr12	102139276	102139376	NM_024312_GNPTAB_TTS	0.932058	-
chr8	104455104	104455204	NM_015420_DCAF13_3' UTR	0.932048	+
chr5	55232473	55232573	NR_120480_IL6ST_non-coding	0.931638	-
chr22	41921809	41921909	NM_001282884_POLR3H_TTS	0.931585	-
chr4	433792	433892	NM_133474_ZNF721_TTS	0.931573	-
chr4	107268814	107268914	NM_001142416_AIMP1_3' UTR	0.931354	+
chr12	120899473	120899573	NM_003769_SRSF9_TTS	0.93103	-
chr11	202926	203026	NM_016526_BET1L_TTS	0.931019	-
chr12	56810908	56811008	NR_138471_TIMELESS_non-coding	0.930959	-
chr2	242045706	242045806	NM_015148_PASK_3' UTR	0.93083	-
chr20	10385837	10385937	NR_072977_MKKS_non-coding	0.930793	-
chr10	6157615	6157715	NM_032905_RBM17_3' UTR	0.93057	+
chr12	1604997	1605097	NR_027949_ERC1_TTS	0.93049	+
chr12	121014590	121014690	NM_001330474_RNF10_3' UTR	0.930348	+
chr1	182567759	182567859	NM_002928_RGS16_TTS	0.930301	-
chr19	40946751	40946851	NM_013368_SERTAD3_TTS	0.930217	-
chr4	38139148	38139248	NM_001253914_TBC1D1_3' UTR	0.930119	+
chr5	146770373	146770473	NM_001387_DPYSL3_TTS	0.930058	-
chr12	57449427	57449527	NM_015257_NEMP1_TTS	0.929997	-
chr6	32904901	32905001	NM_002118_HLA-DMB_exon	0.929944	-
chr15	100256504	100256604	NM_001171894_MEF2A_3' UTR	0.929697	+
chr5	31401408	31401508	NM_013235_DROSHA_3' UTR	0.929451	-
chr6	90352496	90352596	NM_014611_MDN1_TTS	0.929411	-
chr6	44414679	44414779	NM_001253_CDC5L_3' UTR	0.929056	+
chr14	88399360	88399460	NM_001201401_GALC_TTS	0.928986	-
chr1	53711212	53711312	NM_004631_LRP8_3' UTR	0.928882	-
chr2	96850597	96850697	NM_020151_STARD7_TTS	0.928808	-
chr1	86814412	86814512	NM_001184766_ODF2L_exon	0.928561	-
chr4	99993305	99993405	NM_000671_ADH5_3' UTR	0.928043	-
chr11	32879568	32879668	NM_024081_PRRG4_TTS	0.927996	+
chr1	245866456	245866556	NM_018012_KIF26B_3' UTR	0.927567	+
chr9	21006948	21007048	NM_001321903_HACD4_3' UTR	0.927497	-
chr1	168550488	168550588	NM_002995_XCL1_3' UTR	0.927451	+
chr5	140698058	140698158	NM_005642_TAF7_TTS	0.927394	-
chr21	37445364	37445464	NM_001757_CBR1_TTS	0.927261	+
chr15	90815343	90815443	NR_028052_NGRN_TTS	0.927025	+
chr12	110929729	110929829	NR_104099_VPS29_non-coding	0.926544	-
chr7	139030439	139030539	NR_073058_FMC1_non-coding	0.926373	+
chr1	25226024	25226124	NM_001320672_RUNX3_TTS	0.926304	-
chr14	24629767	24629867	NM_006084_IRF9_promoter-TSS	0.926086	+
chr1	9788834	9788934	NM_001350235_PIK3CD_TTS	0.925892	+
chr20	826820	826920	NM_001289147_FAM110A_TTS	0.925805	+
chr17	27076996	27077096	NM_004295_TRAF4_3' UTR	0.925617	+
chr6	106633788	106633888	NR_104403_ATG5_non-coding	0.925549	-
chr19	6585851	6585951	NM_001252_CD70_TTS	0.92541	-
chr17	8043790	8043890	NM_002616_PER1_TTS	0.925396	-
chr16	679168	679268	NM_001172666_RAB40C_TTS	0.925021	+
chr12	96672335	96672435	NM_001170464_CDK17_3' UTR	0.924611	-
chr5	134195324	134195424	NM_001135586_C5orf24_TTS	0.924371	+
chr12	57910336	57910436	NM_004990_MARS_TTS	0.924257	+
chr7	32526647	32526747	NR_024466_LSM5_non-coding	0.924161	-
chr1	154522461	154522561	NM_017582_UBE2Q1_3' UTR	0.924132	-
chr7	143548468	143548568	NM_014719_TCAF1_TTS	0.924	-
chr8	25365305	25365405	NM_152562_CDCA2_TTS	0.923831	+
chr5	43527293	43527393	NM_183323_PAIP1_3' UTR	0.923764	-
chr10	60047649	60047749	NM_018464_CISD1_3' UTR	0.923584	+
chr5	134086979	134087079	NM_001745_CAMLG_3' UTR	0.923496	+
chr12	56556144	56556244	NM_001130420_SMARCC2_TTS	0.923439	-
chr6	159393904	159394004	NM_031924_RSPH3_TTS	0.923147	-
chr9	100846637	100846737	NM_014788_TRIM14_TTS	0.922848	-
chr22	43014819	43014919	NM_001171661_CYB5R3_3' UTR	0.922691	-
chr10	52516844	52516944	NM_001321957_ASAH2B_TTS	0.922531	+
chr3	38296878	38296978	NM_005109_OXSR1_TTS	0.922415	+
chr16	16236811	16236911	NM_004996_ABCC1_TTS	0.922381	+
chr20	1424143	1424243	NR_038164_NSFL1C_non-coding	0.922139	-
chr15	99926401	99926501	NR_135753_LRRC28_non-coding	0.922081	+
chr17	47482199	47482299	NM_001281497_PHB_3' UTR	0.922072	-
chr13	36877737	36877837	NM_001142296_SPART_3' UTR	0.921844	-
chr11	6621152	6621252	NM_015324_RRP8_TTS	0.921653	-
chr15	89175412	89175512	NM_022767_AEN_TTS	0.921448	+
chr1	74671112	74671212	NM_003838_FPGT_exon	0.921348	+
chr14	59939581	59939681	NR_138571_L3HYPDH_non-coding	0.921302	-
chr5	85916483	85916583	NR_145802_SNORD138_TTS	0.921128	+
chr1	161647711	161647811	NM_004001_FCGR2B_3' UTR	0.92094	+
chr5	122165350	122165450	NM_001278199_SNX2_3' UTR	0.920523	+
chr17	5377611	5377711	NR_130905_DERL2_non-coding	0.920472	-
chr1	11084000	11084100	NM_007375_TARDBP_3' UTR	0.920437	+
chr3	191109852	191109952	NM_174908_CCDC50_3' UTR	0.920429	+
chr10	76990935	76991035	NM_003375_VDAC2_3' UTR	0.920264	+
chr1	174964344	174964444	NM_001330989_RABGAP1L_TTS	0.920197	+
chr17	8077272	8077372	NR_147092_TMEM107_non-coding	0.920118	-
chr8	86057766	86057866	NM_001349638_LRRCC1_3' UTR	0.919899	+
chr2	228221797	228221897	NR_102266_MFF_non-coding	0.919784	+
chr19	44637242	44637342	NM_013362_ZNF225_3' UTR	0.919692	+
chr10	61548522	61548622	NM_005436_CCDC6_TTS	0.919524	-
chr8	57129961	57130061	NR_133934_CHCHD7_non-coding	0.919329	+
chr10	99435712	99435812	NM_018425_PI4K2A_3' UTR	0.919297	+
chr16	29822393	29822493	NM_145239_PRRT2_promoter-TSS	0.918843	+
chr1	101455620	101455720	NM_015958_DPH5_3' UTR	0.918745	-
chr12	108106143	108106243	NM_001317963_PWP1_3' UTR	0.91863	+
chr15	75950874	75950974	NM_001318146_SNX33_TTS	0.918564	+
chr4	155457663	155457763	NM_002669_PLRG1_3' UTR	0.918484	-
chr17	2585107	2585207	NM_000430_PAFAH1B1_3' UTR	0.918481	+
chr11	65064994	65065094	NM_002689_POLA2_3' UTR	0.918376	+
chr3	33908401	33908501	NM_013374_PDCD6IP_3' UTR	0.918295	+
chr9	136228341	136228441	NM_001280789_SURF4_TTS	0.91814	-
chr10	26856632	26856732	NM_019043_APBB1IP_TTS	0.918105	+
chr2	112526642	112526742	NM_022662_ANAPC1_3' UTR	0.918098	-
chr14	78139390	78139490	NM_006020_ALKBH1_3' UTR	0.918028	-
chr3	140695331	140695431	NM_018155_SLC25A36_3' UTR	0.917824	+
chr3	39183346	39183446	NM_033027_CSRNP1_TTS	0.917763	-
chr12	58153098	58153198	NM_138396_MARCHF9_3' UTR	0.917661	+
chr9	37438102	37438202	NM_014872_ZBTB5_TTS	0.917636	-
chr19	18390571	18390671	NM_001286968_JUND_3' UTR	0.917473	-
chr1	204372504	204372604	NM_032833_PPP1R15B_TTS	0.917423	-
chr14	70181759	70181859	NM_014734_SUSD6_TTS	0.917352	+
chr9	127279554	127279654	NM_033334_NR6A1_TTS	0.916998	-
chr2	207656492	207656592	NM_014929_FASTKD2_3' UTR	0.916935	+
chr11	61136580	61136680	NR_028473_TMEM138_non-coding	0.916579	+
chr16	23678511	23678611	NR_037573_DCTN5_non-coding	0.91648	+
chr17	18113165	18113265	NM_017758_ALKBH5_TTS	0.91645	+
chr17	41478208	41478308	NM_001661_ARL4D_3' UTR	0.91637	+
chr13	31338461	31338561	NM_001629_ALOX5AP_TTS	0.916349	+
chr13	50065933	50066033	NM_001160308_SETDB2_exon	0.916204	+
chr7	7676549	7676649	NM_002947_RPA3_3' UTR	0.915947	-
chr15	49620822	49620922	NR_147895_GALK2_non-coding	0.915932	+
chr8	8993767	8993867	NM_024607_PPP1R3B_TTS	0.915859	-
chr1	23685940	23686040	NM_030634_ZNF436_TTS	0.91582	-
chr7	102306491	102306591	NM_032959_POLR2J2_3' UTR	0.915741	-
chr11	5684794	5684894	NM_033093_TRIM5_3' UTR	0.915664	-
chr1	210849539	210849639	NM_001170587_HHAT_TTS	0.915566	+
chr3	57552086	57552186	NM_001322176_PDE12_intron	0.915443	+
chr13	79188423	79188523	NM_024546_OBI1_TTS	0.91539	-
chr1	23636277	23636377	NM_001297622_HNRNPR_3' UTR	0.915253	-
chr10	112657798	112657898	NR_039828_MIR4680_promoter-TSS	0.915251	+
chr15	49935754	49935854	NM_001144955_DTWD1_3' UTR	0.915138	+
chr5	89754020	89754120	NM_203406_MBLAC2_TTS	0.915121	-
chr10	135205098	135205198	NM_152911_PAOX_TTS	0.915095	+
chr20	47713025	47713125	NR_045796_CSE1L_non-coding	0.915095	+
chr9	130576238	130576338	NR_110170_FPGS_TTS	0.915035	+
chr10	105642285	105642385	NM_024928_STN1_3' UTR	0.91503	-
chr22	32077336	32077436	NM_173566_PRR14L_TTS	0.914932	-
chr22	42334741	42334841	NM_001110215_CENPM_TTS	0.914907	-
chr1	27634634	27634734	NM_015023_WDTC1_3' UTR	0.914771	+
chr11	108342833	108342933	NM_153705_POGLUT3_TTS	0.914637	-
chr6	146205944	146206044	NM_001042683_SHPRH_TTS	0.914602	-
chr15	43619976	43620076	NM_014793_LCMT2_TTS	0.914592	-
chr1	154554538	154554638	NM_001193495_ADAR_TTS	0.914388	-
chr2	231743868	231743968	NM_001287241_ITM2C_TTS	0.914316	+
chr1	15988688	15988788	NM_006511_RSC1A1_TTS	0.91431	+
chr2	44115633	44115733	NM_133259_LRPPRC_3' UTR	0.914187	-
chr15	65409814	65409914	NM_005707_PDCD7_3' UTR	0.914146	-
chr17	39847154	39847254	NM_005801_EIF1_3' UTR	0.914121	+
chr13	101256188	101256288	NR_146794_TMTC4_non-coding	0.913933	-
chr19	57980958	57981058	NM_001330613_ZNF772_TTS	0.913905	-
chr1	203278627	203278727	NM_006763_BTG2_TTS	0.913896	+
chr17	46200005	46200105	NM_013323_SNX11_TTS	0.913893	+
chr12	66531617	66531717	NM_016056_TMBIM4_3' UTR	0.913868	-
chr12	6728001	6728101	NM_001142961_LPAR5_TTS	0.913735	-
chr13	24250131	24250231	NM_001354985_TNFRSF19_TTS	0.913659	+
chr6	84833739	84833839	NM_014895_CEP162_TTS	0.913381	-
chr11	75116633	75116733	NM_001260506_RPS3_3' UTR	0.913279	+
chr3	128806416	128806516	NM_001204887_RAB43_TTS	0.913091	-
chr6	111880145	111880245	NM_147200_TRAF3IP2_TTS	0.912931	-
chr2	11320890	11320990	NM_001321643_ROCK2_3' UTR	0.9128	-
chr16	30364169	30364269	NM_006110_CD2BP2_3' UTR	0.912751	-
chr13	43462122	43462222	NM_033255_EPSTI1_3' UTR	0.912505	-
chr3	115528947	115529047	NM_002338_LSAMP_3' UTR	0.912471	-
chr20	35222250	35222350	NM_021809_TGIF2_TTS	0.912425	+
chr2	99216927	99217027	NM_001008215_COA5_3' UTR	0.912385	-
chr4	152624634	152624734	NM_004564_GATB_intron	0.912317	-
chr6	143810408	143810508	NM_003630_PEX3_3' UTR	0.912266	+
chr10	300476	300576	NM_001330057_ZMYND11_TTS	0.912154	+
chr6	32610491	32610591	NM_002122_HLA-DQA1_exon	0.912113	+
chr2	106510629	106510729	NM_003581_NCK2_TTS	0.912017	+
chr12	95908025	95908125	NR_133673_METAP2_non-coding	0.911893	+
chr8	56737903	56738003	NM_024831_TGS1_3' UTR	0.911637	+
chr7	98993610	98993710	NM_014891_PDAP1_3' UTR	0.91156	-
chr3	57611182	57611282	NM_152678_DENND6A_TTS	0.911531	-
chr2	219619314	219619414	NM_014640_TTLL4_3' UTR	0.911234	+
chr3	180694235	180694335	NM_005087_FXR1_3' UTR	0.911129	+
chr1	156557416	156557516	NM_001105669_TTC24_TTS	0.911079	+
chr2	111395409	111395509	NM_001278616_BUB1_3' UTR	0.91096	-
chr6	13358064	13358164	NM_001258457_TBC1D7_Intergenic	0.910937	-
chr2	217070051	217070151	NM_021141_XRCC5_3' UTR	0.910889	+
chr2	64858756	64858856	NM_014755_SERTAD2_TTS	0.910885	-
chr2	38244591	38244691	NM_001322211_RMDN2_3' UTR	0.910856	+
chr9	132644016	132644116	NM_001110303_USP20_TTS	0.91059	+
chr2	131095827	131095927	NR_135548_CCDC115_non-coding	0.910546	-
chr15	81296244	81296344	NM_022566_TLNRD1_TTS	0.910486	+
chr1	22005713	22005813	NM_001350166_USP48_3' UTR	0.910336	-
chr7	139246317	139246417	NM_022740_HIPK2_TTS	0.910121	-
chr15	75011884	75011984	NM_001319216_CYP1A1_TTS	0.910112	-
chr12	101789085	101789185	NM_001301068_ARL1_3' UTR	0.910112	-
chr17	3575533	3575633	NM_175080_P2RX5_TTS	0.910112	-
chr7	2704334	2704434	NM_025250_TTYH3_TTS	0.909917	+
chr1	89646830	89646930	NM_052941_GBP4_TTS	0.909815	-
chr15	90627213	90627313	NM_002168_IDH2_TTS	0.909625	-
chr13	48985271	48985371	NM_001162497_LPAR6_3' UTR	0.909566	-
chr8	17885164	17885264	NR_148032_PCM1_non-coding	0.90954	+
chr6	20493845	20493945	NM_001949_E2F3_TTS	0.909366	+
chr3	146233687	146233787	NM_021105_PLSCR1_3' UTR	0.90936	-
chr9	98205693	98205793	NR_149061_PTCH1_non-coding	0.909224	-
chr19	52566595	52566695	NM_001352299_ZNF841_intron	0.909099	-
chr20	57603735	57603835	NR_037929_SLMO2-ATP5E_TTS	0.90899	-
chr16	11771026	11771126	NM_003498_SNN_3' UTR	0.908855	+
chr9	130683160	130683260	NM_173492_PIP5KL1_TTS	0.908308	-
chr11	34122604	34122704	NM_005898_CAPRIN1_3' UTR	0.907877	+
chr7	128098371	128098471	NM_013332_HILPDA_TTS	0.907861	+
chr6	52962611	52962711	NM_012347_FBXO9_3' UTR	0.907826	+
chr3	122990926	122991026	NM_012430_SEC22A_3' UTR	0.907665	+
chr5	44815314	44815414	NM_016640_MRPS30_3' UTR	0.907527	+
chr8	142441522	142441622	NM_032611_PTP4A3_3' UTR	0.907423	+
chr12	48057071	48057171	NM_001146076_RPAP3_3' UTR	0.906828	-
chr3	140698682	140698782	NM_018155_SLC25A36_TTS	0.90679	+
chr16	11966532	11966632	NM_001130006_GSPT1_3' UTR	0.90662	-
chr21	37666364	37666464	NM_001320714_DOP1B_3' UTR	0.906407	+
chr5	138282678	138282778	NM_022464_SIL1_3' UTR	0.906317	-
chr17	904772	904872	NM_013337_TIMM22_3' UTR	0.90628	+
chr6	149979291	149979391	NM_004690_LATS1_TTS	0.906174	-
chr14	35550356	35550456	NM_001289022_FAM177A1_exon	0.906166	+
chr4	142155552	142155652	NM_001292002_ZNF330_3' UTR	0.906149	+
chr4	15606631	15606731	NR_036464_FBXL5_non-coding	0.905784	-
chr7	39745832	39745932	NM_005402_RALA_3' UTR	0.905624	+
chr19	1038963	1039063	NM_201277_CNN2_TTS	0.905559	+
chr3	53902637	53902737	NM_022899_ACTR8_3' UTR	0.905513	-
chr14	55615034	55615134	NM_014750_DLGAP5_exon	0.905487	-
chr15	75193301	75193401	NR_135841_FAM219B_non-coding	0.905448	-
chr4	146576545	146576645	NM_172250_MMAA_3' UTR	0.905362	+
chr7	99639211	99639311	NM_003439_ZKSCAN1_TTS	0.90524	+
chr11	117872096	117872196	NM_001558_IL10RA_TTS	0.905146	+
chr5	68888021	68888121	NM_001098728_GTF2H2C_3' UTR	0.90487	+
chr1	100615952	100616052	NR_135078_TRMT13_TTS	0.904854	+
chr5	133726371	133726471	NM_003337_UBE2B_3' UTR	0.904825	+
chr16	2036014	2036114	NM_005262_GFER_3' UTR	0.904819	+
chr1	36068740	36068840	NM_001199780_PSMB2_3' UTR	0.904765	-
chr20	17922852	17922952	NM_152227_SNX5_3' UTR	0.904671	-
chr12	120123598	120123698	NM_001206999_CIT_TTS	0.904528	-
chr1	11980121	11980221	NM_138346_KIAA2013_3' UTR	0.904436	-
chr5	50138076	50138176	NM_001331028_PARP8_3' UTR	0.904252	+
chr19	17324003	17324103	NM_004145_MYO9B_TTS	0.904082	+
chr20	20016786	20016886	NM_001278625_CRNKL1_3' UTR	0.903961	-
chr4	54875961	54876061	NM_012110_CHIC2_TTS	0.903853	-
chr16	8948771	8948871	NM_014316_CARHSP1_3' UTR	0.903443	-
chr5	150088309	150088409	NM_016221_DCTN4_TTS	0.90341	-
chr9	96327870	96327970	NM_001286722_FAM120A_3' UTR	0.903336	+
chr13	45515152	45515252	NM_012345_NUFIP1_3' UTR	0.903293	-
chr19	39327282	39327382	NM_001533_HNRNPL_3' UTR	0.903231	-
chr16	47189472	47189572	NM_001305002_ITFG1_3' UTR	0.903167	-
chr2	669194	669294	NM_152834_TMEM18_3' UTR	0.903067	-
chr1	181059877	181059977	NM_016545_IER5_TTS	0.902972	+
chr10	129897408	129897508	NM_001145966_MKI67_exon	0.902951	-
chr5	98132096	98132196	NM_001012761_RGMB_TTS	0.902811	+
chr22	17593558	17593658	NM_001289905_IL17RA_3' UTR	0.902745	+
chr22	42556019	42556119	NM_181492_TCF20_TTS	0.902344	-
chr19	19740284	19740384	NM_001288999_GMIP_TTS	0.902335	-
chr16	56466537	56466637	NM_007006_NUDT21_3' UTR	0.90227	-
chr6	88224102	88224202	NR_146749_RARS2_non-coding	0.902205	-
chr2	20232928	20233028	NM_014713_LAPTM4A_exon	0.902126	-
chr7	55499122	55499222	NM_018697_LANCL2_3' UTR	0.902116	+
chr1	3696784	3696884	NM_020710_LRRC47_TTS	0.901605	-
chr4	88379397	88379497	NM_001248011_NUDT9_3' UTR	0.901594	+
chr11	6340176	6340276	NM_145040_CAVIN3_TTS	0.901544	-
chr2	170363067	170363167	NM_152384_BBS5_TTS	0.901537	+
chr19	53381189	53381289	NM_207333_ZNF320_3' UTR	0.901406	-
chr2	9546786	9546886	NR_134954_ITGB1BP1_non-coding	0.901285	-
chr5	112214341	112214441	NM_005669_REEP5_3' UTR	0.901034	-
chr5	150871839	150871939	NM_078483_SLC36A1_TTS	0.901011	+
chr5	102423519	102423619	NR_134299_GIN1_non-coding	0.900871	-
chr8	22545193	22545293	NM_001199880_EGR3_TTS	0.900735	-
chr15	91464331	91464431	NR_135502_MAN2A2_non-coding	0.900574	+
chr7	56078742	56078842	NM_004577_PSPH_TTS	0.900573	-
chr3	124463046	124463146	NR_033437_UMPS_non-coding	0.900547	+
chr2	153512795	153512895	NM_017892_PRPF40A_exon	0.8998	-
chr1	59120413	59120513	NM_001085487_MYSM1_TTS	0.899729	-
chr3	10142879	10142979	NM_001319984_FANCD2_exon	0.899672	+
chr14	68117867	68117967	NM_006370_VTI1B_TTS	0.899533	-
chr12	109524082	109524182	NM_001301175_USP30_3' UTR	0.899466	+
chr1	235294950	235295050	NR_144491_RBM34_non-coding	0.899408	-
chr10	100176774	100176874	NM_001311345_HPS1_3' UTR	0.899387	-
chr7	117832135	117832235	NM_016200_LSM8_3' UTR	0.899247	+
chr18	721746	721846	NM_005433_YES1_3' UTR	0.899048	-
chr3	58157875	58157975	NM_001164318_FLNB_TTS	0.899034	+
chr19	33621217	33621317	NM_018025_GPATCH1_TTS	0.899	+
chr3	197238447	197238547	NM_203315_BDH1_3' UTR	0.898748	-
chr1	53361897	53361997	NM_001198961_ECHDC2_3' UTR	0.898705	-
chr10	93666660	93666760	NM_152429_FGFBP3_3' UTR	0.898688	-
chr1	28296856	28296956	NM_001282562_EYA3_TTS	0.898516	-
chr7	73096604	73096704	NM_032317_DNAJC30_3' UTR	0.89847	-
chr4	164445871	164445971	NM_001166373_MARCHF1_3' UTR	0.898223	-
chr3	189038751	189038851	NM_198485_TPRG1_3' UTR	0.898205	+
chr8	74858806	74858906	NM_001204858_ELOC_3' UTR	0.897919	-
chr1	113243726	113243826	NM_175744_RHOC_TTS	0.897841	-
chr1	173900352	173900452	NM_001300850_RC3H1_3' UTR	0.897815	-
chr10	60129255	60129355	NM_001204880_UBE2D1_3' UTR	0.897812	+
chr9	7175443	7175543	NR_148677_KDM4C_non-coding	0.897693	+
chr9	33921691	33921791	NM_001282530_UBAP2_TTS	0.897684	-
chr10	38348891	38348991	NM_001324175_ZNF33A_TTS	0.897563	+
chr20	48568655	48568755	NM_018683_RNF114_3' UTR	0.897462	+
chr10	103909838	103909938	NM_015062_PPRC1_3' UTR	0.897155	+
chr14	23369956	23370056	NM_001308044_RBM23_3' UTR	0.896944	-
chr13	38934879	38934979	NR_104585_UFM1_non-coding	0.896852	+
chr3	194361519	194361619	NM_018385_LSG1_TTS	0.896804	-
chr1	120454679	120454779	NM_024408_NOTCH2_3' UTR	0.896659	-
chr3	108269994	108270094	NM_020890_CIP2A_exon	0.896634	-
chr1	74672828	74672928	NM_003838_FPGT_3' UTR	0.896627	+
chr8	8642888	8642988	NM_004225_MFHAS1_3' UTR	0.89661	-
chr4	89178768	89178868	NM_152542_PPM1K_TTS	0.896589	-
chr12	70209404	70209504	NR_103519_RAB3IP_non-coding	0.896457	+
chr19	51300960	51301060	NM_032712_C19orf48_TTS	0.896113	-
chr19	38123388	38123488	NM_001320666_ZFP30_3' UTR	0.895954	-
chr17	80685796	80685896	NR_046408_FN3KRP_TTS	0.895837	+
chr7	150742552	150742652	NM_001282293_ABCB8_3' UTR	0.895749	+
chr10	71912184	71912284	NM_020150_SAR1A_exon	0.895529	-
chr10	65380639	65380739	NM_001001330_REEP3_3' UTR	0.895333	+
chr16	69389497	69389597	NM_005652_TERF2_TTS	0.895331	-
chr1	223967791	223967891	NM_005426_TP53BP2_3' UTR	0.895014	-
chr5	133918818	133918918	NM_015288_JADE2_TTS	0.894896	+
chr14	97347630	97347730	NM_003384_VRK1_3' UTR	0.894835	+
chr1	150594600	150594700	NM_004436_ENSA_TTS	0.894717	-
chr10	45500673	45500773	NM_006963_ZNF22_TTS	0.894562	+
chr15	56382733	56382833	NM_022841_RFX7_TTS	0.89456	-
chr22	42776416	42776516	NM_145912_NFAM1_TTS	0.894534	-
chr4	3242284	3242384	NM_002111_HTT_3' UTR	0.894473	+
chr21	45175972	45176072	NM_003681_PDXK_3' UTR	0.894426	+
chr5	145493474	145493574	NM_016460_LARS_3' UTR	0.894425	-
chr17	56080855	56080955	NR_034041_SRSF1_non-coding	0.894328	-
chr9	125865450	125865550	NM_012197_RABGAP1_3' UTR	0.893937	+
chr12	110890706	110890806	NM_001164372_GPN3_3' UTR	0.893721	-
chr3	141671329	141671429	NM_001178138_TFDP2_exon	0.893685	-
chr3	129024029	129024129	NM_020187_HMCES_TTS	0.893603	+
chr1	246930670	246930770	NM_016002_SCCPDH_3' UTR	0.893258	+
chr15	49171901	49172001	NM_014335_EID1_3' UTR	0.893214	+
chr17	37330054	37330154	NM_000723_CACNB1_3' UTR	0.892955	-
chr12	12944297	12944397	NM_030817_APOLD1_TTS	0.892944	+
chr3	63819690	63819790	NM_001285387_THOC7_3' UTR	0.892611	-
chr13	21547178	21547278	NM_014572_LATS2_TTS	0.892261	-
chr20	62160103	62160203	NM_005975_PTK6_3' UTR	0.892055	-
chr4	74437381	74437481	NM_201431_RASSF6_3' UTR	0.891833	-
chr15	75190471	75190571	NM_001330372_MPI_3' UTR	0.891786	+
chr9	33047197	33047297	NM_018225_SMU1_3' UTR	0.891501	-
chr6	170886210	170886310	NM_001199462_PDCD2_3' UTR	0.891412	-
chr20	6017937	6018037	NR_136617_CRLS1_non-coding	0.891318	+
chr5	139006347	139006447	NM_003339_UBE2D2_3' UTR	0.891279	+
chr17	66042646	66042746	NM_001320611_KPNA2_exon	0.891264	+
chr9	70432371	70432471	NM_001286835_CBWD5_3' UTR	0.891151	-
chr6	137234643	137234743	NM_000288_PEX7_3' UTR	0.891142	+
chr17	2319339	2319439	NR_028335_LOC284009_promoter-TSS	0.891067	-
chr14	35498297	35498397	NM_001146282_SRP54_exon	0.890985	+
chr22	19428411	19428511	NM_001166242_C22orf39_TTS	0.890828	-
chr19	44111610	44111710	NM_182498_ZNF428_3' UTR	0.890775	-
chr17	7362686	7362786	NM_020899_ZBTB4_TTS	0.89031	-
chr14	59014712	59014812	NM_001244192_KIAA0586_3' UTR	0.890172	+
chr1	111660523	111660623	NR_146308_DRAM2_non-coding	0.890119	-
chr8	101254031	101254131	NM_003114_SPAG1_TTS	0.890103	+
chr6	30559022	30559122	NM_001090_ABCF1_3' UTR	0.889983	+
chr7	1133351	1133451	NM_001505_GPER1_TTS	0.889844	+
chr15	34817437	34817537	NR_027410_GOLGA8B_TTS	0.889744	-
chr1	118170887	118170987	NM_017709_TENT5C_TTS	0.889591	+
chr10	98745523	98745623	NM_001346516_LCOR_3' UTR	0.889567	+
chr15	64457933	64458033	NM_001329605_CSNK1G1_3' UTR	0.889492	-
chr12	62798337	62798437	NR_147079_USP15_non-coding	0.889455	+
chr11	44105469	44105569	NM_001127219_ACCS_TTS	0.889309	+
chr1	213446707	213446807	NR_146207_RPS6KC1_non-coding	0.889221	+
chr2	64319992	64320092	NM_020651_PELI1_3' UTR	0.889209	-
chr3	40578975	40579075	NM_001098414_ZNF621_3' UTR	0.888764	+
chr16	67756971	67757071	NM_001320238_RANBP10_TTS	0.888517	-
chr6	138734191	138734291	NM_001326381_HEBP2_3' UTR	0.888039	+
chr19	43979257	43979357	NM_198850_PHLDB3_TTS	0.887878	-
chr21	17251129	17251229	NM_013396_USP25_3' UTR	0.88769	+
chr2	242028586	242028686	NR_138466_MTERF4_non-coding	0.887656	-
chr9	116054981	116055081	NR_136266_PRPF4_non-coding	0.887642	+
chr5	89814752	89814852	NM_198273_LYSMD3_exon	0.88764	-
chr3	119136468	119136568	NM_020754_ARHGAP31_3' UTR	0.887448	+
chr22	21242134	21242234	NM_004782_SNAP29_3' UTR	0.887428	+
chr14	90509594	90509694	NM_001330205_TDP1_3' UTR	0.887414	+
chr10	101466813	101466913	NM_020354_ENTPD7_3' UTR	0.887239	+
chr12	92536903	92537003	NR_132341_LINC01619_promoter-TSS	0.887068	-
chr1	167396476	167396576	NM_001198786_POU2F1_TTS	0.886702	+
chr16	2757342	2757442	NM_018992_KCTD5_3' UTR	0.886673	+
chr3	45798314	45798414	NM_022405_SLC6A20_3' UTR	0.886625	-
chr1	214837333	214837433	NM_016343_CENPF_3' UTR	0.886443	+
chr1	33148342	33148442	NM_005610_RBBP4_3' UTR	0.886429	+
chr15	83503319	83503419	NM_001080435_WHAMM_3' UTR	0.886304	+
chr5	123972608	123972708	NM_020747_ZNF608_TTS	0.88606	-
chr16	23475642	23475742	NM_015044_GGA2_3' UTR	0.885949	-
chr16	1878810	1878910	NM_031208_FAHD1_TTS	0.885938	+
chr6	116565286	116565386	NM_152729_NT5DC1_3' UTR	0.885827	+
chr8	43056866	43056966	NM_152419_HGSNAT_3' UTR	0.885562	+
chr15	66180160	66180260	NM_004663_RAB11A_3' UTR	0.885469	+
chr12	12628474	12628574	NM_030640_DUSP16_3' UTR	0.885432	-
chr2	27845862	27845962	NM_001271287_ZNF512_3' UTR	0.885373	+
chr14	104152462	104152562	NM_005552_KLC1_TTS	0.88514	+
chr6	42658920	42659020	NM_015255_UBR2_3' UTR	0.885138	+
chr19	39980463	39980563	NM_001329559_TIMM50_3' UTR	0.885091	+
chr2	206988631	206988731	NM_001199984_NDUFS1_3' UTR	0.884766	-
chr14	75483487	75483587	NM_014381_MLH3_3' UTR	0.884762	-
chr22	47569634	47569734	NR_104292_TBC1D22A_non-coding	0.884733	+
chr1	173457052	173457152	NM_004905_PRDX6_3' UTR	0.884307	+
chr1	241792160	241792260	NM_001821_CHML_TTS	0.884305	-
chr1	179065028	179065128	NM_022371_TOR3A_TTS	0.884136	+
chr1	145592604	145592704	NM_001303456_POLR3C_3' UTR	0.884118	-
chr1	29520329	29520429	NR_146213_MECR_non-coding	0.883963	-
chr11	16809209	16809309	NM_001329631_PLEKHA7_TTS	0.883847	-
chr2	101893000	101893100	NM_173647_RNF149_3' UTR	0.8838	-
chr10	127541973	127542073	NM_016567_BCCIP_3' UTR	0.883758	+
chr2	55863243	55863343	NM_033109_PNPT1_3' UTR	0.883666	-
chr10	133781868	133781968	NM_004052_BNIP3_3' UTR	0.883435	-
chr10	71898962	71899062	NR_073595_TYSND1_non-coding	0.883239	-
chr20	30780309	30780409	NM_002657_PLAGL2_TTS	0.883114	-
chr3	33184563	33184663	NM_006371_CRTAP_3' UTR	0.882868	+
chr3	187089267	187089367	NM_022147_RTP4_TTS	0.882754	+
chr1	213163295	213163395	NM_001136475_VASH2_3' UTR	0.882606	+
chr15	90786250	90786350	NM_001322811_GDPGP1_TTS	0.881953	+
chr16	69975543	69975643	NM_001270453_WWP2_TTS	0.881885	+
chr5	1461544	1461644	NM_024830_LPCAT1_TTS	0.881866	-
chr7	75956112	75956212	NM_012479_YWHAG_TTS	0.881849	-
chr5	133915064	133915164	NM_015288_JADE2_3' UTR	0.8818	+
chr2	203745325	203745425	NM_018256_WDR12_TTS	0.881653	-
chr19	44416776	44416876	NM_003425_ZNF45_TTS	0.881578	-
chr6	18130865	18130965	NM_001346818_TPMT_exon	0.881267	-
chr12	94702058	94702158	NM_001346458_CEP83_TTS	0.881163	-
chr1	114520325	114520425	NM_198269_HIPK1_3' UTR	0.881088	+
chr6	112391976	112392076	NM_016262_TUBE1_3' UTR	0.881054	-
chr5	56212910	56213010	NR_136556_SETD9_non-coding	0.880992	+
chr14	61438159	61438259	NM_020810_TRMT5_TTS	0.88095	-
chr19	12924271	12924371	NM_006397_RNASEH2A_3' UTR	0.880903	+
chr1	45232781	45232881	NM_001297657_KIF2C_exon	0.880656	+
chr14	67850475	67850575	NM_004094_EIF2S1_3' UTR	0.88055	+
chr2	26618651	26618751	NR_137633_SELENOI_TTS	0.880517	+
chr21	44329113	44329213	NM_021075_NDUFV3_3' UTR	0.880449	+
chr22	21976062	21976162	NR_046082_UBE2L3_non-coding	0.8803	+
chr1	27938802	27938902	NM_005248_FGR_TTS	0.879939	-
chr4	53739782	53739882	NM_152540_SCFD2_3' UTR	0.879909	-
chr10	28971581	28971681	NM_012342_BAMBI_3' UTR	0.879881	+
chr1	47100713	47100813	NM_001243728_ATPAF1_TTS	0.879695	-
chr14	55005232	55005332	NM_006568_CGRRF1_TTS	0.879334	+
chr8	141526698	141526798	NR_023360_CHRAC1_non-coding	0.879272	+
chr6	34841143	34841243	NM_017754_UHRF1BP1_3' UTR	0.879232	+
chr14	95657863	95657963	NM_024734_CLMN_exon	0.878626	-
chr10	6277394	6277494	NM_001282630_PFKFB3_TTS	0.878511	+
chr13	21729142	21729242	NM_001166017_SKA3_3' UTR	0.878272	-
chr12	58142014	58142114	NR_106817_MIR6759_TTS	0.878157	-
chr14	34903369	34903469	NM_138288_SPTSSA_3' UTR	0.87814	-
chr11	124502247	124502347	NR_016021_TBRG1_non-coding	0.878112	+
chr7	134850539	134850639	NM_001305629_CYREN_TTS	0.877975	-
chr6	91225405	91225505	NM_145332_MAP3K7_3' UTR	0.877934	-
chr4	101944587	101944687	NM_001130691_PPP3CA_TTS	0.877923	-
chr1	1190282	1190382	NM_058167_UBE2J2_3' UTR	0.877379	-
chr4	6718989	6719089	NM_018366_BLOC1S4_3' UTR	0.87681	+
chr17	60526204	60526304	NM_181725_METTL2A_3' UTR	0.876713	+
chr2	99236382	99236482	NM_001160154_MGAT4A_3' UTR	0.876562	-
chr18	73001800	73001900	NM_001308210_TSHZ1_TTS	0.87653	+
chr18	44682402	44682502	NM_016097_IER3IP1_3' UTR	0.876403	-
chr14	64150937	64151037	NM_030791_SGPP1_TTS	0.876342	-
chr18	56063714	56063814	NM_001144967_NEDD4L_3' UTR	0.876329	+
chr12	109548697	109548797	NM_080911_UNG_TTS	0.876288	+
chr16	80631798	80631898	NM_152342_CDYL2_TTS	0.876019	-
chr13	30083550	30083650	NM_003045_SLC7A1_TTS	0.876006	-
chr6	43491584	43491684	NM_020750_XPO5_exon	0.875826	-
chr1	207532958	207533058	NM_001114752_CD55_exon	0.875762	+
chr1	12204162	12204262	NM_001243_TNFRSF8_TTS	0.875715	+
chr16	19564626	19564726	NM_001323577_CCP110_TTS	0.875585	+
chr1	161200300	161200400	NM_032174_TOMM40L_3' UTR	0.875565	+
chr18	77662440	77662540	NM_001146345_SLC66A2_TTS	0.875307	-
chr8	145195523	145195623	NM_016458_HGH1_3' UTR	0.874991	+
chr17	79845871	79845971	NM_005782_ALYREF_3' UTR	0.874924	-
chr1	162756302	162756402	NM_001354982_DDR2_TTS	0.874894	+
chr1	220231071	220231171	NM_001286149_BPNT1_3' UTR	0.874266	-
chr10	75543029	75543129	NM_203298_CHCHD1_3' UTR	0.874248	+
chr5	133532782	133532882	NR_149151_PPP2CA_non-coding	0.874058	-
chr1	244220676	244220776	NM_006352_ZBTB18_TTS	0.874015	+
chr12	104345252	104345352	NM_001135570_C12orf73_exon	0.873919	-
chr9	4706480	4706580	NM_017913_CDC37L1_3' UTR	0.873833	+
chr6	143749487	143749587	NM_182503_ADAT2_3' UTR	0.873762	-
chr16	88880143	88880243	NM_001323544_GALNS_TTS	0.873757	-
chr6	90077579	90077679	NM_021244_RRAGD_3' UTR	0.873688	-
chr6	119228863	119228963	NM_014034_ASF1A_3' UTR	0.873439	+
chr11	767224	767324	NM_001318824_GATD1_TTS	0.873323	-
chr12	22601517	22601617	NM_001286173_C2CD5_TTS	0.873244	-
chr5	138749736	138749836	NM_152686_DNAJC18_3' UTR	0.873187	-
chr5	178030503	178030603	NM_020666_CLK4_3' UTR	0.873144	-
chr5	32601142	32601242	NM_006713_SUB1_3' UTR	0.873099	+
chr20	62218955	62219055	NM_012384_GMEB2_TTS	0.873098	-
chr7	50511828	50511928	NM_022116_FIGNL1_3' UTR	0.872967	-
chr11	93469235	93469335	NR_002973_SNORA40_promoter-TSS	0.872722	-
chr1	38489380	38489480	NM_016037_UTP11_3' UTR	0.872607	+
chr19	44352930	44353030	NM_001297752_ZNF283_TTS	0.872554	+
chr3	52082939	52083039	NM_001947_DUSP7_TTS	0.872507	-
chr17	38249042	38249142	NM_021724_NR1D1_TTS	0.87243	-
chr12	69136227	69136327	NM_001330192_NUP107_3' UTR	0.872408	+
chr15	42191641	42191741	NM_139265_EHD4_TTS	0.872244	-
chr16	69744745	69744845	NM_001286137_NQO1_3' UTR	0.872235	-
chr10	18829950	18830050	NM_201571_CACNB2_3' UTR	0.872134	+
chr1	198288583	198288683	NM_133494_NEK7_exon	0.871971	+
chr1	62917310	62917410	NM_003368_USP1_3' UTR	0.8719	+
chr1	225589205	225589305	NM_002296_LBR_TTS	0.871839	-
chr17	38784970	38785070	NM_003079_SMARCE1_3' UTR	0.871784	-
chr19	52467594	52467694	NM_021632_ZNF350_TTS	0.871731	-
chr11	5731905	5732005	NM_001199573_TRIM22_3' UTR	0.871494	+
chr8	12039616	12039716	NM_001083537_FAM86B1_TTS	0.871224	-
chr22	29904317	29904417	NM_003678_THOC5_3' UTR	0.87098	-
chr18	34366755	34366855	NM_001271953_TPGS2_TTS	0.870852	-
chr8	27593616	27593716	NR_130761_CCDC25_non-coding	0.870708	-
chr16	30960004	30960104	NM_152288_ORAI3_promoter-TSS	0.870614	+
chr16	48576402	48576502	NM_153029_N4BP1_3' UTR	0.870286	-
chr3	122357598	122357698	NM_001113523_PARP15_3' UTR	0.870251	+
chr6	5109292	5109392	NR_104417_LYRM4_non-coding	0.870184	-
chr11	62414321	62414421	NM_001278193_GANAB_promoter-TSS	0.869663	-
chr10	120070233	120070333	NM_001134672_FAM204A_3' UTR	0.869659	-
chr1	43272870	43272970	NM_199342_SVBP_3' UTR	0.869435	-
chr7	148700535	148700635	NM_004911_PDIA4_3' UTR	0.869399	-
chr1	52818205	52818305	NM_001330585_CC2D1B_3' UTR	0.868843	-
chr12	122631791	122631891	NM_014938_MLXIP_TTS	0.868733	+
chr14	53237834	53237934	NM_001130701_STYX_3' UTR	0.868586	+
chr11	71145459	71145559	NM_001360_DHCR7_TTS	0.868443	-
chr17	73132080	73132180	NR_109933_JPT1_non-coding	0.868411	-
chr3	107881303	107881403	NM_018010_IFT57_exon	0.868246	-
chr8	92099222	92099322	NM_016023_OTUD6B_TTS	0.868142	+
chr17	29286111	29286211	NM_018404_ADAP2_TTS	0.867422	+
chr17	4060889	4060989	NM_144611_CYB5D2_TTS	0.867378	+
chr2	179325917	179326017	NM_001353778_PJVK_exon	0.867276	+
chr12	125510558	125510658	NM_080626_BRI3BP_TTS	0.867252	+
chr12	112330867	112330967	NM_003668_MAPKAPK5_3' UTR	0.867137	+
chr6	44226410	44226510	NM_001286511_SLC35B2_promoter-TSS	0.86713	-
chr3	69072229	69072329	NM_007114_TMF1_3' UTR	0.867086	-
chr1	27205872	27205972	NM_018066_GPN2_TTS	0.867027	-
chr1	107601814	107601914	NM_018137_PRMT6_TTS	0.866949	+
chr11	77928648	77928748	NM_080491_GAB2_3' UTR	0.866929	-
chr1	143897480	143897580	NR_144320_FAM72D_non-coding	0.866926	-
chr6	109687719	109687819	NM_006016_CD164_TTS	0.866796	-
chr7	44111849	44111949	NR_104299_POLM_non-coding	0.866676	-
chr17	15623998	15624098	NM_001288644_ZNF286A_TTS	0.866545	+
chr3	150301781	150301881	NM_001319043_EIF2A_3' UTR	0.866439	+
chr17	79523912	79524012	NR_130139_NPLOC4_TTS	0.866391	-
chr6	30620891	30620991	NM_001164239_DHX16_TTS	0.865915	-
chr1	55315301	55315401	NM_014762_DHCR24_TTS	0.865906	-
chr17	58120553	58120653	NR_039890_MIR4737_promoter-TSS	0.865892	-
chr6	117870857	117870957	NM_173674_DCBLD1_intron	0.865681	+
chr8	124515358	124515458	NM_001242463_FBXO32_3' UTR	0.865377	-
chr2	109400460	109400560	NM_006267_RANBP2_3' UTR	0.865373	+
chr2	220238877	220238977	NM_001319121_DNPEP_TTS	0.865366	-
chr1	95448383	95448483	NR_131032_ALG14_non-coding	0.865238	-
chr11	93545464	93545564	NM_004268_MED17_3' UTR	0.86509	+
chr18	51908321	51908421	NM_173529_C18orf54_TTS	0.865011	+
chr10	3818746	3818846	NR_027653_KLF6_non-coding	0.864949	-
chr19	13063837	13063937	NR_072976_RAD23A_non-coding	0.864867	+
chr3	10167988	10168088	NM_018462_BRK1_3' UTR	0.864849	+
chr17	80350091	80350191	NR_033265_OGFOD3_non-coding	0.864807	-
chr1	25549583	25549683	NM_015484_SYF2_3' UTR	0.864779	-
chr4	159829102	159829202	NM_001346043_FNIP2_TTS	0.864522	+
chr3	121382946	121383046	NM_001256486_GOLGB1_3' UTR	0.864521	-
chr5	102538810	102538910	NM_001345878_PPIP5K2_3' UTR	0.864448	+
chr22	38155865	38155965	NM_138632_TRIOBP_TTS	0.864409	+
chr2	37334351	37334451	NM_001135651_EIF2AK2_3' UTR	0.864367	-
chr6	43303809	43303909	NM_014345_ZNF318_TTS	0.864325	-
chr10	91068578	91068678	NM_001547_IFIT2_3' UTR	0.864283	+
chr1	40766162	40766262	NM_001852_COL9A2_TTS	0.864217	-
chr8	65496087	65496187	NM_152414_BHLHE22_TTS	0.864119	+
chr19	29698257	29698357	NM_006003_UQCRFS1_3' UTR	0.864105	-
chr10	114187093	114187193	NM_016234_ACSL5_3' UTR	0.864049	+
chr4	128819650	128819750	NM_001190801_PLK4_3' UTR	0.863881	+
chr10	114575097	114575197	NM_001318205_VTI1A_3' UTR	0.863587	+
chr2	198572998	198573098	NM_138395_MARS2_TTS	0.863572	+
chr2	174773259	174773359	NM_001172712_SP3_3' UTR	0.863557	-
chr11	9302204	9302304	NR_028491_TMEM41B_TTS	0.863179	-
chr6	83921295	83921395	NM_002395_ME1_3' UTR	0.863073	-
chr1	154323681	154323781	NM_020452_ATP8B2_TTS	0.863051	+
chr10	90045091	90045191	NM_001031709_RNLS_exon	0.862831	-
chr1	100757230	100757330	NM_003729_RTCA_3' UTR	0.862831	+
chr15	44063502	44063602	NM_005313_PDIA3_3' UTR	0.862497	+
chr6	116597889	116597989	NM_003309_TSPYL1_3' UTR	0.862438	-
chr2	219758551	219758651	NM_025216_WNT10A_TTS	0.862404	+
chr18	46570174	46570274	NM_017653_DYM_3' UTR	0.862024	-
chr3	121838305	121838405	NM_175862_CD86_exon	0.862014	+
chr4	69403110	69403210	NM_001077_UGT2B17_3' UTR	0.861899	-
chr12	114259860	114259960	NM_001146698_RBM19_TTS	0.861828	-
chr21	47989527	47989627	NM_015151_DIP2A_3' UTR	0.861582	+
chr10	30750501	30750601	NM_001244134_MAP3K8_3' UTR	0.861463	+
chr22	43192524	43192624	NM_001142293_ARFGAP3_TTS	0.861395	-
chr3	32815106	32815206	NR_046352_CNOT10_non-coding	0.861367	+
chr15	43477239	43477339	NR_027513_CCNDBP1_promoter-TSS	0.86133	+
chr1	184760167	184760267	NM_052966_NIBAN1_TTS	0.861256	-
chr5	74893760	74893860	NM_001345922_POLK_exon	0.861223	+
chr20	60549855	60549955	NM_003185_TAF4_TTS	0.861171	-
chr5	131528306	131528406	NM_001142599_P4HA2_TTS	0.860952	-
chr1	87208903	87209003	NM_001206652_SH3GLB1_3' UTR	0.860937	+
chr2	160623843	160623943	NM_001282807_MARCHF7_3' UTR	0.860922	+
chr2	232673334	232673434	NM_001282952_COPS7B_3' UTR	0.860918	+
chr3	119545515	119545615	NM_002093_GSK3B_3' UTR	0.860881	-
chr20	42931479	42931579	NM_001080472_FITM2_TTS	0.860577	-
chr11	30358256	30358356	NM_152316_ARL14EP_exon	0.860534	+
chr11	125490852	125490952	NM_152713_STT3A_3' UTR	0.860514	+
chr17	73061879	73061979	NR_110835_KCTD2_TTS	0.860466	+
chr1	183217481	183217581	NM_170706_NMNAT2_3' UTR	0.860446	-
chr1	151008089	151008189	NM_001159642_BNIPL_promoter-TSS	0.860416	+
chr5	156820142	156820242	NM_014376_CYFIP2_3' UTR	0.860057	+
chr12	12268963	12269063	NM_002336_LRP6_TTS	0.860012	-
chr19	32976697	32976797	NM_207325_DPY19L3_TTS	0.859913	+
chr3	33538485	33538585	NM_001207044_CLASP2_3' UTR	0.859821	-
chr6	151164699	151164799	NM_001329802_PLEKHG1_TTS	0.8598	+
chr12	102591197	102591297	NR_135123_PARPBP_TTS	0.859749	+
chr3	179501840	179501940	NM_003940_USP13_exon	0.859604	+
chr19	6413654	6413754	NM_003685_KHSRP_3' UTR	0.859551	-
chr4	80826725	80826825	NM_001286780_ANTXR2_3' UTR	0.859175	-
chr22	21805648	21805748	NM_015094_HIC2_TTS	0.859173	+
chr11	47261153	47261253	NM_001300734_DDB2_TTS	0.859151	+
chr3	152882418	152882518	NM_002886_RAP2B_3' UTR	0.859121	+
chr17	44415058	44415158	NM_014834_LRRC37A_TTS	0.859112	+
chr1	245006495	245006595	NR_132421_COX20_non-coding	0.859093	+
chr19	55903032	55903132	NM_001136135_RPL28_exon	0.859048	+
chr3	112723752	112723852	NR_134969_NEPRO_non-coding	0.859006	-
chr10	101948124	101948224	NM_001278_CHUK_3' UTR	0.858841	-
chr20	5095882	5095982	NM_182649_PCNA_exon	0.858703	-
chr1	54497682	54497782	NM_004872_TMEM59_3' UTR	0.858639	-
chr6	30311405	30311505	NM_021253_TRIM39_TTS	0.858099	+
chr1	213068656	213068756	NM_014053_FLVCR1_3' UTR	0.858043	+
chr15	43525373	43525473	NM_004245_TGM5_exon	0.857918	-
chr5	171470622	171470722	NM_005990_STK10_3' UTR	0.857809	-
chr1	154243379	154243479	NM_014847_UBAP2L_TTS	0.857657	+
chr17	43183246	43183346	NM_021079_NMT1_3' UTR	0.857609	+
chr1	10480102	10480202	NM_001304452_PGD_3' UTR	0.857609	+
chr13	31033990	31034090	NM_001313893_HMGB1_3' UTR	0.857608	-
chr10	27475659	27475759	NR_135469_MASTL_non-coding	0.857604	+
chr1	244572771	244572871	NM_001126_ADSS2_3' UTR	0.857452	-
chr22	41996877	41996977	NM_015704_DESI1_3' UTR	0.857418	-
chr1	92852782	92852882	NM_024813_RPAP2_3' UTR	0.857338	+
chr2	46851412	46851512	NM_014171_CRIPT_3' UTR	0.857227	+
chr13	25821372	25821472	NM_004685_MTMR6_3' UTR	0.857203	-
chr13	52604229	52604329	NR_036571_ALG11_TTS	0.857192	+
chr4	2743392	2743492	NM_001161527_TNIP2_TTS	0.856667	-
chr1	32642065	32642165	NM_012316_KPNA6_TTS	0.856616	+
chr19	5153513	5153613	NM_015015_KDM4B_TTS	0.856541	+
chr20	31030864	31030964	NM_001351680_NOL4L_TTS	0.856524	-
chr1	165877267	165877367	NR_037431_MIR3658_TTS	0.856482	+
chr12	53582511	53582611	NM_001004304_ZNF740_3' UTR	0.85644	+
chr12	113410955	113411055	NM_006187_OAS3_TTS	0.856398	+
chr21	38887380	38887480	NM_001396_DYRK1A_3' UTR	0.856314	+
chr15	49419543	49419643	NM_004236_COPS2_3' UTR	0.856229	-
chr12	130880677	130880777	NM_001351230_RIMBP2_TTS	0.856084	-
chr6	7417838	7417938	NM_001348194_RIOK1_3' UTR	0.855811	+
chr8	59363959	59364059	NM_001077619_UBXN2B_TTS	0.85564	+
chr18	61602558	61602658	NM_005024_SERPINB10_3' UTR	0.855623	+
chr5	66478106	66478206	NM_005582_CD180_TTS	0.85531	-
chr2	20451317	20451417	NM_001352930_PUM2_exon	0.855265	-
chr12	50156729	50156829	NM_003217_TMBIM6_3' UTR	0.854801	+
chr15	72491370	72491470	NM_001206798_PKM_TTS	0.854724	-
chr19	54844692	54844792	NM_012276_LILRA4_3' UTR	0.85468	-
chr13	98120145	98120245	NM_021033_RAP2A_TTS	0.854661	+
chr8	82613949	82614049	NR_033193_ZFAND1_non-coding	0.854633	-
chr2	105961886	105961986	NM_024093_C2orf49_3' UTR	0.854621	+
chr1	205577072	205577172	NM_001973_ELK4_TTS	0.854386	-
chr4	144474468	144474568	NM_003601_SMARCA5_3' UTR	0.854377	+
chr7	123182112	123182212	NR_104169_NDUFA5_non-coding	0.854221	-
chr2	209223391	209223491	NM_015040_PIKFYVE_TTS	0.854112	+
chr1	211487245	211487345	NR_146434_RCOR3_TTS	0.853933	+
chr10	77157588	77157688	NM_032772_ZNF503_TTS	0.853527	-
chr10	70551186	70551286	NR_104262_CCAR1_non-coding	0.853366	+
chr14	70238294	70238394	NM_001320214_SRSF5_3' UTR	0.853198	+
chr7	35943928	35944028	NM_001242956_SEPTIN7_3' UTR	0.853174	+
chr12	12875202	12875302	NM_004064_CDKN1B_TTS	0.853106	+
chr2	68357765	68357865	NM_138458_WDR92_3' UTR	0.852976	-
chr12	120533546	120533646	NM_006861_RAB35_3' UTR	0.852617	-
chr5	64960494	64960594	NM_024941_TRAPPC13_3' UTR	0.852572	+
chr4	6304891	6304991	NM_001145853_WFS1_TTS	0.852491	+
chr2	113097536	113097636	NM_198581_ZC3H6_TTS	0.852343	+
chr21	46934625	46934725	NM_001352512_SLC19A1_3' UTR	0.852117	-
chr3	135868287	135868387	NM_018133_MSL2_3' UTR	0.852087	-
chr8	22108579	22108679	NM_001722_POLR3D_TTS	0.852007	+
chr5	157166679	157166779	NM_017872_THG1L_3' UTR	0.851981	+
chr22	42070811	42070911	NM_005008_SNU13_3' UTR	0.851714	-
chr1	186388244	186388344	NM_001164245_ODR4_3' UTR	0.851483	+
chr16	56518524	56518624	NM_031885_BBS2_3' UTR	0.85146	-
chr3	45867413	45867513	NR_075080_LZTFL1_non-coding	0.851455	-
chr17	73702751	73702851	NR_126037_SAP30BP_non-coding	0.851196	+
chr5	6757058	6757158	NM_006999_TENT4A_TTS	0.850888	+
chr2	86830521	86830621	NM_005667_RNF103_TTS	0.850697	-
chr14	89622520	89622620	NM_005197_FOXN3_TTS	0.85067	-
chr2	120195984	120196084	NM_183240_TMEM37_TTS	0.850595	+
chr4	178352709	178352809	NR_033655_AGA_non-coding	0.850443	-
chr13	98674035	98674135	NM_002271_IPO5_3' UTR	0.850383	+
chr10	103605356	103605456	NM_024541_ARMH3_TTS	0.850253	-
chr2	235401685	235401785	NM_001282431_ARL4C_TTS	0.850155	-
chr1	78345129	78345229	NM_001270384_MIGA1_TTS	0.850039	+
chr19	35177193	35177293	NM_018675_ZNF302_TTS	0.849993	+
chr1	27182109	27182209	NM_032283_ZDHHC18_TTS	0.849906	+
chr7	4810973	4811073	NM_001037165_FOXK1_TTS	0.8499	+
chr21	37406839	37406939	NM_017438_SETD4_TTS	0.849868	-
chr19	55773708	55773808	NM_001297600_HSPBP1_3' UTR	0.849674	-
chr12	95415671	95415771	NM_003297_NR2C1_3' UTR	0.849661	-
chr11	1575279	1575379	NM_004420_DUSP8_TTS	0.849449	-
chr20	34292256	34292356	NR_040724_RBM39_non-coding	0.849398	-
chr20	18465188	18465288	NM_006466_POLR3F_TTS	0.849247	+
chr5	10433729	10433829	NM_001270660_MARCHF6_exon	0.84899	+
chr10	135176282	135176382	NM_004092_ECHS1_3' UTR	0.848899	-
chr1	9160366	9160466	NM_001328619_SLC2A5_Intergenic	0.848774	-
chr5	134296345	134296445	NM_032151_PCBD2_3' UTR	0.848085	+
chr6	166822876	166822976	NM_001318937_RPS6KA2_TTS	0.847984	-
chr2	128947322	128947422	NR_027671_UGGT1_non-coding	0.847887	+
chr11	74553357	74553457	NM_001098638_RNF169_TTS	0.847556	+
chr22	50166930	50167030	NM_001304809_BRD1_TTS	0.847296	-
chr22	37521882	37521982	NM_001346223_IL2RB_TTS	0.847257	-
chr12	122499848	122499948	NM_020993_BCL7A_TTS	0.847223	+
chr1	25825123	25825223	NM_018202_MACO1_3' UTR	0.847173	+
chr10	104498842	104498942	NR_146992_SFXN2_TTS	0.847046	+
chr5	6599353	6599453	NM_017755_NSUN2_TTS	0.847043	-
chr16	15820106	15820206	NM_001143979_NDE1_TTS	0.846834	+
chr19	9523272	9523372	NM_001271314_ZNF266_3' UTR	0.846781	-
chr17	33766003	33766103	NM_144682_SLFN13_3' UTR	0.846696	-
chr11	44266382	44266482	NM_207122_EXT2_3' UTR	0.846676	+
chr14	39651117	39651217	NM_002687_PNN_3' UTR	0.846668	+
chr17	17921578	17921678	NM_145691_ATPAF2_3' UTR	0.846651	-
chr5	134164398	134164498	NR_125341_DDX46_non-coding	0.846629	+
chr1	247003841	247003941	NR_136586_AHCTF1_non-coding	0.846601	-
chr1	205737115	205737215	NM_001135662_RAB29_TTS	0.846486	-
chr16	89735825	89735925	NM_001271908_SPATA33_exon	0.846298	+
chr4	184562394	184562494	NM_152682_RWDD4_3' UTR	0.846264	-
chr21	47721046	47721146	NM_001286476_C21orf58_TTS	0.846253	-
chr10	112053906	112054006	NM_005871_SMNDC1_exon	0.846091	-
chr6	167552527	167552627	NM_004367_CCR6_TTS	0.846013	+
chr17	7758026	7758126	NM_203411_TMEM88_promoter-TSS	0.845976	+
chr15	40866561	40866661	NM_152260_RPUSD2_3' UTR	0.845836	+
chr1	151375200	151375300	NM_001194937_POGZ_TTS	0.845495	-
chr17	7765498	7765598	NM_144607_CYB5D1_TTS	0.845456	+
chr22	50885236	50885336	NM_002972_SBF1_3' UTR	0.845249	-
chr1	150704858	150704958	NM_001199739_CTSS_3' UTR	0.845184	-
chr2	97371668	97371768	NM_001322350_LMAN2L_TTS	0.84513	-
chr9	37919550	37919650	NM_003028_SHB_3' UTR	0.845103	-
chr19	50410086	50410186	NM_016553_NUP62_TTS	0.844931	-
chr5	94991932	94992032	NM_001131066_RFESD_exon	0.84486	+
chr1	2495117	2495217	NM_003820_TNFRSF14_3' UTR	0.844832	+
chr9	80032187	80032287	NM_033305_VPS13A_3' UTR	0.844596	+
chr15	76225369	76225469	NR_037623_FBXO22_non-coding	0.844397	+
chr5	38938025	38938125	NM_001285439_RICTOR_TTS	0.844279	-
chr5	68505564	68505664	NM_022909_CENPH_exon	0.844099	+
chr14	89078153	89078253	NR_136936_ZC3H14_non-coding	0.843998	+
chr12	53434014	53434114	NM_001300821_EIF4B_3' UTR	0.843989	+
chr22	24813121	24813221	NM_001254733_SPECC1L_3' UTR	0.843861	+
chr3	125166490	125166590	NR_073435_SNX4_non-coding	0.843714	-
chr7	56130994	56131094	NM_001130069_SUMF2_promoter-TSS	0.843513	+
chr4	39780154	39780254	NM_005339_UBE2K_3' UTR	0.843313	+
chr3	53226453	53226553	NM_212539_PRKCD_3' UTR	0.843138	+
chr1	220321282	220321382	NM_018060_IARS2_TTS	0.84305	+
chr4	76407209	76407309	NR_103725_RCHY1_non-coding	0.843033	-
chr3	58413751	58413851	NM_001315536_PDHB_exon	0.842993	-
chr4	76871779	76871879	NM_001288984_SDAD1_3' UTR	0.842838	-
chr1	231489893	231489993	NM_032018_SPRTN_3' UTR	0.842697	+
chr1	101337944	101338044	NR_048570_EXTL2_TTS	0.842528	-
chr8	38265954	38266054	NM_001286787_LETM2_3' UTR	0.842519	+
chr12	110355773	110355873	NM_032300_TCHP_TTS	0.842504	+
chr16	67132673	67132773	NM_022845_CBFB_3' UTR	0.84233	+
chr10	70101930	70102030	NM_001322440_HNRNPH3_3' UTR	0.84233	+
chr3	138015180	138015280	NM_001267041_ARMC8_3' UTR	0.842298	+
chr5	37291940	37292040	NM_004298_NUP155_3' UTR	0.842234	-
chr6	88849587	88849687	NM_001160226_CNR1_TTS	0.842163	-
chr8	30536955	30537055	NM_001195103_GSR_3' UTR	0.842117	-
chr6	166733518	166733618	NR_130112_SFT2D1_non-coding	0.842081	-
chr6	119500967	119501067	NM_005907_MAN1A1_exon	0.842026	-
chr5	80171640	80171740	NM_002439_MSH3_3' UTR	0.84193	+
chr1	53517185	53517285	NM_001193599_SCP2_TTS	0.841929	+
chr11	18627949	18628049	NM_194285_SPTY2D1_TTS	0.841808	-
chr9	130630119	130630219	NM_001318121_AK1_3' UTR	0.841412	-
chr5	131818742	131818842	NR_149068_IRF1_non-coding	0.841078	-
chr11	726948	727048	NM_022772_EPS8L2_3' UTR	0.840953	+
chr15	78574436	78574536	NM_001130183_DNAJA4_TTS	0.840835	+
chr22	41222503	41222603	NM_003932_ST13_exon	0.840511	-
chr1	157483168	157483268	NM_001195388_FCRL5_TTS	0.840471	-
chr6	84670044	84670144	NM_016230_CYB5R4_TTS	0.840434	+
chr7	36339234	36339334	NM_030636_EEPD1_3' UTR	0.840311	+
chr13	75858809	75858909	NM_001286658_TBC1D4_TTS	0.840285	-
chr3	44778475	44778575	NM_145044_ZNF501_TTS	0.840057	+
chr2	228419176	228419276	NM_001135188_AGFG1_3' UTR	0.840031	+
chr3	50155794	50155894	NR_036627_RBM5_non-coding	0.839898	+
chr9	111630914	111631014	NM_001330749_ELP1_3' UTR	0.839774	-
chr16	50265641	50265741	NM_001040285_TENT4B_3' UTR	0.839773	+
chr11	73080060	73080160	NM_014786_ARHGEF17_3' UTR	0.83943	+
chr3	14185080	14185180	NM_024334_TMEM43_TTS	0.839359	+
chr4	99363715	99363815	NM_001100429_RAP1GDS1_3' UTR	0.839322	+
chr13	100543770	100543870	NR_104592_CLYBL_intron	0.839251	+
chr14	23441024	23441124	NM_198086_AJUBA_3' UTR	0.839107	-
chr12	79986262	79986362	NM_002583_PAWR_3' UTR	0.839068	-
chr7	56022933	56023033	NM_015969_MRPS17_TTS	0.838863	+
chr1	25687399	25687499	NM_014313_TMEM50A_3' UTR	0.838808	+
chr22	23658042	23658142	NM_004327_BCR_3' UTR	0.838712	+
chr1	111894037	111894137	NR_125338_PIFO_non-coding	0.838683	+
chr7	1582583	1582683	NM_002360_MAFK_TTS	0.838554	+
chr1	197122812	197122912	NR_135153_ZBTB41_TTS	0.838522	-
chr17	17968540	17968640	NM_024052_GID4_3' UTR	0.838424	+
chr4	141541935	141542035	NM_015130_TBC1D9_TTS	0.838339	-
chr17	40127091	40127191	NM_001330216_CNP_3' UTR	0.838207	+
chr2	71415438	71415538	NM_020459_PAIP2B_3' UTR	0.83776	-
chr5	205070	205170	NM_145265_CCDC127_3' UTR	0.837682	-
chr10	120441011	120441111	NM_153810_CACUL1_3' UTR	0.837643	-
chr17	46652870	46652970	NM_001330323_HOXB3_promoter-TSS	0.837047	-
chr1	9990293	9990393	NM_001316976_LZIC_3' UTR	0.837002	-
chr1	59247011	59247111	NM_002228_JUN_3' UTR	0.836913	-
chr14	64063758	64063858	NM_001258272_WDR89_TTS	0.836905	-
chr6	71298405	71298505	NM_145267_SDHAF4_3' UTR	0.836874	+
chr1	207966901	207967001	NM_172353_CD46_3' UTR	0.836634	+
chr15	43012956	43013056	NM_020759_STARD9_3' UTR	0.83628	+
chr2	69553196	69553296	NM_001244710_GFPT1_3' UTR	0.836175	-
chr14	81939265	81939365	NM_005065_SEL1L_3' UTR	0.836067	-
chr2	17846662	17846762	NM_024624_SMC6_3' UTR	0.836004	-
chr9	99252338	99252438	NM_014282_HABP4_3' UTR	0.835918	+
chr8	38848284	38848384	NM_078473_TM2D2_3' UTR	0.835665	-
chr10	96361755	96361855	NM_001289068_HELLS_TTS	0.835583	+
chr9	100777713	100777813	NM_006401_ANP32B_3' UTR	0.835549	+
chr7	129474759	129474859	NM_003344_UBE2H_exon	0.835477	-
chr17	19808078	19808178	NM_007202_AKAP10_3' UTR	0.835236	-
chr19	44515696	44515796	NM_006300_ZNF230_3' UTR	0.835227	+
chr12	29493646	29493746	NM_016570_ERGIC2_3' UTR	0.835211	-
chr10	76468211	76468311	NM_001202450_ADK_3' UTR	0.835201	+
chr13	48835428	48835528	NM_021999_ITM2B_3' UTR	0.835095	+
chr10	115880623	115880723	NR_135815_CCDC186_TTS	0.835088	-
chr14	58840254	58840354	NM_002892_ARID4A_3' UTR	0.834837	+
chr10	1085966	1086066	NR_134301_IDI1_non-coding	0.834599	-
chr10	121335089	121335189	NR_136661_TIAL1_non-coding	0.834559	-
chr15	67494010	67494110	NM_024666_AAGAB_3' UTR	0.834464	-
chr1	40887688	40887788	NM_022733_SMAP2_exon	0.834237	+
chr8	145675315	145675415	NM_138496_CYHR1_TTS	0.834229	-
chr14	75548819	75548919	NM_033116_NEK9_3' UTR	0.834147	-
chr12	8756803	8756903	NM_001330343_AICDA_3' UTR	0.834091	-
chr5	149763723	149763823	NM_001008657_TCOF1_3' UTR	0.833949	+
chr19	40826970	40827070	NR_046202_C19orf47_TTS	0.83377	-
chr11	74353678	74353778	NR_046410_POLD3_non-coding	0.833753	+
chr18	2916999	2917099	NM_014646_LPIN2_TTS	0.83346	-
chr18	43563503	43563603	NM_024430_PSTPIP2_TTS	0.833405	-
chr8	101165741	101165841	NM_005034_POLR2K_3' UTR	0.8329	+
chr18	47008645	47008745	NM_001199346_C18orf32_3' UTR	0.832723	-
chr6	74210706	74210806	NM_133645_MTO1_3' UTR	0.832608	+
chr17	41363606	41363706	NM_001291588_TMEM106A_promoter-TSS	0.832593	+
chr12	42706786	42706886	NM_033114_ZCRB1_3' UTR	0.832586	-
chr19	2430819	2430919	NM_032737_LMNB2_3' UTR	0.83252	-
chr18	51820997	51821097	NM_001351632_POLI_3' UTR	0.832518	+
chr12	69663350	69663450	NM_001300947_CPSF6_3' UTR	0.832501	+
chr1	70905079	70905179	NM_001902_CTH_3' UTR	0.832108	+
chr13	50489104	50489204	NR_023351_SPRYD7_non-coding	0.832035	-
chr6	17611830	17611930	NM_016255_FAM8A1_TTS	0.831887	+
chr19	10221870	10221970	NM_002566_P2RY11_promoter-TSS	0.831846	+
chr6	42853893	42853993	NM_198486_RPL7L1_intron	0.831461	+
chr19	41172583	41172683	NM_004756_NUMBL_3' UTR	0.831396	-
chr8	145654150	145654250	NM_183057_VPS28_promoter-TSS	0.83135	-
chr1	155204723	155204823	NM_001171812_GBA_3' UTR	0.83115	-
chr13	74260187	74260287	NM_007249_KLF12_TTS	0.83115	-
chr1	168169344	168169444	NM_152902_TIPRL_3' UTR	0.831136	+
chr10	1228074	1228174	NM_018702_ADARB2_3' UTR	0.831119	-
chr17	67075026	67075126	NM_080284_ABCA6_3' UTR	0.831078	-
chr12	93895045	93895145	NR_038159_MRPL42_non-coding	0.830995	+
chr6	161557107	161557207	NM_020133_AGPAT4_3' UTR	0.830933	-
chr1	229577634	229577734	NM_018230_NUP133_exon	0.830657	-
chr4	106200858	106200958	NM_001127208_TET2_TTS	0.830168	+
chr16	4561308	4561408	NM_001199054_CDIP1_3' UTR	0.830114	-
chr2	109125753	109125853	NM_181453_GCC2_TTS	0.829718	+
chr3	50363397	50363497	NM_007275_TUSC2_3' UTR	0.829539	-
chr1	31205316	31205416	NM_006762_LAPTM5_TTS	0.829318	-
chr5	69373321	69373421	NM_017411_SMN2_TTS	0.829264	+
chr11	43878066	43878166	NM_016142_HSD17B12_TTS	0.828632	+
chr3	124801994	124802094	NM_001195483_SLC12A8_3' UTR	0.828622	-
chr8	61779360	61779460	NM_001316690_CHD7_3' UTR	0.828525	+
chr12	118587725	118587825	NM_001346492_TAOK3_3' UTR	0.828174	-
chr2	242611945	242612045	NM_013325_ATG4B_3' UTR	0.828023	+
chr1	22857089	22857189	NM_014870_ZBTB40_3' UTR	0.82802	+
chr10	8116755	8116855	NM_002051_GATA3_3' UTR	0.82801	+
chr10	104417975	104418075	NM_001345950_TRIM8_TTS	0.827951	+
chr5	89811447	89811547	NM_001286812_LYSMD3_TTS	0.82777	-
chr4	68472516	68472616	NM_012108_STAP1_3' UTR	0.827765	+
chr11	22304802	22304902	NM_213599_ANO5_TTS	0.827553	+
chr13	50587210	50587310	NM_052811_TRIM13_exon	0.827477	+
chr2	162267830	162267930	NM_005805_PSMD14_exon	0.827431	+
chr1	85717851	85717951	NR_024113_C1orf52_non-coding	0.82735	-
chr19	10502147	10502247	NM_007065_CDC37_3' UTR	0.827272	-
chr2	170938268	170938368	NM_172070_UBR3_exon	0.827129	+
chr4	108955546	108955646	NM_001184705_HADH_3' UTR	0.827072	+
chr3	194995466	194995566	NM_012287_ACAP2_TTS	0.826994	-
chr7	91502198	91502298	NM_001301135_MTERF1_TTS	0.826974	-
chr17	79687942	79688042	NM_012140_SLC25A10_TTS	0.826865	+
chr4	129796278	129796378	NM_001287442_JADE1_TTS	0.8265	+
chr17	3575151	3575251	NR_037928_P2RX5-TAX1BP3_non-coding	0.826483	-
chr15	50852489	50852589	NR_149153_TRPM7_non-coding	0.826434	-
chr3	114027036	114027136	NM_173799_TIGIT_3' UTR	0.826372	+
chr5	74656164	74656264	NM_001130996_HMGCR_3' UTR	0.82635	+
chr5	68710526	68710626	NM_001244734_MARVELD2_promoter-TSS	0.826268	+
chr20	48521358	48521458	NM_001135773_SPATA2_3' UTR	0.826265	-
chr3	145787224	145787324	NR_146297_LNCSRLR_promoter-TSS	0.826256	-
chr5	143538833	143538933	NM_030799_YIPF5_3' UTR	0.826088	-
chr2	224740066	224740166	NM_020830_WDFY1_TTS	0.825878	-
chr2	38522031	38522131	NM_001330464_ATL2_3' UTR	0.825834	-
chr11	28042549	28042649	NM_031217_KIF18A_3' UTR	0.825657	-
chr14	103969545	103969645	NM_001128919_MARK3_3' UTR	0.825648	+
chr16	22345241	22345341	NR_047581_POLR3E_non-coding	0.825538	+
chr3	126756128	126756228	NM_032242_PLXNA1_TTS	0.825504	+
chr12	104497140	104497240	NM_013320_HCFC2_3' UTR	0.825484	+
chr18	33558953	33559053	NM_001201476_C18orf21_3' UTR	0.825409	+
chr14	75520121	75520221	NM_001302617_ACYP1_exon	0.825376	-
chr15	78841135	78841235	NM_001102667_PSMA4_exon	0.825235	+
chr11	94153032	94153132	NM_001330347_MRE11_3' UTR	0.824802	-
chr5	78981061	78981161	NM_001349549_TENT2_3' UTR	0.824798	+
chr8	131064353	131064453	NM_018482_ASAP1_TTS	0.824788	-
chr14	53194349	53194449	NM_002806_PSMC6_3' UTR	0.824607	+
chr7	20455283	20455383	NM_002214_ITGB8_TTS	0.824436	+
chr3	153993458	153993558	NM_020865_DHX36_TTS	0.823941	-
chr8	90947647	90947747	NM_002485_NBN_3' UTR	0.823746	-
chr1	6683956	6684056	NM_001195753_THAP3_promoter-TSS	0.823693	+
chr7	131172627	131172727	NM_001145354_MKLN1_3' UTR	0.823655	+
chr14	71576812	71576912	NM_001308160_PCNX1_3' UTR	0.822731	+
chr4	36067627	36067727	NM_015230_ARAP2_TTS	0.822727	-
chr12	104743961	104744061	NM_001093771_TXNRD1_TTS	0.822434	+
chr5	137804862	137804962	NM_001964_EGR1_TTS	0.822336	+
chr1	220957484	220957584	NM_001317338_MARC2_3' UTR	0.822321	+
chr20	45837995	45838095	NM_001281774_ZMYND8_3' UTR	0.822303	-
chr11	74688002	74688102	NM_014752_SPCS2_exon	0.82226	+
chr6	37143102	37143202	NM_001243186_PIM1_TTS	0.822217	+
chr12	6648695	6648795	NM_001193457_IFFO1_TTS	0.822108	-
chr2	32843561	32843661	NM_016252_BIRC6_3' UTR	0.822018	+
chr9	114415547	114415647	NR_037148_DNAJC25_non-coding	0.822008	+
chr7	64292010	64292110	NM_006524_ZNF138_exon	0.821819	+
chr3	52109793	52109893	NM_001161581_POC1A_3' UTR	0.821781	-
chr5	108670411	108670511	NM_014819_PJA2_TTS	0.821762	-
chr6	157713544	157713644	NM_018452_TMEM242_3' UTR	0.82158	-
chr19	55737976	55738076	NM_173804_TMEM86B_TTS	0.821563	-
chr9	125670333	125670433	NM_006626_ZBTB6_TTS	0.821215	-
chr6	3851452	3851552	NM_012135_FAM50B_TTS	0.821212	+
chr14	73687010	73687110	NM_007318_PSEN1_3' UTR	0.820983	+
chr22	29950800	29950900	NM_003634_NIPSNAP1_TTS	0.820527	-
chr6	33269436	33269536	NM_003190_TAPBP_3' UTR	0.820508	-
chr12	122989589	122989689	NR_036434_RSRC2_non-coding	0.820083	-
chr15	81601847	81601947	NR_148035_IL16_non-coding	0.819932	+
chr10	13361065	13361165	NM_001195602_SEPHS1_3' UTR	0.819832	-
chr5	118877642	118877742	NM_001292027_HSD17B4_3' UTR	0.819615	+
chr21	34876256	34876356	NM_001136005_GART_TTS	0.819546	-
chr21	47609043	47609143	NM_002340_LSS_TTS	0.819443	-
chr2	204292130	204292230	NM_001282925_ABI2_3' UTR	0.819137	+
chr8	95938201	95938301	NM_001135733_TP53INP1_TTS	0.81906	-
chr9	71396136	71396236	NM_138333_FAM122A_3' UTR	0.81897	+
chr17	76138949	76139049	NM_152468_TMC8_TTS	0.81853	+
chr5	138665076	138665176	NM_001282278_MATR3_3' UTR	0.818451	+
chr7	22157922	22158022	NM_012294_RAPGEF5_TTS	0.818407	-
chr2	75120379	75120479	NM_000189_HK2_TTS	0.818372	+
chr1	154441825	154441925	NM_181359_IL6R_TTS	0.818358	+
chr2	3502223	3502323	NM_001306077_ADI1_3' UTR	0.81822	-
chr2	8869060	8869160	NM_001348736_KIDINS220_3' UTR	0.818173	-
chr5	56558809	56558909	NM_001127236_GPBP1_3' UTR	0.818098	+
chr9	115427486	115427586	NM_001287038_KIAA1958_TTS	0.818052	+
chr6	15521764	15521864	NM_001267040_JARID2_3' UTR	0.817899	+
chr6	36891206	36891306	NM_001286635_C6orf89_3' UTR	0.817899	+
chr13	48517424	48517524	NM_003850_SUCLA2_3' UTR	0.817817	-
chr12	113449427	113449527	NM_016817_OAS2_TTS	0.817783	+
chr1	184659637	184659737	NR_135118_EDEM3_TTS	0.817564	-
chr3	185209384	185209484	NM_080652_TMEM41A_exon	0.817528	-
chr4	124240354	124240454	NM_145207_SPATA5_3' UTR	0.817368	+
chr17	67537896	67537996	NM_002758_MAP2K6_3' UTR	0.817208	+
chr17	42875817	42875917	NM_005497_GJC1_TTS	0.817062	-
chr16	72058309	72058409	NM_001361_DHODH_3' UTR	0.817023	+
chr1	110566263	110566363	NM_001242675_AHCYL1_TTS	0.816928	+
chr19	3462876	3462976	NM_205843_NFIC_3' UTR	0.816845	+
chr19	58291882	58291982	NM_017652_ZNF586_TTS	0.816828	+
chr16	450562	450662	NM_001286433_NME4_3' UTR	0.816825	+
chr9	4587160	4587260	NM_004170_SLC1A1_3' UTR	0.816744	+
chr9	90323449	90323549	NM_001288730_DAPK1_TTS	0.8166	+
chr6	52357140	52357240	NR_033327_EFHC1_non-coding	0.816548	+
chr9	15459805	15459905	NM_001039697_SNAPC3_exon	0.816547	+
chr6	159056366	159056466	NM_020823_TMEM181_TTS	0.816154	+
chr8	110577094	110577194	NM_001278938_EBAG9_3' UTR	0.816135	+
chr7	90014398	90014498	NM_033107_GTPBP10_exon	0.816107	+
chr6	30568179	30568279	NM_002714_PPP1R10_TTS	0.816058	-
chr19	53857709	53857809	NM_001321523_ZNF845_3' UTR	0.815926	+
chr7	7646759	7646859	NM_019005_MIOS_3' UTR	0.815922	+
chr3	183205325	183205425	NM_130446_KLHL6_TTS	0.815528	-
chr14	23347190	23347290	NM_014045_LRP10_3' UTR	0.815441	+
chr4	3258239	3258339	NM_001042690_MSANTD1_TTS	0.815317	+
chr3	186256389	186256489	NM_017541_CRYGS_3' UTR	0.815163	-
chr8	126450545	126450645	NM_001282985_TRIB1_TTS	0.815072	+
chr14	23456382	23456482	NM_001282970_C14orf93_exon	0.814928	-
chr20	37551566	37551666	NM_001172735_PPP1R16B_TTS	0.814537	+
chr2	75891762	75891862	NM_001201334_GCFC2_exon	0.814465	-
chr12	107280960	107281060	NR_147134_RIC8B_non-coding	0.814254	+
chr15	85212962	85213062	NR_073518_SEC11A_non-coding	0.814133	-
chr19	44980346	44980446	NM_001278508_ZNF180_3' UTR	0.814058	-
chr5	34954890	34954990	NM_001348420_DNAJC21_3' UTR	0.813619	+
chr4	110460774	110460874	NM_001318085_SEC24B_exon	0.813569	+
chr1	207251062	207251162	NM_006212_PFKFB2_TTS	0.81356	+
chr18	66340927	66341027	NM_019022_TMX3_TTS	0.81336	-
chr8	90802594	90802694	NM_003821_RIPK2_exon	0.813055	+
chr1	79107478	79107578	NM_006820_IFI44L_3' UTR	0.812897	+
chr17	3799888	3799988	NM_002558_P2RX1_TTS	0.812849	-
chr20	32263488	32263588	NM_005225_E2F1_3' UTR	0.81241	-
chr4	110970530	110970630	NM_024090_ELOVL6_3' UTR	0.812393	-
chr17	17104309	17104409	NM_178836_PLD6_TTS	0.812272	-
chr1	40361096	40361196	NM_001033082_MYCL_TTS	0.811776	-
chr3	192514607	192514707	NM_178496_MB21D2_TTS	0.811695	-
chr2	131104097	131104197	NM_001320307_IMP4_3' UTR	0.811667	+
chr7	44423188	44423288	NM_015332_NUDCD3_3' UTR	0.811581	-
chr1	43318044	43318144	NM_015911_ZNF691_TTS	0.811511	+
chr1	246704116	246704216	NM_022366_TFB2M_3' UTR	0.81145	-
chr3	105377110	105377210	NR_135810_CBLB_non-coding	0.811191	-
chr10	101157042	101157142	NM_002079_GOT1_3' UTR	0.811181	-
chr13	47327054	47327154	NM_001164213_LRCH1_TTS	0.811103	+
chr2	74687260	74687360	NM_001146158_MOGS_TTS	0.811098	-
chr7	48004766	48004866	NM_004507_HUS1_3' UTR	0.810967	-
chr6	159456029	159456129	NM_001278733_TAGAP_3' UTR	0.810961	-
chr13	46917110	46917210	NM_001286765_RUBCNL_3' UTR	0.810951	-
chr9	34998327	34998427	NM_001349725_DNAJB5_TTS	0.810784	+
chr6	79645585	79645685	NM_017934_PHIP_3' UTR	0.810712	-
chr19	36729573	36729673	NM_001099638_ZNF146_TTS	0.810499	+
chr11	66112844	66112944	NM_015399_BRMS1_promoter-TSS	0.810472	-
chr13	42142281	42142381	NR_049803_MIR5006_TTS	0.810466	-
chr15	66629172	66629272	NM_017858_TIPIN_3' UTR	0.810392	-
chr1	161332208	161332308	NM_001035511_SDHC_exon	0.810317	+
chr3	194789012	194789112	NM_001308069_XXYLT1_TTS	0.810197	-
chr18	71825928	71826028	NM_014177_TIMM21_3' UTR	0.810091	+
chr11	22844461	22844561	NR_135213_SVIP_non-coding	0.810056	-
chr5	179204182	179204282	NM_014757_MAML1_TTS	0.809991	+
chr15	99676529	99676629	NR_109947_TTC23_TTS	0.809802	-
chr10	116624372	116624472	NM_020940_FAM160B1_TTS	0.809795	+
chr12	54575241	54575341	NM_001243790_SMUG1_TTS	0.809456	-
chr13	100214967	100215067	NM_004800_TM9SF2_3' UTR	0.809432	+
chr20	61509090	61509190	NM_001193369_DIDO1_TTS	0.809427	-
chr13	52334045	52334145	NM_052950_WDFY2_3' UTR	0.809231	+
chr12	30781918	30782018	NM_001190995_IPO8_TTS	0.809101	-
chr8	42262971	42263071	NM_001135694_VDAC3_3' UTR	0.809078	+
chr1	44433325	44433425	NM_014652_IPO13_3' UTR	0.809005	+
chr8	80831092	80831192	NM_014018_MRPS28_TTS	0.80851	-
chr2	144703583	144703683	NM_001354354_GTDC1_TTS	0.808444	-
chr6	88051415	88051515	NM_001287445_SMIM8_3' UTR	0.808231	+
chr16	88927420	88927520	NR_134671_TRAPPC2L_non-coding	0.808129	+
chr3	49761727	49761827	NM_013334_GMPPB_promoter-TSS	0.808117	-
chr10	93624933	93625033	NM_025235_TNKS2_3' UTR	0.807874	+
chr21	33686307	33686407	NM_014825_URB1_3' UTR	0.807779	-
chr7	45002261	45002361	NM_033054_MYO1G_TTS	0.807695	-
chr22	39079812	39079912	NM_020243_TOMM22_3' UTR	0.80761	+
chr4	47850139	47850239	NM_152995_NFXL1_exon	0.807495	-
chr1	25167345	25167445	NM_013943_CLIC4_exon	0.80746	+
chr2	31491159	31491259	NM_014600_EHD3_TTS	0.807405	+
chr12	26492250	26492350	NM_002223_ITPR2_3' UTR	0.807354	-
chr1	185069419	185069519	NM_007212_RNF2_3' UTR	0.807195	+
chr6	153311064	153311164	NM_001301870_MTRF1L_exon	0.807161	-
chr4	73921797	73921897	NM_001297733_COX18_3' UTR	0.806826	-
chr12	116399061	116399161	NM_015335_MED13L_exon	0.806273	-
chr17	663306	663406	NM_016080_GLOD4_3' UTR	0.806253	-
chr10	89725183	89725283	NM_001304718_PTEN_3' UTR	0.806221	+
chr5	102886557	102886657	NM_031438_NUDT12_exon	0.806221	-
chr6	26599276	26599376	NM_013375_ABT1_3' UTR	0.806197	+
chr3	156260796	156260896	NM_001308197_SSR3_3' UTR	0.80618	-
chr10	126448671	126448771	NM_001304468_EEF1AKMT2_3' UTR	0.806165	-
chr8	27662322	27662422	NM_001017420_ESCO2_TTS	0.806037	+
chr19	13251861	13251961	NM_052876_NACC1_TTS	0.805451	+
chr13	50678884	50678984	NR_002605_DLEU1_non-coding	0.80543	+
chr17	18169766	18169866	NM_148886_MIEF2_TTS	0.805318	+
chr14	90871063	90871163	NM_006888_CALM1_3' UTR	0.804995	+
chr11	18551156	18551256	NM_001261385_UEVLD_TTS	0.80499	-
chr3	121488846	121488946	NR_134968_IQCB1_non-coding	0.804824	-
chr1	218504521	218504621	NM_016052_RRP15_3' UTR	0.804751	+
chr19	3053158	3053258	NM_001130_TLE5_3' UTR	0.804575	-
chr1	11167437	11167537	NM_004958_MTOR_3' UTR	0.804478	-
chr6	64289998	64290098	NM_003463_PTP4A1_exon	0.804468	+
chr12	123641316	123641416	NR_103517_MPHOSPH9_non-coding	0.80436	-
chr2	68401962	68402062	NR_138146_PNO1_non-coding	0.80434	+
chr19	44090089	44090189	NM_001007561_IRGQ_3' UTR	0.804012	-
chr3	124684555	124684655	NM_020733_HEG1_TTS	0.803803	-
chr4	169911146	169911246	NM_032783_CBR4_3' UTR	0.80378	-
chr1	202931001	202931101	NM_016243_CYB5R1_TTS	0.803713	-
chr10	85912213	85912313	NM_014394_GHITM_3' UTR	0.803641	+
chr20	57254351	57254451	NR_037942_STX16_non-coding	0.80353	+
chr1	60341881	60341981	NM_015888_HOOK1_3' UTR	0.803514	+
chr2	26512871	26512971	NM_001281513_HADHB_3' UTR	0.803454	+
chr17	30327955	30328055	NM_001321207_SUZ12_TTS	0.803438	+
chr11	121500250	121500350	NM_003105_SORL1_3' UTR	0.803364	+
chr12	49578580	49578680	NM_006009_TUBA1A_TTS	0.8032	-
chr3	69104536	69104636	NM_198195_UBA3_3' UTR	0.80305	-
chr3	98252844	98252944	NM_005290_GPR15_3' UTR	0.802821	+
chr21	48084756	48084856	NM_001286677_PRMT2_3' UTR	0.80263	+
chr10	51770166	51770266	NM_001077665_AGAP6_TTS	0.802441	+
chr17	78940066	78940166	NM_001163034_RPTOR_TTS	0.802407	+
chr19	1259042	1259142	NM_177401_MIDN_TTS	0.802404	+
chr1	232944053	232944153	NM_019090_MAP10_3' UTR	0.802283	+
chr7	2754971	2755071	NM_001284355_AMZ1_3' UTR	0.802192	+
chr5	122950115	122950215	NM_004384_CSNK1G3_3' UTR	0.802104	+
chr1	156041804	156041904	NM_001093725_MEX3A_TTS	0.801834	-
chr6	47591986	47592086	NM_012120_CD2AP_3' UTR	0.801736	+
chr3	53919317	53919417	NM_021237_SELENOK_3' UTR	0.801693	-
chr6	109307641	109307741	NM_001199933_SESN1_TTS	0.801524	-
chr5	149937672	149937772	NM_001301063_NDST1_TTS	0.801513	+
chr13	21721439	21721539	NM_005870_SAP18_3' UTR	0.801382	+
chr4	105389464	105389564	NM_025212_CXXC4_TTS	0.801352	-
chr15	41164414	41164514	NM_133639_RHOV_TTS	0.801019	-
chr8	61533403	61533503	NM_001242644_RAB2A_3' UTR	0.80083	+
chr19	37443539	37443639	NM_198539_ZNF568_TTS	0.800821	+
chr10	50362775	50362875	NM_001288740_TMEM273_TTS	0.800756	-
chr11	65089467	65089567	NM_006779_CDC42EP2_3' UTR	0.80073	+
chr1	28929823	28929923	NM_001135218_TAF12_3' UTR	0.800632	-
chr17	56423525	56423625	NR_073470_SUPT4H1_non-coding	0.800601	-
chr4	48138887	48138987	NM_003215_TEC_3' UTR	0.80054	-
chr1	38423623	38423723	NM_001320830_SF3A3_3' UTR	0.800372	-
chr14	24593139	24593239	NR_028100_DCAF11_non-coding	0.800312	+
chr1	174979307	174979407	NM_014412_CACYBP_3' UTR	0.800159	+
chr17	59758630	59758730	NM_032043_BRIP1_3' UTR	0.800145	-
chr9	137328526	137328626	NM_002957_RXRA_3' UTR	0.799856	+
chr3	42826650	42826750	NM_001099669_HIGD1A_3' UTR	0.799853	-
chr6	117884389	117884489	NM_020399_GOPC_exon	0.799806	-
chr2	25960361	25960461	NM_018263_ASXL2_3' UTR	0.799552	-
chr3	49572946	49573046	NM_004393_DAG1_TTS	0.799532	+
chr14	92628050	92628150	NM_001322272_CPSF2_3' UTR	0.79949	+
chr19	58433630	58433730	NM_001317029_ZNF418_3' UTR	0.799238	-
chr9	33038965	33039065	NM_001539_DNAJA1_3' UTR	0.798624	+
chr7	127220683	127220783	NM_024523_GCC1_TTS	0.798466	-
chr17	7474843	7474943	NM_015670_SENP3_3' UTR	0.798451	+
chr21	44270103	44270203	NR_048535_WDR4_non-coding	0.798386	-
chr3	14712612	14712712	NM_016474_CCDC174_exon	0.79808	+
chr6	166571140	166571240	NM_003181_TBXT_TTS	0.797945	-
chr12	102796119	102796219	NM_001111284_IGF1_3' UTR	0.797904	-
chr16	767378	767478	NM_024042_METRN_3' UTR	0.797774	+
chr5	141319616	141319716	NM_014773_DELE1_3' UTR	0.797628	+
chr11	126072308	126072408	NM_001144827_RPUSD4_3' UTR	0.797441	-
chr1	41237173	41237273	NM_001308115_NFYC_TTS	0.797352	+
chr14	104002282	104002382	NM_152307_TRMT61A_3' UTR	0.797235	+
chr9	119187505	119187605	NM_198188_ASTN2_TTS	0.797216	-
chr1	87810603	87810703	NM_006769_LMO4_3' UTR	0.797198	+
chr14	34394420	34394520	NM_001308103_EGLN3_3' UTR	0.79715	-
chr2	70052678	70052778	NM_001320702_ANXA4_3' UTR	0.79709	+
chr11	118269824	118269924	NM_004788_UBE4A_TTS	0.797051	+
chr5	76369465	76369565	NR_003014_SNORA47_Intergenic	0.796878	-
chr5	96373115	96373215	NM_175920_LNPEP_Intergenic	0.796789	+
chr5	133308414	133308514	NM_003374_VDAC1_exon	0.796762	-
chr20	34538198	34538298	NM_016436_PHF20_TTS	0.796723	+
chr2	174940093	174940193	NM_013341_OLA1_3' UTR	0.796581	-
chr20	32441536	32441636	NM_176812_CHMP4B_3' UTR	0.79642	+
chr10	59951279	59951379	NM_152230_IPMK_TTS	0.79638	-
chr11	17352980	17353080	NM_001352669_NUCB2_TTS	0.796154	+
chr20	31436541	31436641	NM_012325_MAPRE1_3' UTR	0.796146	+
chr3	182662817	182662917	NM_020640_DCUN1D1_3' UTR	0.795926	-
chr14	75936108	75936208	NM_001135047_JDP2_exon	0.795522	+
chr1	157543652	157543752	NM_031282_FCRL4_3' UTR	0.795328	-
chr6	36076216	36076316	NM_139014_MAPK14_3' UTR	0.795112	+
chr14	45374656	45374756	NM_001017923_C14orf28_exon	0.795007	+
chr2	120734942	120735042	NM_002830_PTPN4_3' UTR	0.794706	+
chr14	69254379	69254479	NM_004926_ZFP36L1_TTS	0.794668	-
chr17	37077920	37078020	NR_073384_LASP1_TTS	0.794532	+
chr12	27573421	27573521	NM_020183_ARNTL2_3' UTR	0.794342	+
chr16	53361301	53361401	NM_001352127_CHD9_TTS	0.794161	+
chr6	13612424	13612524	NM_001193267_SIRT5_3' UTR	0.793964	+
chr3	149238379	149238479	NM_015472_WWTR1_3' UTR	0.793863	-
chr1	27108496	27108596	NM_006015_ARID1A_TTS	0.793847	+
chr10	104240557	104240657	NM_005736_ACTR1A_3' UTR	0.793805	-
chr3	196314056	196314156	NM_001105573_FBXO45_3' UTR	0.793764	+
chr15	59153996	59154096	NM_001040453_MINDY2_TTS	0.793751	+
chr12	64202787	64202887	NM_001278237_RXYLT1_exon	0.793698	+
chr6	136878777	136878877	NM_005923_MAP3K5_3' UTR	0.793461	-
chr9	33110642	33110742	NM_001497_B4GALT1_TTS	0.793351	-
chr1	184589359	184589459	NM_030806_C1orf21_3' UTR	0.793006	+
chr15	37102348	37102448	NM_001321756_C15orf41_TTS	0.792945	+
chr16	46694195	46694295	NM_018206_VPS35_3' UTR	0.792937	-
chr18	56653086	56653186	NR_148459_ZNF532_non-coding	0.792775	+
chr13	46530575	46530675	NM_001076788_ZC3H13_3' UTR	0.792755	-
chr1	58946570	58946670	NM_145243_OMA1_3' UTR	0.792721	-
chr1	46165317	46165417	NM_005897_IPP_3' UTR	0.792575	-
chr3	51982781	51982881	NM_005485_PARP3_TTS	0.79231	+
chr12	15750232	15750332	NM_030670_PTPRO_3' UTR	0.792114	+
chr1	171765998	171766098	NM_015935_EEF1AKNMT_3' UTR	0.79139	+
chr19	17453439	17453539	NM_133644_GTPBP3_TTS	0.791289	+
chr11	35250917	35251017	NM_001202555_CD44_3' UTR	0.791175	+
chr16	8987850	8987950	NM_003470_USP7_exon	0.791158	-
chr13	52607426	52607526	NM_021645_UTP14C_3' UTR	0.791088	+
chr9	80944907	80945007	NM_021154_PSAT1_TTS	0.790823	+
chr6	407512	407612	NM_002460_IRF4_exon	0.790772	+
chr15	34434011	34434111	NM_024713_KATNBL1_3' UTR	0.790663	-
chr7	148879792	148879892	NM_170686_ZNF398_3' UTR	0.790594	+
chr20	62679081	62679181	NM_018419_SOX18_TTS	0.790472	-
chr12	46300224	46300324	NM_152641_ARID2_3' UTR	0.79036	+
chr6	27778979	27779079	NM_003536_HIST1H3H_TTS	0.790219	+
chr9	117360038	117360138	NM_004888_ATP6V1G1_3' UTR	0.790187	+
chr3	37095172	37095272	NM_001282691_LRRFIP2_3' UTR	0.790113	-
chr8	92007673	92007773	NM_018710_PIP4P2_3' UTR	0.789855	-
chr4	10441500	10441600	NM_053042_ZNF518B_TTS	0.789659	-
chr19	4443179	4443279	NM_005483_CHAF1A_3' UTR	0.789613	+
chr5	159830156	159830256	NM_006425_SLU7_3' UTR	0.789536	-
chr11	82972803	82972903	NM_001286116_CCDC90B_3' UTR	0.789422	-
chr1	173152870	173152970	NM_003326_TNFSF4_TTS	0.789331	-
chr5	60841898	60841998	NM_020928_ZSWIM6_TTS	0.789113	+
chr7	135359098	135359198	NM_001130929_STMP1_3' UTR	0.789067	+
chr1	226414659	226414759	NM_001282402_MIXL1_TTS	0.788916	+
chr1	119425663	119425763	NM_152380_TBX15_TTS	0.788903	-
chr15	60715278	60715378	NR_147171_ICE2_non-coding	0.788813	-
chr12	104513276	104513376	NM_006166_NFYB_3' UTR	0.788716	-
chr20	17594737	17594837	NM_004587_RRBP1_3' UTR	0.788289	-
chr9	140730476	140730576	NM_024757_EHMT1_TTS	0.788179	+
[truncated: 9,478 more rows]
