# Supplementary material for: Benchmarking sequencing methods and tools that facilitate the study of alternative polyadenylation
Source: Genome Biol. 2021 Oct 14;22:291. doi: 10.1186/s13059-021-02502-z (PMC8518154; doi:10.1186/s13059-021-02502-z)
Supplement: Supplementary file 9 — Additional file 9: GETUTR.PAS.sites. GETUTR PAS sites with PAU > 5% (BED format). [file 13059_2021_2502_MOESM9_ESM.xls]

## Sheet: GETUTR.PAS.sites.PAU.0.05
Chromosome	Start	End	Annotation (RefSeq_GeneName_GenicRegion)	PAU	Strand
chr3	49044535	49044635	NM_018031_WDR6_promoter-TSS	0.80432	+
chr11	64879238	64879338	NR_102367_TM7SF2_promoter-TSS	0.875699	+
chr3	48507128	48507228	NM_033629_TREX1_promoter-TSS	0.912427	+
chr19	49469915	49470015	NM_000146_FTL_exon	0.998194	+
chr11	764768	764868	NM_006755_TALDO1_exon	0.992439	+
chr1	224563448	224563548	NR_102347_CNIH4_non-coding	0.926754	+
chr14	24612592	24612692	NR_106990_MIR7703_TTS	0.986078	-
chr16	29816548	29816648	NM_001276275_MAZ_promoter-TSS	0.742462	+
chr2	135206856	135206956	NM_002410_MGAT5_3' UTR	0.954422	+
chr1	28564408	28564508	NM_016311_ATP5IF1_exon	0.855999	+
chr5	180663946	180664046	NM_006098_RACK1_TTS	1	-
chr8	145152158	145152258	NM_001916_CYC1_exon	0.997818	+
chr12	98995236	98995336	NM_213611_SLC25A3_exon	0.974793	+
chr14	58738533	58738633	NM_002788_PSMA3_exon	0.986496	+
chr16	67968432	67968532	NM_002801_PSMB10_TTS	0.754446	-
chr14	105954752	105954852	NM_001311_CRIP1_intron	0.898422	+
chr7	43846754	43846854	NM_001253823_BLVRA_exon	0.993549	+
chr15	59417000	59417100	NM_004701_CCNB2_exon	0.982622	+
chr10	12209671	12209771	NM_014142_NUDT5_exon	0.90592	-
chr3	121605157	121605257	NM_001320041_EAF2_exon	0.990244	+
chr16	67918677	67918777	NM_001348682_NRN1L_promoter-TSS	0.831753	+
chr9	35813027	35813127	NM_172312_SPAG8_promoter-TSS	0.603435	-
chr17	7258393	7258493	NM_001320435_TMEM95_promoter-TSS	0.880796	+
chr12	58176426	58176526	NM_001172697_TSFM_promoter-TSS	0.948717	+
chr4	105390351	105390451	NR_132741_CXXC4_non-coding	0.903765	-
chr17	7348303	7348403	NM_000747_CHRNB1_promoter-TSS	0.88973	+
chr14	90738677	90738777	NM_002802_PSMC1_exon	0.809481	+
chr12	4722838	4722938	NM_003845_DYRK4_exon	0.988454	+
chr12	49666924	49667024	NM_001303117_TUBA1C_exon	0.958516	+
chr14	24630323	24630423	NM_006084_IRF9_promoter-TSS	0.550548	+
chr2	216214300	216214400	NM_004044_ATIC_exon	0.938118	+
chr1	94944028	94944128	NM_002858_ABCD3_intron	0.905049	+
chr5	470338	470438	NR_024158_PP7080_TTS	0.962606	-
chr10	52517467	52517567	NM_001321957_ASAH2B_TTS	0.786418	+
chr9	34650368	34650468	NM_001258332_GALT_exon	0.96632	+
chr6	10709602	10709702	NM_017906_PAK1IP1_exon	0.993392	+
chr5	140041834	140041934	NM_006083_IK_intron	0.876166	+
chr20	34145197	34145297	NM_198398_ERGIC3_exon	0.869109	+
chr19	50176931	50177031	NR_104200_BCL2L12_non-coding	0.923196	+
chr17	80445952	80446052	NM_012336_NARF_exon	0.970081	+
chr3	130734970	130735070	NM_001199182_ATP2C1_exon	0.819311	+
chr19	40487137	40487237	NM_153001_PSMC4_exon	0.937824	+
chr10	3178702	3178802	NM_001345944_PFKP_exon	1	+
chr22	31676511	31676611	NM_005569_LIMK2_TTS	0.901448	+
chr2	223426516	223426616	NM_152386_SGPP2_3' UTR	0.739569	+
chr1	89573813	89573913	NM_004120_GBP2_exon	0.880257	-
chr11	47196082	47196182	NM_001242832_ARFGAP2_intron	0.802216	-
chr10	76468131	76468231	NM_001202450_ADK_exon	0.984898	+
chr22	40762450	40762550	NM_001317923_ADSL_exon	0.722725	+
chr3	45052748	45052848	NR_023353_EXOSC7_non-coding	0.993859	+
chr1	9161480	9161580	NM_024980_GPR157_Intergenic	0.85568	-
chr7	140404652	140404752	NM_004546_NDUFB2_exon	0.869031	+
chr17	30658743	30658843	NM_022344_C17orf75_exon	0.920836	-
chr11	17352890	17352990	NM_001352667_NUCB2_intron	0.971016	+
chr16	68391054	68391154	NM_001290018_PRMT7_TTS	0.747324	+
chr19	12924200	12924300	NM_006397_RNASEH2A_exon	0.992896	+
chr7	100464849	100464949	NM_003302_TRIP6_promoter-TSS	0.484181	+
chr3	49133422	49133522	NM_001272073_QARS_exon	0.74216	-
chr2	190340070	190340170	NM_032168_WDR75_exon	0.77867	+
chr12	50855055	50855155	NM_001352313_LARP4_exon	0.900206	+
chr3	63996313	63996413	NM_014814_PSMD6_exon	0.981232	-
chr14	35786430	35786530	NM_002791_PSMA6_exon	0.972733	+
chr3	123210365	123210465	NM_001329787_HACD2_TTS	0.913548	-
chr4	666268	666368	NM_007100_ATP5ME_TTS	0.944655	-
chr3	127391677	127391777	NR_033429_ABTB1_promoter-TSS	0.888491	+
chr1	26157502	26157602	NM_001287490_AUNIP_TTS	0.776958	-
chr11	113236951	113237051	NM_001318533_TTC12_exon	0.793955	+
chr8	91064042	91064142	NM_001330575_DECR1_exon	0.994542	+
chr3	10005723	10005823	NM_018447_EMC3_exon	0.695013	-
chr21	30428757	30428857	NM_001282907_CCT8_exon	1	-
chr17	56811502	56811602	NR_103872_RAD51C_non-coding	0.930804	+
chr1	193060736	193060836	NM_001042370_RO60_exon	0.971149	+
chr2	99785810	99785910	NM_001320419_MITD1_exon	0.916995	-
chr2	191840491	191840591	NM_007315_STAT1_exon	0.76314	-
chr8	22398246	22398346	NM_005605_PPP3CC_exon	0.701332	+
chr12	57032074	57032174	NM_001686_ATP5F1B_exon	0.889162	-
chr19	49379160	49379260	NM_014330_PPP1R15A_exon	0.933215	+
chr1	173869949	173870049	NM_000488_SERPINC1_Intergenic	0.559267	-
chr16	4511748	4511848	NM_001351995_NMRAL1_exon	0.988418	-
chr7	100470843	100470943	NM_003302_TRIP6_exon	0.449694	+
chr20	62327902	62328002	NM_003823_TNFRSF6B_promoter-TSS	0.843621	+
chr15	43477364	43477464	NR_027513_CCNDBP1_promoter-TSS	0.860981	+
chr19	9402999	9403099	NM_198535_ZNF699_3' UTR	0.788993	-
chr20	62664273	62664373	NM_001348090_C20orf204_promoter-TSS	0.851047	+
chr1	155287257	155287357	NR_145424_RUSC1-AS1_non-coding	0.811334	-
chr19	13215711	13215811	NM_001351762_TRMT1_TTS	0.783281	-
chr3	197598271	197598371	NM_032773_LRCH3_exon	0.896538	+
chr10	70041840	70041940	NM_022129_PBLD_TTS	0.707762	-
chr4	57829578	57829678	NM_032313_NOA1_exon	0.989123	-
chr14	50110329	50110429	NM_001348385_POLE2_exon	0.780507	-
chr17	8280865	8280965	NM_001304947_KRBA2_promoter-TSS	0.741111	-
chr2	197964498	197964598	NM_001195144_ANKRD44_exon	0.951887	-
chr12	3721495	3721595	NR_126055_THCAT155_Intergenic	0.874547	-
chr9	136324985	136325085	NM_001242370_CACFD1_promoter-TSS	0.695482	+
chr15	90627461	90627561	NM_002168_IDH2_exon	0.781133	-
chr12	104341376	104341476	NM_003299_HSP90B1_exon	0.835633	+
chr3	48785097	48785197	NM_004157_PRKAR2A_3' UTR	0.803801	-
chr3	39378061	39378161	NM_005201_CCR8_Intergenic	0.731702	+
chr22	50925111	50925211	NM_017584_MIOX_promoter-TSS	0.730015	+
chr2	101192869	101192969	NM_024065_PDCL3_exon	0.974977	+
chr22	24967865	24967965	NM_004175_SNRPD3_exon	0.885369	+
chr15	77329448	77329548	NR_135552_PSTPIP1_non-coding	0.783601	+
chr11	67379853	67379953	NM_001166102_NDUFV1_exon	1	+
chr12	6666109	6666209	NM_001193457_IFFO1_promoter-TSS	0.990493	-
chr2	3483160	3483260	NM_001321102_TRAPPC12_exon	0.92855	+
chr19	40325151	40325251	NM_006483_DYRK1B_promoter-TSS	0.637103	-
chr6	144184578	144184678	NM_001013623_ZC2HC1B_promoter-TSS	0.899795	+
chr3	99897153	99897253	NM_032359_CMSS1_exon	0.979065	+
chr16	30960303	30960403	NM_152288_ORAI3_promoter-TSS	0.606728	+
chr11	10874365	10874465	NM_021211_ZBED5_exon	0.95849	-
chr2	27282268	27282368	NM_001035507_AGBL5_TTS	0.82902	+
chr12	54678249	54678349	NR_135167_HNRNPA1_intron	0.998931	+
chr6	108843559	108843659	NM_145315_AFG1L_exon	0.796753	+
chr19	7684426	7684526	NM_020196_XAB2_TTS	0.705476	-
chr15	52230314	52230414	NM_001286430_LEO1_exon	0.978167	-
chr2	233433645	233433745	NM_001330202_EIF4E2_exon	0.983726	+
chr2	144525655	144525755	NM_018460_ARHGAP15_exon	0.968343	+
chr5	34925518	34925618	NM_018321_BRIX1_exon	0.985553	+
chr20	60711884	60711984	NM_002792_PSMA7_exon	1	-
chr3	136048790	136048890	NM_001178014_PCCB_exon	0.894115	+
chr19	44010970	44011070	NM_001320869_ETHE1_exon	0.776994	-
chr1	156182680	156182780	NM_001199661_PMF1-BGLAP_promoter-TSS	0.771941	+
chr15	31202977	31203077	NM_001146094_FAN1_exon	0.684617	+
chr20	60757982	60758082	NM_015666_MTG2_promoter-TSS	0.598997	+
chr12	54936405	54936505	NM_005337_NCKAP1L_exon	0.743357	+
chr16	718029	718129	NM_001352278_RHOT2_promoter-TSS	0.742677	+
chr11	108018040	108018140	NM_000019_ACAT1_exon	0.928593	+
chr3	155655411	155655511	NM_003875_GMPS_TTS	0.756331	+
chr11	65771180	65771280	NM_003860_BANF1_exon	0.98664	+
chr7	133168718	133168818	NM_021807_EXOC4_intron	0.930953	+
chr16	89977576	89977676	NM_014972_TCF25_exon	0.897021	+
chr12	112330797	112330897	NM_003668_MAPKAPK5_exon	0.862693	+
chr2	197645220	197645320	NM_001206774_GTF3C3_exon	0.552652	-
chr13	51544021	51544121	NM_001142279_RNASEH2B_exon	0.935212	+
chr3	196281054	196281154	NM_001345914_WDR53_TTS	0.910425	-
chr9	33364745	33364845	NM_001318758_NFX1_intron	0.773993	+
chr6	13360819	13360919	NM_001258457_TBC1D7_Intergenic	0.829732	-
chr9	19376263	19376363	NM_001010_RPS6_TTS	1	-
chr8	38831567	38831667	NM_153692_HTRA4_promoter-TSS	0.881924	+
chr19	5785176	5785276	NM_001134316_PRR22_promoter-TSS	0.688504	-
chr1	46083741	46083841	NM_001195193_NASP_exon	0.909588	+
chr22	38284399	38284499	NM_001242923_EIF3L_exon	0.987075	+
chr19	36502572	36502672	NM_198867_ALKBH6_intron	0.894608	-
chr1	76260251	76260351	NR_073562_RABGGTB_non-coding	0.913089	+
chr10	12867648	12867748	NM_020397_CAMK1D_exon	0.821845	+
chr22	42225200	42225300	NR_103834_SREBF2_Intergenic	0.707204	+
chr6	116565119	116565219	NM_152729_NT5DC1_exon	0.76222	+
chr17	41363795	41363895	NM_001291588_TMEM106A_promoter-TSS	0.659185	+
chr7	103002463	103002563	NM_001204453_PSMC2_exon	0.85413	+
chr1	209955420	209955520	NM_001320143_TRAF3IP3_exon	0.980101	+
chr10	14913531	14913631	NM_016299_HSPA14_exon	0.982533	+
chr11	71212330	71212430	NM_018161_NADSYN1_exon	0.808769	+
chr7	148982272	148982372	NR_036573_LOC155060_promoter-TSS	0.886978	+
chr12	121014403	121014503	NM_001330474_RNF10_exon	1	+
chr12	123950747	123950847	NM_022717_SNRNP35_exon	0.985175	+
chr12	6647284	6647384	NM_001289745_GAPDH_exon	0.929616	+
chr22	42475596	42475696	NR_146717_SMDT1_promoter-TSS	0.716477	+
chr10	15146093	15146193	NM_006414_RPP38_exon	0.947698	+
chr15	66791716	66791816	NM_000968_RPL4_exon	0.969571	-
chr1	150131638	150131738	NM_001304724_PLEKHO1_exon	0.930783	+
chr17	40006810	40006910	NM_018143_KLHL11_3' UTR	0.754863	-
chr11	66052080	66052180	NM_020470_YIF1A_TTS	0.912141	-
chr11	67258384	67258484	NR_106810_MIR6752_TTS	1	+
chr3	150301632	150301732	NM_001319043_EIF2A_exon	0.754956	+
chr15	25223510	25223610	NM_001349454_SNRPN_exon	0.998497	+
chr12	101021578	101021678	NM_001303130_GAS2L3_3' UTR	0.824959	+
chr19	19794034	19794134	NM_033204_ZNF101_3' UTR	0.759808	+
chr16	29859246	29859346	NM_017458_MVP_TTS	0.618777	+
chr17	37918201	37918301	NM_183232_IKZF3_3' UTR	0.842959	-
chr17	56428052	56428152	NM_003168_SUPT4H1_intron	0.542052	-
chr14	23946687	23946787	NM_015514_NGDN_exon	0.951826	+
chr4	110608675	110608775	NM_017918_MCUB_exon	0.975529	+
chr2	61153069	61153169	NM_002908_REL_3' UTR	0.85618	+
chr3	50385003	50385103	NM_006545_NPRL2_exon	0.941974	-
chr16	20797502	20797602	NM_202000_ACSM3_TTS	0.973093	+
chr5	10264817	10264917	NM_012073_CCT5_exon	0.989848	+
chr9	132397669	132397769	NM_001286803_NTMT1_exon	1	+
chr2	72403454	72403554	NR_135773_EXOC6B_non-coding	0.756221	-
chr1	27272582	27272682	NM_006600_NUDC_exon	0.958207	+
chr8	42229096	42229196	NM_002690_POLB_exon	0.866083	+
chr19	35516970	35517070	NM_020895_GRAMD1A_exon	0.961915	+
chr21	34637961	34638061	NM_000628_IL10RB_promoter-TSS	0.722075	+
chr4	184432025	184432125	NM_001291959_ING2_exon	0.978364	+
chr1	145501989	145502089	NM_153713_LIX1L_TTS	0.627769	+
chr12	102468102	102468202	NM_024057_NUP37_exon	0.988808	-
chr2	217069862	217069962	NM_021141_XRCC5_exon	0.625297	+
chr19	46112884	46112984	NM_012155_EML2_exon	0.729773	-
chr1	11126734	11126834	NM_002685_EXOSC10_exon	0.953154	-
chr1	151239743	151239843	NM_002810_PSMD4_exon	0.907303	+
chr1	15991110	15991210	NM_006511_RSC1A1_Intergenic	0.733988	+
chr1	161183645	161183745	NM_004550_NDUFS2_exon	0.902052	+
chr17	7254633	7254733	NM_001002914_KCTD11_promoter-TSS	0.791869	+
chr17	66253024	66253124	NM_001346476_AMZ2_exon	0.945952	+
chr4	100817716	100817816	NM_001278310_DNAJB14_3' UTR	0.694156	-
chr18	61656783	61656883	NM_001348368_SERPINB8_TTS	0.667379	+
chr19	44594521	44594621	NM_001037813_ZNF284_TTS	0.639189	+
chr16	2011163	2011263	NM_002952_RPS2_TTS	1	-
chr19	50921128	50921228	NR_046402_POLD1_TTS	0.976804	+
chr22	44392186	44392286	NM_015380_SAMM50_exon	0.546222	+
chr1	170513914	170514014	NM_152281_GORAB_exon	0.917523	+
chr21	34897033	34897133	NM_175085_GART_exon	0.833735	-
chr1	95713406	95713506	NM_001278248_RWDD3_TTS	0.913306	+
chr3	20202552	20202652	NM_001199252_SGO1_exon	0.872413	-
chr2	231041343	231041443	NM_001185015_SP110_exon	0.748461	-
chr12	69136178	69136278	NM_001330192_NUP107_exon	0.761804	+
chr11	67803977	67804077	NM_002496_NDUFS8_TTS	0.7011	+
chr9	27062663	27062763	NM_025103_IFT74_exon	0.855739	+
chr5	85915193	85915293	NM_001867_COX7C_exon	1	+
chr15	44063347	44063447	NM_005313_PDIA3_exon	0.883374	+
chr3	101489065	101489165	NM_001303401_CEP97_3' UTR	0.732045	+
chr12	102122650	102122750	NM_020244_CHPT1_exon	0.974875	+
chr14	24734786	24734886	NM_004581_RABGGTA_TTS	0.944338	-
chr12	56551417	56551517	NM_021019_MYL6_promoter-TSS	0.765331	+
chr17	79993809	79993909	NM_016286_DCXR_exon	0.996145	-
chr2	99198158	99198258	NM_001351424_INPP4A_TTS	0.581094	+
chr3	58178393	58178493	NM_004944_DNASE1L3_TTS	0.758276	-
chr2	172604330	172604430	NM_001271789_DYNC1I2_exon	0.977527	+
chr11	126215433	126215533	NM_001350236_DCPS_exon	0.655449	+
chr12	107371297	107371397	NM_025198_MTERF2_exon	0.766144	-
chr19	10444498	10444598	NM_133452_RAVER1_promoter-TSS	0.954331	-
chr9	102744837	102744937	NM_015051_ERP44_3' UTR	0.960388	-
chr16	8739929	8740029	NM_024109_METTL22_TTS	1	+
chr2	27587233	27587333	NM_001318966_EIF2B4_TTS	0.913654	-
chr1	229737884	229737984	NM_001025247_TAF5L_3' UTR	0.705079	-
chr2	44436410	44436510	NM_002706_PPM1B_exon	0.928827	+
chr19	44047508	44047608	NM_006297_XRCC1_TTS	0.848074	-
chr11	65836135	65836235	NM_006842_SF3B2_exon	0.787433	+
chr11	43941483	43941583	NM_139178_ALKBH3_exon	0.944378	+
chr7	120596144	120596244	NM_019071_ING3_intron	0.878671	+
chr2	143746355	143746455	NM_003937_KYNU_intron	0.927196	+
chr2	223436552	223436652	NR_130154_FARSB_non-coding	0.968301	-
chr18	43664212	43664312	NM_004046_ATP5F1A_exon	0.861479	-
chr10	75531942	75532042	NM_001284194_FUT11_promoter-TSS	0.71602	+
chr8	65505533	65505633	NM_004820_CYP7B1_3' UTR	0.430409	-
chr17	78409859	78409959	NM_001164637_ENDOV_intron	0.875243	+
chr5	44815234	44815334	NM_016640_MRPS30_exon	0.876032	+
chr16	30589000	30589100	NM_145271_ZNF688_Intergenic	0.692116	-
chr10	123499633	123499733	NR_110006_ATE1_TTS	0.80572	-
chr16	10862885	10862985	NM_001278506_NUBP1_exon	0.773032	+
chr19	13010481	13010581	NM_013976_GCDH_exon	0.844453	+
chr3	49842703	49842803	NR_049825_MIR5193_TTS	1	-
chr15	65735000	65735100	NR_135486_DPP8_non-coding	0.646123	-
chr17	7125661	7125761	NR_029896_MIR324_TTS	0.80384	-
chr16	30996416	30996516	NM_001142778_HSD3B7_promoter-TSS	0.667617	+
chr20	18541316	18541416	NM_006363_SEC23B_exon	0.585082	+
chr12	66531720	66531820	NM_016056_TMBIM4_exon	0.97698	-
chr2	95753074	95753174	NM_001321996_MRPS5_exon	0.981044	-
chr13	73589994	73590094	NR_146206_PIBF1_non-coding	0.827131	+
chr10	131977579	131977679	NM_001321980_GLRX3_exon	0.755362	+
chr4	170650700	170650800	NM_017867_HPF1_exon	0.811902	-
chr11	118888181	118888281	NM_016146_TRAPPC4_promoter-TSS	0.667636	+
chr20	2847144	2847244	NM_080413_VPS16_exon	0.972304	+
chr17	7323571	7323671	NM_199339_SPEM1_promoter-TSS	0.886631	+
chr21	15478136	15478236	NM_198996_LIPI_Intergenic	0.850329	-
chr7	75625757	75625857	NM_001317787_STYXL1_exon	0.92797	-
chr11	77811976	77812076	NM_024079_ALG8_TTS	0.936289	-
chr14	97347461	97347561	NM_003384_VRK1_intron	0.765891	+
chr8	126379048	126379148	NM_001349486_NSMCE2_exon	0.962249	+
chr3	184052639	184052739	NM_198242_EIF4G1_exon	0.971923	+
chr15	43033554	43033654	NM_138477_CDAN1_Intergenic	0.720978	-
chr5	139851821	139851921	NM_024668_ANKHD1_exon	0.80561	+
chr11	869810	869910	NM_001142674_CHID1_exon	0.952383	-
chr10	45949823	45949923	NM_001282866_MARCHF8_TTS	0.708008	-
chr9	123631934	123632034	NM_001286842_PHF19_promoter-TSS	0.756146	-
chr2	74782013	74782113	NM_001289164_LOXL3_promoter-TSS	1	-
chr1	79129420	79129520	NR_135640_IFI44_non-coding	0.925042	+
chr12	14920655	14920755	NM_175054_HIST4H4_Intergenic	0.735138	-
chr8	99201390	99201490	NM_024759_NIPAL2_TTS	0.649018	-
chr2	71305560	71305660	NM_001330425_NAGK_exon	0.957646	+
chr5	157186635	157186735	NM_173491_LSM11_3' UTR	0.619114	+
chr11	73575335	73575435	NM_001318500_MRPL48_exon	0.977485	+
chr16	3454906	3455006	NM_001032292_ZNF174_TTS	0.796398	+
chr3	32815033	32815133	NM_015442_CNOT10_exon	0.653483	+
chr17	39846999	39847099	NM_005801_EIF1_exon	0.921382	+
chr19	39980385	39980485	NM_001329559_TIMM50_exon	0.876632	+
chr6	74227271	74227371	NR_132980_SNORD141A_TTS	0.830007	-
chr15	101109398	101109498	NM_001352508_LINS1_TTS	0.960835	-
chr5	36100428	36100528	NM_174914_UGT3A2_Intergenic	0.946701	-
chr21	33974148	33974248	NM_001350336_CFAP298_exon	0.608588	-
chr17	7758274	7758374	NM_203411_TMEM88_promoter-TSS	0.849725	+
chr2	170386296	170386396	NM_001322049_FASTKD1_exon	0.782283	-
chr20	47712902	47713002	NM_001316_CSE1L_exon	0.668394	+
chr19	49611624	49611724	NM_003089_SNRNP70_exon	0.931236	+
chr2	170493973	170494073	NM_004792_PPIG_exon	0.80467	+
chr1	233113896	233113996	NR_138024_NTPCR_non-coding	0.872047	+
chr3	16345012	16345112	NM_001352981_OXNAD1_exon	0.720621	+
chr14	77805120	77805220	NM_001346134_TMED8_3' UTR	0.867046	-
chr9	19455396	19455496	NM_001010887_ACER2_Intergenic	0.642947	+
chr1	21267835	21267935	NM_001198803_EIF4G3_exon	0.749039	-
chr11	47640350	47640450	NM_001317231_MTCH2_exon	0.721348	-
chr17	37006362	37006462	NM_000978_RPL23_TTS	0.949816	-
chr1	43630093	43630193	NM_001159936_EBNA1BP2_exon	0.983548	-
chr12	95424352	95424452	NM_001032287_NR2C1_exon	0.552156	-
chr12	125396228	125396328	NM_021009_UBC_TTS	0.959793	-
chr8	97251688	97251788	NM_015942_MTERF3_exon	0.957806	-
chr16	19711742	19711842	NM_020314_VPS35L_exon	0.654212	+
chr22	50320877	50320977	NM_024324_CRELD2_exon	0.840414	+
chr22	21242056	21242156	NM_004782_SNAP29_exon	0.71488	+
chr14	20825879	20825979	NM_005484_PARP2_exon	0.900429	+
chr7	140152984	140153084	NR_117084_MKRN1_non-coding	0.786507	-
chr1	109475934	109476034	NM_001321039_GPSM2_3' UTR	0.665972	+
chr10	18969840	18969940	NM_178815_ARL5B_3' UTR	0.591229	+
chr2	217347629	217347729	NM_001127207_SMARCAL1_TTS	0.711047	+
chr4	17844990	17845090	NR_073124_NCAPG_non-coding	0.894139	+
chr2	209169682	209169782	NM_152671_PIKFYVE_exon	0.865192	+
chr17	16340132	16340232	NM_016113_TRPV2_exon	0.715667	+
chr19	59067420	59067520	NM_014453_CHMP2A_promoter-TSS	0.758011	-
chr22	50965844	50965944	NM_001113756_TYMP_intron	0.603523	-
chr5	138729457	138729557	NM_001161546_PROB1_exon	0.738905	-
chr5	132440053	132440153	NM_002154_HSPA4_exon	0.731484	+
chr8	61533248	61533348	NM_001242644_RAB2A_exon	0.733127	+
chr13	43681310	43681410	NM_013238_DNAJC15_exon	0.91881	+
chr16	2289952	2290052	NM_001178029_ECI1_exon	0.906978	-
chr18	20606133	20606233	NM_002894_RBBP8_exon	0.763566	+
chr16	2653279	2653379	NR_015441_LOC652276_promoter-TSS	0.901446	+
chr8	124232325	124232425	NM_032847_C8orf76_exon	0.931838	-
chr22	19427676	19427776	NM_001166242_C22orf39_TTS	0.669147	-
chr4	128951759	128951859	NM_001319307_ABHD18_exon	0.776086	+
chr2	105961752	105961852	NM_024093_C2orf49_exon	0.671544	+
chr19	36262971	36263071	NM_001172630_ARHGAP33_Intergenic	0.582449	+
chr2	42936186	42936286	NM_001282755_MTA3_exon	0.949612	+
chr11	612601	612701	NM_001572_IRF7_TTS	0.711653	-
chr17	3413486	3413586	NM_001258205_TRPV3_TTS	0.531885	-
chr19	48982396	48982496	NM_004228_CYTH2_exon	0.68101	+
chr3	108269936	108270036	NM_020890_CIP2A_3' UTR	0.763279	-
chr2	15770959	15771059	NM_004939_DDX1_exon	0.836092	+
chr19	36128378	36128478	NM_024321_RBM42_exon	0.884012	+
chr17	60526020	60526120	NM_181725_METTL2A_exon	0.884452	+
chr1	150325380	150325480	NM_004698_PRPF3_exon	0.767574	+
chr2	201950255	201950355	NM_001257102_NDUFB3_exon	0.907389	+
chr12	106743686	106743786	NM_018082_POLR3B_Intergenic	0.53303	+
chr4	174298401	174298501	NM_003864_SAP30_exon	0.951805	+
chr7	135073491	135073591	NM_001190848_CNOT4_3' UTR	0.820653	-
chr1	154248087	154248187	NM_006118_HAX1_exon	0.685408	+
chr11	85989496	85989596	NR_106813_MIR6755_TTS	0.997411	+
chr7	99638291	99638391	NR_144477_ZKSCAN1_non-coding	0.624283	+
chr6	28097651	28097751	NM_025231_ZSCAN16_exon	0.914604	+
chr17	17124655	17124755	NM_144606_FLCN_exon	0.71571	-
chr17	4701639	4701739	NM_002798_PSMB6_exon	0.679566	+
chr19	12429361	12429461	NM_145276_ZNF563_exon	0.721196	-
chr7	30673398	30673498	NM_001316772_GARS_exon	0.912787	+
chr7	30157529	30157629	NM_001350973_PLEKHA8_intron	0.949733	+
chr1	94335367	94335467	NM_014597_DNTTIP2_exon	0.926823	-
chr7	77552072	77552172	NM_001127360_PHTF2_exon	0.941613	+
chr1	45340280	45340380	NM_001166588_EIF2B3_exon	0.835329	-
chr14	50081144	50081244	NR_037792_LRR1_non-coding	0.981549	+
chr16	27366279	27366379	NM_000418_IL4R_intron	0.969917	+
chr8	146068481	146068581	NM_001282797_ZNF7_TTS	0.767116	+
chr2	220238973	220239073	NM_001319121_DNPEP_exon	0.867505	-
chr10	102283570	102283670	NM_001284368_NDUFB8_exon	0.994748	-
chr4	78873676	78873776	NM_020236_MRPL1_exon	0.737319	+
chr13	47315932	47316032	NM_001164211_LRCH1_exon	0.784586	+
chr17	4888432	4888532	NM_001171167_CAMTA2_intron	0.615521	-
chr11	62554773	62554873	NM_199337_TMEM179B_promoter-TSS	1	+
chr17	48827956	48828056	NM_016424_LUC7L3_exon	0.621534	+
chr22	42195227	42195327	NM_152513_MEI1_exon	0.655296	+
chr13	45602065	45602165	NM_018559_GPALPP1_exon	0.551593	+
chr1	147119185	147119285	NR_136633_ACP6_TTS	0.931174	-
chr22	42394630	42394730	NM_152613_WBP2NL_promoter-TSS	0.469128	+
chr11	72465906	72466006	NM_006645_STARD10_exon	0.816839	-
chr4	106603864	106603964	NM_001142471_INTS12_exon	0.946931	-
chr8	126034119	126034219	NM_003129_SQLE_exon	1	+
chr3	134280314	134280414	NM_001353122_CEP63_exon	0.932713	+
chr11	62557442	62557542	NR_106806_MIR6748_TTS	0.704519	+
chr2	163123671	163123771	NM_022168_IFIH1_exon	0.973656	-
chr19	37638015	37638115	NM_152655_ZNF585A_TTS	0.570281	-
chr16	75477932	75478032	NM_001304998_TMEM170A_3' UTR	0.554124	-
chr6	42988384	42988484	NM_001329704_RRP36_promoter-TSS	0.630173	+
chr7	87537406	87537506	NM_001318061_DBF4_exon	0.977085	+
chr8	104455042	104455142	NM_015420_DCAF13_exon	0.825432	+
chr1	154235562	154235662	NM_001287815_UBAP2L_exon	0.81062	+
chr3	52248122	52248222	NM_001304443_ALAS1_exon	0.854211	+
chr1	33300371	33300471	NR_135107_S100PBP_intron	0.497046	+
chr16	29982778	29982878	NM_194280_TMEM219_exon	1	+
chr7	150819787	150819887	NM_001308304_AGAP3_exon	0.820937	+
chr6	28128123	28128223	NM_006298_ZKSCAN8_TTS	0.551017	+
chr6	143810293	143810393	NM_003630_PEX3_exon	0.824958	+
chr1	241661095	241661195	NM_000143_FH_exon	0.925759	-
chr17	25953606	25953706	NR_024043_LGALS9_Intergenic	0.830512	+
chr6	13791000	13791100	NM_001031713_MCUR1_exon	0.729957	-
chr6	126359908	126360008	NM_001350581_TRMT11_exon	0.724604	+
chr8	145579161	145579261	NM_001280561_TMEM249_promoter-TSS	0.71825	-
chr12	10005884	10005984	NM_005127_CLEC2B_exon	0.74715	-
chr6	119228710	119228810	NM_014034_ASF1A_exon	0.882369	+
chr4	68338265	68338365	NM_001812_CENPC_3' UTR	0.574824	-
chr11	47290164	47290264	NM_130474_MADD_promoter-TSS	0.472166	+
chr2	111901973	111902073	NM_001204113_BCL2L11_intron	0.671565	+
chr20	35409184	35409284	NM_080627_SOGA1_3' UTR	0.713744	-
chr19	15490895	15490995	NM_005858_AKAP8_promoter-TSS	0.540359	-
chr19	20311883	20311983	NM_052852_ZNF486_TTS	0.429697	+
chr1	109944591	109944691	NM_001199773_PSMA5_exon	0.903076	-
chr13	50065928	50066028	NM_001160308_SETDB2_exon	0.607127	+
chr6	88376777	88376877	NM_001197259_ORC3_exon	0.756924	+
chr1	165877006	165877106	NR_037431_MIR3658_promoter-TSS	0.779852	+
chr1	43142157	43142257	NM_001330510_PPIH_intron	0.470602	+
chr21	44329055	44329155	NM_021075_NDUFV3_exon	0.869086	+
chr19	5894736	5894836	NM_175614_NDUFA11_exon	0.872724	-
chr3	107881298	107881398	NM_018010_IFT57_exon	0.965036	-
chr19	21723974	21724074	NM_001346914_ZNF429_TTS	0.564	+
chr1	192987938	192988038	NM_001199263_UCHL5_intron	0.861773	-
chr17	73646679	73646779	NM_001003715_RECQL5_exon	0.823129	-
chr2	111395490	111395590	NM_001278616_BUB1_3' UTR	0.729796	-
chr20	2774796	2774896	NM_019609_CPXM1_exon	0.842482	-
chr1	163325179	163325279	NM_031423_NUF2_exon	0.874668	+
chr10	70550957	70551057	NR_104262_CCAR1_non-coding	0.385253	+
chr10	7848850	7848950	NM_005174_ATP5F1C_intron	0.683524	+
chr10	6157437	6157537	NM_032905_RBM17_exon	0.705916	+
chr14	35554755	35554855	NR_130972_PPP2R3C_non-coding	0.714818	-
chr1	27680272	27680372	NM_032872_SYTL1_exon	1	+
chr10	99192317	99192417	NM_001317079_PGAM1_3' UTR	0.592915	+
chr12	72179392	72179492	NM_014999_RAB21_exon	0.698227	+
chr5	52097613	52097713	NM_015946_PELO_exon	0.968757	+
chr5	64314073	64314173	NM_005869_CWC27_exon	0.98478	+
chr17	47280596	47280696	NM_031498_GNGT2_Intergenic	0.516073	-
chr2	232209737	232209837	NM_001291656_ARMC9_exon	0.706441	+
chr11	65746422	65746522	NM_005146_SART1_intron	0.960143	+
chr17	55709116	55709216	NM_001322251_MSI2_exon	0.943236	+
chr12	27576356	27576456	NM_020183_ARNTL2_3' UTR	0.556377	+
chr3	52014951	52015051	NM_015407_ABHD14A_exon	0.828049	+
chr17	34173868	34173968	NM_003487_TAF15_exon	0.630942	+
chr7	150775173	150775273	NM_001258461_FASTK_intron	0.662961	-
chr17	7481602	7481702	NR_002912_SNORA67_TTS	1	+
chr1	33145228	33145328	NM_001161708_SYNC_TTS	0.940092	-
chr1	46501691	46501791	NM_001324320_MAST2_TTS	0.597455	+
chr1	161928374	161928474	NM_007348_ATF6_exon	0.505352	+
chr17	4574688	4574788	NM_001278241_PELP1_TTS	0.756474	-
chr15	64747186	64747286	NM_001321924_TRIP4_exon	0.929423	+
chr11	63393447	63393547	NM_015459_ATL3_3' UTR	0.671095	-
chr11	6631010	6631110	NM_006284_TAF10_TTS	0.804878	-
chr10	75431045	75431145	NM_001114133_SYNPO2L_Intergenic	0.571329	-
chr7	72466040	72466140	NR_040583_STAG3L1_Intergenic	0.263815	-
chr19	50392890	50392990	NR_047577_IL4I1_TTS	0.896052	-
chr14	90509425	90509525	NM_001330205_TDP1_exon	0.803564	+
chr16	30667565	30667665	NM_001320464_PRR14_exon	1	+
chr20	35869637	35869737	NM_001135771_RPN2_intron	0.670211	+
chr12	110810277	110810377	NM_016238_ANAPC7_TTS	0.688846	-
chr7	32626672	32626772	NM_015060_AVL9_3' UTR	0.600238	+
chr19	1244647	1244747	NM_001687_ATP5F1D_3' UTR	0.845946	+
chr14	20779677	20779777	NM_182852_CCNB1IP1_exon	0.778611	-
chr3	15602337	15602437	NM_001284416_HACL1_exon	0.952584	-
chr5	80171627	80171727	NM_002439_MSH3_exon	0.479593	+
chr1	38489212	38489312	NM_016037_UTP11_exon	0.882551	+
chr5	96498733	96498833	NM_018343_RIOK2_exon	0.9589	-
chr17	4098144	4098244	NM_001257999_ANKFY1_intron	0.80446	-
chr15	76222359	76222459	NM_012170_FBXO22_exon	0.674988	+
chr8	109214080	109214180	NM_001568_EIF3E_exon	0.982072	-
chr1	145688152	145688252	NM_014455_RNF115_exon	0.779628	+
chr3	113666642	113666742	NM_173570_ZDHHC23_promoter-TSS	0.497142	+
chr17	62533827	62533927	NM_001316990_CEP95_exon	0.592118	+
chr19	3124352	3124452	NM_002067_GNA11_TTS	0.591852	+
chr7	140434349	140434449	NM_004333_BRAF_exon	0.720622	-
chr3	183911418	183911518	NM_018358_ABCF3_exon	0.824683	+
chr16	1728177	1728277	NM_144570_JPT2_promoter-TSS	0.489506	+
chr2	128059157	128059257	NM_006609_MAP3K2_3' UTR	0.705108	-
chr17	49239158	49239258	NM_198175_NME1_3' UTR	0.959324	+
chr20	2816072	2816172	NM_001271168_PCED1A_exon	0.942715	-
chr2	74185788	74185888	NM_001318862_DGUOK_exon	0.973023	+
chr19	50058982	50059082	NM_015953_NOSIP_exon	0.913617	-
chr15	80478481	80478581	NM_000137_FAH_exon	0.791366	+
chr21	34932399	34932499	NM_032195_SON_3' UTR	0.495312	+
chr4	1944089	1944189	NM_007331_NSD2_3' UTR	0.717914	+
chr11	47440354	47440454	NM_002804_PSMC3_TTS	0.641712	-
chr15	94945709	94945809	NM_001159644_MCTP2_exon	0.657685	+
chr6	13604675	13604775	NM_031244_SIRT5_exon	0.958847	+
chr22	36907006	36907106	NM_003753_EIF3D_intron	0.846534	-
chr6	43005353	43005453	NM_014780_CUL7_TTS	0.46062	-
chr14	31204739	31204839	NM_001283032_SCFD1_intron	0.695329	+
chr19	44681756	44681856	NM_016444_ZNF226_TTS	0.644449	+
chr9	125677387	125677487	NM_006626_ZBTB6_Intergenic	0.451288	-
chr12	51367189	51367289	NM_001109619_HIGD1C_Intergenic	0.786774	+
chr11	6703284	6703384	NM_022061_MRPL17_3' UTR	0.992647	-
chr2	27665131	27665231	NM_173853_KRTCAP3_promoter-TSS	0.524593	+
chr6	110146398	110146498	NM_014845_FIG4_exon	0.6769	+
chr9	115445792	115445892	NM_001329590_INIP_TTS	0.627454	-
chr19	13885154	13885254	NM_014047_C19orf53_promoter-TSS	0.691329	+
chr21	37416026	37416126	NM_001007261_SETD4_TTS	0.833333	-
chr19	36616605	36616705	NM_001281_TBCB_exon	0.774174	+
chr22	22311445	22311545	NM_001349847_TOP3B_TTS	0.826483	-
chr3	151602771	151602871	NM_033050_SUCNR1_TTS	0.666019	+
chr5	167946116	167946216	NM_002887_RARS_exon	0.725968	+
chr9	127620316	127620416	NM_001276374_WDR38_TTS	0.785508	+
chr2	85621978	85622078	NM_001320734_CAPG_exon	0.98253	-
chr5	64883152	64883252	NM_001278927_PPWD1_exon	0.677214	+
chr7	99016985	99017085	NM_003910_BUD31_exon	0.811292	+
chr14	23240695	23240795	NM_005015_OXA1L_exon	0.897874	+
chr9	130209976	130210076	NR_002449_SNORA65_TTS	1	-
chr11	65540380	65540480	NM_138368_AP5B1_TTS	0.625811	-
chr1	54635027	54635127	NM_201546_CDCP2_Intergenic	0.71724	-
chr14	39651000	39651100	NM_002687_PNN_exon	0.740955	+
chr1	219384982	219385082	NM_001300769_LYPLAL1_exon	0.797349	+
chr19	56185834	56185934	NM_001130072_EPN1_promoter-TSS	0.598713	+
chr8	55060196	55060296	NM_014175_MRPL15_exon	0.977096	+
chr13	41303481	41303581	NM_005830_MRPS31_TTS	0.837474	-
chr13	115037842	115037942	NM_001318518_CDC16_exon	1	+
chr19	59061848	59061948	NR_106865_MIR6807_TTS	1	+
chr17	7852765	7852865	NM_053051_CNTROB_exon	0.811827	+
chr3	51967491	51967591	NM_004704_RRP9_TTS	0.818245	-
chr8	145140956	145141056	NM_003801_GPAA1_exon	0.777381	+
chr1	100964867	100964967	NM_033312_CDC14A_exon	0.924847	+
chr1	156770178	156770278	NM_005973_PRCC_exon	0.559362	+
chr19	58452244	58452344	NM_005773_ZNF256_TTS	0.641911	-
chr14	72205828	72205928	NM_001354286_SIPA1L1_exon	0.865063	+
chr2	37072474	37072574	NM_003162_STRN_3' UTR	0.546024	-
chr20	10385846	10385946	NM_018848_MKKS_exon	0.846815	-
chr17	5336671	5336771	NR_027682_RPAIN_TTS	0.700498	+
chr10	13178799	13178899	NM_021980_OPTN_exon	0.79579	+
chr2	203168082	203168182	NM_015934_NOP58_exon	0.953532	+
chr18	2616495	2616595	NM_006101_NDC80_TTS	0.723745	+
chr21	44266336	44266436	NM_033661_WDR4_intron	0.660419	-
chr16	31051142	31051242	NM_004604_STX4_intron	0.824798	+
chr9	35100004	35100104	NM_013442_STOML2_exon	0.820714	-
chr9	37436701	37436801	NM_012203_GRHPR_exon	0.759961	+
chr16	69202756	69202856	NM_032830_UTP4_exon	0.893381	+
chr19	49118604	49118704	NM_001270490_RPL18_TTS	0.95464	-
chr12	7055002	7055102	NM_080548_PTPN6_promoter-TSS	0.399083	+
chr11	122928339	122928439	NM_153201_HSPA8_3' UTR	0.497077	-
chr7	39745762	39745862	NM_005402_RALA_exon	0.630345	+
chr13	103528204	103528304	NM_001204425_BIVM-ERCC5_TTS	0.714572	+
chr5	137225018	137225118	NM_001258449_PKD2L2_promoter-TSS	0.583132	+
chr1	93743978	93744078	NM_206886_CCDC18_exon	0.450799	+
chr3	53259590	53259690	NM_001064_TKT_TTS	0.578472	-
chr14	104167468	104167568	NM_001130107_KLC1_intron	0.957132	+
chr1	104097571	104097671	NM_020978_AMY2B_5' UTR	0.511789	+
chr1	110599997	110600097	NM_006492_ALX3_Intergenic	0.735091	-
chr7	157178249	157178349	NM_005494_DNAJB6_exon	0.853139	+
chr19	46893524	46893624	NM_006247_PPP5C_exon	0.700596	+
chr1	110035142	110035242	NM_001350174_ATXN7L2_intron	0.807155	+
chr17	33597653	33597753	NM_001330183_SLFN5_3' UTR	0.545343	+
chr5	179263445	179263545	NM_016175_MRNIP_TTS	0.908866	-
chr1	1324675	1324775	NR_135154_CCNL2_intron	0.543901	-
chr11	107837109	107837209	NM_017516_RAB39A_Intergenic	0.464206	+
chr8	17885126	17885226	NR_148032_PCM1_non-coding	0.715823	+
chr11	73114031	73114131	NM_001286051_FAM168A_3' UTR	0.577704	-
chr15	42120180	42120280	NM_001114632_JMJD7_promoter-TSS	0.483004	+
chr2	54077059	54077159	NR_037453_MIR3682_promoter-TSS	0.901787	-
chr9	125616098	125616198	NM_018835_RC3H2_3' UTR	0.304394	-
chr8	144656971	144657071	NM_145201_NAPRT_TTS	0.897007	-
chr1	87208860	87208960	NM_001206652_SH3GLB1_exon	0.588659	+
chr19	7712609	7712709	NM_006949_STXBP2_exon	0.629898	+
chr19	41836918	41837018	NM_000660_TGFB1_exon	0.576671	-
chr6	56922912	56923012	NM_001286276_KIAA1586_Intergenic	0.590375	+
chr12	57125464	57125564	NM_000946_PRIM1_exon	0.824818	-
chr19	12191512	12191612	NM_001348163_ZNF788P_Intergenic	0.74752	+
chr16	50353071	50353171	NM_001173984_BRD7_3' UTR	0.818154	-
chr21	40547474	40547574	NM_003720_PSMG1_exon	0.969426	-
chr1	154897316	154897416	NM_006556_PMVK_3' UTR	0.792886	-
chr20	36500333	36500433	NM_030877_CTNNBL1_exon	0.832386	+
chr12	1675873	1675973	NM_152441_FBXL14_exon	0.908919	-
chr1	211745389	211745489	NM_021194_SLC30A1_Intergenic	0.584059	-
chr17	62080079	62080179	NM_001099789_ICAM2_exon	0.816437	-
chr7	7646654	7646754	NM_019005_MIOS_exon	0.637966	+
chr1	93826132	93826232	NM_001938_DR1_exon	0.525159	+
chr8	144391570	144391670	NM_052963_TOP1MT_exon	0.886381	-
chr16	75661745	75661845	NM_001130089_KARS_exon	0.96331	-
chr2	32093075	32093175	NR_126034_MEMO1_non-coding	0.686536	-
chr2	26413852	26413952	NM_000182_HADHA_3' UTR	0.671293	-
chr11	62600393	62600493	NM_001244666_STX5_promoter-TSS	0.643925	-
chr5	140792643	140792743	NM_018913_PCDHGA10_promoter-TSS	0.635547	+
chr17	65336920	65337020	NM_002816_PSMD12_exon	0.593165	-
chr21	42830884	42830984	NM_001144925_MX1_3' UTR	0.816078	+
chr7	117832018	117832118	NM_016200_LSM8_3' UTR	0.753278	+
chr2	187631401	187631501	NM_177454_FAM171B_Intergenic	0.322764	+
chr12	102406857	102406957	NM_001301107_WASHC3_exon	0.961571	-
chr19	40575906	40576006	NM_001142579_ZNF780A_3' UTR	0.657932	-
chr11	64089080	64089180	NM_001358516_PRDX5_exon	0.711056	+
chr8	71021280	71021380	NM_001321707_NCOA2_TTS	0.693935	-
chr19	44537109	44537209	NM_013360_ZNF222_exon	0.523878	+
chr1	43240988	43241088	NM_024097_C1orf50_exon	1	+
chr11	62505772	62505872	NM_001318816_TTC9C_exon	0.901006	+
chr13	37524067	37524167	NM_013338_ALG5_exon	0.73673	-
chr12	96394744	96394844	NR_132659_LTA4H_non-coding	0.829632	-
chr17	36886406	36886506	NM_001136498_CISD3_promoter-TSS	0.591284	+
chr2	220371436	220371536	NM_013335_GMPPA_exon	0.844851	+
chr1	114437647	114437747	NM_001253853_AP4B1_exon	0.925786	-
chr20	34292361	34292461	NM_001242600_RBM39_exon	0.717614	-
chr9	140005066	140005166	NM_013379_DPP7_exon	1	-
chr19	6196007	6196107	NM_001289177_ACSBG2_Intergenic	0.625142	+
chr2	105880547	105880647	NR_137328_TGFBRAP1_TTS	0.715655	-
chr6	86215636	86215736	NM_001350538_SNX14_exon	0.749455	-
chr2	190742094	190742194	NM_001128144_PMS1_exon	0.841543	+
chr14	58875796	58875896	NM_207377_TOMM20L_TTS	0.737885	+
chr2	74756947	74757047	NM_181575_AUP1_promoter-TSS	0.874121	-
chr11	62515445	62515545	NM_024784_ZBTB3_Intergenic	0.481806	-
chr5	149763253	149763353	NM_001008657_TCOF1_exon	0.876635	+
chr2	55863319	55863419	NM_033109_PNPT1_3' UTR	0.816842	-
chr14	88478147	88478247	NM_003608_GPR65_exon	0.455724	+
chr13	37583858	37583958	NM_181503_EXOSC8_TTS	0.975732	+
chr12	4796198	4796298	NM_005002_NDUFA9_exon	0.886544	+
chr4	8242627	8242727	NM_018986_SH3TC1_exon	0.740089	+
chr22	19438210	19438310	NM_005659_UFD1_exon	0.92579	-
chr3	52023013	52023113	NM_001198895_ACY1_exon	0.726784	+
chr6	149979058	149979158	NM_004690_LATS1_TTS	0.70188	-
chr21	45663226	45663326	NM_015259_ICOSLG_Intergenic	0.361239	-
chr7	99082843	99082943	NM_001351004_ZNF789_5' UTR	0.581465	+
chr19	52448924	52449024	NM_024840_ZNF613_TTS	0.755477	+
chr4	80898694	80898794	NM_001145794_ANTXR2_TTS	0.761192	-
chr21	45175894	45175994	NM_003681_PDXK_exon	0.421939	+
chr5	102423569	102423669	NM_017676_GIN1_exon	0.474146	-
chr1	22055011	22055111	NM_001032730_USP48_exon	0.758803	-
chr1	180257465	180257565	NM_032360_ACBD6_exon	0.87373	-
chr2	99770829	99770929	NM_015929_LIPT1_promoter-TSS	0.950188	+
chr2	96078631	96078731	NM_016044_FAHD2A_exon	0.8839	+
chr7	56130694	56130794	NM_001762_CCT6A_exon	1	+
chr2	9546911	9547011	NR_134954_ITGB1BP1_non-coding	0.998042	-
chr12	31433707	31433807	NM_001135812_SINHCAF_3' UTR	0.619359	-
chr2	74753890	74753990	NM_133637_DQX1_promoter-TSS	0.592094	-
chr13	42806787	42806887	NR_123714_DGKH_non-coding	0.468906	+
chr1	243663010	243663110	NM_005465_AKT3_TTS	1	-
chr10	22045586	22045686	NM_022365_DNAJC1_exon	0.690195	-
chr19	44474652	44474752	NM_001260487_ZNF155_Intergenic	0.462326	+
chr11	104813693	104813793	NM_033306_CASP4_intron	0.697273	-
chr17	41156133	41156233	NM_001330230_IFI35_Intergenic	0.577321	+
chr14	76668135	76668235	NM_017926_GPATCH2L_exon	0.312129	+
chr5	50137845	50137945	NM_001331028_PARP8_exon	0.751208	+
chr14	50085478	50085578	NM_001001_RPL36AL_exon	0.991301	-
chr13	48835272	48835372	NM_021999_ITM2B_exon	0.866083	+
chr16	67237709	67237809	NM_024712_ELMO3_exon	0.544462	+
chr8	125562050	125562150	NM_014751_MTSS1_TTS	1	-
chr15	68586529	68586629	NM_015322_FEM1B_3' UTR	0.626359	+
chr5	130799681	130799781	NM_001164390_RAPGEF6_exon	0.364932	-
chr4	155457812	155457912	NM_002669_PLRG1_exon	0.67667	-
chr1	64038114	64038214	NM_032437_EFCAB7_exon	0.644497	+
chr3	137964025	137964125	NM_213654_ARMC8_exon	0.898002	+
chr2	47710022	47710122	NM_001258281_MSH2_exon	0.935319	+
chr13	50235005	50235105	NR_103803_EBPL_non-coding	0.929919	-
chr16	20860729	20860829	NM_001199053_REXO5_exon	0.907565	+
chr6	89964245	89964345	NM_002043_GABRR2_3' UTR	0.577567	-
chr22	31829880	31829980	NM_004147_DRG1_exon	0.795558	+
chr16	57790786	57790886	NM_005886_KATNB1_exon	0.513807	+
chr11	8017493	8017593	NM_003754_EIF3F_exon	0.991224	+
chr12	49317301	49317401	NM_001143782_FKBP11_exon	0.637422	-
chr5	174953675	174953775	NM_001322982_SFXN1_exon	0.64603	+
chr1	33299563	33299663	NR_135106_S100PBP_intron	0.374685	+
chr19	42589667	42589767	NM_001207025_POU2F2_TTS	0.568144	-
chr11	58294452	58294552	NM_001143995_LPXN_3' UTR	0.981417	-
chr19	50162810	50162910	NR_045568_IRF3_TTS	1	-
chr5	41934359	41934459	NM_033484_FBXO4_exon	0.744536	+
chr1	162753148	162753248	NM_001354982_DDR2_3' UTR	0.424169	+
chr17	8108159	8108259	NM_001256834_AURKB_exon	0.975424	-
chr15	80253382	80253482	NM_004049_BCL2A1_exon	0.996339	-
chr14	59014593	59014693	NM_001244192_KIAA0586_exon	0.474919	+
chr16	2035945	2036045	NM_005262_GFER_exon	0.910825	+
chr10	70968708	70968808	NM_001323584_SUPV3L1_TTS	0.682243	+
chr7	24727162	24727262	NM_016447_MPP6_exon	0.521017	+
chr1	40121800	40121900	NM_032526_NT5C1A_Intergenic	0.398564	-
chr10	70101740	70101840	NM_001322440_HNRNPH3_exon	0.994812	+
chr15	68480103	68480203	NM_016166_PIAS1_exon	0.763459	+
chr14	62261618	62261718	NM_003082_SNAPC1_exon	0.977468	+
chr15	63433936	63434036	NM_032857_LACTB_exon	0.772183	+
chr12	113357448	113357548	NM_001032409_OAS1_exon	0.956693	+
chr20	5170817	5170917	NM_003818_CDS2_exon	0.62433	+
chr20	16721583	16721683	NM_003092_SNRPB2_exon	0.956563	+
chr8	117657188	117657288	NM_003756_EIF3H_3' UTR	0.934449	-
chr1	154965432	154965532	NM_018655_LENEP_promoter-TSS	0.227041	+
chr2	33045936	33046036	NM_017735_TTC27_exon	0.348126	+
chr6	111346706	111346806	NM_032194_RPF2_exon	0.738875	+
chr20	35240375	35240475	NM_032214_SLA2_TTS	0.952073	-
chr5	150480968	150481068	NM_001155_ANXA6_exon	0.523617	-
chr1	247460626	247460726	NM_032752_ZNF496_TTS	0.641312	-
chr19	44515545	44515645	NM_006300_ZNF230_exon	0.589778	+
chr9	135568360	135568460	NR_133925_GTF3C4_non-coding	0.590951	+
chr8	87486494	87486594	NM_001286719_RMDN1_exon	0.647949	-
chr11	309155	309255	NM_006435_IFITM2_3' UTR	0.928875	+
chr12	104496999	104497099	NM_013320_HCFC2_exon	0.821095	+
chr9	98728942	98729042	NM_020207_ERCC6L2_exon	0.44321	+
chr9	114415419	114415519	NR_037148_DNAJC25_non-coding	0.776699	+
chr12	60178294	60178394	NR_073055_SLC16A7_non-coding	0.493098	+
chr12	9875193	9875293	NM_172004_CLECL1_exon	0.925239	-
chr10	90694947	90695047	NM_001141945_ACTA2_exon	0.735726	-
chr19	2731536	2731636	NM_144564_SLC39A3_TTS	0.505969	-
chr6	13305299	13305399	NM_001318809_TBC1D7-LOC100130357_exon	1	-
chr5	68740783	68740883	NM_001038603_MARVELD2_Intergenic	0.329964	+
chr20	33866876	33866976	NM_001355008_MMP24-AS1-EDEM2_promoter-TSS	1	-
chr10	70864323	70864423	NM_001321054_SRGN_3' UTR	0.760003	+
chr3	44687939	44688039	NM_001351735_ZNF660-ZNF197_exon	0.897919	+
chr15	73853292	73853392	NM_001348772_REC114_TTS	0.902337	+
chr19	5692123	5692223	NM_033643_RPL36_TTS	0.844765	+
chr14	45374673	45374773	NM_001017923_C14orf28_exon	0.793062	+
chr12	58142122	58142222	NR_106817_MIR6759_TTS	0.990394	-
chr3	101399952	101400052	NM_000986_RPL24_TTS	1	-
chr22	29904406	29904506	NM_003678_THOC5_exon	0.558243	-
chr3	50114496	50114596	NM_001349193_RBM6_exon	0.519247	+
chr2	136598123	136598223	NM_005915_MCM6_3' UTR	0.856716	-
chr8	145267941	145268041	NM_001099280_MROH1_exon	0.591528	+
chr2	25959254	25959354	NM_018263_ASXL2_3' UTR	0.466365	-
chr8	57129816	57129916	NR_133936_CHCHD7_intron	0.767901	+
chr9	36677264	36677364	NM_001256685_MELK_exon	0.671948	+
chr12	14650960	14651060	NM_001286514_ATF7IP_3' UTR	0.304324	+
chr9	100433432	100433532	NM_001351504_NCBP1_3' UTR	0.553651	+
chr1	155629406	155629506	NM_139121_YY1AP1_exon	0.632215	-
chr19	47774863	47774963	NM_015603_CCDC9_exon	0.567671	+
chr1	222909003	222909103	NM_001288580_BROX_TTS	0.62589	+
chr11	63342388	63342488	NM_001128203_PLAAT3_exon	0.952548	-
chr12	56707022	56707122	NM_014255_CNPY2_intron	0.571446	-
chr6	43488966	43489066	NM_203290_POLR1C_exon	1	+
chr7	99753867	99753967	NR_039802_MIR4658_TTS	1	-
chr11	45931768	45931868	NM_004813_PEX16_exon	0.875692	-
chr2	105716135	105716235	NM_182640_MRPS9_exon	0.609178	+
chr7	150905135	150905235	NM_005692_LOC114483834_exon	0.702477	-
chr3	196077376	196077476	NM_001204898_TM4SF19_Intergenic	0.600738	-
chr1	32674596	32674696	NM_001099434_DCDC2B_promoter-TSS	0.66667	+
chr11	125525148	125525248	NM_001274_CHEK1_exon	0.796563	+
chr1	38032428	38032528	NM_001323623_GNL2_TTS	0.74489	-
chr12	110929781	110929881	NR_104099_VPS29_non-coding	0.734421	-
chr1	29045008	29045108	NM_001173128_YTHDF2_Intergenic	0.492833	+
chr20	2625320	2625420	NM_006392_NOP56_Intergenic	0.473219	+
chr11	1010556	1010656	NM_001242837_AP2A2_exon	0.856433	+
chr8	100221834	100221934	NM_015243_VPS13B_exon	0.53011	+
chr18	44398300	44398400	NM_001324053_PIAS2_exon	0.468659	-
chr1	159024624	159024724	NM_001206567_IFI16_exon	0.515843	+
chr11	124502079	124502179	NR_016021_TBRG1_non-coding	0.823612	+
chr19	19756175	19756275	NM_020410_ATP13A1_3' UTR	0.681878	-
chr16	1993103	1993203	NM_016332_MSRB1_exon	0.353465	-
chr14	77935544	77935644	NM_001321441_AHSA1_3' UTR	0.730068	+
chr11	64056750	64056850	NM_001170726_GPR137_exon	0.648901	+
chr2	150426242	150426342	NM_015702_MMADHC_3' UTR	0.722997	-
chr4	154557658	154557758	NM_001131007_TMEM131L_exon	0.724172	+
chr2	74760046	74760146	NR_135772_HTRA2_non-coding	0.853781	+
chr19	7626380	7626480	NM_001166113_PNPLA6_exon	0.321544	+
chr11	111754529	111754629	NM_022761_C11orf1_exon	0.940268	+
chr5	159492308	159492408	NM_003314_TTC1_3' UTR	0.866248	+
chr17	4442172	4442272	NM_014520_MYBBP1A_TTS	0.618141	-
chr6	44081554	44081654	NM_001318771_MRPL14_exon	0.901013	-
chr6	4995285	4995385	NM_006638_RPP40_TTS	1	-
chr16	27236446	27236546	NM_145080_NSMCE1_exon	0.956346	-
chr1	84964153	84964253	NM_025065_RPF1_TTS	0.66954	+
chr12	62798101	62798201	NM_006313_USP15_exon	0.683282	+
chr10	112271032	112271132	NM_004419_DUSP5_3' UTR	0.854911	+
chr5	176868175	176868275	NM_001004106_GRK6_intron	0.533331	+
chr10	14945875	14945975	NM_022487_DCLRE1C_TTS	0.59377	-
chr1	235612008	235612108	NM_003193_TBCE_exon	0.92572	+
chr10	75388414	75388514	NM_001350995_USP54_Intergenic	0.518249	-
chr1	63329750	63329850	NM_178221_ATG4C_exon	0.646087	+
chr17	8268986	8269086	NR_024447_LOC100128288_Intergenic	1	-
chr16	2285494	2285594	NM_001374_DNASE1L2_promoter-TSS	0.72805	+
chr15	72491471	72491571	NM_001206798_PKM_3' UTR	0.745234	-
chr17	73102059	73102159	NM_001271765_SLC16A5_exon	0.494494	+
chr7	141494057	141494157	NM_018980_TAS2R5_Intergenic	0.501868	+
chr7	116869830	116869930	NM_018412_ST7_exon	0.712963	+
chr1	155229659	155229759	NM_052837_SCAMP3_intron	0.672071	-
chr12	66734846	66734946	NM_033647_HELB_intron	0.392402	+
chr14	94594131	94594231	NM_032036_IFI27L2_TTS	0.434811	-
chr15	59152632	59152732	NM_001040453_MINDY2_3' UTR	0.624793	+
chr15	75931551	75931651	NM_018285_IMP3_3' UTR	0.938165	-
chr5	37291944	37292044	NM_004298_NUP155_3' UTR	0.943144	-
chr8	121408266	121408366	NM_014078_MRPL13_3' UTR	0.97154	-
chr9	127115649	127115749	NR_027406_LOC100129034_promoter-TSS	1	+
chr2	204085596	204085696	NM_177538_CYP20A1_Intergenic	0.523666	+
chr5	37752594	37752694	NM_001345999_WDR70_exon	0.753693	+
chr11	63594953	63595053	NM_138471_SPINDOC_3' UTR	0.813274	+
chr12	108105917	108106017	NM_001317963_PWP1_exon	0.951859	+
chr15	41679609	41679709	NR_045620_NDUFAF1_non-coding	0.642532	-
chr1	228294430	228294530	NM_001321284_MRPL55_TTS	0.522025	-
chr17	43324159	43324259	NM_005892_FMNL1_intron	0.993478	+
chr4	106158558	106158658	NM_017628_TET2_3' UTR	0.500509	+
chr1	145592647	145592747	NM_001303456_POLR3C_exon	0.991533	-
chr17	34869175	34869275	NM_001033580_MYO19_exon	0.755241	-
chr20	62571294	62571394	NM_017859_UCKL1_exon	0.67176	-
chr3	130732850	130732950	NR_110229_ASTE1_non-coding	0.767502	-
chr12	7070212	7070312	NM_080548_PTPN6_intron	0.321713	+
chr6	107372353	107372453	NM_016487_MTRES1_exon	0.501784	+
chr7	75695691	75695791	NM_005918_MDH2_3' UTR	0.974049	+
chr5	10433741	10433841	NM_001270660_MARCHF6_exon	0.540652	+
chr10	135168831	135168931	NM_001301828_FUOM_exon	0.917774	-
chr7	135333248	135333348	NM_015135_NUP205_exon	0.643836	+
chr6	159395270	159395370	NR_144434_RSPH3_non-coding	0.336418	-
chr4	140625219	140625319	NM_001204367_MGST2_exon	0.8753	+
chr19	39819096	39819196	NM_001301008_GMFG_exon	0.990957	-
chr2	220036691	220036791	NR_135629_CNPPD1_non-coding	0.900307	-
chr3	112251508	112251608	NM_022488_ATG3_exon	0.938247	-
chr18	33754534	33754634	NM_001242875_ELP2_exon	0.65509	+
chr6	57512617	57512717	NM_000947_PRIM2_exon	0.701533	+
chr17	33331470	33331570	NM_013975_LIG3_exon	0.38077	+
chr1	28865065	28865165	NR_030726_RCC1_non-coding	0.653481	+
chr13	45515307	45515407	NM_012345_NUFIP1_exon	0.614095	-
chr7	150742369	150742469	NM_001282293_ABCB8_exon	0.602669	+
chr11	77324296	77324396	NM_173039_AQP11_Intergenic	0.538592	+
chr15	66629260	66629360	NM_017858_TIPIN_exon	0.833332	-
chr3	183901627	183901727	NM_004068_AP2M1_3' UTR	0.586726	+
chr12	50718096	50718196	NM_016357_LIMA1_Intergenic	0.333964	-
chr13	21303185	21303285	NM_174928_EEF1AKMT1_exon	0.912349	-
chr15	78575739	78575839	NM_025234_WDR61_exon	1	-
chr17	42112730	42112830	NM_152344_LSM12_3' UTR	0.627901	-
chr9	115232763	115232863	NM_001195822_HSDL2_exon	0.535727	+
chr19	39876591	39876691	NM_001256826_PAF1_exon	0.949907	-
chr15	72879447	72879547	NR_030359_MIR630_promoter-TSS	0.802531	+
chr10	123716758	123716858	NM_001167865_NSMCE4A_intron	0.95035	-
chr11	57093585	57093685	NM_003146_SSRP1_3' UTR	0.940957	-
chr19	39127479	39127579	NM_001308393_EIF3K_TTS	0.872754	+
chr1	202116246	202116346	NR_037663_PTPN7_non-coding	0.643033	-
chr14	102970208	102970308	NM_152326_ANKRD9_3' UTR	0.515001	-
chr1	19630572	19630672	NM_001320979_AKR7A2_3' UTR	0.935878	-
chr5	151125858	151125958	NM_004045_ATOX1_exon	0.714786	-
chr1	155734606	155734706	NM_001282861_GON4L_3' UTR	0.488334	-
chr15	64449127	64449227	NR_073534_SNX22_non-coding	0.665026	+
chr17	34249511	34249611	NM_001163125_RDM1_TTS	0.802863	-
chr1	110235836	110235936	NM_146421_GSTM1_exon	0.981249	+
chr19	33370013	33370113	NM_032816_CEP89_3' UTR	0.611663	-
chr15	74738409	74738509	NM_001286740_UBL7_exon	0.915361	-
chr10	71912180	71912280	NM_020150_SAR1A_3' UTR	0.6203	-
chr19	6535688	6535788	NM_003811_TNFSF9_3' UTR	0.672402	+
chr17	62473907	62474007	NM_007215_POLG2_TTS	0.748583	-
chr5	79945246	79945346	NM_001190470_MTRNR2L2_TTS	1	-
chr17	28849339	28849439	NM_004871_GOSR1_exon	0.416008	+
chr22	19507923	19508023	NM_001178011_CDC45_intron	0.527452	+
chr13	99907095	99907195	NM_005292_GPR18_exon	0.822934	-
chr2	163216672	163216772	NM_012198_GCA_intron	0.655627	+
chr13	50587264	50587364	NM_052811_TRIM13_3' UTR	0.428955	+
chr22	24108124	24108224	NM_182520_C22orf15_TTS	0.668709	+
chr20	24943693	24943793	NM_020531_APMAP_3' UTR	0.800295	-
chr11	93494785	93494885	NM_001351988_C11orf54_exon	0.516973	+
chr17	29226149	29226249	NM_024683_TEFM_exon	0.665276	-
chr12	123464780	123464880	NM_001304838_OGFOD2_TTS	1	+
chr17	46058831	46058931	NM_176096_CDK5RAP3_3' UTR	0.911849	+
chr3	9975422	9975522	NM_015513_CRELD1_promoter-TSS	0.650096	+
chr19	8386419	8386519	NM_005001_NDUFA7_promoter-TSS	0.461224	-
chr15	76508816	76508916	NM_001127716_ETFA_3' UTR	0.99035	-
chr6	118812760	118812860	NM_206921_CEP85L_exon	0.813318	-
chr2	175213201	175213301	NM_004882_CIR1_exon	0.922019	-
chr17	56423502	56423602	NR_073470_SUPT4H1_non-coding	0.260682	-
chr10	101515619	101515719	NM_015960_CUTC_3' UTR	0.900027	+
chr14	88904689	88904789	NM_018418_SPATA7_TTS	0.526905	+
chr2	109403111	109403211	NR_130121_CCDC138_promoter-TSS	0.366125	+
chr14	90263562	90263662	NM_145231_EFCAB11_exon	0.929077	-
chr14	78184802	78184902	NM_001267864_SLIRP_TTS	0.715526	+
chr4	25419934	25420034	NM_001286756_ANAPC4_exon	0.673808	+
chr19	37979135	37979235	NM_001321994_ZNF570_3' UTR	0.380811	+
chr22	50750536	50750636	NM_001001794_DENND6B_exon	0.638942	-
chr9	126164051	126164151	NR_030332_MIR601_TTS	1	-
chr15	25213853	25213953	NM_022804_SNURF_TTS	1	+
chr12	69995026	69995126	NM_001198842_CCT2_exon	0.579132	+
chr2	27805793	27805893	NM_001271287_ZNF512_promoter-TSS	0.455443	+
chr1	50907049	50907149	NM_007051_FAF1_3' UTR	0.739759	-
chr12	96664502	96664602	NM_001303511_ELK3_TTS	0.417015	+
chr13	28009943	28010043	NM_002097_GTF3A_TTS	1	+
chr11	61136402	61136502	NR_028473_TMEM138_non-coding	0.939215	+
chr5	175803392	175803492	NR_031569_MIR1271_Intergenic	0.885409	+
chr6	81053446	81053546	NM_183050_BCKDHB_exon	0.811991	+
chr1	41972707	41972807	NM_024503_HIVEP3_3' UTR	0.427093	-
chr6	83905913	83906013	NM_033411_RWDD2A_exon	0.702582	+
chr12	2912868	2912968	NM_002014_FKBP4_3' UTR	0.683338	+
chr5	172379261	172379361	NM_001031711_ERGIC1_3' UTR	0.577985	+
chr15	78841264	78841364	NM_001102667_PSMA4_3' UTR	0.916513	+
chr1	10042710	10042810	NM_001297779_NMNAT1_TTS	0.653197	+
chr22	18218237	18218337	NM_197967_BID_3' UTR	0.757943	-
chr17	2585037	2585137	NM_000430_PAFAH1B1_exon	0.544443	+
chr10	90682907	90683007	NM_020799_STAMBPL1_exon	0.706522	+
chr15	43696432	43696532	NM_005657_TP53BP1_3' UTR	0.589005	-
chr11	117156338	117156438	NM_001278249_RNF214_TTS	0.714145	+
chr6	170181535	170181635	NM_018341_ERMARD_TTS	0.612009	+
chr17	16681210	16681310	NR_003190_USP32P1_Intergenic	0.550159	+
chr19	46206358	46206458	NM_001163377_QPCTL_3' UTR	0.767568	+
chr12	117150606	117150706	NM_024738_C12orf49_TTS	0.543739	-
chr4	113578399	113578499	NM_015454_LARP7_exon	0.660127	+
chr4	56236187	56236287	NM_024592_SRD5A3_exon	0.854654	+
chr11	66104930	66105030	NM_004292_RIN1_promoter-TSS	0.53616	-
chr2	62362998	62363098	NM_001321782_COMMD1_exon	0.974533	+
chr15	75095279	75095379	NM_004383_CSK_3' UTR	0.780539	+
chr3	158409189	158409289	NM_024996_GFM1_exon	0.54852	+
chr19	10222097	10222197	NM_002566_P2RY11_promoter-TSS	0.554988	+
chr6	160219185	160219285	NR_134864_MRPL18_non-coding	0.969766	+
chr1	32509231	32509331	NR_073498_KHDRBS1_non-coding	0.7452	+
chr8	101715340	101715440	NR_106992_MIR7705_promoter-TSS	0.805045	-
chr19	7695356	7695456	NM_020196_XAB2_promoter-TSS	0.286801	-
chr19	53268798	53268898	NM_001321867_ZNF600_exon	0.607031	-
chr9	33255142	33255242	NM_004323_BAG1_3' UTR	0.912952	-
chr1	202992305	202992405	NR_136530_TMEM183A_non-coding	0.737983	+
chr15	55473644	55473744	NM_016304_RSL24D1_3' UTR	0.809635	-
chr2	26357823	26357923	NM_016131_RAB10_exon	0.517081	+
chr16	81991586	81991686	NM_002661_PLCG2_3' UTR	0.577395	+
chr5	149781349	149781449	NM_004355_CD74_3' UTR	0.892527	-
chr1	174979144	174979244	NM_014412_CACYBP_exon	0.861902	+
chr3	40503647	40503747	NM_003973_RPL14_exon	0.835654	+
chr19	16472537	16472637	NR_047666_EPS15L1_non-coding	0.289599	-
chr2	70052573	70052673	NM_001320702_ANXA4_exon	0.781484	+
chr16	56878448	56878548	NM_014669_NUP93_exon	0.597882	+
chr19	57808335	57808435	NM_006635_ZNF460_Intergenic	0.22519	+
chr19	810747	810847	NM_031991_PTBP1_exon	0.872728	+
chr8	95384353	95384453	NM_012415_RAD54B_exon	0.719788	-
chr13	31233422	31233522	NM_001321534_USPL1_exon	0.697446	+
chr10	60047332	60047432	NM_018464_CISD1_exon	0.98329	+
chr7	1192676	1192776	NM_182491_ZFAND2A_exon	0.755406	-
chr1	26758698	26758798	NM_205861_DHDDS_promoter-TSS	0.370544	+
chr19	13055009	13055109	NM_004343_CALR_3' UTR	0.820417	+
chr3	196018174	196018274	NM_001351628_TCTEX1D2_exon	0.949977	-
chr22	35820180	35820280	NM_006739_MCM5_exon	0.953544	+
chr22	24237209	24237309	NM_002415_MIF_exon	0.990162	+
chr7	74457112	74457212	NM_030798_RCC1L_exon	0.753721	-
chr17	67537826	67537926	NM_002758_MAP2K6_exon	0.740631	+
chr14	76672031	76672131	NR_110314_GPATCH2L_non-coding	0.257348	+
chr2	219619063	219619163	NM_014640_TTLL4_3' UTR	0.419642	+
chr13	107195764	107195864	NM_018011_ARGLU1_3' UTR	0.796446	-
chr7	142965912	142966012	NM_015917_GSTK1_3' UTR	0.858319	+
chr5	156819954	156820054	NM_014376_CYFIP2_exon	0.38551	+
chr20	57610036	57610136	NM_001256403_PRELID3B_exon	0.931628	-
chr17	3576626	3576726	NM_175080_P2RX5_3' UTR	0.954454	-
chr19	7987871	7987971	NR_030717_SNAPC2_non-coding	0.506991	+
chr15	89002828	89002928	NM_022163_MRPL46_exon	0.87632	-
chr1	186373481	186373581	NM_017847_ODR4_intron	0.366017	+
chr5	150480707	150480807	NM_001155_ANXA6_3' UTR	0.444539	-
chr5	139930192	139930292	NR_045587_SRA1_non-coding	0.3774	-
chr9	3247820	3247920	NM_002919_RFX3_3' UTR	0.744857	-
chr1	169761703	169761803	NM_001320201_METTL18_TTS	0.420452	-
chr20	17922984	17923084	NM_152227_SNX5_exon	0.583022	-
chr5	179036780	179036880	NM_025158_RUFY1_3' UTR	0.930591	+
chr1	158818939	158819039	NM_002432_MNDA_exon	0.538986	+
chr7	150751061	150751161	NM_001164410_CDK5_exon	0.803537	-
chr5	176938687	176938787	NM_001321830_DDX41_3' UTR	0.656402	-
chr7	45139865	45139965	NM_199122_TBRG4_3' UTR	0.916345	-
chr7	26231554	26231654	NM_031243_HNRNPA2B1_3' UTR	0.7875	-
chr17	42397111	42397211	NM_001321240_SLC25A39_3' UTR	0.9323	-
chr1	36068819	36068919	NM_001199780_PSMB2_exon	0.803454	-
chr16	30103717	30103817	NM_004608_TBX6_promoter-TSS	0.894589	-
chr2	198283195	198283295	NM_001308824_SF3B1_TTS	0.762429	-
chr10	71962701	71962801	NM_021129_PPA1_3' UTR	0.994596	-
chr11	6497931	6498031	NM_001242854_ARFIP2_3' UTR	0.645508	-
chr18	56825832	56825932	NM_001307941_SEC11C_exon	0.704328	+
chr7	100883001	100883101	NM_001185080_CLDN15_promoter-TSS	0.5099	-
chr10	103921953	103922053	NM_004741_NOLC1_exon	0.576327	+
chr5	159855593	159855693	NM_001282382_PTTG1_exon	0.416971	+
chr1	89726327	89726427	NM_001134486_GBP5_3' UTR	0.561507	-
chr19	54000439	54000539	NM_018555_ZNF331_Intergenic	0.326996	+
chr19	2478011	2478111	NM_015675_GADD45B_3' UTR	0.755332	+
chr11	57319243	57319343	NM_198183_UBE2L6_3' UTR	0.740537	-
chr5	60448700	60448800	NM_174889_NDUFAF2_exon	0.974997	+
chr2	26529819	26529919	NM_001145168_ADGRF3_Intergenic	0.543375	-
chr11	9316761	9316861	NR_028491_TMEM41B_non-coding	0.720941	-
chr13	47345524	47345624	NM_001984_ESD_exon	0.828201	-
chr7	35943828	35943928	NM_001242956_SEPTIN7_exon	0.601891	+
chr2	231103506	231103606	NM_001005176_SP140_exon	0.806962	+
chr3	75783037	75783137	NM_001324028_ZNF717_intron	0.632556	-
chr1	109780474	109780574	NM_006513_SARS_3' UTR	0.84971	+
chr21	45550582	45550682	NM_005049_PWP2_exon	0.475934	+
chr8	124164109	124164209	NM_001330606_TBC1D31_exon	0.550236	+
chr20	32441277	32441377	NM_176812_CHMP4B_exon	0.789629	+
chr17	8706142	8706242	NR_110865_PIK3R6_non-coding	0.659139	-
chr2	242122172	242122272	NM_002712_PPP1R7_exon	0.910281	+
chr8	42693060	42693160	NM_018105_THAP1_exon	0.426206	-
chr16	30200209	30200309	NM_001193333_CORO1A_exon	0.978332	+
chr11	85347191	85347291	NM_001350394_TMEM126B_TTS	0.953823	+
chr12	99007335	99007435	NM_201612_IKBIP_exon	0.895864	-
chr20	31290618	31290718	NM_053041_COMMD7_3' UTR	0.932802	-
chr2	70316017	70316117	NM_006196_PCBP1_3' UTR	0.893307	+
chr1	9642484	9642584	NM_032315_SLC25A33_exon	0.909301	+
chr7	89793962	89794062	NM_012449_STEAP1_exon	0.618405	+
chr6	170844295	170844395	NM_002793_PSMB1_exon	0.971737	-
chr11	60658308	60658408	NM_014502_PRPF19_3' UTR	0.767592	-
chr3	9935264	9935364	NM_032492_JAGN1_3' UTR	0.907146	+
chr6	42587172	42587272	NM_001184801_UBR2_exon	0.609517	+
chr5	170726640	170726740	NM_022897_RANBP17_3' UTR	0.271954	+
chr19	42905916	42906016	NM_005357_LIPE_exon	0.564632	-
chr18	54270158	54270258	NR_024546_TXNL1_non-coding	0.856135	-
chr18	39661045	39661145	NM_002647_PIK3C3_exon	0.50379	+
chr10	26856483	26856583	NM_019043_APBB1IP_3' UTR	0.877627	+
chr21	26957989	26958089	NM_017446_MRPL39_TTS	0.971333	-
chr19	1395406	1395506	NM_024407_NDUFS7_exon	0.668044	+
chr2	201717997	201718097	NR_027856_CLK1_non-coding	0.840077	-
chr8	144898649	144898749	NM_001136033_PUF60_exon	0.623319	-
chr2	176042976	176043076	NM_001002258_ATP5MC3_exon	0.811224	-
chr20	1145863	1145963	NM_006814_PSMF1_3' UTR	0.747053	+
chr19	33078111	33078211	NM_004708_PDCD5_exon	0.942502	+
chr22	18659495	18659595	NM_017414_USP18_exon	0.92288	+
chr10	65380560	65380660	NM_001001330_REEP3_exon	0.507736	+
chr7	141482087	141482187	NM_016944_TAS2R4_Intergenic	0.62593	+
chr18	56415025	56415125	NM_006785_MALT1_3' UTR	0.530349	+
chr2	120734587	120734687	NM_002830_PTPN4_exon	0.342373	+
chr6	44201621	44201721	NM_001304462_SLC29A1_3' UTR	0.920666	+
chr17	7571823	7571923	NM_001126117_TP53_3' UTR	0.774687	-
chr8	141538276	141538376	NM_012154_AGO2_3' UTR	0.242571	-
chr3	16357443	16357543	NM_015150_RFTN1_3' UTR	0.74509	-
chr16	11966628	11966728	NM_001130006_GSPT1_3' UTR	0.737148	-
chr20	42275542	42275642	NM_001323581_IFT52_exon	0.346649	+
chr8	133823319	133823419	NM_198513_PHF20L1_exon	0.521793	+
chr11	73638519	73638619	NM_001267806_PAAF1_3' UTR	0.865097	+
chr11	66613877	66613977	NM_005133_RCE1_TTS	0.520338	+
chr12	57609992	57610092	NM_007224_NXPH4_promoter-TSS	0.314322	+
chr19	59009786	59009886	NM_012254_SLC27A5_3' UTR	0.756965	-
chr12	133360553	133360653	NM_001172557_GOLGA3_3' UTR	0.575748	-
chr20	411363	411463	NR_136659_RBCK1_non-coding	0.929847	+
chr1	45468286	45468386	NM_024602_HECTD3_3' UTR	0.792865	-
chr17	40766982	40767082	NM_001070_TUBG1_exon	0.788553	+
chr1	179064847	179064947	NM_022371_TOR3A_3' UTR	0.669925	+
chr7	127732453	127732553	NM_014390_SND1_3' UTR	0.455825	+
chr17	27028592	27028692	NM_003170_SUPT6H_exon	0.594547	+
chr12	21788387	21788487	NM_001174097_LDHB_3' UTR	0.811146	-
chr15	72636377	72636477	NM_001318825_HEXA_exon	0.564589	-
chr1	3696886	3696986	NM_020710_LRRC47_3' UTR	0.781794	-
chr10	71161418	71161518	NM_001322366_HK1_3' UTR	0.668595	+
chr17	72480650	72480750	NM_007261_CD300A_3' UTR	0.85855	+
chr11	14899631	14899731	NM_024514_CYP2R1_exon	0.825725	-
chr20	3019083	3019183	NM_002836_PTPRA_3' UTR	0.659355	+
chr11	65119153	65119253	NM_006268_DPF2_exon	0.503377	+
chr11	18101916	18102016	NM_138421_SAAL1_TTS	0.975892	-
chr1	9986782	9986882	NM_001316976_LZIC_3' UTR	0.475294	-
chr5	138282768	138282868	NM_022464_SIL1_exon	0.765929	-
chr1	205687339	205687439	NM_022731_NUCKS1_3' UTR	0.507002	-
chr6	35289301	35289401	NM_022047_DEF6_3' UTR	0.932629	+
chr12	6958120	6958220	NR_123727_CDCA3_non-coding	0.926548	-
chr2	233201275	233201375	NM_152383_DIS3L2_exon	0.500636	+
chr8	48647949	48648049	NM_001352956_SPIDR_exon	0.519137	+
chr17	16842539	16842639	NM_012452_TNFRSF13B_3' UTR	0.709488	-
chr17	17150330	17150430	NM_001199125_COPS3_3' UTR	0.85978	-
chr6	41014971	41015071	NM_001159726_TSPO2_Intergenic	0.36011	+
chr5	138705035	138705135	NR_109830_PAIP2_non-coding	0.694045	+
chr1	45282696	45282796	NM_001136537_BTBD19_Intergenic	0.513928	+
chr3	196388525	196388625	NM_198565_NRROS_exon	0.943453	+
chr19	58208826	58208926	NR_110974_ZNF154_non-coding	0.415828	-
chr12	76442138	76442238	NM_001307924_NAP1L1_TTS	0.775711	-
chr8	17077678	17077778	NM_016353_ZDHHC2_intron	0.470924	+
chr3	122128596	122128696	NM_014367_FAM162A_exon	0.969584	+
chr15	74328532	74328632	NM_033244_PML_3' UTR	0.842088	+
chr2	198351402	198351502	NR_132787_SNORA105A_TTS	0.999048	-
chr10	104378757	104378857	NM_016169_SUFU_intron	0.664986	+
chr17	27076741	27076841	NM_004295_TRAF4_3' UTR	0.597141	+
chr2	3589692	3589792	NR_148533_RNASEH1_non-coding	0.414472	-
chr11	104896966	104897066	NM_033294_CASP1_exon	0.50405	-
chr4	57896326	57896426	NM_001553_IGFBP7_TTS	0.91676	-
chr12	111087229	111087329	NM_001173976_TCTN1_TTS	0.627941	+
chr19	13265410	13265510	NM_004907_IER2_3' UTR	0.598416	+
chr22	32326512	32326612	NM_001302819_C22orf24_Intergenic	0.389548	-
chr1	150594722	150594822	NM_207044_ENSA_TTS	0.801142	-
chr12	120634548	120634648	NM_053275_RPLP0_TTS	0.997801	-
chr3	56656980	56657080	NM_015224_TASOR_3' UTR	0.715451	-
chr7	56022784	56022884	NM_015969_MRPS17_exon	0.483244	+
chr3	132395301	132395401	NM_024818_UBA5_exon	0.807457	+
chr12	14654593	14654693	NM_001286514_ATF7IP_3' UTR	0.247722	+
chr9	115425604	115425704	NM_001287038_KIAA1958_3' UTR	0.365303	+
chr17	79976667	79976767	NM_001271007_CENPX_3' UTR	0.868688	-
chr15	79214212	79214312	NM_001319137_CTSH_3' UTR	0.663775	-
chr15	64429796	64429896	NM_148955_SNX1_3' UTR	0.475654	+
chr11	94903143	94903243	NM_001271594_SESN3_3' UTR	0.456347	-
chr7	2757957	2758057	NM_001321766_AMZ1_intron	0.413129	+
chr20	47860305	47860405	NM_001348187_DDX27_exon	0.98076	+
chr11	111657054	111657154	NR_147984_ALG9_non-coding	0.489549	-
chr11	63313641	63313741	NM_004585_PLAAT4_exon	0.786404	+
chr17	7474717	7474817	NR_037926_SENP3-EIF4A1_non-coding	0.729653	+
chr9	2804256	2804356	NM_014878_PUM3_3' UTR	0.628842	-
chr16	11931332	11931432	NM_015659_RSL1D1_3' UTR	0.813913	-
chr8	86057678	86057778	NM_001349638_LRRCC1_exon	0.574155	+
chr2	99812112	99812212	NM_145212_MRPL30_exon	0.450412	+
chr16	12146007	12146107	NM_032167_SNX29_exon	0.394962	+
chr1	159032441	159032541	NM_001348247_AIM2_exon	0.860567	-
chr20	62153319	62153419	NR_148427_PPDPF_non-coding	0.989773	+
chr7	45002292	45002392	NM_033054_MYO1G_TTS	0.390389	-
chr1	32568201	32568301	NM_001319679_TMEM39B_exon	0.657095	+
chr21	30378185	30378285	NM_016940_RWDD2B_3' UTR	0.934168	-
chr8	71550063	71550163	NM_016027_LACTB2_exon	0.815403	-
chr11	63971745	63971845	NM_001282653_STIP1_3' UTR	0.507584	+
chr11	110333114	110333214	NM_004109_FDX1_exon	0.823439	+
chr14	35870891	35870991	NM_020529_NFKBIA_3' UTR	0.878816	-
chr16	57017500	57017600	NM_001286085_CETP_exon	0.993067	+
chr1	100756977	100757077	NM_003729_RTCA_exon	0.847578	+
chr3	119308617	119308717	NM_001291950_ADPRH_3' UTR	0.712502	+
chr7	55498955	55499055	NM_018697_LANCL2_exon	0.700035	+
chr3	42636226	42636326	NM_016305_SS18L2_3' UTR	0.71862	+
chr11	33378838	33378938	NM_001278163_HIPK3_TTS	0.472873	+
chr5	52979041	52979141	NR_134475_NDUFS4_TTS	0.776182	+
chr21	47608733	47608833	NM_002340_LSS_TTS	0.686896	-
chr1	151090662	151090762	NM_001323913_GABPB2_exon	0.596327	+
chr16	21666977	21667077	NM_001288659_METTL9_3' UTR	0.745718	+
chr12	56506602	56506702	NM_006191_PA2G4_exon	0.765045	+
chr1	161016907	161017007	NM_181720_ARHGAP30_3' UTR	0.516206	-
chr6	36654852	36654952	NM_001291549_CDKN1A_3' UTR	0.763293	+
chr11	82535526	82535626	NM_001319214_PRCP_3' UTR	0.958859	-
chr6	74210387	74210487	NM_133645_MTO1_exon	0.499362	+
chr3	47537220	47537320	NM_001031703_ELP6_3' UTR	0.787103	-
chr2	203071385	203071485	NM_003352_SUMO1_3' UTR	0.972157	-
chr1	115124204	115124304	NM_005872_BCAS2_promoter-TSS	0.346571	-
chr14	64926439	64926539	NM_005956_MTHFD1_3' UTR	0.553073	+
chr19	36149465	36149565	NM_001863_COX6B1_exon	0.582993	+
chr2	202093732	202093832	NM_032974_CASP10_exon	0.984979	+
chr3	49020649	49020749	NM_001349224_ARIH2_exon	0.637717	+
chr12	32530385	32530485	NM_001003398_BICD1_intron	0.635285	+
chr10	13361116	13361216	NM_001195602_SEPHS1_exon	0.730521	-
chr7	87835747	87835847	NM_198901_SRI_exon	0.767347	-
chr20	32860049	32860149	NM_001672_ASIP_Intergenic	0.430124	+
chr5	141319494	141319594	NM_014773_DELE1_3' UTR	0.793339	+
chr16	3341214	3341314	NM_005741_ZNF263_3' UTR	0.943216	+
chr6	167453389	167453489	NM_007045_FGFR1OP_exon	0.55356	+
chr1	44405812	44405912	NM_014652_IPO13_Intergenic	0.457301	+
chr3	146233793	146233893	NM_021105_PLSCR1_exon	0.623986	-
chr4	153544279	153544379	NM_152680_TMEM154_Intergenic	0.409101	-
chr1	62917175	62917275	NM_003368_USP1_3' UTR	0.663053	+
chr5	112214424	112214524	NM_005669_REEP5_3' UTR	0.648554	-
chr1	156147261	156147361	NM_001193300_SEMA4A_3' UTR	0.672967	+
chr5	134086821	134086921	NM_001745_CAMLG_3' UTR	0.78909	+
chr15	90815186	90815286	NR_028052_NGRN_non-coding	0.958439	+
chr11	34168248	34168348	NM_024662_NAT10_3' UTR	0.481541	+
chr19	34960561	34960661	NM_005499_UBA2_3' UTR	0.686592	+
chr14	58701194	58701294	NM_018477_ACTR10_exon	0.967545	+
chr20	55093714	55093814	NM_001283037_RTF2_3' UTR	0.309029	+
chr6	42906758	42906858	NR_134888_CNPY3_non-coding	0.616011	+
chr11	47605940	47606040	NM_004551_NDUFS3_exon	0.953992	+
chr17	7833896	7833996	NR_030684_TRAPPC1_non-coding	1	-
chr2	61705197	61705297	NM_003400_XPO1_3' UTR	0.618308	-
chr20	30157112	30157212	NM_030789_HM13_3' UTR	0.641033	+
chr4	88379090	88379190	NM_001248011_NUDT9_exon	0.741909	+
chr19	9635691	9635791	NM_024106_ZNF426_3' UTR	0.602936	-
chr13	46700168	46700268	NM_002298_LCP1_3' UTR	0.821021	-
chr3	73117910	73118010	NM_001318027_PPP4R2_3' UTR	0.365619	+
chr14	91691443	91691543	NM_001286472_DGLUCY_3' UTR	0.696839	+
chr16	69942681	69942781	NM_001270453_WWP2_exon	0.814502	+
chr19	1106558	1106658	NM_001039847_GPX4_exon	1	+
chr1	29041227	29041327	NM_001319674_GMEB1_exon	0.794662	+
chr14	73959862	73959962	NM_024644_RIOX1_3' UTR	0.703307	+
chr9	140069355	140069455	NM_013366_ANAPC2_exon	0.629583	-
chr1	93307340	93307440	NR_002444_SNORA66_TTS	1	+
chr3	33429933	33430033	NM_014517_UBP1_3' UTR	0.623039	-
chr16	89298865	89298965	NM_182531_ZNF778_Intergenic	0.516673	+
chr10	115675151	115675251	NM_198514_NHLRC2_Intergenic	0.341869	+
chr12	2055329	2055429	NM_152640_DCP1B_exon	0.906345	-
chr12	57106285	57106385	NM_001113203_NACA_exon	0.888053	-
chr5	34954760	34954860	NM_001348420_DNAJC21_exon	0.682255	+
chr12	9093812	9093912	NM_002355_M6PR_3' UTR	0.976121	-
chr5	122343372	122343472	NR_146145_SNX24_non-coding	0.804332	+
chr1	246930526	246930626	NM_016002_SCCPDH_exon	0.768196	+
chr19	49426284	49426384	NM_006184_NUCB1_3' UTR	0.635636	+
chr19	46522090	46522190	NR_030412_MIR769_promoter-TSS	0.782716	+
chr7	44101001	44101101	NM_001284313_DBNL_3' UTR	0.858143	+
chr1	153752409	153752509	NM_024330_SLC27A3_exon	0.396777	+
chr11	203013	203113	NM_016526_BET1L_3' UTR	0.597719	-
chr3	48332593	48332693	NR_134638_FCF1P2_non-coding	0.923187	-
chr12	95907868	95907968	NR_133673_METAP2_non-coding	0.811304	+
chr16	20866400	20866500	NM_173475_DCUN1D3_3' UTR	0.286298	-
chr11	17095958	17096058	NM_001017_RPS13_TTS	0.416495	-
chr1	168161385	168161485	NM_152902_TIPRL_intron	0.984686	+
chr2	86437727	86437827	NM_016622_MRPL35_exon	0.606843	+
chr19	35837986	35838086	NM_001185099_CD22_3' UTR	0.890744	+
chr17	41102580	41102680	NM_001261434_AARSD1_TTS	0.923696	-
chr4	187093063	187093163	NM_015398_FAM149A_exon	0.770867	+
chr17	46199878	46199978	NM_013323_SNX11_3' UTR	0.557012	+
chr22	42979855	42979955	NR_103820_POLDIP3_non-coding	0.743629	-
chr7	23240289	23240389	NM_007342_NUP42_exon	0.72125	+
chr18	9134194	9134294	NM_021074_NDUFV2_TTS	0.97036	+
chr7	74296288	74296388	NR_040584_STAG3L2_Intergenic	0.715102	-
chr3	114053954	114054054	NR_121662_ZBTB20_non-coding	0.368293	-
chr12	56538207	56538307	NM_015292_ESYT1_3' UTR	0.689381	+
chr2	232673135	232673235	NM_001282952_COPS7B_3' UTR	0.649531	+
chr8	110355630	110355730	NR_036472_ENY2_non-coding	0.962694	+
chr19	2071177	2071277	NM_130807_MOB3A_3' UTR	0.812079	-
chr18	3255863	3255963	NM_006471_MYL12A_exon	0.987072	+
chr12	131360568	131360668	NM_001300796_RAN_3' UTR	0.945948	+
chr5	1798660	1798760	NM_032479_MRPL36_3' UTR	0.958037	-
chr7	111982714	111982814	NM_021994_ZNF277_exon	0.945977	+
chr9	136215666	136215766	NM_181491_MED22_promoter-TSS	0.623063	-
chr22	21998384	21998484	NM_022044_SDF2L1_exon	0.403621	+
chr7	76134847	76134947	NM_020892_DTX2_exon	0.936511	+
chr1	113213942	113214042	NM_006135_CAPZA1_3' UTR	0.829784	+
chr3	9821751	9821851	NR_103488_TADA3_non-coding	0.868185	-
chr14	55005022	55005122	NM_006568_CGRRF1_exon	0.894697	+
chr1	155225868	155225968	NM_198264_FAM189B_promoter-TSS	0.513734	-
chr6	105725718	105725818	NM_002726_PREP_3' UTR	0.829597	-
chr19	10426998	10427098	NM_001031734_FDX2_promoter-TSS	0.819477	-
chr3	150262085	150262185	NM_014445_SERP1_3' UTR	0.724325	-
chr5	141000597	141000697	NR_149169_HDAC3_non-coding	0.677102	-
chr19	21310760	21310860	NM_001319124_ZNF431_Intergenic	0.388134	+
chr14	24635405	24635505	NM_006084_IRF9_3' UTR	0.145796	+
chr19	15774466	15774566	NR_117085_CYP4F12_Intergenic	0.623595	+
chr1	16577117	16577217	NM_018994_FBXO42_exon	0.328263	-
chr1	53680378	53680478	NM_001330589_CPT2_TTS	0.863111	+
chr22	26921896	26921996	NM_003595_TPST2_3' UTR	0.425382	-
chr3	50686486	50686586	NM_004635_MAPKAPK3_3' UTR	0.815931	+
chr6	116956950	116957050	NM_145062_ZUP1_exon	0.61897	-
chr14	95880839	95880939	NM_152592_SYNE3_3' UTR	0.714846	-
chr2	27532477	27532577	NM_002437_MPV17_3' UTR	0.992534	-
chr3	50367325	50367425	NM_007182_RASSF1_3' UTR	0.345227	-
chr3	184428259	184428359	NM_022149_MAGEF1_3' UTR	0.894136	-
chr4	185309113	185309213	NM_002199_IRF2_3' UTR	0.888358	-
chr7	33053837	33053937	NM_016489_NT5C3A_3' UTR	0.669932	-
chr17	62495849	62495949	NR_039891_MIR3064_TTS	1	-
chr1	100491904	100492004	NM_012243_SLC35A3_3' UTR	0.268962	+
chr1	183595462	183595562	NM_001270439_ARPC5_3' UTR	0.563044	-
chr19	53203082	53203182	NM_001348015_ZNF83_Intergenic	0.340893	-
chr16	1375066	1375166	NM_003345_UBE2I_3' UTR	0.89595	+
chr16	29822259	29822359	NR_074080_MAZ_non-coding	0.134269	+
chr16	67188177	67188277	NM_003789_TRADD_3' UTR	0.768574	-
chr1	12203986	12204086	NM_001243_TNFRSF8_3' UTR	0.545896	+
chr10	129881101	129881201	NM_006504_PTPRE_exon	0.392157	+
chr13	38934843	38934943	NR_104585_UFM1_non-coding	0.633457	+
chr1	29520501	29520601	NM_001349716_MECR_exon	0.931903	-
chr1	58946604	58946704	NM_145243_OMA1_exon	0.869179	-
chr2	69682133	69682233	NR_045631_NFU1_Intergenic	0.383346	-
chr8	41479207	41479307	NM_178819_GPAT4_3' UTR	0.753298	+
chr4	2743518	2743618	NM_001161527_TNIP2_3' UTR	0.925602	-
chr5	176799309	176799409	NM_006480_RGS14_3' UTR	0.847687	+
chr10	43326505	43326605	NM_014753_BMS1_3' UTR	0.610176	+
chr17	57771946	57772046	NM_004859_CLTC_3' UTR	0.46301	+
chr16	88709737	88709837	NM_000101_CYBA_TTS	0.649578	-
chr14	24475369	24475469	NM_001277864_DHRS4L1_promoter-TSS	0.560501	+
chr7	152340598	152340698	NM_005431_XRCC2_Intergenic	0.460666	-
chr17	30380273	30380373	NM_052888_LRRC37B_exon	0.454402	+
chr15	75890533	75890633	NM_005701_SNUPN_3' UTR	0.73901	-
chr16	29831166	29831266	NM_017458_MVP_promoter-TSS	0.249087	+
chr7	42957099	42957199	NM_002787_PSMA2_3' UTR	0.968209	-
chr12	49223703	49223803	NM_004818_DDX23_3' UTR	0.870559	-
chr17	78109233	78109333	NM_014740_EIF4A3_3' UTR	0.883119	-
chr11	4159874	4159974	NM_001330193_RRM1_3' UTR	0.794622	+
chr14	50458977	50459077	NR_126497_LINC01588_non-coding	0.645303	-
chr6	111880243	111880343	NM_001164281_TRAF3IP2_3' UTR	0.498313	-
chr11	124623178	124623278	NM_138961_ESAM_3' UTR	0.990756	-
chr2	232037169	232037269	NM_001191037_PSMD1_intron	0.517911	+
chr7	73096685	73096785	NM_032317_DNAJC30_3' UTR	0.843476	-
chr19	47278312	47278412	NM_001145145_SLC1A5_3' UTR	0.848288	-
chr17	48551835	48551935	NM_001288968_ACSF2_exon	0.65553	+
chr1	153920285	153920385	NM_181715_CRTC2_3' UTR	0.567266	-
chr4	77968377	77968477	NM_001348140_CCNI_TTS	0.800357	-
chr9	127998641	127998741	NM_005347_HSPA5_3' UTR	0.937409	-
chr11	62366703	62366803	NM_001330292_MTA2_intron	0.304054	-
chr20	3786488	3786588	NR_136335_CDC25B_non-coding	0.577562	+
chr17	19246606	19246706	NM_001330149_B9D1_TTS	0.957713	-
chr14	74523884	74523984	NM_001278594_ALDH6A1_TTS	0.48232	-
chr1	171765823	171765923	NM_015935_EEF1AKNMT_exon	0.583814	+
chr7	134127236	134127336	NR_144376_AKR1B1_non-coding	0.812831	-
chr11	102932954	102933054	NM_001318740_DCUN1D5_3' UTR	0.520025	-
chr1	150253154	150253254	NM_001301039_C1orf54_intron	0.810288	+
chr18	33048459	33048559	NM_001098817_INO80C_3' UTR	0.765548	-
chr1	45806562	45806662	NM_012222_MUTYH_promoter-TSS	0.553876	-
chr10	7798001	7798101	NM_012311_KIN_exon	0.784213	-
chr2	219118562	219118662	NM_005731_ARPC2_intron	0.899941	+
chr11	125763644	125763744	NM_001271985_PUS3_exon	0.629855	-
chr5	122165269	122165369	NM_001278199_SNX2_exon	0.52848	+
chr19	7598606	7598706	NM_001166113_PNPLA6_promoter-TSS	0.248931	+
chr22	29696070	29696170	NM_013986_EWSR1_exon	0.505402	+
chr10	114575093	114575193	NM_001318205_VTI1A_3' UTR	0.489685	+
chr9	5912717	5912817	NM_005511_MLANA_Intergenic	0.447096	+
chr11	4406288	4406388	NM_003141_TRIM21_3' UTR	0.946505	-
chr15	65255503	65255603	NM_001127889_SPG21_3' UTR	0.66756	-
chr7	43664528	43664628	NM_004760_STK17A_3' UTR	0.982165	+
chr12	81188175	81188275	NR_136888_LIN7A_non-coding	0.397664	-
chr5	16451715	16451815	NM_033414_ZNF622_3' UTR	0.740403	-
chr16	77236431	77236531	NM_001348924_SYCE1L_intron	0.358508	+
chr15	89175286	89175386	NM_022767_AEN_3' UTR	0.557399	+
chr11	72396245	72396345	NM_015242_ARAP1_3' UTR	0.523249	-
chr5	179155575	179155675	NM_001746_CANX_exon	0.490675	+
chr14	35743063	35743163	NM_001256681_PRORP_3' UTR	0.665413	+
chr1	226548833	226548933	NM_001618_PARP1_3' UTR	0.452087	-
chr19	3163500	3163600	NM_002068_GNA15_3' UTR	0.95671	+
chr1	222838919	222839019	NM_001300867_MIA3_3' UTR	1	+
chr10	27826916	27827016	NM_001256410_RAB18_exon	0.674729	+
chr17	57292290	57292390	NM_018149_SMG8_exon	0.652728	+
chr11	47738177	47738277	NM_001318339_FNBP4_3' UTR	0.959937	-
chr16	85840469	85840569	NM_001318802_COX4I1_TTS	0.976535	+
chr19	53062191	53062291	NM_018260_ZNF701_Intergenic	0.27003	+
chr22	19423406	19423506	NM_001318152_MRPL40_exon	0.984795	+
chr12	123110737	123110837	NM_014708_KNTC1_3' UTR	0.784966	+
chr11	494611	494711	NM_002939_RNH1_3' UTR	0.720347	-
chr20	18123473	18123573	NM_020536_KAT14_exon	0.430061	+
chr1	226107669	226107769	NM_013328_PYCR2_3' UTR	0.848248	-
chr15	49171765	49171865	NM_014335_EID1_3' UTR	0.870557	+
chr14	23456389	23456489	NM_001282970_C14orf93_exon	0.706422	-
chr15	89859580	89859680	NM_002693_POLG_TTS	0.993778	-
chr8	128753164	128753264	NM_002467_MYC_3' UTR	0.826627	+
chr15	91438720	91438820	NM_001143785_FES_exon	0.41913	+
chr5	134164336	134164436	NM_001300860_DDX46_exon	0.45916	+
chr9	21003366	21003466	NM_001321903_HACD4_TTS	0.473104	-
chr15	80137483	80137583	NR_037654_MTHFS_non-coding	0.915445	-
chr7	149128824	149128924	NM_015694_ZNF777_exon	0.501412	-
chr15	40686158	40686258	NM_001142762_KNSTRN_3' UTR	0.708322	+
chr15	45059896	45059996	NM_001301145_TRIM69_TTS	0.936087	+
chr1	162782270	162782370	NM_016371_HSD17B7_3' UTR	0.963805	+
chr15	101821859	101821959	NR_135506_SNRPA1_non-coding	0.88422	-
chr11	3022317	3022417	NR_036542_CARS_non-coding	0.568155	-
chr2	170558137	170558237	NM_001199288_PHOSPHO2_TTS	0.491463	+
chr4	38138896	38138996	NM_001253914_TBC1D1_exon	0.349584	+
chr4	39779990	39780090	NM_005339_UBE2K_exon	0.565993	+
chr13	45605299	45605399	NM_001316951_GPALPP1_TTS	0.293811	+
chr22	38062634	38062734	NM_020315_PDXP_3' UTR	0.888711	+
chr9	34365908	34366008	NM_020702_MYORG_TTS	0.253887	-
chr12	50156599	50156699	NM_001098576_TMBIM6_intron	0.513033	+
chr19	42702870	42702970	NR_073046_DEDD2_non-coding	0.754164	-
chr12	56211747	56211847	NR_026722_SARNP_promoter-TSS	0.835151	-
chr19	8553702	8553802	NM_031203_HNRNPM_3' UTR	0.602907	+
chr11	66449738	66449838	NM_006946_SPTBN2_TTS	0.237	-
chr3	119348429	119348529	NR_120610_PLA1A_non-coding	0.723668	+
chr19	39966978	39967078	NM_001130824_SUPT5H_exon	0.497148	+
chr19	17389929	17390029	NM_014173_BABAM1_3' UTR	0.952645	+
chr8	104080911	104081011	NM_001695_ATP6V1C1_exon	0.628521	+
chr6	79611214	79611314	NM_001010844_IRAK1BP1_TTS	0.444038	+
chr17	73231712	73231812	NM_024844_NUP85_TTS	1	+
chr9	104328645	104328745	NM_147180_PPP3R2_Intergenic	0.51911	-
chr2	201768326	201768426	NM_001136039_NIF3L1_exon	0.895848	+
chr19	36038267	36038367	NM_032635_TMEM147_exon	0.893538	+
chr12	100463894	100463994	NM_001006947_UHRF1BP1L_exon	0.644232	-
chr1	12269001	12269101	NM_001066_TNFRSF1B_3' UTR	0.503378	+
chr6	97242892	97242992	NM_001143957_GPR63_3' UTR	0.38434	-
chr12	25260782	25260882	NM_001352063_CASC1_TTS	0.687363	-
chr3	184026608	184026708	NM_001278709_PSMD2_exon	0.454772	+
chr12	27849316	27849416	NM_001029874_REP15_promoter-TSS	0.563143	+
chr3	69104017	69104117	NM_198195_UBA3_3' UTR	0.585689	-
chr5	176332168	176332268	NR_146149_UIMC1_non-coding	0.962397	-
chr1	149897546	149897646	NM_005850_SF3B4_intron	0.37335	-
chr18	48513382	48513482	NM_018696_ELAC1_exon	0.806731	+
chr1	54387299	54387399	NR_133632_HSPB11_non-coding	0.991243	-
chr19	42411256	42411356	NM_198977_ARHGEF1_3' UTR	0.658878	+
chr10	116659193	116659293	NM_001135051_FAM160B1_intron	0.511519	+
chr1	156776145	156776245	NM_001161444_SH2D2A_TTS	0.826522	-
chr17	4862645	4862745	NM_004890_SPAG7_3' UTR	0.389875	-
chr11	62656108	62656208	NR_037193_SLC3A2_non-coding	0.793949	+
chr15	34376367	34376467	NM_020154_EMC7_3' UTR	0.979515	-
chr2	73989458	73989558	NM_003584_DUSP11_3' UTR	0.890023	-
chr6	26599074	26599174	NM_013375_ABT1_3' UTR	0.945838	+
chr3	127292075	127292175	NR_073377_TPRA1_non-coding	0.928646	-
chr19	5913154	5913254	NM_004058_CAPS_promoter-TSS	0.670565	+
chr14	39819392	39819492	NM_001247990_MIA2_exon	0.461949	+
chr14	24777265	24777365	NM_001286367_NOP9_3' UTR	0.808071	+
chr15	91542042	91542142	NM_001289149_VPS33B_3' UTR	1	-
chr1	32716905	32717005	NM_005356_LCK_5' UTR	0.460145	+
chr3	51700504	51700604	NM_001322256_RAD54L2_3' UTR	0.587023	+
chr17	26900264	26900364	NM_005165_ALDOC_3' UTR	0.867727	-
chr16	30965991	30966091	NM_152288_ORAI3_3' UTR	0.201917	+
chr15	82422663	82422763	NR_136410_EFL1_non-coding	0.452175	-
chr12	27573394	27573494	NM_020183_ARNTL2_exon	0.314876	+
chr17	35414237	35414337	NM_012138_AATF_TTS	0.582606	+
chr3	121350339	121350439	NM_001292041_HCLS1_3' UTR	0.620428	-
chr8	97346524	97346624	NM_014754_PTDSS1_3' UTR	0.626473	+
chr12	72070829	72070929	NM_031435_THAP2_exon	0.302657	+
chr9	100258099	100258199	NM_001302884_TDRD7_exon	0.498282	+
chr16	29869776	29869876	NM_006319_CDIPT_3' UTR	0.84794	-
chr1	31732672	31732772	NM_004814_SNRNP40_3' UTR	0.841368	-
chr1	117057296	117057396	NR_026665_CD58_non-coding	0.444342	-
chr15	50996740	50996840	NR_149152_TRPM7_Intergenic	0.377898	-
chr7	150935699	150935799	NR_030407_MIR671_TTS	1	+
chr15	101811843	101811943	NM_018445_SELENOS_TTS	0.846029	-
chr11	65688820	65688920	NM_006442_DRAP1_exon	0.912929	+
chr2	207027512	207027612	NM_021121_EEF1B2_TTS	0.42788	+
chr7	77423170	77423270	NM_032936_TMEM60_3' UTR	0.733331	-
chr1	28218157	28218257	NM_001286076_RPA2_3' UTR	0.850258	-
chr16	634144	634244	NM_004204_PIGQ_TTS	0.383407	+
chr1	36602793	36602893	NM_014408_TRAPPC3_exon	0.638326	-
chr19	36136426	36136526	NM_014209_ETV2_TTS	0.64363	+
chr19	47991043	47991143	NR_038456_NAPA_non-coding	0.667895	-
chr6	33759452	33759552	NM_001348709_LEMD2_Intergenic	0.317183	-
chr10	38415172	38415272	NM_001324257_ZNF37A_intron	0.338239	+
chr1	1469334	1469434	NM_001114748_TMEM240_TTS	0.824665	-
chr8	37996975	37997075	NM_001261832_ASH2L_3' UTR	0.707224	+
chr10	1086177	1086277	NR_134301_IDI1_non-coding	0.583051	-
chr11	67818213	67818313	NM_001351059_TCIRG1_exon	0.784137	+
chr1	232943846	232943946	NM_019090_MAP10_exon	0.438464	+
chr8	144661932	144662032	NM_001289950_EEF1D_TTS	1	-
chr19	8469060	8469160	NM_004218_RAB11B_3' UTR	0.76926	+
chr1	52882295	52882395	NM_032864_PRPF38A_exon	0.888165	+
chr17	73894897	73894997	NM_032478_MRPL38_exon	0.597267	-
chr2	162091945	162092045	NM_001199135_TANK_exon	0.529396	+
chr6	34555190	34555290	NM_022758_ILRUN_3' UTR	0.494906	-
chr19	17845172	17845272	NM_001308363_MAP1S_exon	0.881162	+
chr17	66042632	66042732	NM_001320611_KPNA2_exon	0.960497	+
chr19	12125611	12125711	NM_001308355_ZNF433_exon	0.494119	-
chr1	45233146	45233246	NM_001297657_KIF2C_3' UTR	0.569998	+
chr18	9536901	9537001	NM_006788_RALBP1_3' UTR	0.756442	+
chr5	43705396	43705496	NM_012343_NNT_3' UTR	0.750272	+
chr3	28361043	28361143	NM_001331185_CMC1_exon	0.825937	+
chr19	40953772	40953872	NM_000713_BLVRB_exon	0.993132	-
chr11	62444041	62444141	NM_001286077_UBXN1_exon	0.958161	-
chr7	139723617	139723717	NR_130117_PARP12_non-coding	0.356869	-
chr14	93406214	93406314	NM_001142593_ITPK1_3' UTR	0.608576	-
chr15	65107931	65108031	NM_001286497_PIF1_exon	0.663789	-
chr4	83381955	83382055	NR_120457_ENOPH1_non-coding	0.767946	+
chr2	68401862	68401962	NM_001329916_PNO1_exon	0.822933	+
chr2	128014994	128015094	NM_001303418_ERCC3_3' UTR	0.699423	-
chr1	54497790	54497890	NM_004872_TMEM59_exon	0.649794	-
chr1	75171286	75171386	NM_001134759_CRYZ_3' UTR	0.524194	-
chr3	48636532	48636632	NM_003365_UQCRC1_exon	0.555065	-
chr17	5009084	5009184	NM_014519_ZNF232_exon	0.600235	-
chr18	67527201	67527301	NM_001303618_CD226_Intergenic	0.333038	-
chr2	118865827	118865927	NM_001321333_INSIG2_exon	0.59788	+
chr19	34890992	34891092	NM_001289789_GPI_3' UTR	0.858916	+
chr12	57910297	57910397	NM_004990_MARS_TTS	0.530255	+
chr16	24930839	24930939	NM_018054_ARHGAP17_3' UTR	0.828769	-
chr5	68710837	68710937	NM_001244734_MARVELD2_promoter-TSS	0.235304	+
chr2	27264329	27264429	NM_001083590_TMEM214_3' UTR	0.809068	+
chr15	83205547	83205647	NR_111943_RPS17_TTS	0.453714	-
chr19	54711348	54711448	NM_001321704_RPS9_exon	0.705896	+
chr6	160177093	160177193	NM_001270531_WTAP_3' UTR	0.84231	+
chr17	46210930	46211030	NM_003726_SKAP1_3' UTR	0.804747	-
chr15	59428597	59428697	NM_004998_MYO1E_3' UTR	0.724694	-
chr5	138665874	138665974	NM_001282278_MATR3_3' UTR	0.675666	+
chr3	38537501	38537601	NM_005107_EXOG_promoter-TSS	0.227578	+
chr1	54433525	54433625	NM_052940_LRRC42_exon	0.730074	+
chr14	23527900	23528000	NM_001164814_ACIN1_3' UTR	0.919475	-
chr9	100845263	100845363	NM_018946_NANS_TTS	0.722477	+
chr2	103330667	103330767	NR_136174_MFSD9_TTS	0.482927	-
chr20	32677321	32677421	NM_001316364_EIF2S2_3' UTR	0.977644	-
chr10	91163395	91163495	NM_001548_IFIT1_exon	0.663	+
chr11	62457807	62457907	NM_203422_LRRN4CL_promoter-TSS	0.486773	-
chr2	27548825	27548925	NM_001318909_GTF3C2_3' UTR	0.695277	-
chr10	74127213	74127313	NM_006077_MICU1_3' UTR	0.766761	-
chr2	204292023	204292123	NM_001282925_ABI2_exon	0.303126	+
chr2	109492644	109492744	NR_130121_CCDC138_non-coding	0.288575	+
chr17	7606715	7606815	NM_001143992_WRAP53_TTS	0.831796	+
chr16	67231941	67232041	NM_001950_E2F4_exon	1	+
chr9	130680818	130680918	NM_175040_ST6GALNAC4_Intergenic	0.336241	-
chr17	46940950	46941050	NM_001261390_CALCOCO2_3' UTR	0.722369	+
chr1	9097116	9097216	NM_001328619_SLC2A5_3' UTR	0.715469	-
chr10	5994490	5994590	NR_046362_IL15RA_non-coding	0.593508	-
chr1	158263184	158263284	NM_001765_CD1C_intron	0.620515	+
chr9	139702274	139702374	NM_001173988_RABL6_promoter-TSS	0.534927	+
chr18	48473986	48474086	NM_001168335_ME2_3' UTR	0.75707	+
chr9	132649568	132649668	NM_015033_FNBP1_3' UTR	0.399024	-
chr6	25988239	25988339	NM_006355_TRIM38_TTS	0.53145	+
chr18	77733564	77733664	NR_131177_TXNL4A_non-coding	0.963451	-
chr22	43558956	43559056	NR_046308_TSPO_non-coding	0.998319	+
chr13	73333188	73333288	NM_001322349_DIS3_3' UTR	0.87753	-
chr1	154929622	154929722	NM_138300_PYGO2_3' UTR	0.616936	-
chr5	17276574	17276674	NM_001271606_BASP1_3' UTR	0.616366	+
chr9	133376323	133376423	NM_054012_ASS1_exon	0.488247	+
chr3	119388463	119388563	NM_005694_COX17_intron	0.995989	-
chr15	35148892	35148992	NM_014691_AQR_3' UTR	0.365901	-
chr19	10221754	10221854	NM_002566_P2RY11_promoter-TSS	0.445012	+
chr5	33467939	33468039	NR_047676_TARS_non-coding	0.734295	+
chr20	36145935	36146035	NM_001167820_BLCAP_3' UTR	0.665738	-
chr7	2274012	2274112	NM_013393_MRM2_3' UTR	0.671313	-
chr15	44085121	44085221	NR_031695_MIR1282_TTS	0.745845	-
chr1	160328390	160328490	NM_001290184_NCSTN_3' UTR	0.888592	+
chr7	150390418	150390518	NM_015660_GIMAP2_3' UTR	0.882354	+
chr2	27917472	27917572	NM_018158_SLC4A1AP_exon	0.87936	+
chr9	139756632	139756732	NM_153200_EDF1_TTS	0.804243	-
chr5	138723368	138723468	NM_016459_MZB1_3' UTR	0.997161	-
chr10	114187052	114187152	NM_016234_ACSL5_exon	0.564227	+
chr11	46727333	46727433	NM_024741_ZNF408_TTS	0.469912	+
chr17	76109070	76109170	NM_007267_TMC6_3' UTR	0.748705	-
chr4	57204522	57204622	NM_001323890_AASDH_exon	0.62873	-
chr17	40723551	40723651	NM_016556_PSMC3IP_TTS	0.748186	-
chr1	60228173	60228273	NM_001113411_FGGY_exon	0.401916	+
chr10	103370536	103370636	NR_136613_FBXW4_non-coding	0.949699	-
chr17	67075046	67075146	NM_080284_ABCA6_3' UTR	0.25616	-
chr6	44414393	44414493	NM_001253_CDC5L_exon	0.716263	+
chr5	96368006	96368106	NM_175920_LNPEP_Intergenic	0.398964	+
chr20	5095790	5095890	NM_182649_PCNA_3' UTR	0.567273	-
chr9	100777809	100777909	NM_006401_ANP32B_3' UTR	0.664763	+
chr10	112363998	112364098	NM_005445_SMC3_exon	0.933595	+
chr15	44162736	44162836	NM_032892_FRMD5_TTS	0.294929	-
chr7	73611159	73611259	NM_031992_EIF4H_3' UTR	0.638409	+
chr1	89401645	89401745	NR_146184_KYAT3_non-coding	0.595098	-
chr21	45565338	45565438	NR_135220_GATD3A_non-coding	0.835534	+
chr14	102547489	102547589	NM_005348_HSP90AA1_3' UTR	0.759183	-
chr19	7753823	7753923	NM_001207019_FCER2_3' UTR	0.736073	-
chr17	79890369	79890469	NM_001282281_PYCR1_3' UTR	0.45053	-
chr11	8940838	8940938	NM_020643_C11orf16_TTS	0.47837	-
chr11	63990488	63990588	NM_001033678_TRPT1_TTS	0.814258	-
chr1	145115811	145115911	NM_004892_SEC22B_exon	0.622313	+
chr14	74062268	74062368	NM_152331_ACOT4_exon	0.46622	+
chr10	95429533	95429633	NR_144635_FRA10AC1_non-coding	0.934016	-
chr14	75548905	75549005	NM_033116_NEK9_3' UTR	0.401356	-
chr5	121395902	121396002	NM_001317073_LOX_Intergenic	0.15484	-
chr1	44433293	44433393	NM_014652_IPO13_exon	0.404177	+
chr1	228649157	228649257	NR_039812_MIR4666A_promoter-TSS	0.796518	+
chr4	84185059	84185159	NM_015697_COQ2_3' UTR	0.362653	-
chr1	155916706	155916806	NM_001162383_ARHGEF2_3' UTR	0.768882	-
chr2	71377061	71377161	NM_005791_MPHOSPH10_exon	0.360994	+
chr1	40766288	40766388	NM_001852_COL9A2_3' UTR	0.888114	-
chr6	52962557	52962657	NM_012347_FBXO9_exon	0.462549	+
chr5	150648555	150648655	NM_001167607_GM2A_3' UTR	0.457348	+
chr4	186068176	186068276	NM_001151_SLC25A4_3' UTR	0.878809	+
chr11	66276896	66276996	NM_130443_DPP3_3' UTR	0.78138	+
chr4	71556070	71556170	NM_020368_UTP3_3' UTR	0.670647	+
chr3	98234492	98234592	NM_001040181_CLDND1_3' UTR	0.766257	-
chr18	47310009	47310109	NM_006111_ACAA2_3' UTR	0.925791	-
chr10	81915452	81915552	NM_001278407_ANXA11_3' UTR	0.885195	-
chr10	103909727	103909827	NM_015062_PPRC1_exon	0.421973	+
chr16	8942973	8943073	NR_147908_LOC100130283_promoter-TSS	0.892758	+
chr11	491161	491261	NR_138046_PTDSS2_non-coding	0.6424	+
chr9	130576067	130576167	NR_110170_FPGS_non-coding	0.574955	+
chr13	41656980	41657080	NM_007187_WBP4_exon	0.638578	+
chr16	67691462	67691562	NM_022914_ACD_TTS	0.451268	-
chr11	94232484	94232584	NM_017704_ANKRD49_3' UTR	0.828343	+
chr19	35758679	35758779	NM_205835_LSR_exon	1	+
chr7	44111953	44112053	NR_106897_MIR6838_TTS	0.925111	-
chr2	74089739	74089839	NM_213622_STAMBP_3' UTR	0.477939	+
chr4	2939826	2939926	NM_001291978_NOP14_3' UTR	0.72123	-
chr1	949774	949874	NM_005101_ISG15_TTS	0.743919	+
chr8	28913136	28913236	NM_001324382_HMBOX1_Intergenic	0.408941	+
chr10	102034560	102034660	NM_173809_BLOC1S2_3' UTR	0.838816	-
chr8	21894112	21894212	NM_182795_NPM2_exon	0.964956	+
chr11	36295616	36295716	NM_001101653_COMMD9_3' UTR	0.877223	-
chr17	45300318	45300418	NM_001002841_MYL4_intron	0.328676	+
chr10	120900554	120900654	NR_110305_SFXN4_non-coding	0.807811	-
chr19	51874962	51875062	NM_005601_NKG7_3' UTR	0.944405	-
chr19	8376363	8376463	NM_005001_NDUFA7_exon	0.35267	-
chr14	24759918	24760018	NM_001136050_DHRS1_3' UTR	0.908681	-
chr12	27181327	27181427	NM_004264_MED21_exon	0.493106	+
chr3	33128912	33129012	NM_001317040_GLB1_intron	0.378807	-
chr10	96093071	96093171	NM_022451_NOC3L_3' UTR	0.778676	-
chr22	29950939	29951039	NM_003634_NIPSNAP1_3' UTR	0.874633	-
chr1	24171727	24171827	NM_000147_FUCA1_3' UTR	0.608209	-
chr5	43527431	43527531	NM_183323_PAIP1_exon	0.8198	-
chr14	67850339	67850439	NM_004094_EIF2S1_3' UTR	0.544824	+
chr1	40026638	40026738	NM_001135654_PABPC4_3' UTR	1	-
chr19	48618806	48618906	NR_110296_LIG1_non-coding	0.69994	-
chr4	2467585	2467685	NM_002938_RNF4_Intergenic	0.354039	+
chr18	13124740	13124840	NM_032142_CEP192_3' UTR	0.457092	+
chr3	49200157	49200257	NM_022903_CCDC71_3' UTR	0.939405	-
chr20	6017752	6017852	NM_001323562_CRLS1_exon	0.944761	+
chr16	30899158	30899258	NM_004765_BCL7C_TTS	1	-
chr7	128326270	128326370	NM_001290255_FAM71F2_3' UTR	0.459072	+
chr4	48887518	48887618	NM_001286774_OCIAD2_exon	0.986254	-
chr15	42858957	42859057	NM_001323632_HAUS2_exon	0.350794	+
chr1	17345352	17345452	NM_003000_SDHB_exon	0.481892	-
chr16	74907588	74907688	NM_030581_WDR59_3' UTR	0.800825	-
chr20	49551641	49551741	NM_001317036_DPM1_exon	0.828192	-
chr12	122079699	122079799	NM_032790_ORAI1_3' UTR	0.643366	+
chr14	105225742	105225842	NM_006427_SIVA1_exon	0.560813	+
chr9	36211809	36211909	NR_132349_CLTA_non-coding	0.762628	+
chr12	56843120	56843220	NR_138471_TIMELESS_promoter-TSS	0.281321	-
chr8	63927814	63927914	NM_003878_GGH_3' UTR	0.640661	-
chr4	99993427	99993527	NM_000671_ADH5_3' UTR	0.791084	-
chr5	148748952	148749052	NM_024028_PCYOX1L_3' UTR	0.567155	+
chr12	111157784	111157884	NM_002710_PPP1CC_3' UTR	0.699606	-
chr9	26905462	26905562	NM_001321546_PLAA_exon	0.946063	-
chr9	130670224	130670324	NM_175039_ST6GALNAC4_3' UTR	0.325009	-
chr12	104380799	104380899	NM_003211_TDG_exon	0.618371	+
chr7	77408420	77408520	NM_198467_RSBN1L_exon	0.609062	+
chr21	45643735	45643835	NM_001283050_ICOSLG_intron	0.23095	-
chr7	138995871	138995971	NM_001244585_LUC7L2_Intergenic	0.442619	+
chr13	76179869	76179969	NM_006002_UCHL3_exon	1	+
chr12	69053164	69053264	NM_001251922_RAP1B_3' UTR	0.522995	+
chr17	40023243	40023343	NM_198830_ACLY_3' UTR	0.670807	-
chr21	42780639	42780739	NM_002463_MX2_3' UTR	0.381753	+
chr14	94568830	94568930	NM_206949_IFI27L1_exon	0.992195	+
chr8	145051486	145051586	NM_000445_PLEC_promoter-TSS	0.256081	-
chr5	170833501	170833601	NM_001355009_NPM1_3' UTR	0.907984	+
chr1	25824880	25824980	NM_018202_MACO1_exon	0.612423	+
chr22	22049730	22049830	NM_148176_PPIL2_exon	0.604506	+
chr16	70286340	70286440	NM_058219_EXOSC6_promoter-TSS	0.410691	-
chr20	50004777	50004877	NM_001258292_NFATC2_3' UTR	0.810526	-
chr15	40765063	40765163	NM_130468_CHST14_3' UTR	0.571491	+
chr12	44119429	44119529	NM_001098615_PUS7L_Intergenic	0.334562	-
chr15	75759652	75759752	NM_002833_PTPN9_3' UTR	0.933766	-
chr1	201434750	201434850	NR_073080_PHLDA3_non-coding	0.832321	-
chr1	183111877	183111977	NM_002293_LAMC1_3' UTR	0.599467	+
chr11	64532154	64532254	NM_201995_SF1_3' UTR	0.556793	-
chr6	41902799	41902899	NM_001760_CCND3_3' UTR	0.900023	-
chr5	150070449	150070549	NM_018047_RBM22_3' UTR	0.868242	-
chr9	125236249	125236349	NM_001004451_OR1J1_Intergenic	0.319636	-
chr15	66782797	66782897	NR_138061_SNAPC5_non-coding	0.802171	-
chr22	47569516	47569616	NR_104292_TBC1D22A_non-coding	0.656787	+
chr19	39358568	39358668	NM_198445_RINL_3' UTR	0.384136	-
chr6	134307988	134308088	NM_145176_SLC2A12_TTS	1	-
chr5	140771381	140771481	NM_032088_PCDHGA8_promoter-TSS	1	+
chr19	5668231	5668331	NM_001320572_SAFB_exon	0.870862	+
chr11	10818728	10818828	NM_001418_EIF4G2_3' UTR	0.81397	-
chr11	47440207	47440307	NM_002804_PSMC3_TTS	0.358288	-
chr13	53217516	53217616	NM_001011725_HNRNPA1L2_exon	0.638269	+
chr12	121746265	121746365	NM_016237_ANAPC5_exon	0.548876	-
chr15	49935704	49935804	NM_001144955_DTWD1_exon	0.711438	+
chr4	144474292	144474392	NM_003601_SMARCA5_3' UTR	0.529807	+
chr14	94517489	94517589	NM_020414_DDX24_exon	0.799763	-
chr3	48711400	48711500	NM_016453_NCKIPSD_3' UTR	0.599383	-
chr15	102182201	102182301	NM_078474_TM2D3_3' UTR	0.630765	-
chr19	4446281	4446381	NR_039901_MIR4746_TTS	0.9247	+
chr18	71920671	71920771	NM_001190807_CYB5A_3' UTR	0.720402	-
chr5	80608659	80608759	NM_032280_ZCCHC9_3' UTR	0.80268	+
chr5	149374304	149374404	NM_001243253_TIGD6_exon	0.56128	-
chr13	31035199	31035299	NM_001313893_HMGB1_3' UTR	0.482856	-
chr19	4795238	4795338	NM_018708_FEM1A_3' UTR	0.90005	+
chr8	99054009	99054109	NR_002581_SNORA72_TTS	0.978671	-
chr16	74339929	74340029	NM_002811_PSMD7_3' UTR	0.809667	+
chr20	34099428	34099528	NM_001318219_CEP250_3' UTR	0.597884	+
chr7	6502575	6502675	NM_001100603_KDELR2_exon	0.758943	-
chr6	160100319	160100419	NM_001322820_SOD2_3' UTR	0.588211	-
chr17	2228103	2228203	NM_021947_SRR_3' UTR	0.665467	+
chr15	77338481	77338581	NM_001168412_TSPAN3_3' UTR	0.417026	-
chr2	219139116	219139216	NR_135643_TMBIM1_non-coding	0.790168	-
chr6	28337421	28337521	NM_001242894_ZKSCAN3_TTS	0.323177	+
chr14	102689146	102689246	NM_001320130_WDR20_exon	0.508675	+
chr1	89318787	89318887	NM_001514_GTF2B_3' UTR	0.820472	-
chr2	54001988	54002088	NM_001346127_CHAC2_3' UTR	0.759813	+
chr5	87491243	87491343	NR_110266_TMEM161B_non-coding	0.699561	-
chr16	87436630	87436730	NM_022818_MAP1LC3B_exon	0.45503	+
chr11	66432577	66432677	NM_031492_RBM4B_3' UTR	0.600102	-
chr4	104000766	104000866	NM_020139_BDH2_3' UTR	0.685462	-
chr19	18417897	18417997	NM_001252129_LSM4_3' UTR	0.879347	-
chr17	49375326	49375426	NM_016001_UTP18_TTS	0.351727	+
chr1	25226133	25226233	NM_001320672_RUNX3_3' UTR	0.813304	-
chr16	239935	240035	NM_001320226_LUC7L_exon	0.558913	-
chr3	50617799	50617899	NM_001317851_HEMK1_3' UTR	0.764678	+
chr14	105717097	105717197	NM_033271_BTBD6_3' UTR	0.60822	+
chr18	47808863	47808963	NM_001323954_MBD1_promoter-TSS	0.392786	-
chr1	155584491	155584591	NR_024117_MSTO2P_TTS	0.934511	+
chr5	102365097	102365197	NR_033440_PAM_non-coding	0.774237	+
chr1	203822963	203823063	NM_001319239_ZC3H11A_3' UTR	0.390071	+
chr11	102267206	102267306	NM_052932_TMEM123_3' UTR	0.606148	-
chr20	33703205	33703305	NM_018217_EDEM2_TTS	0.995081	-
chr19	39423393	39423493	NM_033363_MRPS12_3' UTR	0.992907	+
chr18	77514236	77514336	NM_048368_CTDP1_3' UTR	0.841626	+
chr4	26756497	26756597	NM_001292054_TBC1D19_exon	0.579084	+
chr12	9905226	9905326	NM_001781_CD69_3' UTR	0.73826	-
chr14	92582515	92582615	NM_004545_NDUFB1_TTS	0.604453	-
chr10	62554357	62554457	NM_033379_CDK1_3' UTR	0.608514	+
chr10	51770114	51770214	NM_001077665_AGAP6_TTS	0.537228	+
chr15	64657877	64657977	NR_109934_PCLAF_non-coding	0.693032	-
chr12	132636859	132636959	NM_024078_NOC4L_exon	0.52135	+
chr19	46213936	46214036	NM_001329634_FBXO46_TTS	0.56254	-
chr12	8932682	8932782	NR_147950_RIMKLB_intron	0.339863	+
chr10	74767070	74767170	NM_001142595_P4HA1_3' UTR	0.735091	-
chr3	23631813	23631913	NM_152653_UBE2E2_3' UTR	0.73591	+
chr9	124094805	124094905	NM_001353058_GSN_exon	0.421118	+
chr16	1859176	1859276	NM_001286249_HAGH_3' UTR	0.88498	-
chr3	48725673	48725773	NM_016291_IP6K2_exon	0.850736	-
chr19	8503686	8503786	NM_016496_MARCHF2_3' UTR	0.746532	+
chr1	212988427	212988527	NM_001042553_TATDN3_exon	0.703031	+
chr8	144738800	144738900	NM_014789_ZNF623_Intergenic	0.36756	+
chr19	30506330	30506430	NR_045557_URI1_non-coding	0.887401	+
chr14	24569476	24569576	NM_001018073_PCK2_3' UTR	0.477863	+
chr12	53435746	53435846	NM_001300821_EIF4B_3' UTR	0.672116	+
chr19	44270871	44270971	NM_002250_KCNN4_3' UTR	0.75852	-
chr12	50478870	50478970	NM_003076_SMARCD1_promoter-TSS	0.269921	+
chr10	70100287	70100387	NR_103475_RUFY2_TTS	0.557626	-
chr17	74385673	74385773	NM_022066_UBE2O_3' UTR	0.986617	-
chr19	51848438	51848538	NM_001985_ETFB_TTS	0.405913	-
chr1	28212857	28212957	NM_001286113_THEMIS2_3' UTR	0.820093	+
chr21	37788596	37788696	NM_005441_CHAF1B_exon	0.425757	+
chr3	69072258	69072358	NM_007114_TMF1_3' UTR	0.39691	-
chr17	21094488	21094588	NM_015510_DHRS7B_3' UTR	0.784712	+
chr17	42240117	42240217	NM_024032_C17orf53_TTS	0.457207	+
chr4	83275083	83275183	NM_002138_HNRNPD_3' UTR	0.990217	-
chr7	30049887	30049987	NM_017946_FKBP14_TTS	0.454503	-
chr17	27400556	27400656	NM_004740_TIAF1_TTS	0.835688	-
chr9	130928434	130928534	NM_001131017_CIZ1_exon	0.578205	-
chr20	44445338	44445438	NM_181799_UBE2C_exon	0.903848	+
chr9	88636815	88636915	NM_001321881_NAA35_exon	0.517613	+
chr15	34651295	34651395	NM_153613_LPCAT4_exon	0.561593	-
chr1	111142778	111142878	NM_001204269_KCNA2_intron	0.299841	-
chr2	85280603	85280703	NM_020122_KCMF1_3' UTR	0.883095	+
chr5	125880560	125880660	NM_001202404_ALDH7A1_3' UTR	0.600203	-
chr2	187373791	187373891	NM_018471_ZC3H15_3' UTR	0.548576	+
chr17	79640634	79640734	NM_199287_CCDC137_3' UTR	0.712805	+
chr17	7760448	7760548	NM_144607_CYB5D1_promoter-TSS	0.329525	+
chr14	73426113	73426213	NR_147990_DCAF4_non-coding	0.566858	+
chr15	99926234	99926334	NM_001321678_LRRC28_exon	0.651893	+
chr7	158424237	158424337	NR_104054_NCAPG2_non-coding	0.864855	-
chr19	41813155	41813255	NM_144732_HNRNPUL1_3' UTR	0.792888	+
chr1	236371386	236371486	NM_003272_GPR137B_exon	0.581917	+
chr14	77893130	77893230	NM_001193316_VIPAS39_3' UTR	0.703281	-
chr9	34343465	34343565	NM_147173_NUDT2_3' UTR	0.744555	+
chr10	95288577	95288677	NM_018131_CEP55_3' UTR	0.695133	+
chr21	44450156	44450256	NM_001320694_PKNOX1_exon	0.500404	+
chr2	97513907	97514007	NM_016466_ANKRD39_3' UTR	0.5875	-
chr5	177022511	177022611	NM_017510_TMED9_3' UTR	0.690767	+
chr1	222731959	222732059	NM_005681_TAF1A_exon	0.38903	-
chr20	36766448	36766548	NM_198951_TGM2_exon	0.674046	-
chr1	203278385	203278485	NM_006763_BTG2_3' UTR	0.962748	+
chr2	234116313	234116413	NM_005541_INPP5D_3' UTR	0.718303	+
chr4	90035632	90035732	NM_145715_TIGD2_exon	0.907784	+
chr6	36996660	36996760	NM_173558_FGD2_3' UTR	0.703093	+
chr22	44346334	44346434	NM_015380_SAMM50_Intergenic	0.20369	+
chr2	201342973	201343073	NM_001100424_SPATS2L_3' UTR	0.724795	+
chr19	14198759	14198859	NM_138352_SAMD1_3' UTR	0.758222	-
chr15	41028249	41028349	NM_001323894_RMDN3_3' UTR	0.740272	-
chr6	43193461	43193561	NM_006443_DNPH1_exon	1	-
chr10	74894301	74894401	NM_001135752_ECD_TTS	0.577762	-
chr7	56147251	56147351	NM_006213_PHKG1_TTS	0.67943	-
chr13	99104555	99104655	NM_001286649_STK24_3' UTR	0.555911	-
chr17	36046537	36046637	NM_001165923_HNF1B_3' UTR	0.742896	-
chr3	48598528	48598628	NM_001317136_PFKFB4_promoter-TSS	0.372992	-
chr19	51869536	51869636	NM_001985_ETFB_promoter-TSS	0.401087	-
chr1	146767151	146767251	NR_145690_CHD1L_non-coding	0.680089	+
chr16	81743333	81743433	NM_030629_CMIP_exon	0.500348	+
chr10	18834821	18834921	NM_001351118_NSUN6_exon	0.702981	-
chr6	138204038	138204138	NM_001270508_TNFAIP3_3' UTR	0.702644	+
chr2	101893095	101893195	NM_173647_RNF149_3' UTR	0.554044	-
chr8	144358896	144358996	NM_138465_GLI4_exon	0.406447	+
chr3	118930749	118930849	NM_003778_B4GALT4_3' UTR	0.650986	-
chr6	158613128	158613228	NM_207118_GTF2H5_exon	0.576905	+
chr10	12292256	12292356	NM_006023_CDC123_intron	0.577518	+
chr1	235275325	235275425	NM_014765_TOMM20_3' UTR	0.464218	-
chr5	130730070	130730170	NM_020240_CDC42SE2_3' UTR	0.535517	+
chr2	232319804	232319904	NR_002921_SNORA75_TTS	0.590353	-
chr9	6506790	6506890	NR_046386_UHRF2_non-coding	0.731259	+
chr17	63206711	63206811	NM_001165933_RGS9_TTS	0.646388	+
chr14	75201564	75201664	NM_001318508_FCF1_exon	0.640173	+
chr1	249104798	249104898	NM_001322462_SH3BP5L_3' UTR	0.655701	-
chr22	19956289	19956389	NM_001135161_COMT_3' UTR	1	+
chr22	38212647	38212747	NM_001171690_GCAT_exon	0.476248	+
chr19	29698432	29698532	NM_006003_UQCRFS1_exon	0.983893	-
chr10	91178344	91178444	NM_012420_IFIT5_exon	0.476202	+
chr2	44021801	44021901	NM_015522_DYNC2LI1_exon	0.325533	+
chr11	119005495	119005595	NM_198971_HINFP_3' UTR	0.805692	+
chr10	134188689	134188789	NM_001143757_LRRC27_exon	0.534646	+
chr19	50161599	50161699	NM_021228_SCAF1_exon	1	+
chr22	42482154	42482254	NM_002490_NDUFA6_exon	0.716788	-
chr20	21227132	21227232	NM_001276389_KIZ_TTS	0.521602	+
chr3	179342008	179342108	NM_002492_NDUFB5_3' UTR	0.898622	+
chr4	4269586	4269686	NM_001145725_LYAR_exon	0.500331	-
chr17	40818749	40818849	NM_016437_TUBG2_exon	1	+
chr11	123493238	123493338	NM_020716_GRAMD1B_exon	0.260158	+
chr3	43407974	43408074	NM_001346469_ANO10_3' UTR	0.538709	-
chr12	54105095	54105195	NR_026554_CALCOCO1_non-coding	0.909138	-
chr2	170667328	170667428	NM_001293187_METTL5_TTS	0.828766	-
chr2	178994044	178994144	NM_152945_RBM45_intron	0.693104	+
chr14	68118130	68118230	NM_006370_VTI1B_exon	0.854676	-
chr5	172518363	172518463	NM_001168393_CREBRF_exon	0.60298	+
chr11	71145563	71145663	NM_001360_DHCR7_3' UTR	0.849465	-
chr17	27278955	27279055	NM_020889_PHF12_promoter-TSS	0.257201	-
chr17	36478809	36478909	NM_001278279_MRPL45_3' UTR	0.961644	+
chr9	140098687	140098787	NM_053045_TMEM203_3' UTR	0.854426	-
chr3	101284761	101284861	NM_017819_TRMT10C_exon	0.921773	+
chr4	103182943	103183043	NM_001135148_SLC39A8_3' UTR	0.521212	-
chr17	38060921	38061021	NM_001165958_GSDMB_3' UTR	0.586002	-
chr5	122165556	122165656	NM_001278199_SNX2_3' UTR	0.460773	+
chr4	4269301	4269401	NM_001145725_LYAR_TTS	0.49761	-
chr12	95365210	95365310	NM_018838_NDUFA12_exon	0.95768	-
chr1	112003654	112003754	NM_001688_ATP5PB_3' UTR	0.945754	+
chr11	118888640	118888740	NM_016146_TRAPPC4_promoter-TSS	0.271129	+
chr1	26901239	26901339	NM_002953_RPS6KA1_3' UTR	0.483942	+
chr5	111065103	111065203	NM_001142481_NREP_3' UTR	0.715244	-
chr10	16635031	16635131	NM_012425_RSU1_3' UTR	0.790545	-
chr5	148750834	148750934	NM_014443_IL17B_Intergenic	0.185798	-
chr12	93803248	93803348	NM_003348_UBE2N_3' UTR	0.707775	-
chr12	50505800	50505900	NM_001257134_COX14_promoter-TSS	0.510604	+
chr5	115628706	115628806	NM_016144_COMMD10_3' UTR	0.889699	+
chr6	52128929	52129029	NM_001270472_MCM3_3' UTR	0.723882	-
chr15	38778157	38778257	NM_173611_FAM98B_3' UTR	0.812636	+
chr20	42932204	42932304	NM_001080472_FITM2_3' UTR	0.56628	-
chr11	35017240	35017340	NM_001166158_PDHX_3' UTR	0.731484	+
chr10	104660386	104660486	NR_037644_BORCS7-ASMT_non-coding	0.473959	+
chr19	36595867	36595967	NM_173636_WDR62_TTS	0.606136	+
chr1	28662246	28662346	NM_001127350_MED18_3' UTR	0.802841	+
chr19	45541209	45541309	NM_006509_RELB_3' UTR	0.775292	+
chr13	28008942	28009042	NM_001166262_MTIF3_TTS	0.683564	-
chr2	128238570	128238670	NM_017969_IWS1_exon	0.744483	-
chr6	99990362	99990462	NM_005190_CCNC_3' UTR	0.655575	-
chr3	41281729	41281829	NM_001904_CTNNB1_3' UTR	0.522268	+
chr2	70523262	70523362	NM_001329752_FAM136A_3' UTR	0.70841	-
chr14	103372076	103372176	NM_145726_TRAF3_3' UTR	0.537908	+
chr1	155290310	155290410	NM_001105204_RUSC1_promoter-TSS	0.46238	+
chr2	178084070	178084170	NM_001330248_HNRNPA3_intron	0.489405	+
chr10	73510230	73510330	NM_022153_VSIR_3' UTR	0.477111	-
chr19	11453472	11453572	NM_001321114_TMEM205_TTS	1	-
chr4	99801857	99801957	NM_001331017_EIF4E_3' UTR	0.829286	-
chr12	7363797	7363897	NM_001351126_PEX5_3' UTR	0.482067	+
chr5	68573081	68573181	NR_136690_CDK7_non-coding	0.445605	+
chr12	69995345	69995445	NM_001198842_CCT2_TTS	0.420107	+
chr11	114262280	114262380	NM_019021_C11orf71_exon	0.894559	-
chr9	100666900	100667000	NM_016481_TRMO_3' UTR	0.595922	-
chr12	27126717	27126817	NM_016551_TM7SF3_3' UTR	0.581953	-
chr12	42706837	42706937	NM_033114_ZCRB1_exon	0.968993	-
chr20	30754752	30754852	NM_014742_TM9SF4_3' UTR	0.707751	+
chr14	105399231	105399331	NM_001308174_PLD4_exon	0.218728	+
chr17	695490	695590	NM_018146_MRM3_3' UTR	0.782393	+
chr12	6975577	6975677	NM_001159287_TPI1_promoter-TSS	0.677622	+
chr6	149725078	149725178	NM_015093_TAB2_intron	0.218686	+
chr19	51301070	51301170	NM_032712_C19orf48_3' UTR	0.966285	-
chr17	30190339	30190439	NM_018428_UTP6_exon	0.436152	-
chr2	242707981	242708081	NR_109778_D2HGDH_non-coding	0.582089	+
chr10	45500413	45500513	NM_006963_ZNF22_3' UTR	0.77234	+
chr11	19197431	19197531	NM_019028_ZDHHC13_exon	0.899292	+
chr17	74307095	74307195	NM_002766_PRPSAP1_3' UTR	0.816351	-
chr8	125464896	125464996	NM_017956_TRMT12_3' UTR	0.628151	+
chr9	108153460	108153560	NM_001286730_SLC44A1_3' UTR	0.511519	+
chr6	143816750	143816850	NM_032020_FUCA2_3' UTR	0.777297	-
chr17	18174236	18174336	NM_001320759_TOP3A_TTS	0.551365	-
chr2	27309507	27309607	NM_006488_KHK_promoter-TSS	0.935052	+
chr7	24738104	24738204	NM_001127453_GSDME_3' UTR	0.777335	-
chr14	23370084	23370184	NM_001308044_RBM23_3' UTR	0.678719	-
chr20	43124970	43125070	NM_198941_SERINC3_intron	0.873208	-
chr22	46689665	46689765	NM_017931_TTC38_3' UTR	0.79375	+
chr3	156424281	156424381	NM_001184717_TIPARP_3' UTR	0.51805	+
chr8	67342664	67342764	NM_015169_RRS1_3' UTR	0.915013	+
chr21	47655113	47655213	NM_003906_MCM3AP_3' UTR	0.426371	-
chr1	154554691	154554791	NM_001193495_ADAR_3' UTR	0.454319	-
chr20	35222088	35222188	NM_021809_TGIF2_3' UTR	0.732703	+
chr4	40245963	40246063	NM_004310_RHOH_3' UTR	0.65933	+
chr10	45941286	45941386	NM_001320862_ALOX5_3' UTR	0.705239	+
chr4	130033500	130033600	NM_173487_C4orf33_3' UTR	0.678339	+
chr14	105235799	105235899	NM_005163_AKT1_3' UTR	0.870721	-
chr19	55996457	55996557	NM_020378_NAT14_promoter-TSS	0.721795	+
chr19	11040681	11040781	NM_138358_TIMM29_3' UTR	0.545735	+
chr2	174939812	174939912	NM_013341_OLA1_3' UTR	0.636848	-
chr2	97039092	97039192	NM_001281710_NCAPH_3' UTR	0.42726	+
chr15	68499451	68499551	NM_017882_CLN6_3' UTR	0.931928	-
chr16	48385663	48385763	NM_031490_LONP2_exon	0.342096	+
chr5	137088590	137088690	NM_006805_HNRNPA0_3' UTR	0.653232	-
chr5	154196892	154196992	NM_015315_LARP1_3' UTR	0.990076	+
chr22	24838063	24838163	NR_103546_SPECC1L-ADORA2A_non-coding	0.703243	+
chr3	53125755	53125855	NM_052859_RFT1_3' UTR	0.824215	-
chr9	95875296	95875396	NR_134468_CARD19_non-coding	0.767392	+
chr1	151149031	151149131	NM_013353_TMOD4_promoter-TSS	0.767805	-
chr19	50310604	50310704	NM_130787_AP2A1_TTS	0.768946	+
chr7	75956175	75956275	NM_012479_YWHAG_3' UTR	0.402164	-
chr6	99817459	99817559	NM_017421_COQ3_exon	0.606875	-
chr7	139719824	139719924	NM_001314028_TBXAS1_exon	0.700737	+
chr12	49521711	49521811	NM_006082_TUBA1B_exon	0.773286	-
chr2	214182445	214182545	NM_001025436_SPAG16_3' UTR	0.82554	+
chr2	74588410	74588510	NR_033935_DCTN1_non-coding	0.830704	-
chr15	31772337	31772437	NM_130901_OTUD7A_3' UTR	0.424814	-
chr18	19230975	19231075	NM_001308257_ABHD3_3' UTR	0.719694	-
chr1	227920056	227920156	NM_001161465_JMJD4_exon	0.362819	-
chr13	42293672	42293772	NM_001009814_VWA8_3' UTR	0.509912	-
chr4	141303440	141303540	NM_001153484_SCOC_3' UTR	0.64389	+
chr6	89794284	89794384	NM_006813_PNRC1_3' UTR	0.83046	+
chr18	34376118	34376218	NM_015476_TPGS2_3' UTR	0.685245	-
chr18	47795470	47795570	NM_001323954_MBD1_3' UTR	0.373651	-
chr14	90870983	90871083	NM_006888_CALM1_exon	0.435068	+
chr22	24095041	24095141	NM_013378_VPREB3_exon	1	-
chr8	135490292	135490392	NR_110323_ZFAT_non-coding	0.497939	-
chr19	58810149	58810249	NR_144447_ZNF8-ERVK3-1_intron	0.837688	+
chr9	123941665	123941765	NM_016322_RAB14_3' UTR	0.875524	-
chr9	139835107	139835207	NM_018998_FBXW5_3' UTR	0.617457	-
chr1	150117249	150117349	NR_103998_VPS45_non-coding	0.763776	+
chr20	23335077	23335177	NM_013248_NXT1_3' UTR	0.996242	+
chr19	56598840	56598940	NM_001002836_ZNF787_3' UTR	0.619306	-
chr2	120439429	120439529	NM_001105199_TMEM177_3' UTR	0.857495	+
chr3	93845265	93845365	NM_022072_NSUN3_exon	0.661132	+
chr7	105731038	105731138	NM_006754_SYPL1_3' UTR	0.730471	-
chr11	288197	288297	NM_025092_PGGHG_promoter-TSS	0.226792	+
chr4	2233582	2233682	NM_001303143_HAUS3_TTS	0.720388	-
chr9	135933653	135933753	NM_001286709_GTF3C5_3' UTR	0.754016	+
chr1	32830977	32831077	NR_125352_BSDC1_non-coding	0.855852	-
chr19	19734580	19734680	NM_004720_LPAR2_3' UTR	0.519873	-
chr11	125454337	125454437	NR_110769_EI24_non-coding	0.717184	+
chr17	29630873	29630973	NM_006495_EVI2B_3' UTR	0.670311	-
chr16	3418057	3418157	NM_001190476_MTRNR2L4_Intergenic	0.297501	-
chr22	32211343	32211443	NM_001136029_DEPDC5_intron	0.443459	+
chr3	52262731	52262831	NM_007284_TWF2_3' UTR	0.935687	-
chr21	45223755	45223855	NM_003683_RRP1_3' UTR	0.977009	+
chr17	7494737	7494837	NM_004860_FXR2_3' UTR	0.990825	-
chr7	73112139	73112239	NM_017528_BUD23_exon	1	+
chr16	30786257	30786357	NM_014771_RNF40_3' UTR	0.779307	+
chr2	73957045	73957145	NM_001330386_TPRKB_exon	0.955534	-
chr2	58386760	58386860	NM_001130480_VRK2_exon	0.847384	+
chr12	74934970	74935070	NM_001136262_ATXN7L3B_3' UTR	0.453042	+
chr20	34214068	34214168	NR_037188_CPNE1_non-coding	0.782759	-
chr3	128338868	128338968	NM_002950_RPN1_3' UTR	0.666875	-
chr17	7529692	7529792	NM_133491_SAT2_3' UTR	0.628361	-
chr11	7674774	7674874	NM_001351854_PPFIBP2_exon	0.421525	+
chr1	25687098	25687198	NM_014313_TMEM50A_intron	0.586417	+
chr11	66011871	66011971	NM_018026_PACS1_3' UTR	0.679916	+
chr1	156278929	156279029	NR_036564_CCT3_non-coding	0.83079	-
chr11	65064857	65064957	NM_002689_POLA2_3' UTR	0.743156	+
chr12	121671655	121671755	NR_046373_P2RX4_non-coding	0.814271	+
chr12	79982753	79982853	NM_002583_PAWR_3' UTR	0.436244	-
chr12	112460539	112460639	NM_006817_ERP29_3' UTR	0.616812	+
chr11	11977665	11977765	NM_017944_USP47_exon	0.416935	+
chr2	230632036	230632136	NM_001348318_TRIP12_3' UTR	0.606041	-
chr20	32667832	32667932	NM_007367_RALY_3' UTR	0.473722	+
chr2	98272562	98272662	NM_005735_ACTR1B_3' UTR	0.847521	-
chr7	128505586	128505686	NM_001195150_ATP6V1FNB_promoter-TSS	0.339037	+
chr7	102952013	102952113	NM_001129887_DNAJC2_TTS	0.979606	-
chr6	35263433	35263533	NM_001292032_ZNF76_3' UTR	0.877088	+
chr2	97218104	97218204	NM_212481_ARID5A_3' UTR	0.757204	+
chr3	182733118	182733218	NR_120639_MCCC1_non-coding	0.662737	-
chr17	80196962	80197062	NM_001206950_SLC16A3_3' UTR	0.464583	+
chr12	57647616	57647716	NM_014925_R3HDM2_3' UTR	0.609029	-
chr1	12035344	12035444	NM_001316320_PLOD1_3' UTR	0.717445	+
chr19	3207613	3207713	NM_001321463_NCLN_exon	0.489965	+
chr1	40888723	40888823	NM_022733_SMAP2_3' UTR	0.699205	+
chr1	27938937	27939037	NM_005248_FGR_3' UTR	0.595899	-
chr1	160580056	160580156	NR_104399_SLAMF1_non-coding	0.657609	-
chr11	17809376	17809476	NR_104040_SERGEF_TTS	0.417743	-
chr5	54921802	54921902	NR_146165_SLC38A9_non-coding	0.769004	-
chr1	161070573	161070673	NR_033386_KLHDC9_TTS	1	+
chr6	151422731	151422831	NR_146720_MTHFD1L_non-coding	0.352402	+
chr10	97423288	97423388	NM_015631_TCTN3_3' UTR	0.715183	-
chr10	103338679	103338779	NR_033406_POLL_TTS	0.629148	-
chr12	48593122	48593222	NM_001004134_OR10AD1_Intergenic	0.428423	-
chr19	2813197	2813297	NM_003249_THOP1_exon	0.76157	+
chr3	155544517	155544617	NM_001190992_SLC33A1_3' UTR	0.661102	-
chr7	97481251	97481351	NM_001178076_ASNS_TTS	0.574789	-
chr17	47778792	47778892	NM_001278784_SLC35B1_exon	0.760232	-
chr17	38328234	38328334	NM_007359_CASC3_3' UTR	0.666222	+
chr19	12907754	12907854	NM_005809_PRDX2_3' UTR	0.969711	-
chr10	70706366	70706466	NM_024045_DDX50_3' UTR	0.916616	+
chr12	54575316	54575416	NM_001243790_SMUG1_exon	0.736765	-
chr19	47261468	47261568	NM_024301_FKRP_3' UTR	0.464534	+
chr15	48435188	48435288	NM_205850_SLC24A5_TTS	0.815708	+
chr10	124924561	124924661	NM_004725_BUB3_3' UTR	0.834493	+
chr12	42835508	42835608	NM_201515_PPHLN1_3' UTR	0.731907	+
chr15	75663412	75663512	NM_001145358_SIN3A_3' UTR	0.446813	-
chr17	75496501	75496601	NM_001113496_SEPTIN9_3' UTR	0.567554	+
chr10	98353175	98353275	NM_152309_PIK3AP1_3' UTR	0.618334	-
chr2	74721476	74721576	NR_027749_TTC31_non-coding	0.899335	+
chr3	186506940	186507040	NM_002916_RFC4_TTS	0.674076	-
chr2	73479981	73480081	NR_029402_CCT7_non-coding	0.790296	+
chr6	27795952	27796052	NM_003541_HIST1H4K_Intergenic	0.456393	-
chr6	8413440	8413540	NR_109913_SLC35B3_non-coding	0.751352	-
chr12	14939596	14939696	NM_016312_WBP11_3' UTR	0.929122	-
chr1	104122056	104122156	NM_020978_AMY2B_TTS	0.280062	+
chr9	117098499	117098599	NM_001317950_AKNA_3' UTR	0.319698	-
chr3	28373327	28373427	NM_001134432_AZI2_exon	0.875323	-
chr20	24986939	24987039	NM_001252676_ACSS1_3' UTR	0.35448	-
chr5	157166405	157166505	NM_017872_THG1L_exon	0.916335	+
chr2	105716408	105716508	NM_182640_MRPS9_TTS	0.389263	+
chr16	12061669	12061769	NM_001192_TNFRSF17_3' UTR	0.997924	+
chr2	64118385	64118485	NM_006759_UGP2_3' UTR	1	+
chr13	50102837	50102937	NR_135324_SETDB2-PHF11_non-coding	0.729697	+
chr4	17609373	17609473	NM_015907_LAP3_3' UTR	0.632779	+
chr7	4830958	4831058	NM_014855_AP5Z1_exon	0.232341	+
chr9	33038824	33038924	NM_001539_DNAJA1_exon	0.645482	+
chr22	38051874	38051974	NM_018957_SH3BP1_3' UTR	0.838967	+
chr2	203745468	203745568	NM_018256_WDR12_3' UTR	0.8451	-
chr14	39605726	39605826	NM_003616_GEMIN2_3' UTR	0.981955	+
chr17	40696183	40696283	NM_000263_NAGLU_exon	0.416258	+
chr14	89078025	89078125	NM_001160104_ZC3H14_intron	0.41843	+
chr17	76420447	76420547	NR_110601_PGS1_non-coding	0.63009	+
chr10	104436526	104436626	NM_004311_ARL3_3' UTR	0.896184	-
chr16	53524060	53524160	NM_022476_AKTIP_TTS	0.56697	-
chr16	72813812	72813912	NR_126330_LINC01572_Intergenic	0.44126	-
chr19	41302602	41302702	NR_037775_MIA-RAB4B_non-coding	1	+
chr3	184026925	184027025	NM_001278709_PSMD2_TTS	0.390241	+
chr17	58120697	58120797	NR_039890_MIR4737_promoter-TSS	0.939985	-
chr1	52818267	52818367	NM_001330585_CC2D1B_3' UTR	0.594053	-
chr2	86830652	86830752	NM_005667_RNF103_3' UTR	0.595035	-
chr2	219758323	219758423	NM_025216_WNT10A_3' UTR	0.490545	+
chr22	24936546	24936646	NR_104286_GUCD1_non-coding	0.471722	-
chr12	101883671	101883771	NM_152323_SPIC_Intergenic	0.441539	+
chr17	4060748	4060848	NM_144611_CYB5D2_3' UTR	0.669903	+
chr19	2918216	2918316	NM_173480_ZNF57_exon	0.8551	+
chr2	43458000	43458100	NM_001345925_THADA_TTS	0.52235	-
chr3	186303333	186303433	NM_016306_DNAJB11_3' UTR	0.506733	+
chr1	145523457	145523557	NR_073491_PEX11B_non-coding	0.764696	+
chr9	99148447	99148547	NM_153695_ZNF367_3' UTR	0.376939	-
chr14	23415537	23415637	NM_017815_HAUS4_3' UTR	0.899221	-
chr17	48211294	48211394	NM_032595_PPP1R9B_3' UTR	0.680615	-
chr1	154248262	154248362	NM_006118_HAX1_TTS	0.304227	+
chr4	3241779	3241879	NM_002111_HTT_3' UTR	0.564826	+
chr2	33808824	33808924	NM_001304538_FAM98A_3' UTR	0.774712	-
chr6	80751854	80751954	NM_001166691_TTK_exon	0.856211	+
chr10	45489891	45489991	NM_032023_RASSF4_3' UTR	1	+
chr14	71051038	71051138	NM_001284210_MED6_3' UTR	0.558009	-
chr19	56206848	56206948	NM_001130072_EPN1_3' UTR	0.31535	+
chr13	48516897	48516997	NM_003850_SUCLA2_3' UTR	0.776647	-
chr16	8889456	8889556	NM_015421_TMEM186_3' UTR	0.753576	-
chr18	12725452	12725552	NM_147163_PSMG2_exon	0.511651	+
chr20	32667660	32667760	NM_016732_RALY_intron	0.46507	+
chr16	22357360	22357460	NM_001802_CDR2_3' UTR	0.724572	-
chr4	152587677	152587777	NM_001348694_FAM160A1_3' UTR	0.241145	+
chr8	22291430	22291530	NM_001135154_SLC39A14_exon	0.87931	+
chr16	58741136	58741236	NM_002080_GOT2_3' UTR	0.678588	-
chr3	10142885	10142985	NM_001319984_FANCD2_exon	0.557768	+
chr19	55602359	55602459	NM_001271618_PPP1R12C_3' UTR	0.860659	-
chr12	109016196	109016296	NM_001206609_SELPLG_3' UTR	0.65154	-
chr2	69623196	69623296	NR_045632_NFU1_TTS	0.314962	-
chr13	115070307	115070407	NM_080687_UPF3A_exon	0.477778	+
chr3	128631652	128631752	NR_033426_ACAD9_non-coding	0.643956	+
chr12	102589748	102589848	NM_002674_PMCH_TTS	1	-
chr1	156219179	156219279	NM_001323615_SMG5_3' UTR	0.684549	-
chr16	56466588	56466688	NM_007006_NUDT21_exon	0.484037	-
chr7	76239519	76239619	NM_152992_POMZP3_intron	0.743842	-
chr4	54876145	54876245	NM_012110_CHIC2_3' UTR	0.906449	-
chr19	45684858	45684958	NM_212550_BLOC1S3_3' UTR	0.796865	+
chr1	161039282	161039382	NM_181720_ARHGAP30_exon	0.403913	-
chr19	39369400	39369500	NM_198445_RINL_promoter-TSS	0.35104	-
chr11	125770250	125770350	NM_001134793_HYLS1_3' UTR	0.951231	+
chr18	12030647	12030747	NM_014214_IMPA2_3' UTR	0.896588	+
chr20	33890489	33890589	NM_018244_UQCC1_3' UTR	0.759153	-
chr19	10502207	10502307	NM_007065_CDC37_exon	0.505812	-
chr22	32894558	32894658	NM_001257990_FBXO7_3' UTR	0.787381	+
chr12	56398988	56399088	NM_001032387_SUOX_3' UTR	0.612428	+
chr4	84012022	84012122	NM_001130716_PLAC8_3' UTR	0.479453	-
chr3	48266819	48266919	NM_004345_CAMP_exon	0.496458	+
chr5	131818940	131819040	NR_149068_IRF1_non-coding	0.425163	-
chr3	128888505	128888605	NM_003418_CNBP_3' UTR	0.667568	-
chr14	23495170	23495270	NM_002797_PSMB5_3' UTR	0.671167	-
chr2	112973683	112973783	NM_032494_ZC3H8_3' UTR	0.633456	-
chr5	68572888	68572988	NM_001799_CDK7_exon	0.425991	+
chr15	42502808	42502908	NM_001286487_TMEM87A_3' UTR	0.830553	-
chr10	126448856	126448956	NM_001304468_EEF1AKMT2_3' UTR	0.917114	-
chr10	127452453	127452553	NR_110857_EDRF1_non-coding	0.720668	+
chr15	75632384	75632484	NR_104313_COMMD4_non-coding	0.851154	+
chr12	110034795	110034895	NM_001301182_MVK_3' UTR	0.822771	+
chr2	241517854	241517954	NM_018226_RNPEPL1_3' UTR	0.693888	+
chr1	227968701	227968801	NR_136654_SNAP47_non-coding	0.471172	+
chr16	4404698	4404798	NM_001201472_CORO7_3' UTR	0.906632	-
chr4	113189497	113189597	NM_018569_AP1AR_exon	0.313489	+
chr17	18709494	18709594	NM_001316919_TVP23B_3' UTR	0.904421	+
chr1	160648662	160648762	NM_001778_CD48_3' UTR	0.985359	-
chr16	4853250	4853350	NR_046480_ROGDI_promoter-TSS	0.484964	-
chr1	25568911	25569011	NR_135143_RSRP1_non-coding	0.919522	-
chr12	121016897	121016997	NM_198202_POP5_TTS	1	-
chr15	45713333	45713433	NR_027635_SPATA5L1_non-coding	0.559409	+
chr14	24629710	24629810	NM_006084_IRF9_promoter-TSS	0.117455	+
chr8	66630075	66630175	NM_001242318_PDE7A_3' UTR	0.643585	-
chr11	87846543	87846643	NM_022337_RAB38_3' UTR	0.642672	-
chr16	28488740	28488840	NM_001286110_CLN3_3' UTR	0.863708	-
chr11	66394586	66394686	NM_006328_RBM14_3' UTR	0.64414	+
chr19	44086072	44086172	NM_001193621_PINLYP_exon	0.547982	+
chr3	51982650	51982750	NM_005485_PARP3_3' UTR	0.780417	+
chr7	151075299	151075399	NM_001243351_NUB1_3' UTR	0.784704	+
chr11	93545156	93545256	NM_004268_MED17_exon	0.751803	+
chr17	73702523	73702623	NR_126037_SAP30BP_non-coding	0.918531	+
chr2	61275849	61275949	NM_002618_PEX13_exon	0.327972	+
chr1	207968333	207968433	NM_172353_CD46_3' UTR	0.272	+
chr5	76369542	76369642	NR_003014_SNORA47_Intergenic	1	-
chr14	23347076	23347176	NM_014045_LRP10_3' UTR	0.356026	+
chr1	207078320	207078420	NM_006850_IL24_TTS	1	+
chr13	43462300	43462400	NM_033255_EPSTI1_3' UTR	0.955079	-
chr17	42636680	42636780	NM_001466_FZD2_exon	0.443006	+
chr19	41197568	41197668	NM_024876_COQ8B_3' UTR	0.972182	-
chr10	76990841	76990941	NM_003375_VDAC2_3' UTR	0.582708	+
chr11	93466932	93467032	NR_003033_SNORD5_promoter-TSS	0.941131	-
chr15	40512957	40513057	NM_001211_BUB1B_3' UTR	0.630178	+
chr4	15606749	15606849	NR_036464_FBXL5_non-coding	0.635137	-
chr11	125491016	125491116	NM_152713_STT3A_3' UTR	0.490759	+
chr19	9273826	9273926	NR_102435_ZNF317_non-coding	0.459758	+
chr16	70605857	70605957	NM_012426_SF3B3_3' UTR	0.855761	+
chr19	41858588	41858688	NM_000660_TGFB1_exon	0.315752	-
chr6	122753849	122753949	NM_001135564_HSF2_3' UTR	0.762461	+
chr7	99091009	99091109	NM_032164_ZNF394_3' UTR	0.601793	-
chr19	11502527	11502627	NR_033663_EPOR_Intergenic	0.277192	-
[truncated: 14,384 more rows]
