# Supplementary material for: Benchmarking sequencing methods and tools that facilitate the study of alternative polyadenylation
Source: Genome Biol. 2021 Oct 14;22:291. doi: 10.1186/s13059-021-02502-z (PMC8518154; doi:10.1186/s13059-021-02502-z)
Supplement: Supplementary file 10 — Additional file 10: APATrap.PAS.sites. APATrap PAS sites with PAU > 5% (BED format). [file 13059_2021_2502_MOESM10_ESM.xls]

## Sheet: APATrap.PAS.sites.PAU.0.05
Chromosome	Start	End	Annotation (RefSeq_GeneName_GenicRegion)	PAU	Strand
chr12	69050174	69050274	NM_001251922_RAP1B_exon	0.998556	+
chr11	57509899	57509999	NM_170746_SELENOH_intron	0.98282	+
chr9	132395640	132395740	NM_001286798_NTMT1_intron	1	+
chr17	7402767	7402867	NM_000937_POLR2A_intron	0.997727	+
chr3	197598219	197598319	NM_032773_LRCH3_exon	0.940964	+
chr3	196454909	196455009	NM_017861_PIGX_exon	0.978384	+
chr22	41625488	41625588	NM_138481_CHADL_TTS	0.964033	-
chr1	29391457	29391557	NM_203343_EPB41_exon	0.998419	+
chr18	29102305	29102405	NM_001943_DSG2_intron	0.992661	+
chr15	56690266	56690366	NM_198524_TEX9_intron	0.482392	+
chr15	56688223	56688323	NM_198524_TEX9_intron	0.474144	+
chr12	8074127	8074227	NM_006931_SLC2A3_exon	0.979965	-
chr6	33541584	33541684	NM_001188_BAK1_exon	0.986711	-
chr5	110098384	110098484	NR_138151_SLC25A46_non-coding	0.985071	+
chr1	243289940	243290040	NM_014812_CEP170_exon	0.987956	-
chr4	40428060	40428160	NM_001098634_RBM47_exon	0.979161	-
chr1	156006821	156006921	NM_001304342_UBQLN4_exon	0.987615	-
chr17	46940331	46940431	NM_001261390_CALCOCO2_3' UTR	0.964028	+
chr19	15349156	15349256	NM_058243_BRD4_exon	0.976428	-
chr2	96852552	96852652	NM_020151_STARD7_exon	0.985072	-
chr1	153902818	153902918	NM_014856_DENND4B_exon	0.985984	-
chr12	74935132	74935232	NM_001136262_ATXN7L3B_TTS	0.979831	+
chr17	27207517	27207617	NM_004475_FLOT2_3' UTR	0.979664	-
chr6	42857534	42857634	NR_134562_RPL7L1_TTS	0.969005	+
chr6	26546382	26546482	NM_006353_HMGN4_3' UTR	0.961382	+
chr1	181024564	181024664	NM_001531_MR1_3' UTR	0.636817	+
chr4	57325724	57325824	NM_006452_PAICS_3' UTR	0.740752	+
chr14	24910440	24910540	NM_015299_KHNYN_TTS	0.891829	+
chr1	156565541	156565641	NM_015590_GPATCH4_exon	1	-
chr4	89443080	89443180	NM_032906_PYURF_exon	0.991565	-
chr14	104027429	104027529	NM_004873_BAG5_exon	0.971173	-
chr2	233448254	233448354	NM_001276337_EIF4E2_TTS	0.983395	+
chr10	101473136	101473236	NM_004376_COX15_exon	0.976452	-
chr10	98985789	98985889	NM_032900_ARHGAP19_3' UTR	0.951816	-
chr20	47242365	47242465	NM_020820_PREX1_3' UTR	0.987062	-
chr3	113530803	113530903	NM_001690_ATP6V1A_TTS	0.919495	+
chr19	15533946	15534046	NM_021241_WIZ_exon	0.975479	-
chr9	131019460	131019560	NM_004486_GOLGA2_exon	0.982596	-
chr12	21669037	21669137	NM_016072_GOLT1B_3' UTR	0.874964	+
chr4	77959667	77959767	NM_018243_SEPTIN11_TTS	0.939064	+
chr17	8784003	8784103	NM_001142633_PIK3R5_exon	0.973504	-
chr11	46700675	46700775	NM_004308_ARHGAP1_exon	0.973311	-
chr6	30569335	30569435	NM_002714_PPP1R10_exon	0.985001	-
chr16	47733552	47733652	NM_001031835_PHKB_3' UTR	0.831962	+
chr7	32910392	32910492	NM_015483_KBTBD2_exon	0.975019	-
chr20	35282004	35282104	NR_038370_NDRG3_non-coding	0.98249	-
chr14	54944777	54944877	NM_004124_GMFB_exon	0.965581	-
chr18	2920335	2920435	NM_014646_LPIN2_exon	0.959096	-
chr11	118394533	118394633	NM_001197104_KMT2A_3' UTR	0.950457	+
chr1	32800598	32800698	NR_052852_MARCKSL1_non-coding	0.997475	-
chr16	11643501	11643601	NR_024320_LITAF_non-coding	0.979301	-
chr12	58217410	58217510	NR_029847_MIR26A2_TTS	1	-
chr17	293185	293285	NM_182705_RFLNB_exon	0.97862	-
chr1	8415080	8415180	NM_012102_RERE_3' UTR	0.967288	-
chr3	14187559	14187659	NM_001354727_XPC_exon	0.989866	-
chr11	76063738	76063838	NR_130898_THAP12_non-coding	0.952521	-
chr17	43003767	43003867	NM_001265577_KIF18B_exon	0.981673	-
chr15	72491997	72492097	NM_001206798_PKM_exon	0.975397	-
chr17	74387594	74387694	NM_022066_UBE2O_exon	0.955814	-
chr9	33113484	33113584	NM_001497_B4GALT1_exon	0.981683	-
chr5	150563075	150563175	NM_015621_CCDC69_exon	0.970341	-
chr2	213872708	213872808	NM_016260_IKZF2_exon	0.972219	-
chr1	47717494	47717594	NM_003035_STIL_exon	0.979728	-
chr6	30154235	30154335	NM_003449_TRIM26_exon	0.972862	-
chr17	5347733	5347833	NM_001199699_DHX33_exon	0.958758	-
chr9	99150641	99150741	NM_153695_ZNF367_exon	0.980113	-
chr2	224743347	224743447	NM_020830_WDFY1_exon	0.957225	-
chr1	155917706	155917806	NM_001162383_ARHGEF2_exon	0.963715	-
chr6	33218664	33218764	NM_022553_VPS52_exon	0.98914	-
chr7	139724585	139724685	NM_022750_PARP12_exon	0.987545	-
chr12	121161343	121161443	NR_039849_MIR4700_TTS	1	+
chr15	23049240	23049340	NM_144599_NIPA1_exon	0.983193	-
chr11	61117794	61117894	NM_001161454_CYB561A3_3' UTR	1	-
chr20	30785385	30785485	NM_002657_PLAGL2_exon	0.965401	-
chr16	56396868	56396968	NM_001323512_AMFR_exon	0.991062	-
chr3	186796241	186796341	NM_001353916_ST6GAL1_TTS	0.944307	+
chr8	99170538	99170638	NM_015029_POP1_3' UTR	0.687962	+
chr8	103220413	103220513	NM_001172478_RRM2B_exon	0.971184	-
chr1	11167457	11167557	NM_004958_MTOR_3' UTR	0.990408	-
chr1	236141188	236141288	NM_002508_NID1_exon	0.981141	-
chr14	23746296	23746396	NM_020834_HOMEZ_exon	0.977796	-
chr10	102035150	102035250	NM_173809_BLOC1S2_3' UTR	0.991313	-
chr11	4406983	4407083	NM_003141_TRIM21_exon	0.993804	-
chr12	57490444	57490544	NM_001178078_STAT6_exon	0.974708	-
chr11	46419393	46419493	NM_001300731_AMBRA1_exon	0.984662	-
chr10	11505748	11505848	NM_001080491_USP6NL_exon	0.96775	-
chr11	75114795	75114895	NR_000025_SNORD15B_promoter-TSS	1	+
chr5	176930293	176930393	NM_024872_DOK3_TTS	0.973928	-
chr12	110290442	110290542	NM_016433_GLTP_exon	0.98362	-
chr3	160151678	160151778	NM_001288753_SMC4_3' UTR	0.946394	+
chr5	133308453	133308553	NM_003374_VDAC1_exon	0.991888	-
chr20	46285521	46285621	NM_006534_NCOA3_TTS	0.785974	+
chr22	41833311	41833411	NM_016272_TOB2_5' UTR	0.961169	-
chr3	39139880	39139980	NR_103867_GORASP1_non-coding	0.995499	-
chr2	85549764	85549864	NM_001206840_TGOLN2_exon	0.942502	-
chr2	18736974	18737074	NM_020905_RDH14_exon	0.98138	-
chr13	28869372	28869472	NM_175854_PAN3_TTS	0.993852	+
chr10	24874935	24875035	NM_020824_ARHGAP21_exon	0.98701	-
chr2	113333776	113333876	NM_001137604_POLR1B_3' UTR	0.898294	+
chr10	120445580	120445680	NM_153810_CACUL1_3' UTR	0.961085	-
chr14	69522228	69522328	NM_001284207_DCAF5_exon	0.985435	-
chr10	123503273	123503373	NR_110006_ATE1_non-coding	0.951282	-
chr19	42595643	42595743	NM_001207026_POU2F2_TTS	0.931536	-
chr8	61779365	61779465	NM_001316690_CHD7_3' UTR	0.966821	+
chr15	86292486	86292586	NM_001270546_AKAP13_TTS	0.976979	+
chr16	15690694	15690794	NM_001184998_MARF1_exon	0.972724	-
chr3	48789051	48789151	NM_001321989_PRKAR2A_TTS	0.95439	-
chr17	27959849	27959949	NM_033389_SSH2_exon	0.962418	-
chr18	9547850	9547950	NM_005134_PPP4R1_exon	0.982895	-
chr7	108205449	108205549	NM_001130475_THAP5_exon	0.974576	-
chr7	74131230	74131330	NM_001280800_GTF2I_3' UTR	1	+
chr1	45469148	45469248	NM_024602_HECTD3_exon	0.98847	-
chr22	36886214	36886314	NM_024955_FOXRED2_exon	0.949095	-
chr12	133297802	133297902	NM_001170544_PGAM5_3' UTR	0.978724	+
chr1	32663786	32663886	NM_175852_TXLNA_TTS	0.972482	+
chr1	29475638	29475738	NM_005626_SRSF4_exon	0.965106	-
chr20	24988477	24988577	NM_001252676_ACSS1_exon	0.978942	-
chr10	7205772	7205872	NM_001029880_SFMBT2_exon	0.930318	-
chr19	10428176	10428276	NM_133452_RAVER1_exon	0.997816	-
chr1	28826781	28826881	NM_001350159_PHACTR4_TTS	0.954026	+
chr3	160156874	160156974	NM_173084_TRIM59_exon	0.956162	-
chr3	39185435	39185535	NM_033027_CSRNP1_exon	0.972411	-
chr2	97261268	97261368	NR_047654_KANSL3_non-coding	0.962656	-
chr17	79880833	79880933	NM_032711_MAFG_exon	0.938877	-
chr20	18470534	18470634	NM_006606_RBBP9_exon	0.982154	-
chr19	18480660	18480760	NM_001308366_PGPEP1_TTS	0.978796	+
chr3	33431760	33431860	NM_014517_UBP1_3' UTR	0.980307	-
chr19	4818428	4818528	NM_182919_TICAM1_5' UTR	0.94889	-
chr16	71319742	71319842	NM_001324377_CMTR2_exon	0.962146	-
chr16	67210778	67210878	NM_001040715_KIAA0895L_exon	1	-
chr6	32137125	32137225	NR_106779_MIR6721_TTS	1	-
chr1	179888743	179888843	NM_001267578_TOR1AIP1_3' UTR	0.655071	+
chr9	136337198	136337298	NM_017585_SLC2A6_exon	1	-
chr6	41874925	41875025	NR_131160_MED20_non-coding	0.967032	-
chr9	88881006	88881106	NM_030940_ISCA1_exon	0.981305	-
chr3	12940833	12940933	NM_001330619_IQSEC1_3' UTR	0.96346	-
chr8	21863690	21863790	NM_015024_XPO7_3' UTR	0.658652	+
chr2	219270564	219270664	NM_182642_CTDSP1_TTS	0.956374	+
chr22	51207202	51207302	NM_001350003_RABL2B_exon	0.97176	-
chr5	77784876	77784976	NM_005779_LHFPL2_exon	0.938296	-
chr1	154932222	154932322	NM_138300_PYGO2_exon	0.955404	-
chr14	64066591	64066691	NM_001258272_WDR89_exon	0.984254	-
chr13	30088620	30088720	NM_003045_SLC7A1_exon	0.94704	-
chr7	94298907	94299007	NM_015068_PEG10_TTS	0.972209	+
chr1	78163059	78163159	NM_015017_USP33_exon	0.981592	-
chr2	85570404	85570504	NM_017750_RETSAT_exon	0.981984	-
chr17	54969490	54969590	NR_037408_MIR3614_promoter-TSS	0.945443	-
chr10	103546244	103546344	NM_001142434_OGA_exon	0.97744	-
chr6	52367968	52368068	NM_012288_TRAM2_exon	0.893134	-
chr2	97499548	97499648	NM_199078_CNNM3_3' UTR	0.979145	+
chr5	175955991	175956091	NM_014901_RNF44_exon	0.953144	-
chr10	6277395	6277495	NM_001282630_PFKFB3_TTS	0.960798	+
chr20	44691428	44691528	NM_001348148_NCOA5_exon	0.98328	-
chr3	183209916	183210016	NM_130446_KLHL6_exon	0.9505	-
chr1	184663506	184663606	NR_135118_EDEM3_non-coding	0.972503	-
chr14	31364686	31364786	NM_014574_STRN3_exon	0.974042	-
chr17	1964816	1964916	NM_017575_SMG6_exon	0.99594	-
chr2	88328004	88328104	NM_001304526_KRCC1_exon	0.989944	-
chr9	132902343	132902443	NM_001136557_GPR107_TTS	0.944266	+
chr21	43414117	43414217	NM_001320731_ZBTB21_exon	0.948665	-
chr11	10876565	10876665	NM_021211_ZBED5_5' UTR	0.971087	-
chr2	73486072	73486172	NM_001080410_FBXO41_exon	0.918202	-
chr15	91045375	91045475	NM_003870_IQGAP1_TTS	0.903641	+
chr5	176722663	176722763	NM_022455_NSD1_3' UTR	0.581792	+
chr17	73824067	73824167	NM_199242_UNC13D_exon	0.983928	-
chr10	91163508	91163608	NM_001548_IFIT1_3' UTR	0.541393	+
chr7	6370766	6370866	NM_001037163_FAM220A_5' UTR	0.944401	-
chr9	33922497	33922597	NM_001282530_UBAP2_exon	0.976035	-
chr13	21357958	21358058	NM_022459_XPO4_exon	0.954445	-
chr1	35321483	35321583	NM_001320261_SMIM12_exon	0.977726	-
chr3	45715239	45715339	NM_014240_LIMD1_intron	1	+
chr6	79650947	79651047	NM_017934_PHIP_exon	0.903727	-
chr7	20180681	20180781	NR_110114_LOC101927668_promoter-TSS	1	-
chr15	101610217	101610317	NM_024652_LRRK1_3' UTR	0.973428	+
chr16	27472783	27472883	NM_001520_GTF3C1_exon	0.990687	-
chr17	74141334	74141434	NM_001330501_RNF157_exon	0.972136	-
chr20	60966067	60966167	NM_031215_CABLES2_exon	0.995687	-
chr12	133201296	133201396	NM_006231_POLE_exon	0.990188	-
chr8	144996463	144996563	NM_201378_PLEC_exon	0.914508	-
chr19	18555578	18555678	NM_006532_ELL_exon	0.974312	-
chr1	156220361	156220461	NM_001323615_SMG5_exon	0.978614	-
chr7	65619455	65619555	NM_001142414_CRCP_TTS	0.959598	+
chr7	141362551	141362651	NM_001080392_DENND11_exon	0.902386	-
chr1	101339886	101339986	NR_048570_EXTL2_non-coding	0.970132	-
chr12	95908019	95908119	NR_133673_METAP2_non-coding	0.930317	+
chr4	73941907	73942007	NM_032217_ANKRD17_exon	0.989685	-
chr7	143004689	143004789	NM_001224_CASP2_TTS	0.97021	+
chr14	104165254	104165354	NM_001100118_XRCC3_exon	0.973939	-
chr21	45404454	45404554	NM_020132_AGPAT3_3' UTR	0.595985	+
chr12	53911038	53911138	NM_006856_ATF7_exon	0.980043	-
chr9	36339711	36339811	NM_194332_RNF38_exon	0.924182	-
chr8	95942856	95942956	NM_033285_TP53INP1_exon	0.943785	-
chr16	90072800	90072900	NM_024043_DBNDD1_exon	0.969587	-
chr17	61773563	61773663	NM_001330431_MAP3K3_TTS	0.978925	+
chr16	22297854	22297954	NM_013302_EEF2K_3' UTR	0.989648	+
chr11	9305040	9305140	NR_028491_TMEM41B_non-coding	0.949171	-
chr18	56998261	56998361	NM_005570_LMAN1_3' UTR	0.934146	-
chr14	73687009	73687109	NM_007318_PSEN1_3' UTR	0.692844	+
chr6	6655116	6655216	NM_004271_LY86_TTS	0.964242	+
chr13	48835424	48835524	NM_021999_ITM2B_3' UTR	0.928626	+
chr17	20906286	20906386	NM_015276_USP22_3' UTR	0.960389	-
chr1	154990899	154990999	NM_001252406_ZBTB7B_TTS	0.951059	+
chr1	19235060	19235160	NM_001136265_IFFO2_exon	0.9576	-
chr12	120125960	120126060	NM_001206999_CIT_3' UTR	0.933447	-
chr9	125085256	125085356	NR_144421_MRRF_non-coding	0.98311	+
chr17	79220373	79220473	NM_001037984_SLC38A10_exon	0.976611	-
chr15	42709458	42709558	NM_001284306_ZNF106_exon	0.924437	-
chr17	40734188	40734288	NM_178126_RETREG3_exon	0.96137	-
chr6	36892232	36892332	NM_001286635_C6orf89_3' UTR	0.529115	+
chr9	37442452	37442552	NM_014872_ZBTB5_exon	0.933875	-
chr22	37865967	37866067	NR_029413_MFNG_non-coding	0.991693	-
chr1	47075256	47075356	NM_145279_MOB3C_3' UTR	0.976258	-
chr6	33269448	33269548	NM_003190_TAPBP_3' UTR	0.947134	-
chr1	205057843	205057943	NM_001193273_RBBP5_3' UTR	0.963235	-
chr15	67487433	67487533	NM_005902_SMAD3_TTS	0.954293	+
chr11	120359644	120359744	NM_015313_ARHGEF12_3' UTR	0.837488	+
chr17	79526342	79526442	NR_130139_NPLOC4_non-coding	0.971433	-
chr21	34637869	34637969	NM_000628_IL10RB_promoter-TSS	0.763384	+
chr14	105518339	105518439	NM_013345_GPR132_exon	0.964599	-
chr12	57648796	57648896	NM_014925_R3HDM2_exon	0.965639	-
chr6	151687927	151688027	NM_020861_ZBTB2_exon	0.964933	-
chr20	47653131	47653231	NM_006420_ARFGEF2_TTS	0.961809	+
chr19	40947893	40947993	NM_013368_SERTAD3_exon	0.986255	-
chr2	234380646	234380746	NM_152879_DGKD_TTS	0.954965	+
chr2	231372723	231372823	NM_001206701_SP100_TTS	1	+
chr1	10480101	10480201	NM_001304452_PGD_3' UTR	0.967199	+
chr4	156847122	156847222	NM_001334_CTSO_3' UTR	0.983255	-
chr1	205739481	205739581	NM_001135662_RAB29_exon	0.973593	-
chr1	206907528	206907628	NM_004759_MAPKAPK2_TTS	0.970823	+
chr19	4839448	4839548	NM_001164189_PLIN3_exon	0.98489	-
chr7	92088050	92088150	NR_052016_GATAD1_non-coding	0.968628	+
chr18	20838517	20838617	NR_023359_CABLES1_non-coding	0.71041	+
chr3	120050155	120050255	NM_001099678_LRRC58_exon	0.946534	-
chr2	200792896	200792996	NM_153689_C2orf69_TTS	0.93088	+
chr1	161094750	161094850	NM_001185092_NIT1_3' UTR	0.976848	+
chr1	229654057	229654157	NM_012089_ABCB10_exon	0.98486	-
chr17	43101992	43102092	NM_001288655_DCAKD_exon	0.954868	-
chr3	52085038	52085138	NM_001947_DUSP7_exon	0.965485	-
chr9	5787208	5787308	NM_024896_ERMP1_exon	0.966505	-
chr9	136898727	136898827	NM_007371_BRD3_exon	0.963956	-
chr12	94965413	94965513	NR_106998_MIR7844_promoter-TSS	0.981741	-
chr15	40383989	40384089	NM_033503_BMF_exon	0.959437	-
chr14	39502432	39502532	NM_006364_SEC23A_exon	0.974247	-
chr7	127223263	127223363	NM_024523_GCC1_exon	0.969163	-
chr12	49522621	49522721	NM_006082_TUBA1B_exon	0.928948	-
chr10	45953891	45953991	NM_001282866_MARCHF8_exon	0.950865	-
chr7	29963631	29963731	NM_001145514_SCRN1_exon	0.964405	-
chr17	76989902	76990002	NM_001159772_CANT1_exon	0.960284	-
chr17	909309	909409	NM_001159746_ABR_exon	0.954847	-
chr9	100363436	100363536	NM_003275_TMOD1_3' UTR	0.543105	+
chr16	68335622	68335722	NM_003983_SLC7A6_TTS	0.955356	+
chr2	64863909	64864009	NM_014755_SERTAD2_exon	0.952721	-
chr11	18429297	18429397	NR_028500_LDHA_non-coding	0.921648	+
chr22	39129492	39129592	NM_004286_GTPBP1_TTS	0.92246	+
chr10	76791951	76792051	NM_001256469_KAT6B_3' UTR	0.613119	+
chr12	21623180	21623280	NM_002907_RECQL_exon	0.981121	-
chr17	7367109	7367209	NM_020899_ZBTB4_exon	0.923113	-
chr16	84088150	84088250	NM_003791_MBTPS1_exon	0.980169	-
chr11	102208365	102208465	NM_001165_BIRC3_3' UTR	0.810573	+
chr22	32081689	32081789	NM_173566_PRR14L_exon	0.940795	-
chr7	5567422	5567522	NM_001101_ACTB_exon	0.97787	-
chr8	71025778	71025878	NM_001321707_NCOA2_3' UTR	0.913689	-
chr1	6285222	6285322	NM_012405_ICMT_exon	1	-
chr9	32544224	32544324	NM_005802_TOPORS_exon	0.957156	-
chr6	4062041	4062141	NM_003913_PRPF4B_3' UTR	0.927978	+
chr19	6414031	6414131	NM_003685_KHSRP_3' UTR	0.973157	-
chr12	7032760	7032860	NM_001007026_ATN1_promoter-TSS	0.968584	+
chr10	105363446	105363546	NM_014631_SH3PXD2A_exon	0.973732	-
chr15	91505472	91505572	NM_033544_RCCD1_3' UTR	0.475107	+
chr12	2968729	2968829	NM_021953_FOXM1_exon	0.966745	-
chr1	201453817	201453917	NM_001193571_CSRP1_exon	0.988515	-
chr17	57287362	57287462	NM_018149_SMG8_promoter-TSS	0.969294	+
chr22	39914037	39914137	NM_019008_MIEF1_TTS	0.918053	+
chr17	18874961	18875061	NM_001039999_FAM83G_exon	0.976825	-
chr2	62451592	62451692	NM_006577_B3GNT2_3' UTR	0.535589	+
chr1	28608902	28609002	NM_031459_SESN2_TTS	0.986005	+
chr12	56992467	56992567	NM_001351156_BAZ2A_exon	0.984801	-
chr9	139336175	139336275	NM_001276418_SEC16A_exon	0.987211	-
chr22	39529953	39530053	NM_175709_CBX7_exon	0.918762	-
chr10	104575924	104576024	NM_017787_WBP1L_TTS	0.812933	+
chr19	6442070	6442170	NM_024103_SLC25A23_exon	0.976056	-
chr2	42557784	42557884	NM_019063_EML4_3' UTR	0.545793	+
chr1	173155904	173156004	NM_003326_TNFSF4_exon	0.971527	-
chr5	150071343	150071443	NM_018047_RBM22_exon	0.979368	-
chr18	61058209	61058309	NM_004869_VPS4B_exon	0.971566	-
chr5	177638064	177638164	NM_031266_HNRNPAB_TTS	0.961735	+
chr9	36840533	36840633	NR_104000_PAX5_non-coding	0.936141	-
chr1	46827763	46827863	NR_045789_NSUN4_non-coding	0.947953	+
chr19	11257865	11257965	NM_001317032_SPC24_TTS	0.965122	-
chr16	14530529	14530629	NM_001134477_PARN_exon	0.994054	-
chr10	27486271	27486371	NM_001301254_ACBD5_3' UTR	0.96865	-
chr17	76138949	76139049	NM_152468_TMC8_TTS	0.92623	+
chr7	44869662	44869762	NM_138635_H2AFV_3' UTR	0.971724	-
chr15	56388718	56388818	NM_022841_RFX7_exon	0.920086	-
chr7	5347843	5347943	NM_001080495_TNRC18_exon	0.967472	-
chr16	24837448	24837548	NM_001330520_TNRC6A_TTS	0.940477	+
chr16	50830698	50830798	NM_015247_CYLD_3' UTR	0.480176	+
chr21	46935954	46936054	NM_001352512_SLC19A1_exon	0.981266	-
chr3	120501816	120501916	NM_005513_GTF2E1_TTS	0.953562	+
chr15	35275591	35275691	NM_014106_ZNF770_5' UTR	0.933223	-
chr16	23585610	23585710	NM_019116_UBFD1_TTS	0.965505	+
chr14	77808231	77808331	NM_001346134_TMED8_exon	0.866317	-
chr9	6015518	6015618	NM_001243203_RANBP6_promoter-TSS	0.917976	-
chr22	19026534	19026634	NM_001184781_DGCR2_exon	0.953107	-
chr17	59944987	59945087	NM_001330417_INTS2_exon	0.980332	-
chr1	36181827	36181927	NM_001348691_C1orf216_exon	0.940124	-
chr10	61552769	61552869	NM_005436_CCDC6_exon	0.944772	-
chr22	43089903	43090003	NM_017436_A4GALT_exon	0.941908	-
chr3	52003521	52003621	NM_001146314_ABHD14B_exon	0.989072	-
chr5	156907910	156908010	NM_033274_ADAM19_exon	0.929995	-
chr15	68588103	68588203	NM_015322_FEM1B_TTS	0.921971	+
chr15	64464084	64464184	NM_001329606_CSNK1G1_exon	0.896206	-
chr10	28909372	28909472	NM_100264_WAC_3' UTR	0.858686	+
chr11	65144046	65144146	NR_147972_SLC25A45_non-coding	0.960539	-
chr12	30783791	30783891	NM_001190995_IPO8_exon	0.977706	-
chr12	133349780	133349880	NM_005895_GOLGA3_exon	0.929957	-
chr9	135570242	135570342	NM_012204_GTF3C4_TTS	0.877834	+
chr19	39890099	39890199	NR_133915_MED29_non-coding	0.697108	+
chr17	60690751	60690851	NM_001284333_TLK2_3' UTR	0.94758	+
chr12	109182920	109183020	NM_018984_SSH1_exon	0.878783	-
chr8	64125244	64125344	NM_001277818_YTHDF3_TTS	0.946401	+
chr1	167675386	167675486	NM_052862_RCSD1_TTS	0.900165	+
chr19	897440	897540	NM_138774_R3HDM4_exon	0.973307	-
chr15	100256511	100256611	NM_001171894_MEF2A_3' UTR	0.964656	+
chr6	116575161	116575261	NM_021648_TSPYL4_promoter-TSS	0.934942	-
chr11	59405784	59405884	NM_152716_PATL1_3' UTR	0.988785	-
chr12	107367662	107367762	NM_001319666_TMEM263_3' UTR	0.925269	+
chr12	56388390	56388490	NM_001252036_RAB5B_3' UTR	0.962232	+
chr17	27225810	27225910	NM_144683_DHRS13_exon	1	-
chr3	195000057	195000157	NM_012287_ACAP2_exon	0.911132	-
chr2	96937283	96937383	NM_004804_CIAO1_3' UTR	0.964954	+
chr7	92735318	92735418	NM_017654_SAMD9_exon	0.881914	-
chr1	228582853	228582953	NM_145214_TRIM11_exon	0.961203	-
chr4	57369173	57369273	NR_151856_SRP72_non-coding	0.939348	+
chr3	185766549	185766649	NM_004454_ETV5_exon	0.956668	-
chr3	196199543	196199643	NM_152617_RNF168_exon	0.953787	-
chr6	33284662	33284762	NR_031600_MIR1234_TTS	1	-
chr1	28300957	28301057	NM_001282562_EYA3_exon	0.916406	-
chr9	116054956	116055056	NR_136266_PRPF4_non-coding	0.971193	+
chr8	124827592	124827692	NM_144963_FAM91A1_TTS	0.936478	+
chr20	44996099	44996199	NM_133171_ELMO2_exon	0.974674	-
chr5	38942380	38942480	NM_001285439_RICTOR_exon	0.94983	-
chr12	49088119	49088219	NM_001240_CCNT1_exon	0.914309	-
chr11	118397447	118397547	NM_001080441_TTC36_promoter-TSS	1	+
chr17	40854510	40854610	NM_001321082_EZH1_exon	0.973675	-
chr16	69152501	69152601	NM_005329_HAS3_TTS	0.959356	+
chr1	156437348	156437448	NM_005920_MEF2D_3' UTR	0.949184	-
chr3	123634465	123634565	NM_001308317_CCDC14_exon	0.972847	-
chr15	59172206	59172306	NR_135042_SLTM_non-coding	0.989875	-
chr5	140700230	140700330	NM_005642_TAF7_promoter-TSS	0.943545	-
chr22	36663471	36663571	NM_145343_APOL1_TTS	0.964278	+
chr1	86119681	86119781	NM_001170670_ZNHIT6_3' UTR	0.987339	-
chr1	65300240	65300340	NM_001321853_JAK1_exon	1	-
chr19	30193784	30193884	NM_001282931_C19orf12_exon	0.965659	-
chr1	38463131	38463231	NM_001243878_FHL3_exon	0.992436	-
chr16	30751350	30751450	NM_001256829_TMEM265_promoter-TSS	0.992284	+
chr17	6678866	6678966	NM_153230_FBXO39_promoter-TSS	1	+
chr17	4071105	4071205	NR_047571_ANKFY1_non-coding	0.896529	-
chr1	87575581	87575681	NM_012262_HS2ST1_TTS	0.881896	+
chr1	89449649	89449749	NM_001162536_RBMXL1_5' UTR	0.957763	-
chr1	114520326	114520426	NM_198269_HIPK1_3' UTR	0.939774	+
chr11	70053396	70053496	NM_003824_FADD_TTS	0.959701	+
chr16	9200521	9200621	NM_014117_C16orf72_intron	0.869793	+
chr14	75130425	75130525	NM_001039479_AREL1_exon	0.93582	-
chr14	74532023	74532123	NM_025057_BBOF1_3' UTR	0.779063	+
chr3	32525489	32525589	NM_017801_CMTM6_exon	0.955299	-
chr17	53471795	53471895	NM_012329_MMD_exon	0.976306	-
chr10	111895223	111895323	NM_019903_ADD3_TTS	0.957999	+
chr1	146767343	146767443	NM_024568_CHD1L_TTS	0.952492	+
chr16	2653089	2653189	NR_015441_LOC652276_promoter-TSS	1	+
chr20	37551567	37551667	NM_001172735_PPP1R16B_TTS	0.960832	+
chr22	39449815	39449915	NM_145298_APOBEC3F_3' UTR	0.957422	+
chr3	49764988	49765088	NM_001242829_IP6K1_exon	0.968341	-
chr5	61682110	61682210	NM_001243953_KIF2A_3' UTR	0.952431	+
chr13	50108298	50108398	NM_018191_RCBTB1_exon	0.981288	-
chr16	3591815	3591915	NR_075083_NLRC3_non-coding	0.94933	-
chr5	180219997	180220097	NM_001114619_MGAT1_5' UTR	0.931335	-
chr19	10580207	10580307	NM_001111308_PDE4A_TTS	0.484107	+
chr16	77236202	77236302	NM_001348924_SYCE1L_intron	0.923169	+
chr20	50007888	50007988	NM_001258292_NFATC2_exon	0.926141	-
chr9	133762962	133763062	NM_005157_ABL1_TTS	0.969755	+
chr12	52471178	52471278	NM_021934_ATG101_TTS	0.973532	+
chr7	138270231	138270331	NM_003852_TRIM24_TTS	0.967108	+
chr4	99983860	99983960	NM_015143_METAP1_TTS	0.930172	+
chr2	8872012	8872112	NM_001348736_KIDINS220_exon	0.961791	-
chr11	121504302	121504402	NM_003105_SORL1_3' UTR	0.957504	+
chr12	109974410	109974510	NM_130466_UBE3B_TTS	0.955411	+
chr1	160187398	160187498	NR_028103_DCAF8_non-coding	1	-
chr22	37336391	37336491	NM_000395_CSF2RB_TTS	0.936809	+
chr3	15084756	15084856	NM_003298_NR2C2_3' UTR	0.979302	+
chr7	1133351	1133451	NM_001505_GPER1_TTS	0.972848	+
chr2	25967245	25967345	NM_018263_ASXL2_exon	0.85904	-
chr22	41575979	41576079	NM_001429_EP300_TTS	0.952235	+
chr19	17937619	17937719	NM_000215_JAK3_exon	0.967176	-
chr1	23836540	23836640	NM_004091_E2F2_exon	0.943296	-
chr2	172341462	172341562	NR_028482_DCAF17_TTS	0.932671	+
chr15	55647746	55647846	NM_004855_PIGB_TTS	1	+
chr3	48510485	48510585	NM_001272065_SHISA5_exon	0.988465	-
chr3	88193715	88193815	NM_001350135_ZNF654_TTS	0.903312	+
chr7	33134944	33135044	NM_203288_RP9_exon	0.969218	-
chr12	56296039	56296139	NM_001143853_PYM1_exon	0.994942	-
chr1	244872235	244872335	NM_001297746_DESI2_TTS	0.976331	+
chr4	146059702	146059802	NM_001102653_OTUD4_exon	0.933591	-
chr12	50873687	50873787	NM_001352313_LARP4_TTS	0.902147	+
chr16	4562584	4562684	NM_001199054_CDIP1_exon	0.977738	-
chr1	155217646	155217746	NM_198264_FAM189B_exon	0.981162	-
chr10	93043988	93044088	NM_001256549_PCGF5_TTS	0.90247	+
chr21	17251130	17251230	NM_013396_USP25_3' UTR	0.918802	+
chr16	11445519	11445619	NR_130754_RMI2_TTS	0.965324	+
chr16	3779775	3779875	NM_001079846_CREBBP_exon	0.924513	-
chr13	111176444	111176544	NM_017817_RAB20_exon	0.972893	-
chr8	124333315	124333415	NM_014109_ATAD2_3' UTR	0.984217	-
chr6	32154151	32154251	NM_002586_PBX2_exon	0.971678	-
chr10	126312073	126312173	NM_014661_FAM53B_exon	0.938654	-
chr13	96447143	96447243	NM_006260_DNAJC3_TTS	0.887043	+
chr12	65110499	65110599	NM_002076_GNS_exon	0.970974	-
chr1	118071394	118071494	NM_006699_MAN1A2_TTS	0.903883	+
chr7	50514895	50514995	NM_022116_FIGNL1_exon	0.935498	-
chr22	39483648	39483748	NM_001349437_APOBEC3G_TTS	0.935846	+
chr2	231775711	231775811	NM_005683_GPR55_5' UTR	0.954679	-
chr12	58120477	58120577	NM_014770_AGAP2_exon	1	-
chr16	70195103	70195203	NM_017990_PDPR_3' UTR	0.978607	+
chr1	9788877	9788977	NM_001350235_PIK3CD_TTS	0.959379	+
chr11	118473545	118473645	NM_001142281_ARCN1_3' UTR	0.685154	+
chr17	30821833	30821933	NM_015194_MYO1D_exon	0.951584	-
chr12	48543681	48543781	NM_024095_ASB8_exon	0.989809	-
chr4	760290	760390	NM_001317836_PCGF3_3' UTR	0.975202	+
chr9	123620464	123620564	NM_001286840_PHF19_exon	0.96652	-
chr19	5691652	5691752	NM_033643_RPL36_TTS	0.748433	+
chr19	1038967	1039067	NM_201277_CNN2_TTS	0.970266	+
chr9	132573460	132573560	NM_001317893_TOR1B_TTS	0.965896	+
chr22	50167964	50168064	NM_001304809_BRD1_exon	0.968953	-
chr1	249106469	249106569	NM_001322462_SH3BP5L_exon	0.966156	-
chr1	156147439	156147539	NM_001193300_SEMA4A_TTS	0.9597	+
chr15	34673714	34673814	NR_036261_MIR1233-2_TTS	0.761662	-
chr3	57307396	57307496	NM_012096_APPL1_TTS	0.94792	+
chr11	110042466	110042566	NM_033390_ZC3H12C_TTS	0.944353	+
chr10	91163640	91163740	NM_001548_IFIT1_3' UTR	0.4398	+
chr4	120419665	120419765	NM_033437_PDE5A_3' UTR	0.865838	-
chr21	34107278	34107378	NM_016631_PAXBP1_exon	0.987587	-
chr12	124499886	124499986	NM_001204298_ZNF664_TTS	0.942047	+
chr12	109017988	109018088	NM_001206609_SELPLG_exon	0.986002	-
chr1	226822487	226822587	NM_002221_ITPKB_exon	0.938438	-
chr12	105155692	105155792	NM_018413_CHST11_TTS	0.962078	+
chr2	128622679	128622779	NM_001199140_AMMECR1L_exon	0.937346	-
chr19	9525296	9525396	NM_001271314_ZNF266_exon	0.960805	-
chr2	122098423	122098523	NM_001142273_CLASP1_exon	0.97286	-
chr17	43472899	43472999	NM_001282290_ARHGAP27_exon	0.964523	-
chr22	31675966	31676066	NM_005569_LIMK2_TTS	0.966929	+
chr5	132032274	132032374	NM_001300792_KIF3A_3' UTR	0.915959	-
chr5	1052466	1052566	NM_006598_SLC12A7_exon	0.963521	-
chr10	44140149	44140249	NM_001324167_ZNF32_exon	1	-
chr19	10578507	10578607	NM_001111308_PDE4A_3' UTR	0.464813	+
chr6	122766224	122766324	NM_020755_SERINC1_exon	0.967487	-
chr9	139391910	139392010	NM_017617_NOTCH1_exon	0.972323	-
chr5	156566359	156566459	NM_004270_MED7_exon	0.993293	-
chr14	103196813	103196913	NM_015156_RCOR1_TTS	0.969531	+
chr16	66757625	66757725	NM_001323955_DYNC1LI2_exon	0.971117	-
chr5	1463850	1463950	NM_024830_LPCAT1_exon	0.950613	-
chr3	58305705	58305805	NM_001348713_HTD2_3' UTR	0.915938	+
chr3	49201593	49201693	NM_022903_CCDC71_5' UTR	0.962991	-
chr22	39263106	39263206	NM_014292_CBX6_exon	0.885889	-
chr7	92765204	92765304	NM_001303500_SAMD9L_exon	0.917764	-
chr2	220405264	220405364	NM_024536_CHPF_exon	0.983753	-
chr3	11600201	11600301	NM_001128220_VGLL4_exon	1	-
chr13	75861061	75861161	NM_001286658_TBC1D4_exon	0.963629	-
chr8	28206247	28206347	NM_018660_ZNF395_exon	0.943326	-
chr6	71571352	71571452	NM_080742_B3GAT2_exon	0.92231	-
chr19	42585601	42585701	NM_022752_ZNF574_TTS	0.939254	+
chr20	31027022	31027122	NM_015338_ASXL1_TTS	0.941982	+
chr21	45115860	45115960	NM_015056_RRP1B_TTS	0.867121	+
chr3	9743971	9744071	NM_022485_MTMR14_TTS	0.965529	+
chr11	117068061	117068161	NM_001040455_SIDT2_TTS	0.970207	+
chr1	67470031	67470131	NM_015139_SLC35D1_exon	0.938292	-
chr1	151315554	151315654	NM_001025603_RFX5_exon	0.966689	-
chr18	29710585	29710685	NM_016271_RNF138_3' UTR	0.712221	+
chr4	110972818	110972918	NM_024090_ELOVL6_exon	0.968587	-
chr3	141644942	141645042	NM_001679_ATP1B3_3' UTR	0.936985	+
chr16	31202878	31202978	NR_028388_FUS_non-coding	0.587942	+
chr11	43365979	43366079	NR_024625_API5_TTS	0.943447	+
chr8	37720531	37720631	NM_025151_RAB11FIP1_exon	0.971247	-
chr19	16664620	16664720	NM_024881_SLC35E1_exon	0.975798	-
chr2	220085074	220085174	NR_104255_ATG9A_non-coding	1	-
chr6	36463591	36463691	NM_007271_STK38_exon	0.973595	-
chr16	30534406	30534506	NM_001114380_ITGAL_TTS	0.954213	+
chr20	30922714	30922814	NM_004798_KIF3B_TTS	0.982624	+
chr3	51702583	51702683	NM_001322256_RAD54L2_TTS	0.976939	+
chr19	50373217	50373317	NM_001098632_AKT1S1_exon	0.978327	-
chr7	21941357	21941457	NM_001277115_DNAH11_TTS	1	+
chr16	23681095	23681195	NR_037573_DCTN5_non-coding	0.941691	+
chr3	48474476	48474576	NM_024661_CCDC51_exon	0.993867	-
chr10	93624933	93625033	NM_025235_TNKS2_3' UTR	0.941243	+
chr4	100789769	100789869	NM_001306151_DAPP1_3' UTR	0.963626	+
chr19	58134624	58134724	NM_003435_ZNF134_3' UTR	0.840249	+
chr9	116150541	116150641	NM_001317745_ALAD_exon	0.958971	-
chr7	102091956	102092056	NM_001271819_ORAI2_3' UTR	0.918722	+
chr11	71146785	71146885	NM_001360_DHCR7_exon	0.982366	-
chr19	34891140	34891240	NM_001289789_GPI_3' UTR	0.783591	+
chr16	29676748	29676848	NM_003123_SPN_3' UTR	0.955548	+
chr7	112462328	112462428	NM_152556_BMT2_exon	0.935014	-
chr1	229730741	229730841	NM_014409_TAF5L_exon	0.951719	-
chr3	111712110	111712210	NM_018394_ABHD10_TTS	0.968496	+
chr7	72951620	72951720	NM_001707_BCL7B_exon	0.976315	-
chr11	62343616	62343716	NM_022830_TUT1_exon	0.979398	-
chr11	64006165	64006265	NM_003377_VEGFB_3' UTR	0.954567	+
chr2	87005064	87005164	NM_022780_RMND5A_TTS	0.920854	+
chr10	105886043	105886143	NM_145247_SFR1_TTS	0.93457	+
chr14	24778230	24778330	NM_001286367_NOP9_TTS	0.983573	+
chr15	43487296	43487396	NR_027513_CCNDBP1_non-coding	0.651609	+
chr17	2323790	2323890	NM_024086_METTL16_exon	0.944389	-
chr12	123352054	123352154	NM_024667_VPS37B_exon	0.973402	-
chr18	9862448	9862548	NM_006868_RAB31_TTS	0.958245	+
chr19	41813403	41813503	NM_144732_HNRNPUL1_3' UTR	0.893657	+
chr19	11436161	11436261	NM_004283_RAB3D_exon	0.944648	-
chr3	148750059	148750159	NM_139048_HLTF_exon	0.979715	-
chr12	4462238	4462338	NM_020375_TIGAR_3' UTR	0.910409	+
chr7	133750412	133750512	NM_021807_EXOC4_TTS	0.959408	+
chr22	47083003	47083103	NM_022766_CERK_exon	0.95032	-
chr6	36710163	36710263	NM_001314020_CPNE5_exon	0.975303	-
chr2	98273323	98273423	NM_005735_ACTR1B_exon	0.973756	-
chr22	18075402	18075502	NM_001039366_ATP6V1E1_exon	0.991693	-
chr1	51440205	51440305	NM_001262_CDKN2C_TTS	0.951628	+
chr17	46025541	46025641	NM_018129_PNPO_3' UTR	0.915149	+
chr10	101636993	101637093	NM_015221_DNMBP_exon	0.964416	-
chr8	6617087	6617187	NM_018361_AGPAT5_3' UTR	0.913135	+
chr19	30166265	30166365	NM_024310_PLEKHF1_TTS	0.971329	+
chr5	179204187	179204287	NM_014757_MAML1_TTS	0.924955	+
chr7	99173972	99174072	NM_001085368_ZNF655_TTS	0.95044	+
chr1	23637459	23637559	NM_001297622_HNRNPR_exon	0.971667	-
chr14	24635674	24635774	NM_006084_IRF9_TTS	0.859938	+
chr2	96919753	96919853	NM_017849_TMEM127_exon	0.975986	-
chr13	95673836	95673936	NM_005845_ABCC4_exon	0.970295	-
chr8	48974031	48974131	NM_003350_UBE2V2_3' UTR	0.756635	+
chr16	71766962	71767062	NM_001128_AP1G1_exon	0.977072	-
chr2	112876791	112876891	NM_001329914_TMEM87B_TTS	0.939406	+
chr17	48941424	48941524	NM_005749_TOB1_5' UTR	0.951005	-
chr3	197401967	197402067	NR_030627_MIR922_promoter-TSS	0.987965	-
chr3	37092237	37092337	NM_001354626_MLH1_TTS	0.958583	+
chr21	33044567	33044667	NM_001145444_SCAF4_exon	0.975401	-
chr17	33600574	33600674	NM_001330183_SLFN5_TTS	0.88251	+
chr16	84213357	84213457	NM_005679_TAF1C_exon	0.986739	-
chr15	90815345	90815445	NR_028052_NGRN_TTS	0.94376	+
chr17	47300486	47300586	NM_001135186_ABI3_TTS	1	+
chr8	86126653	86126753	NM_001951_E2F5_TTS	1	+
chr3	42690133	42690233	NM_001349125_NKTR_TTS	0.960851	+
chr13	115038050	115038150	NM_001318518_CDC16_3' UTR	0.940167	+
chr22	29185183	29185283	NM_173510_CCDC117_TTS	0.938146	+
chr16	8943088	8943188	NR_147908_LOC100130283_promoter-TSS	0.998601	+
chr17	40341839	40341939	NM_032484_GHDC_exon	0.980832	-
chr4	99363717	99363817	NM_001100429_RAP1GDS1_3' UTR	0.889252	+
chr15	41165599	41165699	NM_133639_RHOV_exon	0.982556	-
chr19	42799848	42799948	NM_015125_CIC_TTS	0.94348	+
chr16	53361259	53361359	NM_001352127_CHD9_3' UTR	0.88875	+
chr5	41921638	41921738	NM_175921_C5orf51_TTS	0.949645	+
chr15	81601339	81601439	NR_148035_IL16_non-coding	0.825457	+
chr1	90401460	90401560	NM_018103_LRRC8D_3' UTR	0.937654	+
chr9	131584855	131584955	NM_004435_ENDOG_TTS	0.97657	+
chr1	28573317	28573417	NM_016311_ATP5IF1_Intergenic	0.970669	+
chr12	57453742	57453842	NM_015257_NEMP1_exon	0.931751	-
chr20	62705297	62705397	NM_005873_RGS19_exon	0.979546	-
chr1	26797685	26797785	NM_205861_DHDDS_TTS	0.942395	+
chr2	97373035	97373135	NM_001322350_LMAN2L_exon	0.975045	-
chr2	43452791	43452891	NM_006887_ZFP36L2_exon	0.938541	-
chr13	34411532	34411632	NM_002915_RFC3_TTS	0.942019	+
chr22	17662366	17662466	NM_001282228_ADA2_exon	0.953106	-
chr20	47866148	47866248	NM_021035_ZNFX1_exon	0.941115	-
chr7	106842875	106842975	NM_001244262_HBP1_TTS	0.983605	+
chr17	38512948	38513048	NM_001145302_RARA_3' UTR	0.966327	+
chr1	40706493	40706593	NM_012421_RLF_TTS	0.976752	+
chr6	155155094	155155194	NM_014892_SCAF8_3' UTR	0.94397	+
chr2	170608296	170608396	NM_144711_KLHL23_TTS	0.972745	+
chr6	110935769	110935869	NM_001300963_CDK19_exon	0.932961	-
chr16	50140198	50140298	NR_138092_HEATR3_non-coding	0.936993	+
chr1	169101860	169101960	NM_001677_ATP1B1_TTS	0.971148	+
chr19	55741799	55741899	NR_106862_MIR6804_TTS	1	-
chr13	99105363	99105463	NM_001286649_STK24_3' UTR	0.9748	-
chr9	131911125	131911225	NM_178003_PTPA_TTS	0.917834	+
chr2	27423347	27423447	NR_028323_SLC5A6_non-coding	0.979034	-
chr20	419385	419485	NR_111901_TBC1D20_non-coding	0.966132	-
chr12	56637076	56637176	NM_173595_ANKRD52_exon	0.935115	-
chr1	24114622	24114722	NM_020362_PITHD1_TTS	0.934989	+
chr12	51142350	51142450	NM_173602_DIP2B_TTS	0.929315	+
chr6	24537335	24537435	NM_170740_ALDH5A1_TTS	0.971324	+
chr20	31291160	31291260	NM_053041_COMMD7_exon	0.98504	-
chr8	96168812	96168912	NM_024613_PLEKHF2_TTS	0.937206	+
chr16	30369794	30369894	NM_015527_TBC1D10B_exon	0.956537	-
chr10	126525139	126525239	NM_032182_ABRAXAS2_TTS	0.946801	+
chr11	75853595	75853695	NM_003369_UVRAG_3' UTR	0.794899	+
chr18	29205624	29205724	NM_004775_B4GALT6_exon	0.948478	-
chr7	2290680	2290780	NM_002452_NUDT1_TTS	1	+
chr6	107018226	107018326	NM_001624_CRYBG1_TTS	0.966483	+
chr7	138732499	138732599	NM_020119_ZC3HAV1_exon	0.887726	-
chr10	116196032	116196132	NM_001322892_ABLIM1_exon	0.919542	-
chr19	12742635	12742735	NM_153358_ZNF791_Intergenic	0.936506	+
chr10	106075722	106075822	NM_001272012_ITPRIP_exon	0.889468	-
chr22	39918585	39918685	NM_001675_ATF4_TTS	0.881856	+
chr17	73887328	73887428	NM_001256124_TRIM65_exon	0.958146	-
chr14	77893879	77893979	NM_001193316_VIPAS39_3' UTR	0.984648	-
chr2	202084714	202084814	NM_001206524_CASP10_3' UTR	0.612676	+
chr10	114190565	114190665	NM_001351086_ZDHHC6_exon	0.983444	-
chr8	38122022	38122122	NM_032483_PLPP5_TTS	0.964184	-
chr19	11242739	11242839	NM_001195798_LDLR_3' UTR	0.988222	+
chr1	65697719	65697819	NM_203464_AK4_TTS	0.946856	+
chr7	34971241	34971341	NM_015283_DPY19L1_exon	0.942005	-
chr19	16688393	16688493	NM_004831_MED26_exon	0.930803	-
chr9	91974465	91974565	NM_001282688_SECISBP2_TTS	0.941616	+
chr6	37358918	37359018	NR_046399_RNF8_non-coding	0.879964	+
chr22	50283626	50283726	NM_014838_ZBED4_TTS	0.95724	+
chr17	7128487	7128587	NM_001270448_ACADVL_TTS	1	+
chr7	73820160	73820260	NM_032421_CLIP2_TTS	0.967763	+
chr11	119535907	119536007	NM_002855_NECTIN1_exon	0.926903	-
chr9	130576248	130576348	NR_110170_FPGS_TTS	0.957868	+
chr15	75190469	75190569	NM_001330372_MPI_3' UTR	0.881231	+
chr20	378103	378203	NM_001301190_TRIB3_TTS	0.970478	+
chr12	4796299	4796399	NM_005002_NDUFA9_3' UTR	0.919775	+
chr5	111066643	111066743	NM_001142481_NREP_exon	0.976091	-
chr6	33180399	33180499	NM_002931_RING1_TTS	0.918599	+
chr2	219140244	219140344	NM_001321427_TMBIM1_exon	0.968191	-
chr14	51102002	51102102	NM_021818_SAV1_exon	0.984286	-
chr12	121442192	121442292	NR_104409_C12orf43_non-coding	0.984173	-
chr10	64914686	64914786	NM_030759_NRBF2_TTS	0.92194	+
chr7	92030597	92030697	NM_019004_ANKIB1_TTS	0.884232	+
chr1	9331296	9331396	NM_001282587_H6PD_TTS	0.518232	+
chr11	73638671	73638771	NM_001267806_PAAF1_TTS	0.948932	+
chr9	134108994	134109094	NM_001318324_NUP214_3' UTR	0.655823	+
chr17	7348156	7348256	NM_000747_CHRNB1_promoter-TSS	0.926683	+
chr19	42703881	42703981	NM_001270614_DEDD2_exon	0.97611	-
chr10	70744729	70744829	NM_004728_DDX21_TTS	0.923625	+
chr2	231685690	231685790	NM_016289_CAB39_TTS	0.906315	+
chr22	32894716	32894816	NM_001257990_FBXO7_TTS	0.967229	+
chr1	202117727	202117827	NR_037663_PTPN7_non-coding	0.985393	-
chr1	71530720	71530820	NM_203350_ZRANB2_exon	0.975841	-
chr5	438306	438406	NM_001242412_AHRR_TTS	0.863558	+
chr8	144734446	144734546	NM_014789_ZNF623_3' UTR	0.950034	+
chr1	175130182	175130282	NM_001319230_KIAA0040_5' UTR	0.983733	-
chr20	62606785	62606885	NM_080621_SAMD10_3' UTR	0.953193	-
chr15	41272538	41272638	NR_104038_INO80_non-coding	0.975126	-
chr12	95694848	95694948	NR_038241_VEZT_non-coding	0.770328	+
chr1	64125816	64125916	NM_001172818_PGM1_TTS	0.939174	+
chr19	13064356	13064456	NM_001270362_RAD23A_TTS	0.962079	+
chr6	36896640	36896740	NM_001286635_C6orf89_TTS	0.406452	+
chr1	151378840	151378940	NM_001194937_POGZ_exon	0.965509	-
chr4	114375571	114375671	NM_001321568_CAMK2D_3' UTR	0.995693	-
chr1	59125727	59125827	NM_001085487_MYSM1_exon	0.907062	-
chr8	55060362	55060462	NM_014175_MRPL15_3' UTR	0.922533	+
chr3	47388206	47388306	NM_025010_KLHL18_TTS	0.959086	+
chr14	105717330	105717430	NM_033271_BTBD6_TTS	0.995524	+
chr15	68480302	68480402	NM_016166_PIAS1_3' UTR	0.949884	+
chr9	37503594	37503694	NM_022490_POLR1E_TTS	0.962798	+
chr12	16056312	16056412	NM_007178_STRAP_TTS	0.945745	+
chr22	21307937	21308037	NM_005207_CRKL_TTS	0.938999	+
chr22	36064356	36064456	NM_030641_APOL6_TTS	0.844055	+
chr12	132564903	132565003	NM_015409_EP400_TTS	0.926322	+
chr5	6669575	6669675	NM_001324322_SRD5A1_TTS	0.937472	+
chr9	100363930	100364030	NM_003275_TMOD1_TTS	0.427589	+
chr22	37711286	37711386	NM_013385_CYTH4_TTS	0.944142	+
chr1	27427035	27427135	NM_003047_SLC9A1_exon	0.966563	-
chr14	93695461	93695561	NR_038150_UBR7_TTS	0.920909	+
chr20	36147652	36147752	NM_001167820_BLCAP_5' UTR	0.924944	-
chr4	153832959	153833059	NM_001287433_ARFIP1_TTS	0.867125	+
chr11	85376046	85376146	NR_028027_CREBZF_promoter-TSS	0.914383	-
chr2	38522399	38522499	NM_001330464_ATL2_3' UTR	0.539183	-
chr10	114578403	114578503	NM_001318205_VTI1A_TTS	0.898226	+
chr6	33162506	33162606	NM_001270401_RXRB_exon	0.981939	-
chr7	137565197	137565297	NM_194071_CREB3L2_exon	0.874978	-
chr14	50361390	50361490	NM_001663_ARF6_3' UTR	0.939135	+
chr5	139623274	139623374	NM_032412_CYSTM1_TTS	0.930848	+
chr9	110092073	110092173	NM_001244713_RAD23B_3' UTR	0.83237	+
chr6	52272475	52272575	NM_133367_PAQR8_TTS	0.882303	+
chr1	166823610	166823710	NM_001314014_POGK_3' UTR	0.979371	+
chr1	44438941	44439041	NM_001319171_DPH2_TTS	0.973439	+
chr12	113827103	113827203	NM_001159727_PLBD2_3' UTR	0.970056	+
chr11	58980324	58980424	NM_001039396_MPEG1_5' UTR	0.945629	-
chr17	80401900	80402000	NM_001193654_CYBC1_exon	1	-
chr3	136057019	136057119	NM_005862_STAG1_3' UTR	0.981501	-
chr2	191065106	191065206	NM_032321_C2orf88_3' UTR	0.605653	+
chr3	124689545	124689645	NM_020733_HEG1_exon	0.926635	-
chr15	74339009	74339109	NM_033238_PML_3' UTR	0.972253	+
chr7	8128610	8128710	NM_138426_GLCCI1_TTS	0.893526	+
chr22	41627176	41627276	NM_031488_L3MBTL2_TTS	0.922472	+
chr19	49472768	49472868	NM_001161587_GYS1_exon	0.922698	-
chr16	74657869	74657969	NM_018124_RFWD3_exon	0.983679	-
chr19	39369850	39369950	NM_198445_RINL_promoter-TSS	0.990779	-
chr4	17806294	17806394	NR_144301_DCAF16_non-coding	0.959374	-
chr3	140698675	140698775	NM_018155_SLC25A36_TTS	0.967272	+
chr19	47571026	47571126	NM_015168_ZC3H4_exon	0.871041	-
chr19	975834	975934	NM_024100_WDR18_Intergenic	0.920298	+
chr7	135614660	135614760	NM_145808_MTPN_exon	0.990222	-
chr7	914439	914539	NM_001171944_SUN1_TTS	0.919856	+
chr16	89712395	89712495	NR_046418_CHMP1A_non-coding	0.945546	-
chr6	168372603	168372703	NM_001291964_AFDN_TTS	0.931525	+
chr19	3633067	3633167	NM_012398_PIP5K1C_3' UTR	0.950092	-
chr7	2578298	2578398	NM_001350627_BRAT1_exon	0.96088	-
chr14	21929362	21929462	NR_028074_RAB2B_non-coding	0.956596	-
chr11	57429206	57429306	NM_006831_CLP1_TTS	0.958802	+
chr1	162767744	162767844	NM_001304513_HSD17B7_3' UTR	1	+
chr11	60618454	60618554	NM_024098_CCDC86_TTS	1	+
chr6	151791136	151791236	NM_001286562_ARMT1_TTS	0.942607	+
chr6	160219361	160219461	NM_001318817_MRPL18_TTS	0.962362	+
chr2	62451766	62451866	NM_006577_B3GNT2_TTS	0.420217	+
chr9	139101021	139101121	NM_181701_QSOX2_exon	0.953399	-
chr18	77898129	77898229	NM_014913_ADNP2_TTS	0.947081	+
chr18	46448180	46448280	NM_001190822_SMAD7_exon	0.977202	-
chr7	150035140	150035240	NM_001142928_LRRC61_TTS	0.97969	+
chr6	35263663	35263763	NM_001292032_ZNF76_TTS	0.95461	+
chr4	156728643	156728743	NM_001291954_GUCY1B1_3' UTR	0.916415	+
chr9	126144804	126144904	NM_001352964_DENND1A_exon	0.99221	-
chr17	45368620	45368720	NM_000212_ITGB3_intron	0.971447	+
chr5	108672957	108673057	NM_014819_PJA2_exon	0.94924	-
chr12	109548698	109548798	NM_080911_UNG_TTS	0.957908	+
chr2	32382606	32382706	NM_199436_SPAST_TTS	0.950826	+
chr17	56083234	56083334	NM_006924_SRSF1_exon	0.773394	-
chr14	50713871	50713971	NM_024884_L2HGDH_exon	0.966066	-
chr19	7754216	7754316	NM_001207019_FCER2_exon	0.959889	-
chr17	70643701	70643801	NM_001159770_SLC39A11_exon	0.955947	-
chr22	50942028	50942128	NM_033200_LMF2_exon	0.965498	-
chr20	25278550	25278650	NM_002862_PYGB_TTS	0.954219	+
chr4	106200860	106200960	NM_001127208_TET2_TTS	0.966417	+
chr17	55016415	55016515	NM_004645_COIL_exon	0.98712	-
chr8	102701534	102701634	NM_032041_NCALD_exon	0.96491	-
chr7	128098370	128098470	NM_013332_HILPDA_TTS	0.889822	+
chr12	118583289	118583389	NM_002567_PEBP1_TTS	0.912856	+
chr2	101636103	101636203	NM_001098577_RPL31_TTS	0.971374	+
chr18	66344330	66344430	NM_019022_TMX3_exon	0.976262	-
chr8	41792285	41792385	NM_006766_KAT6A_exon	0.963958	-
chr5	132216778	132216878	NM_014423_AFF4_exon	0.914592	-
chr3	195590958	195591058	NM_001308046_TNK2_3' UTR	0.980998	-
chr1	179045596	179045696	NM_001324310_FAM20B_TTS	0.959497	+
chr19	44681646	44681746	NM_016444_ZNF226_exon	0.523167	+
chr1	27108495	27108595	NM_006015_ARID1A_TTS	0.909811	+
chr1	109780642	109780742	NM_006513_SARS_3' UTR	0.929954	+
chr1	26190252	26190352	NM_178422_PAQR7_exon	0.971905	-
chr5	314989	315089	NM_001267559_PDCD6_TTS	0.95843	+
chr15	50853905	50854005	NM_017672_TRPM7_exon	0.959824	-
chr7	24729059	24729159	NM_016447_MPP6_3' UTR	0.629855	+
chr3	42636386	42636486	NM_016305_SS18L2_TTS	0.965149	+
chr16	71891136	71891236	NM_001137675_ATXN1L_TTS	0.972277	+
chr8	11644754	11644854	NR_146182_NEIL2_TTS	0.922645	+
chr14	81646574	81646674	NM_015859_GTF2A1_exon	0.963437	-
chr11	119207924	119208024	NM_032015_RNF26_TTS	0.940958	+
chr4	7034741	7034841	NM_001286805_TBC1D14_TTS	1	+
chr8	21995965	21996065	NM_025232_REEP4_exon	0.986564	-
chr22	38617617	38617717	NM_001195072_TMEM184B_exon	0.952653	-
chr1	145523630	145523730	NR_073491_PEX11B_TTS	0.938885	+
chr6	143074968	143075068	NM_006734_HIVEP2_exon	0.958783	-
chr7	129806245	129806345	NM_032842_TMEM209_exon	0.975394	-
chr4	74441927	74442027	NM_201431_RASSF6_exon	0.964307	-
chr9	125612001	125612101	NM_001354482_RC3H2_exon	0.861253	-
chr14	73743901	73744001	NM_001320114_NUMB_exon	0.984004	-
chr1	225591065	225591165	NM_002296_LBR_exon	0.967453	-
chr11	126073452	126073552	NM_001144827_RPUSD4_exon	0.965266	-
chr19	9273989	9274089	NR_102435_ZNF317_TTS	0.931741	+
chr1	20827812	20827912	NM_024544_MUL1_exon	0.96824	-
chr22	39888099	39888199	NM_001098270_MGAT3_TTS	0.94689	+
chr7	77423640	77423740	NM_032936_TMEM60_exon	0.986642	-
chr7	155574079	155574179	NM_053043_RBM33_TTS	0.954358	+
chr5	43705495	43705595	NM_012343_NNT_3' UTR	0.892402	+
chr17	40724942	40725042	NM_016556_PSMC3IP_exon	0.94605	-
chr3	127790426	127790526	NM_013336_SEC61A1_TTS	0.943559	+
chr1	107601816	107601916	NM_018137_PRMT6_TTS	0.964003	+
chr17	74468034	74468134	NM_024599_RHBDF2_exon	0.980746	-
chr6	41160144	41160244	NM_024807_TREML2_exon	0.970742	-
chr3	194126745	194126845	NM_024524_ATP13A3_exon	0.973986	-
chr12	31435705	31435805	NM_001135812_SINHCAF_exon	0.958512	-
chr1	204394068	204394168	NM_002646_PIK3C2B_exon	0.960385	-
chr17	78973833	78973933	NM_024591_CHMP6_TTS	0.973926	+
chr2	136542526	136542626	NM_014607_UBXN4_TTS	0.919629	+
chr22	42456317	42456417	NM_000262_NAGA_exon	0.991014	-
chr12	6571368	6571468	NM_018009_TAPBPL_TTS	1	+
chr18	12725639	12725739	NM_147163_PSMG2_TTS	0.943299	+
chr1	40759756	40759856	NM_005857_ZMPSTE24_TTS	0.954744	+
chr12	6777181	6777281	NM_133476_ZNF384_exon	0.953774	-
chr1	110204222	110204322	NR_024538_GSTM4_TTS	0.963031	+
chr14	39619485	39619585	NM_177452_TRAPPC6B_3' UTR	0.939711	-
chr10	64568143	64568243	NM_032804_ADO_TTS	0.982544	+
chr2	42559588	42559688	NM_019063_EML4_TTS	0.417955	+
chr20	62221982	62222082	NM_012384_GMEB2_exon	0.90368	-
chr9	5776457	5776557	NM_020829_RIC1_TTS	0.899902	+
chr2	101886678	101886778	NM_017546_CNOT11_TTS	0.876114	+
chr7	77586442	77586542	NM_020432_PHTF2_3' UTR	0.95601	+
chr16	66978899	66978999	NM_003869_CES2_TTS	0.979559	+
chr9	86618889	86618989	NM_001358292_RMI1_TTS	0.913346	+
chr16	12668046	12668146	NM_032167_SNX29_TTS	0.956333	+
chr14	77255631	77255731	NM_015305_ANGEL1_exon	0.969778	-
chr2	219319640	219319740	NM_020935_USP37_exon	0.917606	-
chr17	26673935	26674035	NM_021137_TNFAIP1_TTS	0.977521	+
chr1	155854890	155854990	NM_152280_SYT11_TTS	0.915536	+
chr1	244220678	244220778	NM_006352_ZBTB18_TTS	0.941691	+
chr2	11967435	11967535	NM_001261428_LPIN1_TTS	0.909712	+
chr3	196083617	196083717	NM_015562_UBXN7_exon	0.881505	-
chr2	191557392	191557492	NM_005966_NAB1_TTS	0.8991	+
chr16	11275939	11276039	NM_015226_CLEC16A_TTS	0.948583	+
chr17	8173709	8173809	NM_012393_PFAS_TTS	0.92911	+
chr11	75283728	75283828	NM_001235_SERPINH1_TTS	0.943252	+
chr2	105883916	105884016	NR_137328_TGFBRAP1_non-coding	0.952404	-
chr6	149983274	149983374	NM_004690_LATS1_exon	0.874302	-
chr14	74186104	74186204	NM_194278_ELMSAN1_exon	0.876954	-
chr16	3632594	3632694	NM_032444_SLX4_exon	0.950014	-
chr15	74890372	74890472	NM_006465_ARID3B_TTS	0.934549	+
chr1	40766953	40767053	NM_001852_COL9A2_exon	0.962318	-
chr9	139959139	139959239	NM_178448_SAPCD2_exon	0.927471	-
chr12	121862051	121862151	NM_001256858_RNF34_TTS	0.925786	+
chr16	88927341	88927441	NR_134671_TRAPPC2L_non-coding	1	+
chr16	30966159	30966259	NM_152288_ORAI3_TTS	0.845811	+
chr9	132652725	132652825	NM_015033_FNBP1_3' UTR	0.890641	-
chr1	157095671	157095771	NM_001145312_ETV3_exon	0.927977	-
chr5	169510286	169510386	NM_004946_DOCK2_TTS	0.900402	+
chr5	176727116	176727216	NM_022455_NSD1_TTS	0.393034	+
chr17	41168061	41168161	NM_006373_VAT1_exon	0.988624	-
chr3	44907059	44907159	NM_144638_TMEM42_TTS	0.975908	+
chr19	3180230	3180330	NM_003775_S1PR4_TTS	0.949983	+
chr3	172539164	172539264	NM_001258316_ECT2_TTS	0.952881	+
chr3	158547408	158547508	NR_110328_MFSD1_TTS	0.922401	+
chr2	239360791	239360891	NM_001330196_ASB1_TTS	0.947031	+
chr17	80573801	80573901	NM_019613_WDR45B_exon	0.955865	-
chr17	79214981	79215081	NM_001086521_NDUFAF8_TTS	0.904672	+
chr12	106634027	106634127	NM_006825_CKAP4_exon	0.971207	-
chr17	6917751	6917851	NM_174893_C17orf49_promoter-TSS	0.966345	+
chr12	54105805	54105905	NM_020898_CALCOCO1_exon	0.985394	-
chr16	87866531	87866631	NM_003486_SLC7A5_exon	0.924379	-
chr10	75543031	75543131	NM_203298_CHCHD1_3' UTR	0.469124	+
chr10	135076637	135076737	NM_001164490_ADAM8_exon	0.976295	-
chr16	89624074	89624174	NM_003119_SPG7_TTS	0.949506	+
chr17	49239322	49239422	NM_198175_NME1_TTS	0.888358	+
chr10	74767950	74768050	NM_001142595_P4HA1_exon	0.965046	-
chr3	48557139	48557239	NM_004567_PFKFB4_exon	0.962431	-
chr16	69975544	69975644	NM_001270453_WWP2_TTS	0.918937	+
chr2	73454265	73454365	NM_006062_SMYD5_TTS	0.930179	+
chr7	1607386	1607486	NM_032302_PSMG3_exon	0.991304	-
chr12	56538358	56538458	NM_015292_ESYT1_TTS	0.922506	+
chr3	58411650	58411750	NR_146193_PXK_non-coding	0.611523	+
chr16	84600461	84600561	NM_021149_COTL1_exon	0.962153	-
chr17	48773404	48773504	NM_052855_ANKRD40_exon	0.973426	-
chr2	113421302	113421402	NM_005415_SLC20A1_TTS	0.934791	+
chr3	49462207	49462307	NM_032316_NICN1_3' UTR	0.974016	-
chr17	47906358	47906458	NM_001346706_KAT7_TTS	0.950685	+
chr3	52258228	52258328	NM_017442_TLR9_exon	0.924195	-
chr20	61513666	61513766	NR_145839_SNORA117_TTS	1	-
chr7	23240530	23240630	NM_007342_NUP42_TTS	0.858609	+
chr19	11664525	11664625	NM_032377_ELOF1_exon	0.97462	-
chr2	45616638	45616738	NM_018079_SRBD1_exon	0.981603	-
chr12	49667017	49667117	NM_001303117_TUBA1C_TTS	0.858986	+
chr19	54973117	54973217	NM_052925_LENG8_TTS	1	+
chr13	111292243	111292343	NM_001242883_NAXD_TTS	0.960969	+
chr11	62417371	62417471	NM_030628_INTS5_exon	0.96051	-
chr1	205585672	205585772	NM_001973_ELK4_exon	0.855429	-
chr16	3433611	3433711	NM_001324341_ZSCAN32_exon	0.974994	-
chr15	40866566	40866666	NM_152260_RPUSD2_3' UTR	0.963991	+
chr11	791968	792068	NM_001191060_SLC25A22_exon	0.993683	-
chr22	20053349	20053449	NR_104275_TANGO2_non-coding	0.954958	+
chr7	100305018	100305118	NM_005837_POP7_TTS	0.949733	+
chr1	147097917	147098017	NM_004326_BCL9_TTS	0.965528	+
chr17	46654282	46654382	NM_024015_HOXB4_exon	0.993689	-
chr3	49572948	49573048	NM_004393_DAG1_TTS	0.930461	+
chr20	49510949	49511049	NM_001282532_ADNP_exon	0.880258	-
chr6	30656619	30656719	NM_133471_PPP1R18_promoter-TSS	0.605327	-
chr2	74721586	74721686	NR_027749_TTC31_TTS	0.970171	+
chr2	30482794	30482894	NM_030915_LBH_TTS	0.959001	+
chr1	225978068	225978168	NM_001130440_SRP9_TTS	0.743464	+
chr6	126301290	126301390	NM_138571_HINT3_TTS	0.935109	+
chr14	24593139	24593239	NR_028100_DCAF11_non-coding	0.760306	+
chr18	57571438	57571538	NM_021127_PMAIP1_TTS	0.867499	+
chr15	43654039	43654139	NM_152455_ZSCAN29_exon	0.966713	-
chr12	110034971	110035071	NM_001301182_MVK_TTS	0.943597	+
chr3	122449587	122449687	NM_017554_PARP14_TTS	0.939521	+
chr14	75203294	75203394	NM_001318508_FCF1_TTS	0.896907	+
chr16	90034368	90034468	NM_001242816_DEF8_TTS	0.966252	+
chr2	10198985	10199085	NM_001037160_CYS1_exon	0.937282	-
chr6	160177251	160177351	NM_001270531_WTAP_TTS	0.936151	+
chr6	56919923	56920023	NM_001286275_KIAA1586_TTS	0.913766	+
chr12	49224375	49224475	NM_004818_DDX23_exon	0.998868	-
chr18	72188263	72188363	NM_001168499_CNDP2_3' UTR	0.93385	+
chr19	10203355	10203455	NM_031917_ANGPTL6_exon	0.979252	-
chr12	111889327	111889427	NM_001291424_SH2B3_TTS	0.815747	+
chr22	39416257	39416357	NM_152426_APOBEC3D_promoter-TSS	0.979659	+
chr5	153800444	153800544	NM_198321_GALNT10_TTS	0.527661	+
chr19	57912686	57912786	NM_152909_ZNF548_3' UTR	0.922844	+
chr8	56737905	56738005	NM_024831_TGS1_3' UTR	0.941822	+
chr7	43918759	43918859	NM_001290076_URGCP_exon	0.917447	-
chr3	44894646	44894746	NM_020242_KIF15_TTS	0.965027	+
chr2	209223375	209223475	NM_015040_PIKFYVE_TTS	0.885155	+
chr1	12269185	12269285	NM_001066_TNFRSF1B_TTS	0.948686	+
chr13	114748733	114748833	NM_007368_RASA3_exon	0.964352	-
chr11	3847494	3847594	NR_027018_PGAP2_TTS	0.953181	+
chr9	77598684	77598784	NM_001320497_CARNMT1_exon	0.946848	-
chr16	1820218	1820318	NM_015133_MAPK8IP3_TTS	0.966068	+
chr17	27187985	27188085	NR_039876_MIR451B_promoter-TSS	0.955133	+
chr17	71205807	71205907	NM_032837_FAM104A_exon	0.984841	-
chr10	72061164	72061264	NR_103467_LRRC20_non-coding	0.913001	-
chr4	109588876	109588976	NM_001267818_OSTC_TTS	0.931477	+
chr5	77298779	77298879	NM_003664_AP3B1_exon	0.993319	-
chr2	129026344	129026444	NM_004807_HS6ST1_exon	0.932473	-
chr4	95211872	95211972	NR_045644_SMARCAD1_non-coding	0.509532	+
chr7	150935813	150935913	NR_030407_MIR671_TTS	0.99104	+
chr18	73001805	73001905	NM_001308210_TSHZ1_TTS	0.95328	+
chr19	10800422	10800522	NM_012218_ILF3_3' UTR	0.550445	+
chr8	29194828	29194928	NM_001394_DUSP4_exon	0.967575	-
chr12	9906085	9906185	NM_001781_CD69_exon	0.9871	-
chr15	52204235	52204335	NM_014547_TMOD3_TTS	0.93136	+
chr1	100550890	100550990	NM_194292_SASS6_exon	0.979515	-
chr19	19794215	19794315	NM_033204_ZNF101_TTS	0.91202	+
chr2	136664877	136664977	NM_001349_DARS_exon	0.978339	-
chr5	141381594	141381694	NM_005471_GNPDA1_exon	0.969337	-
chr8	22398555	22398655	NM_005605_PPP3CC_TTS	0.942021	+
chr20	3786665	3786765	NM_001287522_CDC25B_TTS	0.945888	+
chr17	41197719	41197819	NR_027676_BRCA1_non-coding	0.975392	-
chr2	231268347	231268447	NM_001308163_SP140L_TTS	0.926267	+
chr12	69784476	69784576	NM_001300950_YEATS4_3' UTR	0.972481	+
chr17	49257955	49258055	NM_017643_MBTD1_exon	0.900502	-
chr16	27375999	27376099	NM_001257406_IL4R_TTS	0.89367	+
chr16	2508755	2508855	NM_001761_CCNF_TTS	0.916996	+
chr5	70248231	70248331	NM_017411_SMN2_3' UTR	0.872536	+
chr1	150549867	150549967	NM_021960_MCL1_exon	0.968216	-
chr22	38284538	38284638	NM_001242923_EIF3L_3' UTR	0.719227	+
chr19	44682342	44682442	NM_016444_ZNF226_TTS	0.476833	+
chr1	150784486	150784586	NM_178427_ARNT_exon	0.965748	-
chr11	6632005	6632105	NM_004517_ILK_TTS	1	+
chr16	74706336	74706436	NM_152649_MLKL_3' UTR	0.989767	-
chr3	15297710	15297810	NM_004844_SH3BP5_exon	1	-
chr12	46582754	46582854	NM_030674_SLC38A1_exon	0.924859	-
chr5	70863548	70863648	NM_018429_BDP1_TTS	0.960946	+
chr17	61685625	61685725	NM_016360_TACO1_TTS	0.957277	+
chr11	125454482	125454582	NR_110769_EI24_TTS	0.912571	+
chr9	130501100	130501200	NM_001142532_SH2D3C_exon	0.982664	-
chr16	2140095	2140195	NR_030646_MIR1225_TTS	1	-
chr13	108960732	108960832	NM_001145645_TNFSF13B_TTS	0.920484	+
chr9	138703357	138703457	NM_015447_CAMSAP1_exon	0.98668	-
chr16	4855211	4855311	NR_136695_GLYR1_non-coding	0.977352	-
chr5	130762884	130762984	NM_001164388_RAPGEF6_3' UTR	0.930101	-
chr5	78982008	78982108	NM_001349549_TENT2_3' UTR	0.725757	+
chr16	67905119	67905219	NM_001322041_NUTF2_3' UTR	0.865012	+
chr1	27939533	27939633	NM_005248_FGR_exon	0.981478	-
chr22	50714137	50714237	NM_012401_PLXNB2_exon	0.987783	-
chr16	316024	316124	NM_032039_FAM234A_TTS	0.934473	+
chr11	67759228	67759328	NM_030930_UNC93B1_exon	0.96537	-
chr1	9327857	9327957	NM_001282587_H6PD_3' UTR	0.447217	+
chr4	141303610	141303710	NM_001153484_SCOC_TTS	0.911271	+
chr1	46501694	46501794	NM_001324320_MAST2_TTS	0.934809	+
chr1	145586446	145586546	NM_006099_PIAS3_TTS	1	+
chr6	126252157	126252257	NM_001122842_NCOA7_3' UTR	0.950671	+
chr22	24838228	24838328	NM_001278500_ADORA2A_TTS	0.920396	+
chr6	16148379	16148479	NM_013262_MYLIP_TTS	0.952321	+
chr6	41067615	41067715	NM_002505_NFYA_3' UTR	0.9211	+
chr15	43622703	43622803	NM_014793_LCMT2_promoter-TSS	0.920645	-
chr4	38800419	38800519	NM_003263_TLR1_5' UTR	0.925871	-
chr11	33378469	33378569	NM_001278163_HIPK3_TTS	0.870963	+
chr10	15146156	15146256	NM_006414_RPP38_TTS	0.962079	+
chr21	35515234	35515334	NM_032476_MRPS6_TTS	0.916515	+
chr7	150841423	150841523	NM_031946_AGAP3_TTS	0.95392	+
chr10	11963206	11963306	NM_015542_UPF2_3' UTR	0.96791	-
chr9	94173088	94173188	NM_001289999_NFIL3_5' UTR	0.956282	-
chr20	43708500	43708600	NM_006282_STK4_TTS	0.981072	+
chr5	133292581	133292681	NM_020199_C5orf15_exon	0.952567	-
chr11	64894743	64894843	NM_004927_MRPL49_TTS	0.892943	+
chr3	123213717	123213817	NM_001329787_HACD2_exon	0.971825	-
chr7	6628510	6628610	NM_001134387_ZDHHC4_TTS	0.950464	+
chr12	110355774	110355874	NM_032300_TCHP_TTS	0.969691	+
chr8	56923840	56923940	NM_002350_LYN_3' UTR	0.88943	+
chr6	31478801	31478901	NM_001289161_MICB_TTS	0.94003	+
chr9	130670760	130670860	NM_175039_ST6GALNAC4_exon	0.990182	-
chr13	99948317	99948417	NM_004951_GPR183_exon	0.970114	-
chr12	50571752	50571852	NM_016357_LIMA1_exon	0.968198	-
chr1	203278630	203278730	NM_006763_BTG2_TTS	0.934119	+
chr17	56052161	56052261	NM_007146_VEZF1_exon	0.985878	-
chr1	151040873	151040973	NM_006818_MLLT11_TTS	0.927297	+
chr17	40995165	40995265	NR_049772_PSME3_non-coding	0.910275	+
chr18	13645679	13645779	NM_181482_LDLRAD4_3' UTR	0.449286	+
chr14	75551289	75551389	NM_033116_NEK9_exon	0.980241	-
chr17	40718195	40718295	NM_198204_MLX_promoter-TSS	1	+
chr22	37524788	37524888	NM_001346223_IL2RB_exon	0.968927	-
chr1	155708220	155708320	NM_033657_DAP3_3' UTR	0.724383	+
chr1	161128546	161128646	NM_001319847_USP21_promoter-TSS	0.903234	+
chr22	45592997	45593097	NM_015264_KIAA0930_3' UTR	0.956456	-
chr7	56079462	56079562	NM_004577_PSPH_exon	0.979747	-
chr3	113348325	113348425	NM_001322296_SIDT1_TTS	0.932463	+
chr13	42897303	42897403	NM_016248_AKAP11_TTS	0.976556	+
chr15	63559881	63559981	NM_016530_RAB8B_TTS	0.920019	+
chr7	42977356	42977456	NM_031903_MRPL32_TTS	0.889382	+
chr7	1037340	1037440	NR_134537_C7orf50_non-coding	0.954017	-
chr10	59956359	59956459	NM_152230_IPMK_exon	0.962414	-
chr20	335412	335512	NM_001323681_NRSN2_TTS	0.974345	+
chr8	52733178	52733278	NM_052937_PCMTD1_exon	0.946392	-
chr3	57546564	57546664	NM_001322177_PDE12_3' UTR	0.990345	+
chr17	3910164	3910264	NM_015113_ZZEF1_exon	0.982875	-
chr6	136582153	136582253	NM_001301038_BCLAF1_3' UTR	0.925585	-
chr9	130871424	130871524	NM_052901_SLC25A25_TTS	0.966858	+
chr7	100279294	100279394	NM_022574_GIGYF1_exon	0.959876	-
chr17	9820558	9820658	NM_201432_GAS7_exon	0.97221	-
chr7	102953508	102953608	NM_004279_PMPCB_3' UTR	0.90923	+
chr5	66480313	66480413	NM_005582_CD180_exon	0.930841	-
chr7	91503978	91504078	NM_001301135_MTERF1_exon	0.925734	-
chr16	29756172	29756272	NM_175900_C16orf54_exon	0.951125	-
chr19	4268987	4269087	NM_018074_YJU2_TTS	0.94951	+
chr15	91497223	91497323	NM_033544_RCCD1_promoter-TSS	0.322884	+
chr19	19223597	19223697	NM_001321544_SLC25A42_3' UTR	0.983498	+
chr1	166826856	166826956	NM_053053_TADA1_exon	0.984331	-
chr11	125770441	125770541	NM_001134793_HYLS1_TTS	0.911869	+
chr14	89629213	89629313	NM_005197_FOXN3_exon	0.851299	-
chr5	140896475	140896575	NM_005219_DIAPH1_exon	0.957226	-
chr15	75761224	75761324	NM_002833_PTPN9_exon	0.961828	-
chr15	41196073	41196173	NM_020857_VPS18_TTS	0.939228	+
chr12	49579673	49579773	NM_006009_TUBA1A_exon	0.932031	-
chr19	19469463	19469563	NM_015329_MAU2_TTS	0.934961	+
chr5	60448764	60448864	NM_174889_NDUFAF2_TTS	0.927455	+
chr3	52436337	52436437	NM_004656_BAP1_exon	0.986948	-
chr10	5805603	5805703	NM_001321785_TASOR2_TTS	0.973818	+
chr15	49285023	49285123	NM_014701_SECISBP2L_exon	0.943131	-
chr7	1582579	1582679	NM_002360_MAFK_TTS	0.931924	+
chr9	132590431	132590531	NM_016520_C9orf78_exon	0.984561	-
chr21	34823070	34823170	NR_040016_TMEM50B_non-coding	0.963715	-
chr16	57287414	57287514	NM_012106_ARL2BP_TTS	0.918053	+
chr1	19630780	19630880	NM_001320979_AKR7A2_exon	0.945241	-
chr14	88478319	88478419	NM_003608_GPR65_3' UTR	0.949943	+
chr11	118895592	118895692	NM_001164277_SLC37A4_exon	1	-
chr7	99131345	99131445	NM_145102_ZKSCAN5_TTS	0.906203	+
chr10	101949284	101949384	NM_001278_CHUK_3' UTR	0.973381	-
chr17	73061884	73061984	NR_110835_KCTD2_TTS	0.955549	+
chr14	91739897	91739997	NM_001080414_CCDC88C_exon	0.907754	-
chr20	61599849	61599949	NM_001302643_SLC17A9_TTS	0.913659	+
chr16	54148275	54148375	NM_001080432_FTO_TTS	0.885584	+
chr5	176799497	176799597	NM_006480_RGS14_TTS	0.950084	+
chr17	695649	695749	NM_018146_MRM3_TTS	0.946599	+
chr12	120565678	120565778	NM_006836_GCN1_exon	0.990902	-
chr17	40931517	40931617	NM_032353_VPS25_TTS	0.934705	+
chr5	139063367	139063467	NM_001317203_CXXC5_TTS	0.931149	+
chr6	73908474	73908574	NM_019842_KCNQ5_TTS	0.934553	+
chr3	142030555	142030655	NM_001282857_XRN1_exon	0.904803	-
chr17	62121460	62121560	NM_001433_ERN1_exon	0.758249	-
chr14	55516107	55516207	NM_199421_SOCS4_TTS	0.909599	+
chr17	18925357	18925457	NM_006613_GRAP_exon	1	-
chr3	183530313	183530413	NM_001351369_YEATS2_TTS	0.964236	+
chr22	39132285	39132385	NM_015374_SUN2_exon	0.968761	-
chr2	38523632	38523732	NM_001330463_ATL2_exon	0.454293	-
chr3	15116337	15116437	NM_022340_RBSN_exon	0.94217	-
chr7	4810974	4811074	NM_001037165_FOXK1_TTS	0.936759	+
chr1	2495168	2495268	NM_003820_TNFRSF14_3' UTR	0.917192	+
chr1	171562550	171562650	NM_015172_PRRC2C_TTS	0.924196	+
chr9	135772041	135772141	NM_001162426_TSC1_exon	0.919274	-
chr2	178096636	178096736	NM_001313901_NFE2L2_exon	0.976685	-
chr7	106843975	106844075	NM_006348_COG5_exon	0.969068	-
chr11	66012118	66012218	NM_018026_PACS1_TTS	0.967597	+
chr3	50139527	50139627	NM_005778_RBM5_intron	1	+
chr5	70954432	70954532	NM_022132_MCCC2_TTS	0.930017	+
chr9	101992797	101992897	NM_006808_SEC61B_TTS	0.85236	+
chr14	70512940	70513040	NM_001130417_SLC8A3_exon	0.911142	-
chr9	140138069	140138169	NM_006088_TUBB4B_TTS	0.935691	+
chr17	37077923	37078023	NR_073384_LASP1_TTS	0.918853	+
chr17	1946624	1946724	NM_080822_OVCA2_TTS	0.931731	+
chr9	117408602	117408702	NM_153045_TMEM268_TTS	0.920286	+
chr1	151132125	151132225	NM_024575_TNFAIP8L2_TTS	0.974331	+
chr16	88763941	88764041	NM_001171816_RNF166_exon	0.986693	-
chr6	37300646	37300746	NM_017772_TBC1D22B_TTS	0.897398	+
chr17	7495143	7495243	NM_004860_FXR2_exon	0.993358	-
chr19	38698912	38699012	NM_015073_SIPA1L3_TTS	0.889342	+
chr1	161200297	161200397	NM_032174_TOMM40L_3' UTR	0.985322	+
chr21	44001450	44001550	NM_001320537_SLC37A1_TTS	0.961545	+
chr19	46216731	46216831	NM_001329634_FBXO46_5' UTR	0.928	-
chr22	29951888	29951988	NM_003634_NIPSNAP1_exon	0.980338	-
chr12	56623538	56623638	NM_173596_SLC39A5_promoter-TSS	0.917693	+
chr11	76262489	76262589	NM_001300943_EMSY_3' UTR	0.553831	+
chr16	85840508	85840608	NM_001318802_COX4I1_TTS	0.888494	+
chr16	1827344	1827444	NM_080861_SPSB3_exon	1	-
chr1	42645396	42645496	NM_001198851_FOXJ3_exon	0.918157	-
chr16	83949687	83949787	NM_012213_MLYCD_TTS	0.89951	+
chr14	68215256	68215356	NM_015346_ZFYVE26_exon	0.951864	-
chr4	38831060	38831160	NM_006068_TLR6_5' UTR	0.939474	-
chr2	29024422	29024522	NM_206876_PPP1CB_3' UTR	0.607974	+
chr6	7883399	7883499	NM_030810_TXNDC5_exon	1	-
chr2	29072821	29072921	NM_001142634_SPDYA_3' UTR	0.552931	+
chr7	40135056	40135156	NM_031267_CDK13_3' UTR	0.515369	+
chr4	147177572	147177672	NR_133924_SLC10A7_non-coding	0.955877	-
chr1	231702170	231702270	NM_005999_TSNAX_TTS	0.895602	+
chr12	113736290	113736390	NM_001301214_TPCN1_TTS	0.929541	+
chr9	131572611	131572711	NM_018201_TBC1D13_TTS	0.92102	+
chr21	45406317	45406417	NM_020132_AGPAT3_3' UTR	0.368577	+
chr1	155307442	155307542	NM_018489_ASH1L_exon	0.9679	-
chr16	50707885	50707985	NM_182854_SNX20_exon	0.936663	-
chr4	75975223	75975323	NM_015393_PARM1_TTS	0.903363	+
chr7	134364460	134364560	NM_199186_BPGM_TTS	0.923475	+
chr19	10203821	10203921	NM_001308277_SHFL_TTS	0.539795	+
chr19	30106607	30106707	NR_027368_POP4_non-coding	0.714311	+
chr14	105676825	105676925	NM_001519_BRF1_3' UTR	0.986398	-
chr5	125829753	125829853	NM_023927_GRAMD2B_TTS	0.956198	+
chr14	97033348	97033448	NM_001293627_PAPOLA_TTS	0.914173	+
chr7	156765776	156765876	NM_001353366_NOM1_TTS	0.926593	+
chr10	81852213	81852313	NM_001270374_TMEM254_TTS	0.927652	+
chr8	145750462	145750562	NM_001272036_LRRC14_TTS	0.947725	+
chr1	46509443	46509543	NM_001303429_PIK3R3_exon	0.910594	-
chr2	233723237	233723337	NR_103492_GIGYF2_non-coding	0.941413	+
chr1	183897566	183897666	NM_015149_RGL1_TTS	0.841103	+
chr22	19423498	19423598	NM_001318152_MRPL40_TTS	0.92267	+
chr4	84383862	84383962	NM_139076_ABRAXAS1_exon	1	-
chr1	25170715	25170815	NM_013943_CLIC4_TTS	0.923935	+
chr11	7674888	7674988	NM_001351856_PPFIBP2_TTS	0.939788	+
chr12	8207999	8208099	NM_018416_FOXJ2_TTS	0.947451	+
chr17	8044558	8044658	NM_002616_PER1_exon	0.979993	-
chr11	20405228	20405328	NM_001098522_HTATIP2_TTS	0.937726	+
chr2	220037750	220037850	NM_001321389_CNPPD1_exon	0.957107	-
chr11	73388907	73389007	NM_002869_RAB6A_exon	0.969209	-
chr16	74908242	74908342	NM_030581_WDR59_exon	0.988617	-
chr11	126147927	126148027	NM_017547_FOXRED1_TTS	0.943855	+
chr4	2517478	2517578	NM_001185010_RNF4_TTS	0.878442	+
chr20	36720668	36720768	NM_021215_RPRD1B_TTS	0.941007	+
chr13	24881110	24881210	NM_001303138_C1QTNF9_promoter-TSS	0.987638	+
chr15	31203542	31203642	NM_001146094_FAN1_3' UTR	0.531346	+
chr19	58376385	58376485	NM_001204817_ZNF587_TTS	0.962586	+
chr20	3129806	3129906	NM_021826_FASTKD5_5' UTR	0.92636	-
chr11	64789556	64789656	NM_001667_ARL2_TTS	0.949522	+
chr3	33184560	33184660	NM_006371_CRTAP_3' UTR	0.757144	+
chr2	172414543	172414643	NM_024843_CYBRD1_TTS	0.935143	+
chr10	119044882	119044982	NM_173791_PDZD8_exon	0.947776	-
chr1	74672818	74672918	NM_003838_FPGT_3' UTR	0.922416	+
chr13	20247499	20247599	NM_017520_MPHOSPH8_TTS	0.896869	+
chr16	15961273	15961373	NM_001304500_FOPNL_exon	0.929088	-
chr14	23081165	23081265	NM_022060_ABHD4_TTS	0.912608	+
chr1	162569527	162569627	NM_003115_UAP1_TTS	0.921341	+
chr11	65180896	65180996	NM_031904_FRMD8_TTS	0.932595	+
chr1	201975175	201975275	NM_001319183_RNPEP_TTS	0.923609	+
chr2	234116449	234116549	NM_005541_INPP5D_TTS	0.93738	+
chr9	101981018	101981118	NM_033087_ALG2_exon	0.981195	-
chr10	1178027	1178127	NM_014023_WDR37_3' UTR	0.915911	+
chr1	1271795	1271895	NM_001330311_DVL1_exon	1	-
chr17	27086794	27086894	NM_001077498_FAM222B_exon	0.908618	-
chr2	120439594	120439694	NM_001105199_TMEM177_TTS	0.935135	+
chr8	42028600	42028700	NM_001134296_AP3M2_TTS	0.934177	+
chr7	104754433	104754533	NM_018682_KMT2E_TTS	0.915102	+
chr1	110889199	110889299	NM_022768_RBM15_TTS	0.904156	+
chr16	11349285	11349385	NM_003745_SOCS1_exon	0.944913	-
chr19	58291881	58291981	NM_017652_ZNF586_TTS	0.939589	+
chr21	38575313	38575413	NM_001330681_TTC3_TTS	0.931788	+
chr12	68059086	68059186	NM_003583_DYRK2_Intergenic	0.618142	+
chr7	105732285	105732385	NM_006754_SYPL1_exon	0.956579	-
chr9	100845257	100845357	NM_018946_NANS_TTS	0.901164	+
chr6	43149145	43149245	NM_015089_CUL9_promoter-TSS	0.508752	+
chr1	235331867	235331967	NR_135074_ARID4B_non-coding	0.972727	-
chr16	2303964	2304064	NM_001286627_RNPS1_exon	0.96274	-
chr2	58386906	58387006	NM_001130480_VRK2_TTS	0.965956	+
chr8	28928183	28928283	NM_015254_KIF13B_exon	0.88708	-
chr12	120882658	120882758	NM_016399_TRIAP1_exon	0.970548	-
chr16	14989917	14990017	NM_014287_NOMO1_TTS	0.922608	+
chr9	104325526	104325626	NM_019592_RNF20_TTS	0.936048	+
chr19	45575738	45575838	NM_145288_ZNF296_exon	0.988061	-
chr6	149912778	149912878	NM_138785_GINM1_TTS	0.927508	+
chr1	3546591	3546691	NM_182752_TPRG1L_TTS	0.942978	+
chr6	107475881	107475981	NM_020381_PDSS2_exon	0.95566	-
chr16	67134861	67134961	NM_022845_CBFB_TTS	0.918236	+
chr16	30616668	30616768	NR_104166_ZNF689_non-coding	0.935321	-
chr1	154557419	154557519	NM_001193495_ADAR_exon	0.918773	-
chr4	153244201	153244301	NM_018315_FBXW7_exon	0.963642	-
chr19	3578986	3579086	NM_006339_HMG20B_TTS	0.955084	+
chr11	838730	838830	NM_139030_CD151_TTS	0.921932	+
chr1	182569548	182569648	NM_002928_RGS16_exon	0.949227	-
chr19	7979263	7979363	NM_145185_MAP2K7_TTS	0.964818	+
chr21	34949687	34949787	NM_001291412_SON_TTS	0.970846	+
chr3	182841902	182842002	NM_014398_LAMP3_exon	0.96021	-
chr19	44612379	44612479	NM_013398_ZNF224_exon	0.96643	+
chr17	38711970	38712070	NM_001838_CCR7_exon	0.949618	-
chr22	43267375	43267475	NM_001349972_PACSIN2_exon	0.965546	-
chr12	111067841	111067941	NM_001319682_TCTN1_3' UTR	0.812274	+
chr12	102591199	102591299	NR_135123_PARPBP_TTS	0.980049	+
chr9	20995849	20995949	NM_017794_FOCAD_TTS	0.906756	+
chr12	58153099	58153199	NM_138396_MARCHF9_3' UTR	0.682725	+
chr12	70748673	70748773	NR_037615_CNOT2_TTS	0.913702	+
chr19	56156889	56156989	NM_016535_ZNF581_TTS	0.543196	+
chr3	196314058	196314158	NM_001105573_FBXO45_3' UTR	0.609048	+
chr14	20945153	20945253	NM_000270_PNP_3' UTR	0.94044	+
chr19	18262402	18262502	NM_015016_MAST3_TTS	0.975794	+
chr10	70776638	70776738	NM_015634_KIF1BP_TTS	0.945672	+
chr13	78338262	78338362	NM_144595_SLAIN1_TTS	0.919222	+
chr11	8707191	8707291	NR_002977_SNORA3B_TTS	0.556761	+
chr10	90974718	90974818	NM_001288979_LIPA_exon	0.939102	-
chr12	77247376	77247476	NM_001359626_ZDHHC17_TTS	0.905415	+
chr14	51722659	51722759	NM_030755_TMX1_3' UTR	0.913109	+
chr15	65160106	65160206	NM_025201_PLEKHO2_TTS	0.930465	+
chr11	64572188	64572288	NM_130802_MEN1_exon	0.990092	-
chr12	24970883	24970983	NM_001178092_BCAT1_3' UTR	0.905646	-
chr13	39624141	39624241	NR_073109_NHLRC3_TTS	0.933079	+
chr7	7647027	7647127	NM_019005_MIOS_TTS	0.909974	+
chr13	113541382	113541482	NM_015205_ATP11A_TTS	0.921229	+
chr3	119308692	119308792	NM_001291950_ADPRH_TTS	0.940913	+
chr3	57914795	57914895	NM_001304420_SLMAP_3' UTR	0.906483	+
chr2	192551574	192551674	NR_045623_NABP1_non-coding	0.944644	+
chr9	96328289	96328389	NM_001286722_FAM120A_TTS	0.956348	+
chr1	173769557	173769657	NM_033319_CENPL_exon	0.98466	-
chr4	95212343	95212443	NM_001254949_SMARCAD1_TTS	0.450523	+
chr11	10801190	10801290	NM_001346279_CTR9_TTS	0.890187	+
chr11	117041664	117041764	NR_110282_PAFAH1B2_TTS	0.872637	+
chr4	25280614	25280714	NR_144633_PI4K2B_non-coding	0.930318	+
chr9	74300209	74300309	NM_001135820_CEMIP2_exon	0.976826	-
chr3	101546136	101546236	NM_001005474_NFKBIZ_promoter-TSS	0.715306	+
chr3	14154594	14154694	NM_001098502_CHCHD4_exon	0.963221	-
chr18	60795892	60795992	NM_000633_BCL2_exon	0.906199	-
chr7	44101208	44101308	NM_001284313_DBNL_TTS	0.893515	+
chr19	44419252	44419352	NM_003425_ZNF45_exon	0.921327	-
chr1	150448942	150449042	NM_015203_RPRD2_TTS	0.938422	+
chr22	39083906	39084006	NM_001360236_JOSD1_exon	0.978481	-
chr19	47278904	47279004	NM_001145145_SLC1A5_exon	0.969423	-
chr5	32230353	32230453	NM_001294344_MTMR12_exon	0.979176	-
chr1	155630604	155630704	NM_139121_YY1AP1_exon	0.939733	-
chr2	191366941	191367041	NM_017694_MFSD6_TTS	0.942982	+
chr7	135047838	135047938	NM_001190850_CNOT4_exon	0.970149	-
chr17	8379166	8379266	NM_001256095_MYH10_exon	0.966113	-
chr3	17202648	17202748	NM_001349073_TBC1D5_exon	0.889401	-
chr8	142205807	142205907	NM_001352890_DENND3_TTS	0.925993	+
chr12	56399209	56399309	NM_001032387_SUOX_TTS	0.958534	+
chr8	92099223	92099323	NM_016023_OTUD6B_TTS	0.908675	+
chr11	4114339	4114439	NM_001277962_STIM1_TTS	0.957278	+
chr21	36090425	36090525	NM_001317009_CLIC6_TTS	0.934395	+
chr20	32264685	32264785	NM_005225_E2F1_exon	0.961107	-
chr5	158585943	158586043	NM_001199383_RNF145_exon	0.96721	-
chr17	77809094	77809194	NM_003655_CBX4_exon	0.950101	-
chr12	47630343	47630443	NM_001281429_PCED1B_TTS	0.950576	+
chr1	110566257	110566357	NM_001242675_AHCYL1_TTS	0.899155	+
chr3	72799887	72799987	NM_018130_SHQ1_exon	0.969743	-
chr7	2771284	2771384	NM_001293092_GNA12_exon	0.977006	-
chr9	114986163	114986263	NM_001244898_PTBP3_exon	0.870599	-
chr8	20079107	20079207	NM_001693_ATP6V1B2_TTS	0.937218	+
chr1	28477470	28477570	NM_001164723_PTAFR_exon	0.922057	-
chr2	111925924	111926024	NM_138622_BCL2L11_TTS	0.904353	+
chr12	123950837	123950937	NM_022717_SNRNP35_TTS	0.939813	+
chr20	37207404	37207504	NM_020336_RALGAPB_TTS	0.906493	+
chr17	48563236	48563336	NR_130911_RSAD1_TTS	0.952255	+
chr12	27182582	27182682	NR_073464_MED21_non-coding	0.93653	+
chr13	115092703	115092803	NM_032436_CHAMP1_TTS	0.872174	+
chr5	180278393	180278493	NM_001172638_ZFP62_exon	0.952834	-
chr10	43680656	43680756	NR_135077_CSGALNACT2_TTS	0.847572	+
chr19	4361693	4361793	NM_001199944_SH3GL1_exon	0.955989	-
chr16	3341360	3341460	NM_005741_ZNF263_TTS	0.885273	+
chr1	202993876	202993976	NR_136530_TMEM183A_TTS	1	+
chr20	35222253	35222353	NM_021809_TGIF2_TTS	0.901794	+
chr16	22359044	22359144	NM_001802_CDR2_exon	0.966975	-
chr6	75965911	75966011	NM_018247_TMEM30A_exon	0.929958	-
chr11	73965648	73965748	NM_001271593_PPME1_TTS	0.887609	+
chr10	122668936	122669036	NM_018117_WDR11_TTS	0.883644	+
chr2	219528066	219528166	NM_001257344_BCS1L_TTS	1	+
chr20	57254456	57254556	NR_037942_STX16_TTS	0.915711	+
chr19	51302115	51302215	NR_003068_SNORD88B_TTS	0.944482	-
chr12	117155598	117155698	NM_024738_C12orf49_exon	0.951657	-
chr6	11138866	11138966	NM_001135575_SMIM13_TTS	0.836566	+
chr5	153798487	153798587	NM_198321_GALNT10_3' UTR	0.451524	+
chr5	10681181	10681281	NM_004394_DAP_exon	0.96966	-
chr9	111782685	111782785	NM_032012_TMEM245_3' UTR	0.89631	-
chr11	96126321	96126421	NM_003772_JRKL_3' UTR	0.937583	+
chr2	65498287	65498387	NM_005722_ACTR2_TTS	0.886661	+
chr9	80944909	80945009	NM_021154_PSAT1_TTS	0.655052	+
chr13	31233586	31233686	NM_005800_USPL1_TTS	0.906585	+
chr2	96809676	96809776	NM_004418_DUSP2_exon	0.947407	-
chr8	22877609	22877709	NM_015178_RHOBTB2_TTS	0.929599	+
chr2	73119187	73119287	NM_003124_SPR_TTS	0.946451	+
chr19	41198178	41198278	NM_024876_COQ8B_exon	0.979317	-
chr19	14231377	14231477	NM_018154_ASF1B_exon	0.98823	-
chr3	52291435	52291535	NM_025222_WDR82_3' UTR	0.966692	-
chr2	231177830	231177930	NM_001278451_SP140_TTS	0.902725	+
chr9	140176993	140177093	NM_017723_TOR4A_TTS	0.963619	+
chr22	35743887	35743987	NM_001135730_TOM1_TTS	0.929016	+
chr9	131834261	131834361	NM_001329990_MIGA2_TTS	0.932365	+
chr5	40763024	40763124	NM_001355035_PRKAA1_exon	0.93684	-
chr5	158712948	158713048	NM_145049_UBLCP1_TTS	0.937489	+
chr8	28611104	28611204	NM_001440_EXTL3_TTS	0.90917	+
chr6	135540211	135540311	NM_001161659_MYB_TTS	0.935461	+
chr2	131132882	131132982	NM_001142370_PTPN18_TTS	0.896761	+
chr9	93660731	93660831	NM_001135052_SYK_TTS	0.895003	+
chr7	19738250	19738350	NM_001002926_TWISTNB_exon	0.961952	-
chr1	11084002	11084102	NM_007375_TARDBP_3' UTR	0.614398	+
chr5	68578761	68578861	NM_176816_CCDC125_exon	0.931077	-
chr5	96255320	96255420	NM_001130140_ERAP2_TTS	0.940588	+
chr17	40127094	40127194	NM_001330216_CNP_3' UTR	0.823104	+
chr2	97477521	97477621	NM_020184_CNNM4_TTS	0.953278	+
chr3	178742916	178743016	NM_022470_ZMAT3_exon	0.878618	-
chr19	33204602	33204702	NM_001105570_NUDT19_TTS	0.913556	+
chr22	30423769	30423869	NM_021090_MTMR3_3' UTR	0.90895	+
chr11	64846559	64846659	NM_080668_CDCA5_exon	0.973888	-
chr2	201343153	201343253	NM_001100424_SPATS2L_3' UTR	0.874244	+
chr1	38281138	38281238	NM_005955_MTF1_exon	0.937103	-
chr19	6368813	6368913	NM_006012_CLPP_TTS	0.886409	+
chr16	30411329	30411429	NM_152652_ZNF48_TTS	0.902388	+
chr2	113960714	113960814	NM_012455_PSD4_TTS	0.905089	+
chr16	68113123	68113223	NM_017803_DUS2_TTS	0.95713	+
chr10	103339474	103339574	NR_033406_POLL_non-coding	0.982286	-
chr1	156182487	156182587	NM_001199661_PMF1-BGLAP_promoter-TSS	1	+
chr17	40353782	40353882	NM_012448_STAT5B_exon	0.956978	-
chr8	38133300	38133400	NM_023034_NSD3_exon	0.91978	-
chr20	3914748	3914848	NM_001134337_RNF24_exon	0.963433	-
chr8	126450546	126450646	NM_001282985_TRIB1_TTS	0.903231	+
chr8	26270543	26270643	NM_001330491_BNIP3L_TTS	0.924409	+
chr16	57611007	57611107	NM_001304376_ADGRG5_TTS	0.947628	+
chr5	86687632	86687732	NM_022650_RASA1_TTS	0.928413	+
chr1	40538221	40538321	NM_001350477_CAP1_TTS	0.942218	+
chr1	12570316	12570416	NM_015378_VPS13D_3' UTR	0.948601	+
chr22	46641035	46641135	NM_207327_CDPF1_exon	1	-
chr3	119213451	119213551	NR_024265_POGLUT1_TTS	0.940133	+
chr6	30311406	30311506	NM_021253_TRIM39_TTS	0.923509	+
chr7	44924860	44924960	NM_033224_PURB_promoter-TSS	0.933092	-
chr11	10328844	10328944	NR_103765_CAND1.11_promoter-TSS	1	+
chr12	109889518	109889618	NM_031954_KCTD10_exon	0.945014	-
chr6	37449183	37449283	NM_015050_CMTR1_TTS	0.859458	+
chr2	85772303	85772403	NM_005911_MAT2A_TTS	1	+
chr12	113410954	113411054	NM_006187_OAS3_TTS	0.960636	+
chr12	25357849	25357949	NM_001001660_ETFRF1_TTS	1	+
chr8	12580663	12580763	NM_001329976_LONRF1_exon	0.980143	-
chr12	6730530	6730630	NM_001142961_LPAR5_5' UTR	0.918976	-
chr17	72765392	72765492	NM_004252_SLC9A3R1_TTS	0.942664	+
chr5	150176196	150176296	NM_032947_SMIM3_TTS	0.954133	+
chr21	30718369	30718469	NM_001186_BACH1_TTS	0.915868	+
chr19	36729568	36729668	NM_001099638_ZNF146_TTS	0.918159	+
chr11	64855772	64855872	NM_006782_ZFPL1_TTS	1	+
chr5	6600245	6600345	NM_017755_NSUN2_exon	0.970758	-
chr17	27901832	27901932	NM_001085454_GIT1_exon	0.989942	-
chr12	44181799	44181899	NM_001351342_IRAK4_3' UTR	0.52585	+
chr11	33001712	33001812	NM_001076786_QSER1_TTS	0.880778	+
chr2	70108428	70108528	NM_178439_GMCL1_TTS	0.840933	+
chr20	6017939	6018039	NR_136617_CRLS1_non-coding	0.896891	+
chr17	79669048	79669148	NM_004712_HGS_TTS	0.958175	+
chr1	184765131	184765231	NM_052966_NIBAN1_exon	0.89586	-
chr9	128729556	128729656	NR_024122_PBX3_TTS	0.906307	+
chr7	55540638	55540738	NM_030796_VOPP1_exon	0.863467	-
chr8	42229226	42229326	NM_002690_POLB_TTS	0.868782	+
chr12	48238688	48238788	NM_001017536_VDR_exon	0.90034	-
chr16	15820110	15820210	NM_001143979_NDE1_TTS	0.9092	+
chr9	34635755	34635855	NR_104108_SIGMAR1_non-coding	0.972111	-
chr14	52471314	52471414	NM_016039_RTRAF_TTS	1	+
chr6	7252113	7252213	NM_001168344_RREB1_TTS	0.90164	+
chr19	10943789	10943889	NM_006858_TMED1_exon	1	-
chr5	150090824	150090924	NM_016221_DCTN4_exon	0.927407	-
chr1	157485454	157485554	NM_001195388_FCRL5_exon	0.972302	-
chr14	103603676	103603776	NM_006291_TNFAIP2_TTS	0.931513	+
chr15	91188477	91188577	NM_022769_CRTC3_TTS	0.962789	+
chr6	8413832	8413932	NM_001142541_SLC35B3_exon	0.991064	-
chr1	12204164	12204264	NM_001243_TNFRSF8_TTS	0.917395	+
chr12	12797942	12798042	NM_001310_CREBL2_TTS	0.970986	+
chr10	112773325	112773425	NM_001324337_SHOC2_TTS	0.878206	+
chr2	121052189	121052289	NM_002881_RALB_TTS	0.869834	+
chr6	35395855	35395955	NM_001171818_PPARD_TTS	0.885665	+
chr11	61136583	61136683	NR_028473_TMEM138_non-coding	0.688122	+
chr19	54697426	54697526	NM_001282332_TSEN34_3' UTR	0.940453	+
chr1	32642069	32642169	NM_012316_KPNA6_TTS	0.948677	+
chr21	46271442	46271542	NM_001286822_PTTG1IP_exon	0.94348	-
chr3	33540109	33540209	NM_001207044_CLASP2_exon	0.963863	-
chr7	17385674	17385774	NM_001621_AHR_TTS	0.825001	+
chr12	113630073	113630173	NM_032848_RITA1_TTS	0.93508	+
chr20	40034029	40034129	NM_032221_CHD6_exon	0.927139	-
chr1	200522795	200522895	NM_014875_KIF14_exon	0.94577	-
chr9	36217497	36217597	NM_001190384_GNE_exon	0.935886	-
chr4	83996871	83996971	NM_016129_COPS4_TTS	0.895338	+
chr7	590139	590239	NM_002735_PRKAR1B_exon	0.953083	-
chr1	160456444	160456544	NM_001184716_SLAMF6_3' UTR	0.965136	-
chr8	43055590	43055690	NM_152419_HGSNAT_3' UTR	0.948703	+
chr16	67188762	67188862	NM_003789_TRADD_exon	0.944	-
chr19	33873492	33873592	NM_001252296_CEBPG_TTS	0.940722	+
chr15	51297997	51298097	NM_001252127_AP4E1_TTS	0.96451	+
chr11	68382702	68382802	NM_001352359_PPP6R3_TTS	0.876502	+
chr5	179041860	179041960	NM_005520_HNRNPH1_3' UTR	0.980178	-
chr5	177037248	177037348	NM_007255_B4GALT7_TTS	0.93003	+
chr12	50514134	50514234	NM_001257134_COX14_TTS	0.94043	+
chr16	2570119	2570219	NM_001330449_AMDHD2_promoter-TSS	0.91254	+
chr2	209101793	209101893	NM_001282386_IDH1_exon	0.979756	-
chr13	100038582	100038682	NR_026644_UBAC2_non-coding	0.950411	+
chr17	18113168	18113268	NM_017758_ALKBH5_TTS	0.839232	+
chr19	10980366	10980466	NM_001136482_C19orf38_TTS	0.968666	+
chr15	43237568	43237668	NM_174916_UBR1_exon	0.945074	-
chr11	118966077	118966177	NM_002105_H2AFX_promoter-TSS	0.936516	-
chr1	35900582	35900682	NM_024874_KIAA0319L_exon	0.949025	-
chr8	131066951	131067051	NM_018482_ASAP1_exon	0.933996	-
chr3	179306093	179306193	NM_004301_ACTL6A_TTS	1	+
chr18	724532	724632	NM_005433_YES1_exon	0.937285	-
chr19	1854659	1854759	NM_031918_KLF16_exon	0.919207	-
chr19	10397191	10397291	NM_001544_ICAM4_promoter-TSS	0.989549	+
chr8	42263315	42263415	NM_001135694_VDAC3_TTS	0.940487	+
chr7	938486	938586	NM_001284311_ADAP1_3' UTR	0.973998	-
chr7	107402012	107402112	NM_024814_CBLL1_TTS	0.898069	+
chr16	69390859	69390959	NM_005652_TERF2_exon	0.96607	-
chr1	38275026	38275126	NM_198446_C1orf122_TTS	1	+
chr6	76425525	76425625	NM_015571_SENP6_3' UTR	0.777396	+
chr5	142608476	142608576	NR_146198_ARHGAP26_TTS	0.911635	+
chr12	112194811	112194911	NM_025247_ACAD10_TTS	0.942394	+
chr8	8643465	8643565	NM_004225_MFHAS1_3' UTR	0.957807	-
chr18	19110351	19110451	NM_052911_ESCO1_exon	0.98761	-
chr18	32834245	32834345	NM_001112734_ZSCAN30_exon	0.938857	-
chr20	33891772	33891872	NM_018244_UQCC1_exon	0.973677	-
chr22	28249551	28249651	NM_001284277_PITPNB_exon	0.955989	-
chr1	37949880	37949980	NM_001323551_ZC3H12A_TTS	0.906105	+
chr9	91093509	91093609	NM_006717_SPIN1_TTS	0.921123	+
chr5	137685318	137685418	NM_016605_FAM53C_TTS	0.948609	+
chr8	99115032	99115132	NM_005836_RIDA_exon	0.985217	-
chr10	45500674	45500774	NM_006963_ZNF22_TTS	0.892541	+
chr8	33358676	33358776	NM_032509_MAK16_TTS	0.983467	+
chr8	27316807	27316907	NM_173174_PTK2B_TTS	0.859751	+
chr21	42831041	42831141	NM_001144925_MX1_TTS	0.885028	+
chr6	43192224	43192324	NM_015089_CUL9_TTS	0.452758	+
chr2	55200234	55200334	NR_135830_RTN4_non-coding	1	-
chr9	133513639	133513739	NM_003934_FUBP3_TTS	0.874544	+
chr17	70122461	70122561	NM_000346_SOX9_TTS	0.899774	+
chr7	129396822	129396922	NM_001293164_NRF1_TTS	0.87053	+
chr1	207103658	207103758	NM_002644_PIGR_exon	0.930931	-
chr5	72877689	72877789	NM_001284431_UTP15_3' UTR	0.583983	+
chr2	10924352	10924452	NM_001282706_PDIA6_exon	0.994162	-
chr17	73269620	73269720	NM_021734_SLC25A19_exon	1	-
chr11	60899911	60900011	NM_017966_VPS37C_exon	0.919686	-
chr17	27878822	27878922	NM_020791_TAOK1_TTS	0.986929	+
chr7	90045169	90045269	NM_012129_CLDN12_TTS	0.886244	+
chr16	50070899	50070999	NM_153261_CNEP1R1_TTS	0.911427	+
chr10	86274063	86274163	NM_001351290_CCSER2_3' UTR	0.501071	+
chr16	53525460	53525560	NM_005611_RBL2_TTS	1	+
chr17	1641779	1641879	NM_001163811_WDR81_TTS	0.947321	+
chr1	25895277	25895377	NM_015627_LDLRAP1_TTS	0.963061	+
chr17	40177562	40177662	NM_001144927_NKIRAS2_TTS	0.931512	+
chr11	61569834	61569934	NM_013402_FADS1_exon	0.91513	-
chr15	44707856	44707956	NM_138423_CASC4_TTS	0.912793	+
chr7	150095619	150095719	NM_173680_ZNF775_TTS	0.892679	+
chr19	18054700	18054800	NM_138442_CCDC124_TTS	0.935526	+
chr11	60237431	60237531	NM_152866_MS4A1_3' UTR	0.570349	+
chr1	84704081	84704181	NM_001242859_PRKACB_TTS	0.917264	+
chr6	36458820	36458920	NM_173562_KCTD20_TTS	0.896716	+
chr3	184086234	184086334	NM_001278700_POLR2H_TTS	0.9515	+
chr19	4443289	4443389	NM_005483_CHAF1A_TTS	0.921541	+
chr15	93571137	93571237	NM_001271_CHD2_TTS	0.920988	+
chr1	227175145	227175245	NM_020247_COQ8A_TTS	0.949039	+
chr8	68111233	68111333	NM_006421_ARFGEF1_exon	0.979752	-
chr1	94984122	94984222	NM_002858_ABCD3_TTS	0.907981	+
chr1	32509383	32509483	NM_001271878_KHDRBS1_TTS	0.856884	+
chr19	53573415	53573515	NM_198893_ZNF160_exon	0.903671	-
chr16	58742097	58742197	NM_002080_GOT2_exon	0.970431	-
chr3	43392535	43392635	NM_017719_SNRK_TTS	0.978751	+
chr16	57117336	57117436	NM_001330552_NLRC5_TTS	0.930576	+
chr15	77407561	77407661	NM_024776_PEAK1_exon	0.773508	-
chr16	72146711	72146811	NM_014003_DHX38_TTS	0.922495	+
chr11	63971915	63972015	NM_001282653_STIP1_TTS	0.861227	+
chr17	16843011	16843111	NM_012452_TNFRSF13B_exon	0.942319	-
chr16	422183	422283	NM_021259_TMEM8A_exon	0.952045	-
chr19	10203503	10203603	NM_001308277_SHFL_3' UTR	0.460205	+
chr11	64089183	64089283	NM_001358516_PRDX5_TTS	0.892423	+
chr1	39305276	39305376	NM_022157_RRAGC_exon	0.976862	-
chr2	239007954	239008054	NM_194312_ESPNL_promoter-TSS	1	+
chr2	95719641	95719741	NM_002371_MAL_TTS	0.953003	+
chr14	74398882	74398982	NM_001242927_ZNF410_TTS	0.963693	+
chr15	66626136	66626236	NM_001323939_DIS3L_TTS	0.929729	+
chr12	22843499	22843599	NM_018638_ETNK1_TTS	0.936419	+
chr19	19288169	19288269	NM_001145784_BORCS8_3' UTR	0.994411	-
chr12	45826034	45826134	NM_001142678_ANO6_TTS	0.912744	+
chr20	411510	411610	NR_136659_RBCK1_non-coding	0.940613	+
chr7	148877457	148877557	NM_170686_ZNF398_3' UTR	0.535811	+
chr10	76792280	76792380	NM_001256469_KAT6B_TTS	0.33644	+
chr11	13753793	13753893	NM_032228_FAR1_TTS	0.858971	+
chr4	15607322	15607422	NR_036464_FBXL5_non-coding	0.9775	-
chr6	31730353	31730453	NM_001039651_SAPCD1_promoter-TSS	0.83302	+
chr5	118730193	118730293	NM_001077654_TNFAIP8_TTS	0.634366	+
chr3	128810089	128810189	NM_198490_RAB43_exon	0.932616	-
chr3	130735428	130735528	NM_001199182_ATP2C1_TTS	0.899707	+
chr17	30818174	30818274	NM_003885_CDK5R1_TTS	0.928001	+
chr16	46965101	46965201	NM_133443_GPT2_TTS	0.917686	+
chr3	66430813	66430913	NM_015541_LRIG1_exon	0.968468	-
chr1	40981622	40981722	NM_022774_EXO5_TTS	0.928147	+
chr9	465159	465259	NM_001190458_DOCK8_TTS	0.845471	+
chr1	226173124	226173224	NM_152608_SDE2_exon	0.919276	-
chr11	60690815	60690915	NM_024092_TMEM109_TTS	0.916151	+
chr3	184429736	184429836	NM_022149_MAGEF1_promoter-TSS	0.906845	-
chr11	43878067	43878167	NM_016142_HSD17B12_TTS	0.89629	+
chr9	72333500	72333600	NM_001099666_PTAR1_intron	0.817994	-
chr1	28213096	28213196	NM_001286113_THEMIS2_TTS	0.887602	+
chr2	97164083	97164183	NM_001285486_NEURL3_exon	0.973448	-
chr7	139258043	139258143	NM_022740_HIPK2_exon	0.732613	-
chr10	102124491	102124591	NM_005063_SCD_TTS	0.883644	+
chr16	75206035	75206135	NM_001318476_ZFP1_TTS	0.917054	+
chr17	41847082	41847182	NM_004090_DUSP3_exon	0.940745	-
chr6	34558277	34558377	NM_022758_ILRUN_3' UTR	0.931346	-
chr11	118269826	118269926	NM_004788_UBE4A_TTS	0.905441	+
chr14	105236657	105236757	NM_005163_AKT1_exon	0.9849	-
chr2	65541203	65541303	NM_181784_SPRED2_exon	0.874231	-
chr15	63434160	63434260	NM_032857_LACTB_TTS	0.917675	+
chr1	52499388	52499488	NM_138417_KTI12_promoter-TSS	1	-
chr6	130764108	130764208	NM_001258278_TMEM200A_TTS	0.917934	+
chr13	50103023	50103123	NM_001320727_SETDB2-PHF11_TTS	0.899197	+
chr18	19450818	19450918	NM_020774_MIB1_TTS	0.878419	+
chr16	24584084	24584184	NM_006910_RBBP6_TTS	0.867602	+
chr18	33689608	33689708	NM_012319_SLC39A6_exon	0.975462	-
chr1	20009837	20009937	NM_001349113_TMCO4_exon	0.946183	-
chr8	21863997	21864097	NM_015024_XPO7_TTS	0.316097	+
chr15	91510332	91510432	NM_003981_PRC1_exon	0.98447	-
chr4	42414930	42415030	NM_006095_ATP8A1_exon	0.959503	-
chr13	108863544	108863644	NM_002312_LIG4_exon	0.923229	-
chr2	88857354	88857454	NM_004836_EIF2AK3_exon	0.979209	-
chr15	75664450	75664550	NM_001145358_SIN3A_exon	0.970642	-
chr3	197239135	197239235	NM_203315_BDH1_exon	0.970197	-
chr7	64865894	64865994	NM_152626_ZNF92_3' UTR	0.893181	+
chr1	237067181	237067281	NM_001291939_MTR_TTS	0.86216	+
chr10	99520564	99520664	NM_001174120_ZFYVE27_TTS	0.958387	+
chr3	67426183	67426283	NM_003848_SUCLG2_exon	0.962598	-
chr11	107978403	107978503	NM_003478_CUL5_TTS	0.899244	+
chr1	109639456	109639556	NR_136242_TMEM167B_TTS	0.87102	+
chr11	105880737	105880837	NM_001318750_MSANTD4_exon	0.946814	-
chr17	47006318	47006418	NM_023079_UBE2Z_TTS	0.835258	+
chr22	38471608	38471708	NM_012407_PICK1_TTS	0.915315	+
chr3	49053286	49053386	NM_018031_WDR6_TTS	1	+
chr1	109477067	109477167	NM_001321039_GPSM2_TTS	0.429669	+
chr22	38882345	38882445	NM_006386_DDX17_exon	0.898287	-
chr1	109474267	109474367	NM_001321039_GPSM2_3' UTR	0.429421	+
chr15	101719085	101719185	NM_014918_CHSY1_exon	0.920774	-
chr19	36487117	36487217	NM_001042631_SDHAF1_TTS	0.945964	+
chr10	43883284	43883384	NM_001098206_HNRNPF_5' UTR	0.95687	-
chr2	61158645	61158745	NM_001291746_REL_Intergenic	0.931375	+
chr19	58724829	58724929	NM_133502_ZNF274_TTS	0.943727	+
chr1	101706974	101707074	NM_001400_S1PR1_TTS	0.861078	+
chr2	201950373	201950473	NM_001257102_NDUFB3_TTS	0.852535	+
chr6	41903745	41903845	NM_001760_CCND3_exon	0.932801	-
chr10	74128013	74128113	NM_006077_MICU1_exon	0.973522	-
chr12	6647437	6647537	NM_001289745_GAPDH_TTS	0.872199	+
chr4	166264212	166264312	NM_006745_MSMO1_TTS	0.893215	+
chr12	123464491	123464591	NM_016638_ARL6IP4_promoter-TSS	0.523929	+
chr20	23335314	23335414	NM_013248_NXT1_TTS	0.918136	+
chr10	105207225	105207325	NR_024552_CALHM2_non-coding	1	-
chr1	161647745	161647845	NM_004001_FCGR2B_3' UTR	0.59935	+
chr9	134136637	134136737	NM_033387_FAM78A_exon	0.96687	-
chr12	39047772	39047872	NM_153634_CPNE8_exon	0.959975	-
chr12	100735402	100735502	NM_001330256_SCYL2_TTS	0.902695	+
chr17	72480835	72480935	NM_007261_CD300A_TTS	0.910806	+
chr6	35803165	35803265	NR_034069_SRPK1_non-coding	0.949269	-
chr11	67023745	67023845	NR_027473_KDM2A_non-coding	0.51075	+
chr1	246831784	246831884	NM_152609_CNST_TTS	0.878041	+
chr22	42303212	42303312	NM_004599_SREBF2_TTS	0.915269	+
chr14	70181759	70181859	NM_014734_SUSD6_TTS	0.923873	+
chr20	43123144	43123244	NM_024331_TTPAL_TTS	0.960243	+
chr1	11903101	11903201	NR_046428_CLCN6_TTS	1	+
chr5	1798961	1799061	NM_032479_MRPL36_exon	0.978183	-
chr22	29724784	29724884	NM_001127_AP1B1_exon	0.954766	-
chr1	181770616	181770716	NM_001205293_CACNA1E_3' UTR	0.939389	+
chr3	194790740	194790840	NM_001308069_XXYLT1_exon	0.931048	-
chr2	27876514	27876614	NM_014860_SUPT7L_exon	0.992849	-
chr17	66253197	66253297	NM_001346476_AMZ2_TTS	0.897006	+
chr6	11583657	11583757	NM_001100829_TMEM170B_TTS	0.835194	+
chr1	23415446	23415546	NM_033631_LUZP1_exon	0.898308	-
chr1	75229984	75230084	NR_027962_TYW3_non-coding	0.631802	+
chr5	114861214	114861314	NM_020177_FEM1C_exon	0.986904	-
chr6	13612421	13612521	NM_001193267_SIRT5_3' UTR	0.857763	+
chr9	130207551	130207651	NM_001322260_ZNF79_TTS	0.942775	+
chr17	40674497	40674597	NM_001130021_ATP6V0A1_TTS	0.932085	+
chr11	61634726	61634826	NM_001281501_FADS2_TTS	0.932555	+
chr19	39916056	39916156	NM_001351694_PLEKHG2_3' UTR	0.588978	+
chr6	42988936	42989036	NM_001329704_RRP36_promoter-TSS	0.731451	+
chr1	53292914	53293014	NM_024646_ZYG11B_TTS	0.981494	+
chr19	33089184	33089284	NM_032139_ANKRD27_exon	0.975159	-
chr5	175936975	175937075	NM_014613_FAF2_TTS	0.938185	+
chr18	23598244	23598344	NM_005637_SS18_3' UTR	0.931482	-
chr2	65250899	65250999	NM_003038_SLC1A4_TTS	0.914145	+
chr12	133589054	133589154	NM_001256280_ZNF26_TTS	0.512995	+
chr13	53050663	53050763	NM_001098525_CKAP2_TTS	0.899711	+
chr19	13884996	13885096	NM_014047_C19orf53_promoter-TSS	0.821067	+
chr5	139496221	139496321	NM_005859_PURA_3' UTR	0.921191	+
chr17	48438412	48438512	NM_022167_XYLT2_TTS	0.941818	+
chr17	40696367	40696467	NM_000263_NAGLU_TTS	0.90909	+
chr2	48606333	48606433	NM_002158_FOXN2_TTS	0.898103	+
chr7	21554340	21554440	NM_003112_SP4_TTS	0.88019	+
chr15	40686346	40686446	NM_001142762_KNSTRN_TTS	0.904562	+
chr10	89514464	89514564	NM_001321969_ATAD1_exon	0.96207	-
chr16	30104020	30104120	NM_004608_TBX6_promoter-TSS	0.947461	-
chr2	47302363	47302463	NM_020458_TTC7A_3' UTR	0.509641	+
chr9	139978890	139978990	NM_207309_UAP1L1_TTS	0.942026	+
chr1	33790520	33790620	NM_004427_PHC2_exon	0.979959	-
chr5	137804904	137805004	NM_001964_EGR1_TTS	0.901395	+
chr11	71950049	71950149	NM_001567_INPPL1_TTS	1	+
chr1	92941664	92941764	NM_001127215_GFI1_exon	0.975553	-
chr17	72858969	72859069	NM_001258016_FDXR_exon	0.95295	-
chr11	58922412	58922512	NM_001312910_FAM111A_TTS	0.940179	+
chr17	63010847	63010947	NM_006572_GNA13_exon	0.894875	-
chr19	6535839	6535939	NM_003811_TNFSF9_TTS	0.922283	+
chr19	2102167	2102267	NM_003938_AP3D1_exon	0.977678	-
chr20	48252896	48252996	NM_004776_B4GALT5_exon	0.918713	-
chr20	45839442	45839542	NM_001281774_ZMYND8_exon	0.985857	-
chr12	124810029	124810129	NM_006312_NCOR2_exon	0.949921	-
chr6	2785880	2785980	NM_020135_WRNIP1_TTS	0.897042	+
chr20	48508679	48508779	NM_015266_SLC9A8_TTS	0.80473	+
chr6	144509407	144509507	NM_003764_STX11_3' UTR	0.914745	+
chr11	34122604	34122704	NM_005898_CAPRIN1_3' UTR	0.900238	+
chr1	15819430	15819530	NM_001229_CASP9_exon	1	-
chr11	61564610	61564710	NM_004111_FEN1_TTS	0.9328	+
chr1	150131729	150131829	NM_001304724_PLEKHO1_3' UTR	0.813067	+
chr16	1470513	1470613	NM_001272051_C16orf91_exon	0.959568	-
chr14	104379815	104379915	NM_001127393_ATP5MPL_intron	0.943983	-
chr8	54880572	54880672	NR_109902_TCEA1_non-coding	0.913208	-
chr20	45315770	45315870	NM_033550_TP53RK_exon	0.993251	-
chr1	202910729	202910829	NM_001290629_ADIPOR1_exon	0.990302	-
chr1	36770858	36770958	NM_001321473_THRAP3_TTS	0.89615	+
chr1	53712628	53712728	NM_004631_LRP8_3' UTR	0.982167	-
chr6	36655016	36655116	NM_001291549_CDKN1A_TTS	0.844485	+
chr1	173907909	173908009	NM_001300850_RC3H1_exon	0.809908	-
chr1	114940382	114940482	NM_033020_TRIM33_exon	0.969897	-
chr5	6757061	6757161	NM_006999_TENT4A_TTS	0.921858	+
chr9	100850187	100850287	NM_014788_TRIM14_exon	0.871184	-
chr1	231042665	231042765	NM_024525_TTC13_exon	0.988442	-
chr19	13251855	13251955	NM_052876_NACC1_TTS	0.919641	+
chr20	44513805	44513905	NM_080603_ZSWIM1_TTS	0.841619	+
chr6	31542001	31542101	NM_000595_LTA_TTS	0.979528	+
chr13	111373321	111373421	NM_001267728_ING1_TTS	0.938621	+
chr22	42981874	42981974	NM_001278657_POLDIP3_exon	0.96888	-
chr1	179889111	179889211	NM_001267578_TOR1AIP1_TTS	0.295977	+
chr19	18124811	18124911	NM_001286826_ARRDC2_TTS	0.926083	+
chr8	99171962	99172062	NM_015029_POP1_TTS	0.292683	+
chr20	34542161	34542261	NM_033630_SCAND1_exon	0.986323	-
chr17	4636805	4636905	NM_001305000_MED11_TTS	1	+
chr8	48890617	48890717	NM_005914_MCM4_TTS	0.872635	+
chr2	234204220	234204320	NM_001190266_ATG16L1_TTS	0.94736	+
chr3	127341179	127341279	NM_004526_MCM2_TTS	0.935229	+
chr1	222839388	222839488	NM_001300867_MIA3_3' UTR	0.646372	+
chr17	2290843	2290943	NM_020310_MNT_exon	0.838801	-
chr1	28177939	28178039	NM_002713_PPP1R8_3' UTR	0.650036	+
chr7	91743057	91743157	NM_001146152_CYP51A1_exon	0.950107	-
chr12	65642007	65642107	NM_001167614_LEMD3_TTS	0.839985	+
chr6	33421366	33421466	NM_152735_ZBTB9_promoter-TSS	0.514996	+
chr19	3959535	3959635	NM_001348_DAPK3_exon	0.969527	-
chr20	60871167	60871267	NM_144498_OSBPL2_TTS	0.929956	+
chr17	73520720	73520820	NM_207346_TSEN54_TTS	0.93397	+
chr8	23290567	23290667	NM_004901_ENTPD4_exon	0.868056	-
chr1	20977904	20978004	NM_032409_PINK1_TTS	1	+
chr9	34252420	34252520	NM_001171202_UBAP1_TTS	1	+
chr1	118170889	118170989	NM_017709_TENT5C_TTS	0.934506	+
chr12	56864669	56864769	NM_207344_SPRYD4_TTS	1	+
chr16	31202678	31202778	NM_001170937_FUS_exon	0.343203	+
chr10	104142556	104142656	NM_004193_GBF1_TTS	0.936822	+
chr16	57400002	57400102	NM_002990_CCL22_TTS	0.869724	+
chr8	26515591	26515691	NM_001244604_DPYSL2_TTS	0.920794	+
chr7	106547478	106547578	NM_001282427_PIK3CG_3' UTR	0.745301	+
chr14	102808604	102808704	NM_001267828_ZNF839_3' UTR	0.932715	+
chr5	36104108	36104208	NM_001007527_LMBRD2_exon	0.968546	-
chr1	224349649	224349749	NR_049764_FBXO28_TTS	0.879871	+
chr21	44836897	44836997	NM_001320643_SIK1B_exon	0.896185	-
chr22	50962753	50962853	NM_005138_SCO2_exon	0.924576	-
chr8	80677906	80678006	NM_001282851_HEY1_exon	0.888769	-
chr5	180622577	180622677	NM_203295_TRIM7_exon	0.906607	-
chr5	115249678	115249778	NM_001318091_AP3S1_TTS	0.865207	+
chr10	63856603	63856703	NM_001244638_ARID5B_TTS	0.908382	+
chr1	167759960	167760060	NM_003953_MPZL1_3' UTR	0.741669	+
chr12	50039586	50039686	NM_198900_FMNL3_exon	1	-
chr2	25457189	25457289	NM_153759_DNMT3A_exon	0.966171	-
chr3	49145861	49145961	NM_006677_USP19_TTS	0.943185	-
chr7	73611331	73611431	NM_031992_EIF4H_TTS	0.85817	+
chr9	34088406	34088506	NM_015397_DCAF12_exon	0.936825	-
chr17	17396440	17396540	NM_018019_MED9_TTS	0.943121	+
chr12	6649654	6649754	NM_001193457_IFFO1_exon	0.93754	-
chr10	98355291	98355391	NM_152309_PIK3AP1_exon	0.918493	-
chr5	135518320	135518420	NM_005903_SMAD5_TTS	0.872335	+
chr15	75932509	75932609	NM_018285_IMP3_5' UTR	0.939598	-
chr2	135212092	135212192	NM_002410_MGAT5_TTS	0.989579	+
chr10	91100625	91100725	NM_001289758_IFIT3_TTS	0.857129	+
chr11	8707293	8707393	NR_002977_SNORA3B_TTS	0.443239	+
chr13	74269708	74269808	NM_007249_KLF12_exon	0.818874	-
chr12	65091247	65091347	NR_040718_RASSF3_TTS	0.778345	+
chr11	111225200	111225300	NM_006235_POU2AF1_exon	0.905983	-
chr11	8969922	8970022	NM_001286095_TMEM9B_exon	0.996863	-
chr8	37637185	37637285	NM_001349346_PLPBP_TTS	0.905935	+
chr19	2430850	2430950	NM_032737_LMNB2_3' UTR	0.966234	-
chr20	4764888	4764988	NM_014737_RASSF2_exon	0.895425	-
chr15	41248617	41248717	NM_001142776_CHAC1_TTS	0.911563	+
chr7	40136633	40136733	NM_031267_CDK13_TTS	0.393332	+
chr16	12061825	12061925	NM_001192_TNFRSF17_TTS	0.922097	+
chr19	13883580	13883680	NR_138051_MRI1_non-coding	0.835885	+
chr19	35838164	35838264	NM_001185099_CD22_TTS	0.98846	+
chr2	86439870	86439970	NM_145644_MRPL35_3' UTR	0.702437	+
chr3	128889313	128889413	NM_003418_CNBP_exon	0.979979	-
chr9	14618996	14619096	NM_001354127_ZDHHC21_exon	0.951003	-
chr3	143711101	143711201	NM_173552_DIPK2A_TTS	0.918608	+
chr15	65739244	65739344	NM_130434_DPP8_exon	0.958423	-
chr1	36395111	36395211	NM_024852_AGO3_Intergenic	0.772851	+
chr2	131096705	131096805	NM_001321119_CCDC115_exon	0.960143	-
chr2	118677872	118677972	NM_019044_CCDC93_exon	0.949227	-
chr22	21998488	21998588	NM_022044_SDF2L1_TTS	0.861256	+
chr19	50986508	50986608	NM_206538_EMC10_3' UTR	0.922852	+
chr6	36823709	36823809	NM_016059_PPIL1_exon	0.984258	-
chr16	68600939	68601039	NR_130976_ZFP90_TTS	0.928211	+
chr3	38296875	38296975	NM_005109_OXSR1_TTS	0.915895	+
chr6	26415344	26415444	NM_001145008_BTN3A1_TTS	0.922018	+
chr12	12630849	12630949	NM_030640_DUSP16_exon	0.948626	-
chr6	42836198	42836298	NM_015349_BICRAL_TTS	0.873064	+
chr19	58154036	58154136	NR_049752_ZNF211_non-coding	0.8737	+
chr17	16340217	16340317	NM_016113_TRPV2_TTS	0.808955	+
chr4	71522156	71522256	NM_144646_JCHAIN_exon	0.95553	-
chr10	300474	300574	NM_001330057_ZMYND11_TTS	0.936709	+
chr8	99105737	99105837	NM_173549_ERICH5_TTS	0.943842	+
chr1	120286738	120286838	NM_006623_PHGDH_TTS	0.911249	+
chr11	118987727	118987827	NM_001290474_C2CD2L_TTS	0.832635	+
chr17	37561461	37561561	NM_004774_MED1_3' UTR	0.986514	-
chr8	104085179	104085279	NM_001695_ATP6V1C1_TTS	0.878844	+
chr19	12924351	12924451	NM_006397_RNASEH2A_TTS	0.88231	+
chr17	79870390	79870490	NM_016538_SIRT7_exon	0.955775	-
chr3	195778955	195779055	NM_001128148_TFRC_exon	0.930996	-
chr8	38710446	38710546	NM_001352804_TACC1_TTS	0.951529	+
chr9	111703148	111703248	NM_017832_ABITRAM_TTS	0.909141	+
chr2	169631547	169631647	NM_001256126_CERS6_TTS	0.950021	+
chr11	58388415	58388515	NM_053023_ZFP91_3' UTR	0.917673	+
chr8	28910687	28910787	NM_001324390_HMBOX1_TTS	0.839672	+
chr11	118770117	118770217	NM_182557_BCL9L_exon	0.933566	-
chr19	56154735	56154835	NM_016535_ZNF581_promoter-TSS	0.419534	+
chr9	95847320	95847420	NM_001287008_SUSD3_TTS	0.913103	+
chr14	32330330	32330430	NM_001201573_NUBPL_TTS	0.909971	+
chr16	836277	836377	NM_001324086_RPUSD1_exon	0.946963	-
chr19	46287448	46287548	NM_004943_DMWD_3' UTR	1	-
chr2	159537841	159537941	NM_001304969_PKP4_TTS	0.914004	+
chr9	136199084	136199184	NM_006753_SURF6_exon	0.905823	-
chr2	86832441	86832541	NM_005667_RNF103_exon	0.975092	-
chr15	89175413	89175513	NM_022767_AEN_TTS	0.8777	+
chr3	170781653	170781753	NM_015028_TNIK_exon	1	-
chr8	144645132	144645232	NM_001166237_GSDMD_TTS	0.959588	+
chr11	62557777	62557877	NR_106806_MIR6748_TTS	0.862564	+
chr19	18418265	18418365	NM_001252129_LSM4_exon	0.923584	-
chr9	131483097	131483197	NM_013355_PKN3_TTS	1	+
chr9	96441769	96441869	NM_005392_PHF2_TTS	0.934978	+
chr2	206870157	206870257	NM_017759_INO80D_exon	0.8314	-
chr20	18123713	18123813	NM_001164811_PET117_TTS	0.9855	+
chr17	78369012	78369112	NM_001256071_RNF213_3' UTR	0.882725	+
chr11	33768101	33768201	NM_033406_FBXO3_TTS	0.843934	-
chr1	31837683	31837783	NM_016505_ZCCHC17_TTS	0.910768	+
chr1	32568364	32568464	NM_001319679_TMEM39B_TTS	0.941696	+
chr14	74181028	74181128	NM_006029_PNMA1_promoter-TSS	0.881536	-
chr9	131493573	131493673	NM_006336_ZER1_exon	0.951269	-
chr16	1839092	1839192	NM_012225_NUBP2_TTS	0.927005	+
chr1	54433741	54433841	NM_052940_LRRC42_TTS	0.929693	+
chr7	92167219	92167319	NM_032120_RBM48_3' UTR	0.740914	+
chr20	4682136	4682236	NM_183079_PRNP_TTS	0.891452	+
chr17	25640557	25640657	NR_145520_WSB1_TTS	0.858743	+
chr5	102365327	102365427	NR_033440_PAM_non-coding	0.691327	+
chr17	71167085	71167185	NM_001050_SSTR2_3' UTR	0.89013	+
chr20	62522798	62522898	NM_001243895_TPD52L2_TTS	0.850682	+
chr4	103947648	103947748	NM_001300754_SLC9B2_exon	0.953857	-
chr14	55612031	55612131	NM_002306_LGALS3_TTS	0.859782	+
chr1	111442450	111442550	NM_001320638_CD53_TTS	0.830963	+
chr17	78940068	78940168	NM_001163034_RPTOR_TTS	0.94044	+
chr16	1751987	1752087	NM_144570_JPT2_TTS	0.708797	+
chr6	99849406	99849506	NM_015491_PNISR_exon	0.992067	-
chr6	72018553	72018653	NM_024576_OGFRL1_3' UTR	0.86366	+
chr4	25931334	25931434	NM_001145432_SMIM20_3' UTR	0.940198	+
chr19	17453444	17453544	NM_133644_GTPBP3_TTS	0.906154	+
chr15	63601225	63601325	NM_001145646_APH1B_TTS	0.891633	+
chr6	3115320	3115420	NM_001354930_RIPK1_TTS	0.807674	+
chr3	67061534	67061634	NM_032505_KBTBD8_TTS	0.88359	+
chr13	26789629	26789729	NM_183045_RNF6_exon	0.940224	-
chr14	74667838	74667938	NM_001024674_LIN52_TTS	0.873257	+
chr8	145152328	145152428	NM_001916_CYC1_TTS	0.864105	+
chr1	236381776	236381876	NM_019891_ERO1B_exon	0.923825	-
chr12	54635589	54635689	NM_001127321_CBX5_exon	0.878946	-
chr12	44183244	44183344	NM_001351342_IRAK4_TTS	0.42558	+
chr5	130980356	130980456	NM_001346114_FNIP1_exon	0.888121	-
chr16	89629282	89629382	NM_001243131_RPL13_exon	0.708528	+
chr13	27643421	27643521	NM_182488_USP12_exon	0.932127	-
chr5	92956735	92956835	NR_031754_MIR2277_promoter-TSS	0.96069	-
chr15	45654319	45654419	NM_001482_GATM_exon	0.964404	-
chr19	17324004	17324104	NM_004145_MYO9B_TTS	0.924419	+
chr2	30383299	30383399	NM_001127401_YPEL5_TTS	0.825829	+
chr14	68145040	68145140	NM_016026_RDH11_exon	0.95886	-
chr12	76749701	76749801	NM_001319652_OSBPL8_exon	0.921217	-
chr3	184026742	184026842	NM_001278709_PSMD2_TTS	0.860899	+
chr17	76170931	76171031	NM_003258_TK1_exon	0.973586	-
chr9	35105271	35105371	NM_025182_FAM214B_exon	0.938401	-
chr11	66277028	66277128	NM_130443_DPP3_TTS	0.87886	+
chr10	86278173	86278273	NM_001351290_CCSER2_TTS	0.420838	+
chr1	36032280	36032380	NM_014284_NCDN_TTS	0.921981	+
chr1	43850123	43850223	NM_052877_MED8_exon	0.99086	-
chr11	46727362	46727462	NM_024741_ZNF408_TTS	0.905555	+
chr15	79615089	79615189	NR_125394_TMED3_TTS	0.873719	+
chr11	120961385	120961485	NM_001130047_TBCEL_TTS	0.754688	+
chr16	71683847	71683947	NM_015020_PHLPP2_exon	0.845117	-
chr17	59761401	59761501	NM_032043_BRIP1_exon	0.973836	-
chr10	112271202	112271302	NM_004419_DUSP5_TTS	0.84607	+
chr12	133588603	133588703	NM_001256280_ZNF26_3' UTR	0.46084	+
chr8	125562120	125562220	NM_001311168_NDUFB9_TTS	1	+
chr15	31203690	31203790	NM_001146094_FAN1_3' UTR	0.388746	+
chr9	125674260	125674360	NM_006626_ZBTB6_exon	0.913841	-
chr14	93670027	93670127	NM_032490_GON7_exon	0.968845	-
chr20	30389508	30389608	NM_012112_TPX2_TTS	0.907652	+
chr19	16991064	16991164	NM_015260_SIN3B_TTS	0.939549	+
chr1	153933130	153933230	NM_001271958_SLC39A1_exon	0.972826	-
chr19	17339928	17340028	NM_024578_OCEL1_TTS	0.924618	+
chr19	8922639	8922739	NM_001304350_ZNF558_exon	0.8965	-
chr15	69740666	69740766	NM_138555_KIF23_TTS	0.887161	+
chr9	134375484	134375584	NM_013318_PRRC2B_TTS	0.840034	+
chr7	99639212	99639312	NM_003439_ZKSCAN1_TTS	0.898305	+
chr16	450659	450759	NM_001286433_NME4_TTS	0.776686	+
chr4	128960766	128960866	NM_001319307_ABHD18_TTS	0.890342	+
chr2	232673335	232673435	NM_001282952_COPS7B_3' UTR	0.86586	+
chr4	174245018	174245118	NM_017423_GALNT7_TTS	0.878636	+
chr6	24786227	24786327	NM_015895_GMNN_TTS	0.832541	+
chr6	82460088	82460188	NM_017633_TENT5A_exon	0.837969	-
chr3	191109854	191109954	NM_174908_CCDC50_3' UTR	0.730686	+
chr10	64574128	64574228	NM_001136179_EGR2_exon	0.965001	-
chr2	54045856	54045956	NM_015701_ERLEC1_TTS	0.871591	+
chr7	94186231	94186331	NM_022900_CASD1_TTS	0.945624	+
chr7	76135212	76135312	NM_020892_DTX2_TTS	0.88014	+
chr1	39952559	39952659	NM_012090_MACF1_3' UTR	0.871389	+
chr11	102269522	102269622	NM_052932_TMEM123_3' UTR	0.91045	-
chr12	6438688	6438788	NM_001346092_TNFRSF1A_exon	0.991842	-
chr17	1538811	1538911	NM_003693_SCARF1_exon	0.937771	-
chr1	159752233	159752333	NM_017823_DUSP23_TTS	0.927662	+
chr15	34526073	34526173	NM_005135_SLC12A6_exon	0.989877	-
chr10	91180659	91180759	NM_012420_IFIT5_TTS	0.831504	+
chr12	54764170	54764270	NM_001290002_ZNF385A_exon	0.906087	-
chr3	122293950	122294050	NM_138287_DTX3L_TTS	0.952356	+
chr21	33641328	33641428	NM_018944_MIS18A_exon	0.972902	-
chr20	62907483	62907583	NM_001104925_PCMTD2_TTS	0.63257	+
chr12	108128199	108128299	NM_012406_PRDM4_exon	0.947054	-
chr9	139820959	139821059	NM_021138_TRAF2_TTS	0.889058	+
chr17	1368946	1369046	NM_033375_MYO1C_3' UTR	0.966306	-
chr2	74185988	74186088	NM_001318862_DGUOK_TTS	0.797227	+
chr6	117884447	117884547	NM_020399_GOPC_exon	0.959938	-
chr1	67453614	67453714	NM_001350530_MIER1_3' UTR	0.89353	+
chr2	42994555	42994655	NM_012205_HAAO_exon	0.991294	-
chr19	3469115	3469215	NM_205843_NFIC_TTS	0.867129	+
chr13	52336071	52336171	NM_052950_WDFY2_TTS	0.931533	+
chr2	157442815	157442915	NM_001083112_GPD2_TTS	0.878529	+
chr5	167984526	167984626	NM_024594_PANK3_exon	0.834641	-
chr5	49695024	49695124	NM_198449_EMB_3' UTR	0.944913	-
chr19	541992	542092	NM_004359_CDC34_TTS	0.934243	+
chr3	50368058	50368158	NM_007182_RASSF1_exon	0.986289	-
chr8	81889041	81889141	NM_018440_PAG1_exon	0.948221	-
chr6	88221954	88222054	NM_001168398_SLC35A1_TTS	0.874334	+
chr7	157210033	157210133	NM_058246_DNAJB6_TTS	0.908959	+
chr13	108886503	108886603	NM_032859_ABHD13_TTS	0.85301	+
chr17	7606720	7606820	NM_001143992_WRAP53_TTS	0.853732	+
chr1	19199351	19199451	NM_001319218_ALDH4A1_exon	0.974209	-
chr21	40769715	40769815	NM_001146218_GET1_TTS	0.883406	+
chr3	189675693	189675793	NM_018192_P3H2_exon	0.98803	-
chr19	7117321	7117421	NM_001079817_INSR_exon	0.968856	-
chr9	5923209	5923309	NM_001017969_KIAA2026_exon	0.875446	-
chr16	58055422	58055522	NM_024598_USB1_TTS	0.89782	+
chr20	58523635	58523735	NM_001190826_FAM217B_TTS	0.929503	+
chr19	10802974	10803074	NM_012218_ILF3_TTS	0.358922	+
chr19	50177073	50177173	NR_104200_BCL2L12_TTS	0.878978	+
chr10	70706503	70706603	NM_024045_DDX50_TTS	0.890322	+
chr17	38175798	38175898	NM_014815_MED24_exon	0.962155	-
chr4	89183778	89183878	NM_152542_PPM1K_exon	0.93031	-
chr11	65365999	65366099	NM_002419_MAP3K11_exon	0.947101	-
chr6	139114356	139114456	NM_015439_CCDC28A_TTS	0.871242	+
chr18	60647566	60647666	NM_194449_PHLPP1_TTS	0.921608	+
chr22	37425763	37425863	NM_001130517_MPST_TTS	0.861318	+
chr19	4237428	4237528	NM_005755_EBI3_TTS	0.95711	+
chr14	64693051	64693151	NM_015180_SYNE2_TTS	0.9478	+
chr5	150038682	150038782	NM_007286_SYNPO_TTS	0.939528	+
chr18	214529	214629	NM_005151_USP14_TTS	0.904936	+
chr11	33881021	33881121	NM_001142315_LMO2_exon	0.934821	-
chr1	151239855	151239955	NM_002810_PSMD4_TTS	0.841099	+
chr3	52582151	52582251	NM_001350079_PBRM1_exon	0.892709	-
chr11	126164479	126164579	NM_001318777_TIRAP_3' UTR	0.911805	+
chr11	62534082	62534182	NM_002696_POLR2G_TTS	0.75693	+
chr11	113670037	113670137	NM_001346263_USP28_exon	0.972574	-
chr17	17117070	17117170	NM_144997_FLCN_exon	0.956815	-
chr7	151819332	151819432	NM_001304514_GALNT11_TTS	0.946132	+
chr1	212535105	212535205	NM_006243_PPP2R5A_TTS	0.938913	+
chr10	45941463	45941563	NM_001320862_ALOX5_TTS	0.860975	+
chr6	109787677	109787777	NM_001286613_MICAL1_promoter-TSS	0.982983	-
chr22	50357625	50357725	NM_001001852_PIM3_TTS	1	+
chr7	64171301	64171401	NM_016220_ZNF107_3' UTR	0.965354	+
chr1	227182000	227182100	NM_014826_CDC42BPA_exon	0.928012	-
chr19	40828183	40828283	NR_046202_C19orf47_non-coding	0.947837	-
chr12	49332791	49332891	NM_001659_ARF3_exon	0.993734	-
chr13	48621258	48621358	NM_018283_NUDT15_TTS	0.853685	+
chr5	148749116	148749216	NM_024028_PCYOX1L_TTS	0.904237	+
chr15	77339169	77339269	NM_001168412_TSPAN3_exon	0.970767	-
chr3	32815267	32815367	NM_015442_CNOT10_TTS	0.862564	+
chr1	228286813	228286913	NM_001658_ARF1_TTS	0.959401	+
chr9	129600389	129600489	NM_014007_ZBTB43_TTS	0.872872	+
chr19	56114404	56114504	NM_153219_ZNF524_TTS	0.930963	+
chr12	117468853	117468953	NM_012174_FBXW8_TTS	0.872944	+
chr8	133860952	133861052	NM_016018_PHF20L1_TTS	0.812644	+
chr4	71556168	71556268	NM_020368_UTP3_TTS	0.893317	+
chr9	108314614	108314714	NM_001145313_FSD1L_TTS	0.647973	+
chr16	68391069	68391169	NM_001290018_PRMT7_TTS	0.69476	+
chr6	57035005	57035105	NM_015555_ZNF451_TTS	0.837066	+
chr11	67025458	67025558	NR_027473_KDM2A_TTS	0.434544	+
chr7	66704401	66704501	NM_018264_TYW1_TTS	0.874059	+
chr2	64322302	64322402	NM_020651_PELI1_exon	0.941254	-
chr16	19514839	19514939	NR_136689_GDE1_non-coding	0.973041	-
chr3	134979209	134979309	NM_004441_EPHB1_TTS	0.887264	+
chr7	98610766	98610866	NR_110102_LOC101927550_promoter-TSS	0.967314	+
chr14	71197481	71197581	NM_001284232_MAP3K9_exon	0.778427	-
chr20	5178433	5178533	NM_003818_CDS2_TTS	0.886307	+
chr9	102732523	102732623	NM_017919_STX17_3' UTR	0.956008	+
chr6	116759342	116759442	NM_001322943_DSE_TTS	0.781097	+
chr2	86254546	86254646	NM_015425_POLR1A_exon	0.954625	-
chr17	17716065	17716165	NR_106835_MIR6777_TTS	0.981912	-
chr9	130826079	130826179	NM_197956_NAIF1_exon	0.808937	-
chr12	56666938	56667038	NM_004077_CS_exon	0.957741	-
chr1	154248251	154248351	NM_006118_HAX1_TTS	0.824915	+
chr11	130104068	130104168	NM_001301098_ZBTB44_exon	0.937472	-
chr5	68710528	68710628	NM_001244734_MARVELD2_promoter-TSS	0.885275	+
chr6	97003052	97003152	NM_015323_UFL1_TTS	0.806955	+
chr1	9164593	9164693	NM_024980_GPR157_exon	0.897745	-
chr7	33054343	33054443	NM_016489_NT5C3A_exon	0.982835	-
chr2	239155065	239155165	NM_022817_PER2_exon	0.917063	-
chr8	38271222	38271322	NM_001174067_FGFR1_exon	0.961128	-
chr20	42826279	42826379	NM_016470_OSER1_exon	0.990029	-
chr12	104341604	104341704	NM_003299_HSP90B1_TTS	0.764019	+
chr1	100615948	100616048	NR_135078_TRMT13_TTS	0.934146	+
chr15	40760341	40760441	NR_125372_BAHD1_TTS	0.886171	+
chr6	30644965	30645065	NM_133471_PPP1R18_3' UTR	0.376803	-
chr15	37102345	37102445	NM_001321756_C15orf41_TTS	0.644552	+
chr12	64895788	64895888	NM_013254_TBK1_TTS	0.664499	+
chr9	98209633	98209733	NM_001354918_PTCH1_exon	0.725675	-
chr12	4414416	4414516	NM_001759_CCND2_TTS	0.902681	+
chr10	32096660	32096760	NM_001270698_ARHGAP12_exon	0.87966	-
chr11	33106735	33106835	NM_001326_CSTF3_exon	0.985864	-
chr12	56516181	56516281	NM_001303124_ZC3H10_TTS	0.672346	+
chr7	129775460	129775560	NM_014997_KLHDC10_TTS	0.895844	+
chr15	42452927	42453027	NM_001301138_VPS39_exon	0.908931	-
chr6	43308140	43308240	NM_014345_ZNF318_exon	0.91521	-
chr12	123463903	123464003	NM_016638_ARL6IP4_promoter-TSS	0.438851	+
chr10	15821040	15821140	NM_001318330_MINDY3_exon	0.959787	-
chr3	4358849	4358949	NM_006515_SETMAR_TTS	0.90791	+
chr16	57505822	57505922	NM_032940_POLR2C_TTS	1	+
chr2	144704602	144704702	NM_001354354_GTDC1_exon	0.962191	-
chr4	88084694	88084794	NM_001292007_KLHL8_exon	0.973459	-
chr3	27418236	27418336	NM_001321106_SLC4A7_exon	0.930205	-
chr15	43827574	43827674	NM_001354388_PPIP5K1_exon	0.928206	-
chr4	166244205	166244305	NM_001331024_KLHL2_TTS	0.843987	+
chr14	69708973	69709073	NR_034164_EXD2_non-coding	0.952016	+
chr14	93155239	93155339	NM_024832_RIN3_TTS	0.932477	+
chr11	65836282	65836382	NM_006842_SF3B2_TTS	0.776601	+
chr19	36207839	36207939	NM_001316903_ZBTB32_TTS	0.92248	+
chr6	32974518	32974618	NM_002119_HLA-DOA_3' UTR	0.917072	-
chr20	42092145	42092245	NM_006275_SRSF6_TTS	0.803972	+
chr5	137772616	137772716	NM_016604_KDM3B_TTS	0.878522	+
chr17	45901724	45901824	NR_037575_MRPL10_non-coding	0.950169	-
chr7	99662435	99662535	NM_001318137_ZNF3_exon	1	-
chr16	2514864	2514964	NR_106826_MIR6768_TTS	0.958763	+
chr16	18820868	18820968	NM_015092_SMG1_exon	0.838033	-
chr17	26523307	26523407	NM_016231_NLK_TTS	0.811309	+
chr9	130265678	130265778	NM_138361_LRSAM1_TTS	0.945595	+
chr3	194362876	194362976	NM_018385_LSG1_exon	0.956938	-
chr2	10074445	10074545	NM_005680_TAF1B_TTS	0.953267	+
chr16	30537272	30537372	NM_024671_ZNF768_exon	0.980021	-
chr17	30697370	30697470	NM_001032293_ZNF207_TTS	0.436084	+
chr17	11881961	11882061	NM_001303282_ZNF18_exon	0.937307	-
chr3	184053046	184053146	NM_001171093_FAM131A_promoter-TSS	0.859904	+
chr6	26453543	26453643	NM_197974_BTN3A3_TTS	0.879683	+
chr1	198291450	198291550	NM_133494_NEK7_TTS	0.887332	+
chr22	43193511	43193611	NM_001142293_ARFGAP3_3' UTR	0.98062	-
chr19	3053938	3054038	NM_001130_TLE5_exon	0.935007	-
chr1	40539755	40539855	NM_001142604_PPT1_exon	0.982118	-
chr14	23780868	23780968	NM_001199839_BCL2L2_TTS	0.864609	+
chr19	18545272	18545372	NM_032627_SSBP4_TTS	1	+
chr10	102247452	102247552	NM_015490_SEC31B_exon	0.982126	-
chr5	169031682	169031782	NM_001329643_SPDL1_TTS	0.929037	+
chr12	125627779	125627879	NM_001319839_AACS_TTS	0.859854	+
chr9	114697549	114697649	NM_003358_UGCG_TTS	0.986111	+
chr16	31073501	31073601	NM_001172670_ZNF668_exon	0.940017	-
chr2	37326287	37326387	NM_001278505_GPATCH11_TTS	0.909225	+
chr19	54678025	54678125	NM_024298_MBOAT7_exon	1	-
chr9	134735959	134736059	NM_004269_MED27_exon	0.981738	-
chr19	4655480	4655580	NM_001167942_TNFAIP8L1_TTS	0.942146	+
chr12	118588863	118588963	NM_001346492_TAOK3_exon	0.972734	-
chr11	57584110	57584210	NR_037646_TMX2-CTNND1_non-coding	0.875723	+
chr12	48362561	48362661	NM_001143843_TMEM106C_TTS	0.933798	+
chr6	35438462	35438562	NR_106961_MIR7111_TTS	0.642649	+
chr7	50472700	50472800	NM_001220771_IKZF1_TTS	0.947077	+
chr18	13646633	13646733	NM_181482_LDLRAD4_3' UTR	0.287799	+
chr6	21598750	21598850	NM_003107_SOX4_TTS	0.987069	+
chr9	106903598	106903698	NM_001042550_SMC2_TTS	0.77297	+
chr19	46394481	46394581	NM_001012643_MYPOP_exon	0.924599	-
chr19	45263201	45263301	NM_005178_BCL3_TTS	0.972254	+
chr19	18281250	18281350	NM_005027_PIK3R2_TTS	0.93349	+
chr19	1108603	1108703	NM_001100122_SBNO2_exon	0.941932	-
chr11	6505809	6505909	NM_012192_TIMM10B_TTS	0.901461	+
chr12	105388398	105388498	NM_152318_C12orf45_TTS	0.83885	+
chr2	71215745	71215845	NM_144582_TEX261_exon	0.9282	-
chr15	42836222	42836322	NM_153260_LRRC57_3' UTR	0.955974	-
chr7	44253793	44253893	NM_006555_YKT6_TTS	0.910587	+
chr2	68624485	68624585	NM_002664_PLEK_TTS	0.874461	+
chr1	100548833	100548933	NM_033055_MFSD14A_TTS	0.921886	+
chr17	71244913	71245013	NR_110105_C17orf80_non-coding	1	+
chr2	37076668	37076768	NM_003162_STRN_exon	0.985092	-
chr3	53899727	53899827	NM_018725_IL17RB_TTS	0.959302	+
chr11	17352756	17352856	NM_001352667_NUCB2_intron	1	+
chr3	451000	451100	NM_006614_CHL1_TTS	0.850166	+
chr19	48836590	48836690	NM_018273_TMEM143_exon	0.935312	-
chr15	25584304	25584404	NM_001354548_UBE3A_exon	0.990205	-
chr9	101915831	101915931	NM_001306210_TGFBR1_3' UTR	0.731851	+
chr19	12299964	12300064	NM_001348013_ZNF136_3' UTR	0.922209	+
chr19	47713348	47713448	NR_027280_SAE1_non-coding	0.650943	+
chr6	53133968	53134068	NM_001301856_ELOVL5_exon	0.961919	-
chr6	30668309	30668409	NM_014641_MDC1_exon	0.982029	-
chr19	17417547	17417647	NM_023937_MRPL34_TTS	0.903359	+
chr6	42050912	42051012	NM_138572_TAF8_Intergenic	0.864872	+
chr10	90775442	90775542	NR_135315_FAS_non-coding	0.865516	+
chr17	76355164	76355264	NM_003955_SOCS3_5' UTR	0.903425	-
chr20	4837750	4837850	NM_203327_SLC23A2_exon	0.875507	-
chr12	98944057	98944157	NM_001307975_TMPO_TTS	0.821969	+
chr17	8093464	8093564	NM_017622_BORCS6_promoter-TSS	0.906785	-
chr2	191068111	191068211	NM_032321_C2orf88_TTS	0.332482	+
chr11	5731993	5732093	NM_001199573_TRIM22_TTS	0.87919	+
chr15	85682276	85682376	NM_002605_PDE8A_TTS	0.847196	+
chr6	31526506	31526606	NM_001144961_NFKBIL1_TTS	0.884764	+
chr2	6990004	6990104	NM_001256477_CMPK2_TTS	0.952916	-
chr3	62319221	62319321	NM_001291942_C3orf14_3' UTR	0.833549	+
chr17	43515235	43515335	NM_014798_PLEKHM1_exon	0.923481	-
chr19	11277187	11277287	NM_001329451_KANK2_exon	0.87786	-
chr9	125682123	125682223	NM_020924_ZBTB26_exon	0.91768	-
chr16	69342854	69342954	NM_006750_SNTB2_TTS	0.724831	+
chr1	6683993	6684093	NM_001195753_THAP3_promoter-TSS	0.531328	+
chr6	46114336	46114436	NM_014936_ENPP4_TTS	0.847252	+
chr18	61656508	61656608	NM_001348368_SERPINB8_TTS	0.887904	+
chr21	47989521	47989621	NM_015151_DIP2A_3' UTR	0.891985	+
chr12	120878445	120878545	NM_004373_COX6A1_TTS	0.833598	+
chr22	19318979	19319079	NM_003325_HIRA_exon	0.964832	-
chr9	131096251	131096351	NM_016035_COQ4_TTS	0.926973	+
[truncated: 10,556 more rows]
